# Supplementary material for: Discrete vulnerability to pharmacological CDK2 inhibition is governed by heterogeneity of the cancer cell cycle
Source: Nat Commun. 2025 Feb 9;16:1476. doi: 10.1038/s41467-025-56674-4 (PMC11808123; doi:10.1038/s41467-025-56674-4)
Supplement: Supplementary file 4 — Supplementary data 1 [file 41467_2025_56674_MOESM4_ESM.xlsx]

## Sheet: HCC1806
Genes	baseMean	log2FoldChange	lfcSE	stat	pvalue	padj
MMP1	711.35	0.968287	0.102946	9.40578	5.16447e-21	2.04152e-17
CD24	1244.76	-0.569032	0.0974693	-5.83806	5.28123e-09	1.04384e-05
LBH	224.907	-0.704214	0.14011	-5.02617	5.00377e-07	0.00065933
H3C11	1362.92	-0.559171	0.115348	-4.84767	1.2492e-06	0.00123453
H1-4	3687.1	-0.373244	0.0799923	-4.666	3.07114e-06	0.00242804
RAB34	55.4877	-1.08112	0.243076	-4.44764	8.68188e-06	NA
H4C15	350.664	-0.632791	0.148397	-4.26417	2.00649e-05	0.0105558
CLDN1	1287.99	-0.42491	0.0996492	-4.26405	2.00752e-05	0.0105558
H3C2	4535.55	-0.468391	0.110319	-4.2458	2.17819e-05	0.0105558
FAM162A	882.574	0.427443	0.101201	4.2237	2.40329e-05	0.0105558
MMP13	50.5194	-1.11106	0.264473	-4.20102	2.65713e-05	NA
H2AC21	495.087	-0.535243	0.128436	-4.1674	3.08099e-05	0.0121792
KRT5	3069.91	-0.389015	0.0954934	-4.07373	4.62652e-05	0.0149017
LMO4	489.195	-0.485321	0.119714	-4.05401	5.03471e-05	0.0149017
IL1B	283.673	0.509409	0.125691	4.05288	5.05918e-05	0.0149017
ACKR3	422.711	-0.489354	0.121038	-4.04298	5.2776e-05	0.0149017
DEFB1	102.93	-0.72857	0.181131	-4.02234	5.76231e-05	NA
H1-5	7924.19	-0.333155	0.0847294	-3.93199	8.42445e-05	0.0222012
RHOBTB3	670.081	-0.398128	0.102887	-3.86957	0.000109029	0.0241896
BTG2	390.529	-0.479349	0.123922	-3.86816	0.00010966	0.0241896
KRT13	2150.75	-0.398896	0.103224	-3.86437	0.000111377	0.0241896
CCNE1	253.421	0.511035	0.132603	3.85387	0.000116267	0.0241896
STEAP4	11.1546	-2.23806	0.587331	-3.81056	0.000138655	NA
MEST	1254.37	-0.338042	0.0902181	-3.74694	0.000179005	0.0353803
CYCS	616.983	0.454251	0.124953	3.63538	0.000277572	0.0516813
GDF15	183.081	0.530375	0.146262	3.6262	0.000287627	0.0516813
H4C16	1539.63	-0.428259	0.118883	-3.60235	0.00031535	0.0541991
SPARC	3.34961	-5.21304	1.45119	-3.59226	0.000327824	NA
MARCKS	341.165	-0.418133	0.118085	-3.54095	0.000398691	0.0641705
P2RX5	177.355	0.558561	0.157953	3.53626	0.000405834	0.0641705
H3C7	2284.88	-0.44396	0.126074	-3.52143	0.000429219	0.0652578
MYC	497.081	0.370397	0.105898	3.49768	0.000469325	0.0687127
LYPD6B	95.4003	-0.661857	0.18937	-3.49504	0.000473984	NA
H2AC13	1857.91	-0.458156	0.131611	-3.48113	0.000499301	0.0704906
CLU	441.827	-0.413939	0.119611	-3.46071	0.000538761	0.0734387
ID3	249.307	-0.478735	0.139184	-3.43959	0.000582592	0.0767662
PPP1R13L	276.574	-0.468469	0.136667	-3.4278	0.000608489	0.0775922
HPGD	79.1763	-0.724925	0.212418	-3.41272	0.000643178	NA
H1-3	3817.31	-0.286087	0.0838577	-3.41158	0.000645867	0.0797848
H2BC6	377.162	-0.412721	0.122721	-3.36307	0.000770803	0.0923329
H1-0	285.792	-0.422145	0.125856	-3.35419	0.00079597	0.0925432
H1-2	5648.47	-0.276324	0.082892	-3.33354	0.000857489	0.0950623
RRN3	250.094	0.470375	0.141253	3.33001	0.000868435	0.0950623
KRT19	16312.5	-0.291169	0.0876159	-3.32324	0.000889782	0.0950623
PHB1	661.051	0.341655	0.10407	3.28294	0.00102729	0.103144
TP63	378.137	-0.413442	0.125958	-3.28239	0.0010293	0.103144
ARGLU1	315.948	-0.419102	0.127835	-3.27847	0.00104373	0.103144
H4C8	2672.99	-0.319583	0.0976872	-3.2715	0.0010698	0.103144
TNFSF10	193.491	-0.479153	0.14869	-3.22249	0.00127082	0.118405
DHRS3	1459.64	-0.373464	0.116031	-3.21864	0.00128798	0.118405
IL1A	167.374	0.519831	0.162982	3.18951	0.00142516	NA
H1-10	164.427	-0.478511	0.150976	-3.16946	0.00152724	NA
PPIF	952.219	0.311132	0.0989258	3.1451	0.00166028	0.145994
ADGRF1	398.462	-0.377757	0.120121	-3.14481	0.00166196	0.145994
ANKH	296.687	-0.416861	0.133071	-3.13263	0.0017325	0.148882
C1QBP	1124.03	0.282498	0.090713	3.1142	0.00184444	0.155129
H3C1	1766.09	-0.379102	0.12244	-3.09623	0.00196001	0.157829
UPK2	233.585	-0.421747	0.136287	-3.09455	0.00197109	0.157829
EPB41L1	401.546	-0.380037	0.122958	-3.09078	0.00199632	0.157829
FABP5	1246.21	0.290951	0.0945966	3.0757	0.00210009	0.162778
BOP1	296.333	0.377846	0.12322	3.06644	0.00216628	0.164679
CDT1	119.048	-0.553598	0.181187	-3.0554	0.00224761	NA
SNRNP27	116.997	0.553051	0.181048	3.05472	0.00225271	NA
FBLN1	448.652	-0.367156	0.120372	-3.05017	0.0022871	0.170583
TIMM10	374.16	0.374336	0.123319	3.03552	0.00240123	0.175779
SNCG	141.342	-0.509581	0.168373	-3.0265	0.00247402	NA
CREG1	291.036	-0.424339	0.141316	-3.00277	0.00267534	0.192284
UQCC2	1725.04	0.339062	0.113338	2.99162	0.00277505	0.195889
XBP1	494.186	-0.398137	0.13381	-2.9754	0.00292605	0.19731
H4C5	524.373	-0.429277	0.144279	-2.97532	0.00292683	0.19731
FAM83H	375.234	-0.41165	0.138443	-2.97343	0.00294492	0.19731
PDGFD	20.1236	-1.22017	0.413431	-2.95134	0.00316401	NA
PCYOX1L	55.832	0.78214	0.266267	2.93743	0.00330943	NA
APOBEC3F	160.797	-0.475053	0.162089	-2.93081	0.00338079	NA
POLE3	386.986	0.338284	0.115552	2.92755	0.00341644	0.225086
KLK10	123.743	-0.503795	0.172323	-2.92355	0.00346062	NA
SERPINB2	109.814	0.543498	0.186018	2.92175	0.00348072	NA
GTPBP4	654.891	0.417779	0.143261	2.91622	0.00354305	0.229601
CTPS1	233.591	0.436857	0.150576	2.90124	0.0037169	0.236982
ADAT2	81.1635	0.607621	0.210838	2.88193	0.00395252	NA
POLR2L	5777.29	0.256796	0.089528	2.86833	0.00412645	0.258918
PAX6	62.5692	-0.639948	0.223111	-2.8683	0.00412688	NA
E2F8	426.701	-0.333621	0.116729	-2.85808	0.00426216	0.263255
OXCT1	132.184	0.485421	0.17079	2.84221	0.00448027	NA
UQCRH	1413.57	0.305196	0.107425	2.841	0.00449725	0.273502
ZNF804A	31.9214	-0.899205	0.316675	-2.83952	0.00451815	NA
EPHB3	31.4355	-0.88685	0.312951	-2.83383	0.00459944	NA
CMSS1	441.724	0.407724	0.144377	2.82402	0.00474255	0.28405
GCLC	316.017	0.35515	0.125987	2.81895	0.00481815	0.284271
CHST15	135.68	-0.475154	0.169181	-2.80855	0.00497654	NA
LAMC2	448.37	0.326051	0.116129	2.80765	0.00499047	0.288964
APOO	158.593	0.427942	0.152553	2.80521	0.00502832	NA
BOLA2B	590.572	0.30816	0.109903	2.80393	0.00504843	0.288964
HYPK	996.863	0.365008	0.13038	2.79958	0.00511699	0.288964
IPO5	139.87	0.464192	0.165988	2.79655	0.00516521	NA
MTHFD2	628.035	0.311618	0.111608	2.79206	0.0052373	0.291592
ATAD3C	130.279	0.467258	0.167581	2.78825	0.00529941	NA
NSUN2	585.938	0.299634	0.108197	2.76934	0.00561698	0.306403
PAICS	1610.31	0.276429	0.0999039	2.76695	0.00565834	0.306403
EIF4E	828.142	0.293615	0.106362	2.76053	0.0057707	0.308264
FOSL1	18.6237	1.13635	0.412307	2.75609	0.0058497	NA
ZBED1	69.5275	-0.593498	0.215646	-2.75219	0.00591985	NA
LDHB	3747.13	0.252473	0.0917936	2.75044	0.00595156	0.30957
POLR2H	1106.7	0.277845	0.101019	2.75043	0.00595176	0.30957
ATP5MK	862.873	0.302887	0.110308	2.74584	0.00603565	0.309856
PTPN11	1026.24	0.311829	0.113959	2.73632	0.00621297	0.31487
TCP11L2	68.4737	-0.619149	0.226484	-2.73375	0.00626182	NA
LYAR	122.057	0.559805	0.204954	2.73137	0.00630725	NA
TMPRSS4	157.968	-0.449073	0.164838	-2.72434	0.00644304	NA
KRT4	1751.35	-0.232912	0.0855347	-2.72302	0.00646889	0.32369
GLB1L2	106.921	0.510514	0.187773	2.71878	0.00655227	NA
COL5A2	103.1	-0.488623	0.179767	-2.71808	0.0065661	NA
RBP7	281.935	0.389986	0.143585	2.71607	0.00660613	0.326425
QSOX2	475.993	0.292478	0.108175	2.70375	0.00685618	0.334598
SHISA4	69.4138	-0.596571	0.221205	-2.69691	0.0069986	NA
PNPT1	400.255	0.341699	0.126732	2.69623	0.00701286	0.338071
NOPCHAP1	167.441	0.444466	0.165108	2.69198	0.00710294	NA
ATP2B4	368.907	-0.326441	0.121316	-2.69084	0.00712715	0.339441
H4C2	440.201	-0.378992	0.142008	-2.6688	0.00761234	0.358233
OSR2	56.9351	-0.636969	0.238743	-2.66801	0.0076302	NA
BNIP3	637.014	0.26327	0.099828	2.63724	0.00835836	0.38641
LRPPRC	529.376	0.301431	0.114383	2.63529	0.0084066	0.38641
ANXA4	455.421	-0.311448	0.118488	-2.62853	0.00857557	0.389646
BZW1	1184.93	0.236536	0.0902237	2.62166	0.00875029	0.393067
PTGR2	185.925	0.41469	0.158649	2.61388	0.00895195	0.395906
IRF2BP2	640.845	-0.292862	0.112142	-2.61153	0.00901381	0.395906
CTNNB1	607.397	-0.324765	0.125089	-2.59628	0.00942403	0.397812
KIAA0319L	25.3245	-0.954158	0.367776	-2.5944	0.00947555	NA
EIF4A1	3588.41	0.210168	0.0810861	2.59191	0.00954446	0.397812
AGRN	376.64	-0.36614	0.141362	-2.59009	0.00959507	0.397812
CTDSP2	531.048	-0.281186	0.108653	-2.58791	0.00965588	0.397812
SUCLA2	784.431	0.352895	0.136403	2.58716	0.00967713	0.397812
VANGL1	238.054	-0.37834	0.146352	-2.58514	0.00973404	0.397812
SELENOH	248.748	-0.359795	0.139592	-2.57747	0.00995263	0.397812
SDHAF4	165.629	0.396696	0.153919	2.5773	0.00995754	NA
EFNB2	194.406	-0.445379	0.172931	-2.57547	0.0100105	0.397812
SHC1	930.214	0.334453	0.129963	2.57345	0.0100691	0.397812
HDAC7	249.093	-0.337004	0.131043	-2.57171	0.0101198	0.397812
SLC48A1	421.375	-0.340306	0.132561	-2.56717	0.0102533	0.397812
MTCH2	992.747	0.244385	0.0952376	2.56606	0.0102861	0.397812
NDUFAB1	728.049	0.25734	0.100485	2.56098	0.0104377	0.397812
TSR1	585.437	0.261952	0.102324	2.56004	0.0104661	0.397812
TOMM22	1019.24	0.232878	0.0912393	2.55239	0.0106987	0.40278
ATP5MC1	775.597	0.24454	0.0960007	2.54727	0.0108568	0.404878
SORL1	135.892	-0.41762	0.164045	-2.54577	0.0109038	NA
TNS3	112.798	-0.443803	0.174484	-2.54352	0.010974	NA
FBP1	15.5158	-1.11419	0.438288	-2.54213	0.0110178	NA
H4C1	348.532	-0.353522	0.139108	-2.54135	0.0110424	0.407951
SCAF1	96.8057	-0.501926	0.197862	-2.53675	0.0111887	NA
NDUFAF4	296.154	0.334902	0.132734	2.5231	0.0116326	0.425774
FOXO1	142.174	-0.428826	0.170201	-2.51952	0.0117514	NA
RIPK4	280.796	-0.309866	0.123411	-2.51085	0.012044	0.431427
NDUFA4	4043.33	0.224349	0.0893622	2.51056	0.012054	0.431427
BTBD6	224.58	-0.339889	0.135568	-2.50714	0.0121713	0.431427
DIPK2A	249.145	-0.338278	0.135297	-2.50026	0.0124101	0.431427
SRGAP2	191.517	-0.358159	0.143303	-2.49931	0.0124437	0.431427
APOBEC3B	318.551	-0.335997	0.134448	-2.49909	0.0124514	0.431427
KIF20A	1319.52	-0.225008	0.0901382	-2.49626	0.012551	0.431427
CAMK2N2	17.1879	1.03404	0.414799	2.49286	0.0126717	NA
GEMIN7	44.3723	0.658303	0.265405	2.48037	0.0131247	NA
MAPK8IP3	176.019	-0.37944	0.153061	-2.479	0.013175	0.447829
CPT1A	451.358	0.301698	0.121807	2.47685	0.0132547	0.447829
ESF1	117.294	0.498335	0.201855	2.46878	0.0135576	NA
CST3	355.549	-0.305546	0.12403	-2.46348	0.0137594	0.460941
CLDN8	50.9851	-0.619279	0.25142	-2.46313	0.0137731	NA
CTSV	600.319	-0.262085	0.106638	-2.4577	0.013983	0.462137
GATA3	229.824	-0.345695	0.140774	-2.45567	0.0140623	0.462137
BOLA3	822.108	0.270659	0.110314	2.45354	0.0141459	0.462137
ZNF608	33.6175	-0.739713	0.301881	-2.45034	0.014272	NA
TXNDC17	1421.26	0.28114	0.115041	2.44383	0.0145323	0.46513
RPF2	369.46	0.310153	0.127001	2.44214	0.0146007	0.46513
PNRC1	152.697	-0.393036	0.160965	-2.44175	0.0146161	NA
SMPDL3A	21.6502	-0.913902	0.374446	-2.44068	0.0146597	NA
PACC1	67.3108	0.526337	0.215859	2.43833	0.0147551	NA
MRPL19	222.472	0.334256	0.137095	2.43814	0.0147631	0.46513
PCOLCE2	58.0093	0.573232	0.235728	2.43176	0.0150258	NA
PTHLH	323.943	0.29719	0.122251	2.43099	0.0150577	0.46513
IVL	52.903	-0.624311	0.256926	-2.42992	0.0151021	NA
TKFC	249.501	-0.319717	0.131722	-2.42722	0.0152151	0.46513
SLC25A22	185.422	0.349427	0.144023	2.42619	0.0152583	0.46513
BCL7B	82.5698	-0.475526	0.196183	-2.42389	0.0153552	NA
ITM2B	581.456	-0.305484	0.126285	-2.419	0.0155631	0.46513
DCTN3	218.113	-0.346939	0.143463	-2.41832	0.0155925	0.46513
IL10RB	133.56	-0.449759	0.186413	-2.4127	0.0158347	NA
SLC35G2	60.2115	0.564555	0.234082	2.41179	0.0158745	NA
COX7B	2011.35	0.238048	0.0988076	2.4092	0.0159874	0.46513
S100A2	935.3	0.225535	0.0936207	2.40903	0.0159949	0.46513
EEF1A2	1062.17	0.223223	0.0926689	2.40882	0.016004	0.46513
PGD	1917.34	0.228739	0.094999	2.40781	0.0160487	0.46513
ASS1	390.177	0.320279	0.133262	2.40338	0.0162442	0.46513
GART	723.099	0.27254	0.113404	2.40326	0.0162497	0.46513
NARS2	288.733	0.306594	0.127589	2.40298	0.0162622	0.46513
SNRPF	2202.74	0.247928	0.103199	2.40244	0.0162861	0.46513
MRPS31	59.5377	0.546593	0.227809	2.39935	0.0164242	NA
SLC1A3	176.659	-0.381914	0.159468	-2.39493	0.0166235	0.46513
RBP1	27.805	-0.813313	0.339725	-2.39404	0.0166641	NA
HK2	44.3434	0.624067	0.260733	2.39352	0.0166878	NA
NME2	2765.44	0.202444	0.0848578	2.38569	0.0170472	0.46513
NUDT5	874.464	0.271553	0.113895	2.38425	0.017114	0.46513
CKMT1A	44.7119	0.64273	0.269746	2.38273	0.0171849	NA
MSLN	350.731	-0.282746	0.118761	-2.3808	0.0172752	0.46513
CBX5	520.138	0.325091	0.136616	2.37959	0.0173317	0.46513
DLAT	560.112	0.282028	0.118536	2.37926	0.0173476	0.46513
MRPS2	311.767	-0.32066	0.134834	-2.37819	0.0173979	0.46513
LIMK1	42.2489	0.645318	0.271411	2.37764	0.0174237	NA
HIGD1A	655.328	0.285842	0.120293	2.37622	0.0174911	0.46513
POLR3G	58.4256	0.642677	0.27053	2.37562	0.0175194	NA
H3C10	972.168	-0.516761	0.217879	-2.37178	0.0177025	0.46513
PMEPA1	35.6625	-0.689682	0.290948	-2.37046	0.0177658	NA
CCT6A	2341.6	0.213596	0.0901754	2.36867	0.017852	0.46513
MUC20	642.744	-0.268795	0.113534	-2.36753	0.0179073	0.46513
SCARA3	390.168	-0.275539	0.116384	-2.3675	0.0179088	0.46513
OSMR	176.668	-0.348483	0.147516	-2.36234	0.0181599	0.46513
LAMB1	296.532	0.301591	0.127748	2.36083	0.0182342	0.46513
AGPAT5	337.573	0.289761	0.122911	2.35748	0.0183996	0.46513
PYGB	173.667	0.353224	0.150065	2.3538	0.0185825	0.46513
NCL	3517.13	0.251896	0.107062	2.35281	0.0186323	0.46513
SLC7A11	370.987	0.269177	0.11451	2.35069	0.0187387	0.46513
EMC2	908.803	0.269044	0.114559	2.34851	0.0188489	0.46513
RAB3A	19.6478	0.909101	0.38714	2.34825	0.0188618	NA
PFDN4	379.503	0.317092	0.135138	2.34643	0.0189541	0.46513
STARD13	675.418	-0.239177	0.101938	-2.3463	0.0189609	0.46513
ZBED5	207.997	-0.34688	0.147903	-2.34532	0.0190108	0.46513
AIMP2	545.529	0.251059	0.107061	2.34502	0.0190261	0.46513
FOXQ1	239.444	-0.355273	0.151538	-2.34444	0.0190557	0.46513
NDUFB3	886.078	0.295975	0.126252	2.34432	0.0190618	0.46513
SAMD10	21.9732	0.862803	0.368419	2.34191	0.0191855	NA
TMEM14A	284.657	0.291378	0.124876	2.33333	0.0196308	0.476076
NEURL4	27.2847	0.799769	0.343688	2.32702	0.0199641	NA
PRPF31	463.857	0.301517	0.12963	2.32598	0.0200194	0.478722
NOP53	1887.64	-0.19488	0.083969	-2.32085	0.0202948	0.478722
CARF	5.49013	-1.89297	0.815925	-2.32002	0.0203396	NA
CHCHD2	1211.88	0.206478	0.0891066	2.3172	0.0204928	0.478722
RNASE4	39.6155	-0.637641	0.27553	-2.31424	0.0206546	NA
PSMA5	770.801	0.24538	0.106149	2.31166	0.0207962	0.478722
NCBP2	610.125	0.288706	0.124891	2.31166	0.0207963	0.478722
HSPB1	1267.56	-0.250393	0.108384	-2.31023	0.0208753	0.478722
MRPL50	275.047	0.289468	0.125326	2.30973	0.0209034	0.478722
MAN2B1	405.032	-0.276306	0.1197	-2.30833	0.0209811	0.478722
PA2G4	2180.7	0.223323	0.096888	2.30496	0.021169	0.478722
ODF2	330.552	0.310177	0.134776	2.30142	0.0213681	0.478722
SNRPG	727.722	0.33061	0.143781	2.2994	0.0214823	0.478722
ANGEL1	25.3756	0.802264	0.348985	2.29885	0.0215134	NA
GPS2	268.648	-0.341554	0.148678	-2.29728	0.0216028	0.478722
ADK	1589.62	0.2138	0.0930979	2.2965	0.0216471	0.478722
PLBD1	520.477	-0.271699	0.118348	-2.29576	0.0216894	0.478722
SLC2A12	110.847	-0.422428	0.184174	-2.29363	0.0218116	NA
PLD3	254.454	-0.319097	0.139123	-2.29363	0.0218118	0.478722
NAA20	1236.17	0.24251	0.105765	2.29291	0.0218534	0.478722
PDGFA	156.494	-0.360935	0.1575	-2.29165	0.0219259	NA
RBBP7	587.379	-0.330528	0.144233	-2.29162	0.0219274	0.478722
SSB	1398.74	0.28739	0.125454	2.2908	0.0219747	0.478722
RUVBL1	142.707	0.394737	0.172343	2.29042	0.0219971	NA
SP100	170.675	-0.355583	0.155374	-2.28856	0.0221048	NA
POLR1A	15.9295	1.01117	0.441943	2.28801	0.0221371	NA
DYNLT1	1162.74	0.25201	0.110148	2.28792	0.0221419	0.478722
PITPNB	397.365	0.279512	0.122187	2.28758	0.022162	0.478722
RPAIN	712.742	0.306212	0.134006	2.28506	0.0223092	0.479194
CCNYL1	42.6907	-0.611048	0.267659	-2.28294	0.022434	NA
CDCA5	246.89	-0.300213	0.131679	-2.27988	0.022615	0.479194
FAM131C	13.1947	1.10822	0.486263	2.27905	0.022664	NA
STK3	157.358	0.368292	0.161622	2.27872	0.0226834	NA
SLC7A5	890.643	0.228158	0.100148	2.2782	0.0227146	0.479194
PTCH1	4.19336	-2.1471	0.942952	-2.277	0.0227864	NA
ZNF586	110.485	0.409022	0.179644	2.27685	0.0227951	NA
WNT7B	823.54	-0.212034	0.0931359	-2.27661	0.0228093	0.479194
RSRC2	318.449	0.329257	0.144678	2.27579	0.0228587	0.479194
UTP11	659.371	0.295869	0.130057	2.27491	0.0229111	0.479194
RABEPK	280.002	0.287719	0.1266	2.27267	0.0230463	0.479484
CEP131	51.9564	-0.569264	0.250757	-2.27018	0.0231964	NA
KIAA0040	322.652	-0.282225	0.124403	-2.26864	0.0232904	0.482025
VIT	30.4016	-0.713176	0.314391	-2.26844	0.0233026	NA
ATP6V1B1	122.045	-0.412309	0.181888	-2.26683	0.0234009	NA
NAA15	714.41	0.258648	0.114309	2.2627	0.023654	0.484952
AQP3	218.223	-0.321806	0.142287	-2.26167	0.0237176	0.484952
DKC1	333.123	0.297952	0.131817	2.26035	0.0237998	0.484952
GPN3	645.617	0.239087	0.105907	2.25751	0.0239761	0.485883
CTDSPL	188.359	-0.318559	0.141265	-2.25505	0.0241305	0.485883
HSDL2	142.986	0.389771	0.172882	2.25455	0.0241616	NA
PLLP	32.731	-0.712057	0.315838	-2.2545	0.0241648	NA
FOXA1	187.576	-0.35011	0.155348	-2.25371	0.0242143	0.485883
CBR1	75.5042	-0.467513	0.207465	-2.25346	0.0242303	NA
PRKCA	78.82	-0.45775	0.203295	-2.25166	0.0243438	NA
MRPL44	341.06	0.299587	0.133145	2.25007	0.0244443	0.485891
COX7C	2600.41	0.222669	0.0989718	2.24982	0.0244605	0.485891
TRAPPC4	511.432	0.239575	0.106601	2.2474	0.0246147	0.486509
SPRED1	221.129	0.302161	0.134622	2.24451	0.0247996	0.487725
CDC42BPG	125.768	-0.401641	0.179134	-2.24213	0.0249529	NA
IGFBP3	819.52	-0.238202	0.106251	-2.24188	0.0249688	0.488622
CDKN1A	121.952	-0.389639	0.173954	-2.23989	0.025098	NA
LYRM7	265.378	0.305697	0.136555	2.23863	0.0251798	0.489654
IVD	476.008	0.251451	0.112392	2.23726	0.0252693	0.489654
DDX21	411.944	0.27524	0.123302	2.23224	0.0255992	0.493627
CCND1	1235.84	0.2051	0.0920332	2.22854	0.0258444	0.495936
GTF3C3	171.895	0.370885	0.166432	2.22844	0.025851	NA
MPZL1	135.448	-0.39066	0.175566	-2.22515	0.0260713	NA
RPS6KA2	107.154	0.403324	0.181265	2.22506	0.0260772	NA
AKIP1	295.143	-0.291331	0.131083	-2.22249	0.02625	0.496901
NPM1	3669.45	0.258956	0.116616	2.22058	0.0263795	0.496901
SECTM1	62.1802	-0.521798	0.235194	-2.21859	0.0265146	NA
SNU13	2780.35	0.206237	0.0930191	2.21715	0.0266131	0.496901
ANXA8L1	674.203	-0.248152	0.112021	-2.21523	0.0267444	0.496901
C20orf27	259.199	0.313285	0.141501	2.21401	0.026828	0.496901
CDC37	744.918	0.24393	0.110198	2.21357	0.0268586	0.496901
CD2AP	261.8	-0.287942	0.130103	-2.21318	0.026885	0.496901
SOS1	363.602	-0.263088	0.118885	-2.21296	0.0269003	0.496901
NPHP4	46.24	0.573777	0.259311	2.2127	0.0269185	NA
IGSF8	70.899	-0.477488	0.216137	-2.20919	0.0271612	NA
TAF13	143.877	0.361958	0.164279	2.20331	0.0275728	NA
HSPA9	2564.19	0.222428	0.10106	2.20095	0.0277395	0.508504
CDC42EP1	93.9315	-0.47106	0.214039	-2.20081	0.0277495	NA
C19orf53	740.673	0.256473	0.116563	2.2003	0.0277857	0.508504
RTN4IP1	89.1763	0.41774	0.190032	2.19826	0.0279307	NA
ZNF556	77.3181	0.453955	0.206589	2.19738	0.0279931	NA
KLHL22	16.1165	-0.943738	0.430094	-2.19426	0.0282169	NA
AP3M1	582.992	0.226019	0.103047	2.19336	0.0282814	0.51519
ZBTB43	54.1486	0.555008	0.253152	2.19239	0.0283511	NA
TRAPPC6B	108.024	0.441017	0.201282	2.19104	0.0284489	NA
TIMM22	55.0458	0.524287	0.239472	2.18934	0.028572	NA
RING1	364.463	-0.253043	0.115648	-2.18805	0.0286659	0.517643
MRPS27	309.532	0.271771	0.124216	2.18789	0.0286779	0.517643
TCF7L1	128.446	-0.366585	0.167619	-2.18701	0.0287416	NA
YBX3	1041.13	-0.254274	0.116351	-2.18541	0.0288588	0.51854
IRX2	50.7624	-0.541904	0.248081	-2.18438	0.028934	NA
NOLC1	1280.02	0.245127	0.112398	2.18089	0.0291913	0.519735
GORASP2	211.775	-0.365584	0.167721	-2.17972	0.0292781	0.519735
MRPS17	257.352	0.290802	0.133447	2.17916	0.0293197	0.519735
TRIM56	51.0582	-0.56368	0.258799	-2.17806	0.0294017	NA
FAM216A	77.3525	0.449383	0.206437	2.17686	0.0294913	NA
ERF	36.6259	-0.67381	0.310045	-2.17326	0.0297604	NA
CMBL	1441.27	0.229803	0.105761	2.17286	0.0297911	0.522242
BZW2	1154.78	0.207963	0.0957845	2.17115	0.0299198	0.522242
DDX46	509.88	0.227553	0.10499	2.16737	0.0302065	0.522242
POLR2K	258.819	0.296051	0.136608	2.16715	0.0302234	0.522242
TMEM52B	83.8456	-0.449029	0.207323	-2.16584	0.0303235	NA
NEDD9	74.1313	-0.46204	0.213658	-2.16252	0.030578	NA
SUB1	2610.39	0.225127	0.104105	2.1625	0.0305796	0.522242
SYNCRIP	1918.92	0.187299	0.0866142	2.16246	0.0305831	0.522242
CYRIB	860.87	0.204932	0.0948062	2.16159	0.03065	0.522242
WDR75	711.234	0.221657	0.102636	2.15964	0.0308004	0.522242
ATP5MC3	3622.86	0.177248	0.0821004	2.15892	0.0308565	0.522242
NPM3	254.441	0.289481	0.134182	2.15738	0.0309764	0.522242
PERP	3137.89	-0.203951	0.0945579	-2.15688	0.0310146	0.522242
TPD52L1	299.179	0.308954	0.143303	2.15595	0.0310877	0.522242
ATP5MG	1663.54	0.212631	0.0986786	2.15479	0.0311786	0.522242
DOLK	18.9855	-0.895821	0.416187	-2.15245	0.031362	NA
IGFBP4	32.6472	-0.670553	0.311593	-2.15201	0.0313962	NA
PLPP3	27.611	-0.706933	0.328638	-2.1511	0.0314685	NA
NAA25	264.461	0.283272	0.131747	2.15011	0.0315461	0.526168
ARID5B	78.2907	-0.434799	0.202478	-2.14738	0.0317627	NA
ABCA2	220.145	0.304504	0.14198	2.1447	0.0319772	0.530224
NOC2L	584.143	0.225779	0.105323	2.14369	0.0320576	0.530224
CACHD1	112.072	-0.402683	0.187899	-2.14308	0.0321064	NA
WARS1	388.468	0.257171	0.120235	2.13891	0.0324429	0.534361
MRPL46	142.163	0.342473	0.160136	2.13863	0.0324654	NA
SLC39A8	156.408	0.337062	0.157989	2.13346	0.0328872	NA
PTCD3	250.746	0.284936	0.133635	2.1322	0.0329905	0.539111
PSMD7	1099.99	0.206356	0.0968687	2.13026	0.0331501	0.539111
TGFBI	233.121	-0.310165	0.145691	-2.12893	0.0332602	0.539111
ALDOC	240.539	0.284271	0.13354	2.12873	0.0332768	0.539111
ADGRG1	63.5332	-0.508753	0.239079	-2.12797	0.0333392	NA
NDUFB5	1413.91	0.211516	0.0995742	2.1242	0.0336531	0.540535
H4C4	608.194	-0.758772	0.357398	-2.12304	0.0337502	0.540535
UGT1A10	1295.86	-0.22746	0.107187	-2.12207	0.0338315	0.540535
TIPIN	231.506	0.349962	0.164989	2.12112	0.0339116	0.540535
CCNE2	69.3112	0.465232	0.219423	2.12025	0.0339849	NA
TIMM9	500.454	0.254162	0.119941	2.11906	0.0340852	0.541119
SOS2	54.5851	-0.517545	0.244266	-2.11878	0.0341093	NA
LRCH3	325.971	-0.253666	0.119884	-2.11593	0.034351	0.543159
PWP2	113.137	0.364288	0.172289	2.1144	0.0344812	NA
TTC27	301.193	0.260951	0.123467	2.11352	0.0345561	0.544054
IGF1R	352.208	-0.261448	0.123789	-2.11204	0.0346829	0.544054
BHLHA15	1.85323	-3.22987	1.53085	-2.10986	0.0348704	NA
STN1	157.434	0.328861	0.155944	2.10884	0.0349585	NA
NACA2	239.168	0.302659	0.143568	2.10812	0.0350204	0.545765
YIF1A	185.296	-0.32883	0.156023	-2.10757	0.0350682	0.545765
H2BC26	378.777	-0.273084	0.129816	-2.10362	0.0354116	0.548757
CEMIP2	65.0482	-0.462709	0.220079	-2.10247	0.0355122	NA
LRMDA	1.83654	-3.22046	1.53193	-2.10222	0.0355339	NA
RTRAF	1204.67	0.188883	0.0898511	2.10217	0.035538	0.548757
TLR3	151.5	-0.32413	0.154448	-2.09863	0.0358494	NA
SPATS2L	1158.18	-0.198252	0.0945299	-2.09724	0.0359721	0.553298
FSD1	48.708	0.52917	0.252575	2.0951	0.0361622	NA
EZR	1518.79	0.183022	0.0874196	2.0936	0.0362952	0.556104
GCNT1	156.13	-0.321682	0.153701	-2.0929	0.0363578	NA
FUCA1	412.832	-0.244843	0.117177	-2.08952	0.0366611	0.557216
SPCS3	340.533	-0.245109	0.117391	-2.08797	0.0368008	0.557216
HSFX1	3.95541	-1.94314	0.930932	-2.0873	0.0368608	NA
PRSS22	169.958	-0.35712	0.171149	-2.0866	0.0369247	NA
HARS1	270.721	0.262755	0.126006	2.08526	0.0370456	0.557216
ZFP36L2	228.93	-0.301666	0.144677	-2.08511	0.0370596	0.557216
AMFR	1107.68	-0.202458	0.0971455	-2.08407	0.0371538	0.557216
COA6	700.001	0.272702	0.130951	2.08248	0.0372988	0.557216
EXT1	334.295	-0.248996	0.119602	-2.08187	0.0373545	0.557216
TNFAIP2	969.622	-0.210356	0.101181	-2.079	0.0376176	0.557893
PPA1	3163.16	0.21135	0.101694	2.0783	0.0376821	0.557893
TXNRD1	548.211	0.23436	0.112979	2.07437	0.0380452	0.558079
SLC25A19	151.051	0.339259	0.163965	2.06909	0.0385373	NA
RASL11A	69.011	-0.440743	0.213109	-2.06816	0.0386254	NA
FKBP8	906.994	-0.256959	0.124353	-2.06636	0.0387941	0.558079
IARS1	410.883	0.246227	0.119254	2.06473	0.0389486	0.558079
RWDD1	252.798	0.304048	0.14747	2.06177	0.0392295	0.558079
SLIRP	366.183	0.284647	0.138141	2.06055	0.0393461	0.558079
REEP4	178.507	-0.301381	0.146306	-2.05994	0.0394047	0.558079
ETFB	2694.1	0.216637	0.105194	2.05942	0.0394544	0.558079
UQCRQ	2629.64	0.24227	0.11764	2.05941	0.0394545	0.558079
NTN4	130.2	-0.34922	0.169574	-2.05939	0.0394564	NA
ARG2	105.887	0.398902	0.193721	2.05916	0.0394786	NA
MFAP2	468.017	-0.234256	0.113843	-2.05772	0.0396173	0.558079
MAFK	18.3385	-0.848223	0.412287	-2.05736	0.0396516	NA
C5orf58	11.9556	1.13532	0.552254	2.05579	0.0398031	NA
GTF2H5	290.87	0.277152	0.134831	2.05554	0.0398267	0.558079
ROMO1	625.333	0.244645	0.119074	2.05456	0.0399219	0.558079
LYPLA1	476.838	0.251277	0.122366	2.05349	0.040025	0.558079
TMEM102	145.793	-0.35462	0.172774	-2.05251	0.0401204	NA
GTF2A2	316.797	0.253797	0.123672	2.05217	0.0401533	0.558079
ATP5ME	495.526	0.26254	0.127973	2.05152	0.0402159	0.558079
ASPHD1	6.63909	1.40715	0.686077	2.05101	0.0402657	NA
SMNDC1	584.669	0.247074	0.120467	2.05097	0.0402702	0.558079
VDAC1	1967.38	0.168118	0.081972	2.05092	0.0402751	0.558079
GRPEL1	177.602	0.317838	0.155007	2.05047	0.0403181	0.558079
TMEM253	1.82236	-3.24182	1.58209	-2.04908	0.0404544	NA
SLC25A5	2609.88	0.185258	0.0904116	2.04906	0.0404566	0.558079
ANXA8	442.108	-0.238678	0.116516	-2.04846	0.0405154	0.558079
CAPN1	406.226	-0.286991	0.140103	-2.04843	0.0405182	0.558079
SYS1	131.805	-0.345642	0.168788	-2.04779	0.0405803	NA
GPM6A	27.5801	-0.6776	0.331283	-2.04538	0.0408174	NA
INPP5K	20.5507	-0.797182	0.390338	-2.04229	0.0411231	NA
MAP2	43.9647	-0.540557	0.264689	-2.04223	0.0411283	NA
PSMB5	2538.06	0.16604	0.0813311	2.04154	0.0411974	0.565463
TCERG1	70.2729	0.443912	0.217634	2.03972	0.0413785	NA
PODXL	151.328	0.318616	0.156453	2.03649	0.0417008	NA
COTL1	2049.27	0.181877	0.0893274	2.03607	0.0417431	0.568501
UQCR11	773.215	0.225766	0.110889	2.03597	0.0417534	0.568501
PLXNB2	43.3801	-0.641468	0.315073	-2.03593	0.0417571	NA
APPBP2	108.988	-0.370804	0.182149	-2.03572	0.0417785	NA
ATP5PF	1045.61	0.219293	0.107813	2.03402	0.0419497	0.568501
EIF2A	693.614	0.200743	0.0987143	2.03358	0.041994	0.568501
WWP1	145.768	-0.33131	0.163261	-2.02933	0.0424251	NA
SLC2A4RG	145.961	-0.317556	0.156695	-2.02659	0.0427045	NA
SLC39A4	331.326	0.254788	0.125853	2.02448	0.0429204	0.577825
TRMT1	115.77	0.351257	0.173618	2.02317	0.0430561	NA
BCAP31	946.425	0.206918	0.102299	2.02267	0.0431068	0.577825
COA7	93.0468	0.378112	0.187044	2.02151	0.0432269	NA
DKK1	2034.2	0.186879	0.0924813	2.02072	0.0433089	0.577825
CLUH	215.808	0.283263	0.140316	2.01874	0.0435138	0.577825
TAPBP	277.973	-0.26709	0.132383	-2.01755	0.0436382	0.577825
TMEM267	257.191	0.263053	0.130392	2.0174	0.0436541	0.577825
IKZF2	204.874	-0.289132	0.143456	-2.01547	0.0438554	0.577825
BLOC1S6	204.508	0.323015	0.160302	2.01504	0.0439004	0.577825
HDAC5	116.951	-0.348519	0.173066	-2.0138	0.0440309	NA
GRTP1	126.158	-0.349016	0.173322	-2.01369	0.0440425	NA
CREBL2	90.481	-0.408427	0.202844	-2.01351	0.0440615	NA
SENP1	120.038	-0.338155	0.168115	-2.01145	0.0442783	NA
PLAAT4	456.038	-0.2291	0.113911	-2.01122	0.0443018	0.577825
NDUFA8	536.825	0.214785	0.106805	2.01101	0.0443244	0.577825
RARB	27.0236	-0.67444	0.335553	-2.00993	0.0444381	NA
NSRP1	127.051	0.351583	0.175134	2.00751	0.0446949	NA
CLTA	457.186	-0.229892	0.114533	-2.00721	0.0447277	0.577825
RBM26	260.694	0.271275	0.13517	2.00691	0.0447591	0.577825
PDS5B	701.35	-0.260107	0.12961	-2.00684	0.0447663	0.577825
RNF43	11.3992	-1.02021	0.50854	-2.00615	0.0448401	NA
CS	1523.42	0.19907	0.0992345	2.00606	0.0448504	0.577825
POLR2I	197.831	0.284999	0.142086	2.00582	0.0448754	0.577825
C11orf65	13.963	0.951692	0.474633	2.00511	0.0449511	NA
UGT1A7	42.3008	-0.544101	0.271591	-2.00338	0.0451364	NA
TMEM97	51.5685	0.502977	0.251298	2.00151	0.0453373	NA
HPCAL1	66.3751	0.435368	0.217603	2.00075	0.0454193	NA
CHAC2	126.972	0.334087	0.166999	2.00054	0.0454422	NA
CDC123	940.203	0.186028	0.093099	1.99818	0.0456973	0.579317
RNF169	287.161	-0.268766	0.134712	-1.99511	0.0460311	0.579317
MICOS10	1329.04	0.184146	0.0924246	1.9924	0.0463276	0.579317
TMEM214	758.464	-0.208814	0.104811	-1.99229	0.0463391	0.579317
SIVA1	108.651	-0.384516	0.193016	-1.99215	0.0463551	NA
MDK	838.142	-0.221926	0.111481	-1.99071	0.046513	0.579317
ZNF7	66.2158	0.471994	0.237177	1.99005	0.0465856	NA
ARL14EP	100.476	0.377374	0.18964	1.98995	0.0465966	NA
NKTR	192.491	0.357959	0.179982	1.98886	0.0467169	0.579317
DCAF13	955.017	0.229239	0.11528	1.98853	0.0467528	0.579317
AHCY	2033.65	0.166036	0.0835027	1.98839	0.046769	0.579317
HOXB13	49.5353	-0.4976	0.250277	-1.98819	0.0467902	NA
AIMP1	719.708	0.250032	0.125887	1.98616	0.0470157	0.579317
KYNU	579.757	-0.205744	0.103595	-1.98604	0.0470289	0.579317
HSPE1	4463.16	0.410554	0.206816	1.98512	0.0471315	0.579317
REV3L	73.7515	0.440007	0.221711	1.9846	0.0471892	NA
TRIM59	748.621	-0.218433	0.110066	-1.98456	0.0471935	0.579317
DCTPP1	433.8	0.217241	0.109487	1.98417	0.0472367	0.579317
GLUL	786.802	-0.212083	0.106923	-1.98351	0.0473105	0.579317
UPF3A	240.355	0.325735	0.164236	1.98333	0.0473309	0.579317
ANXA11	1547.33	-0.177032	0.089294	-1.98258	0.0474149	0.579317
SEMA4D	80.6213	0.3983	0.200902	1.98256	0.0474163	NA
NETO2	167.677	0.292993	0.147868	1.98145	0.0475409	NA
CERS1	28.9591	0.657773	0.332072	1.98082	0.0476117	NA
SDE2	187.193	0.299247	0.151106	1.98037	0.0476619	0.579317
HES7	22.129	0.725542	0.366392	1.98023	0.0476772	NA
UGT1A1	957.803	-0.18168	0.0917872	-1.97936	0.0477757	0.579317
UGT1A5	957.803	-0.18168	0.0917872	-1.97936	0.0477757	0.579317
FAM110A	20.5013	-0.77271	0.391115	-1.97566	0.0481935	NA
CSTB	629.217	0.225725	0.114303	1.97479	0.0482919	0.582323
TMEM54	912.511	-0.222155	0.112509	-1.97456	0.0483182	0.582323
FBXL20	5.59514	-1.50408	0.762265	-1.97317	0.0484766	NA
EEF1B2	4524.62	0.24706	0.125253	1.97248	0.0485545	0.583391
EPHA3	7.05581	-1.3603	0.690435	-1.97021	0.0488142	NA
DDX56	91.461	0.392338	0.199203	1.96954	0.048891	NA
JPH1	15.0336	0.881254	0.447953	1.96729	0.0491498	NA
FAM78A	2.36523	2.64286	1.34347	1.96718	0.0491622	NA
FAXC	9.13271	-1.15555	0.587763	-1.96601	0.049297	NA
GSTZ1	168.127	0.308986	0.157207	1.96547	0.0493602	NA
MRPL20	349.43	0.266235	0.135662	1.96249	0.0497059	0.593847
IGFBP6	1116.01	-0.204606	0.104276	-1.96216	0.0497444	0.593847
BCLAF3	35.4493	0.578719	0.295021	1.96162	0.049807	NA
EIF3C	596.979	0.230615	0.117739	1.95869	0.0501491	0.593847
ATP6V1G1	527.57	0.254267	0.129853	1.95812	0.0502163	0.593847
GLO1	1848.78	0.178489	0.0911687	1.95778	0.0502553	0.593847
ACP1	318.912	0.28255	0.144377	1.95703	0.0503435	0.593847
ARF3	195.025	-0.301115	0.153951	-1.95591	0.0504762	0.593847
COL4A5	56.3393	0.472506	0.241673	1.95514	0.0505663	NA
IPO4	121.871	0.338798	0.173411	1.95373	0.0507335	NA
ANKRD22	96.6474	0.374396	0.191675	1.95328	0.050786	NA
ABCB8	61.0283	-0.459988	0.235564	-1.95271	0.050854	NA
KLRC3	2.31292	-2.62158	1.34278	-1.95236	0.0508959	NA
AHR	408.093	-0.227772	0.116676	-1.95217	0.0509185	0.596284
VGLL4	3.85078	-1.8377	0.941843	-1.95118	0.0510361	NA
SVIP	279.066	0.266805	0.136756	1.95096	0.0510618	0.596284
BRI3BP	280.356	0.299514	0.15357	1.95034	0.0511359	0.596284
GARNL3	9.07612	1.1277	0.578485	1.94941	0.051247	NA
SRM	153.572	0.331231	0.170014	1.94826	0.0513836	NA
SERTAD4	4.33405	-1.75322	0.900111	-1.94778	0.0514412	NA
MYBL1	19.76	0.763491	0.391982	1.94777	0.0514422	NA
MYADM	563.34	-0.205938	0.105806	-1.94637	0.0516107	0.59795
H4C11	1354.4	-0.571511	0.293642	-1.94628	0.0516207	0.59795
CD9	2405.29	-0.156485	0.0804429	-1.94529	0.0517396	0.59795
ARHGAP25	1.66389	-3.09611	1.59178	-1.94506	0.0517681	NA
YWHAG	498.073	0.205112	0.105505	1.9441	0.0518838	0.59795
MACROH2A1	356.068	0.227552	0.117147	1.94245	0.0520829	0.598499
TNFSF18	5.60782	1.44618	0.745057	1.94104	0.0522539	NA
GRB7	133.542	-0.320193	0.16498	-1.9408	0.0522821	NA
MAGOH	475.951	0.265196	0.136655	1.94063	0.0523034	0.599291
FAM53B	60.7154	-0.437025	0.225236	-1.9403	0.0523433	NA
NAA35	155.438	0.319133	0.164503	1.93998	0.0523819	NA
KLHL24	167.896	-0.308705	0.159258	-1.93839	0.0525751	NA
RANBP9	521.129	0.2102	0.108443	1.93835	0.0525811	0.600731
MRPS21	22.2557	0.707171	0.364835	1.93833	0.0525829	NA
PROSER3	36.543	-0.558542	0.288415	-1.93659	0.0527953	NA
POLR1F	208.226	0.326725	0.168745	1.93621	0.0528421	0.60101
PRKACB	50.6969	-0.484238	0.250186	-1.93551	0.0529277	NA
HSPD1	10100.4	0.417235	0.215572	1.93548	0.0529319	0.60101
POMP	3714.32	0.186556	0.0964465	1.9343	0.0530767	0.60101
ERAP1	236.108	-0.314831	0.162975	-1.93177	0.053388	0.60101
SLX1A	210.525	-0.285923	0.148031	-1.93151	0.0534203	0.60101
UBE2C	928.369	-0.207223	0.10733	-1.93072	0.0535177	0.60101
HECA	90.4619	-0.374264	0.193926	-1.92993	0.0536151	NA
TGIF1	421.653	-0.218434	0.113213	-1.92941	0.0536798	0.601123
PADI3	165.98	-0.293241	0.152147	-1.92736	0.0539354	NA
LENG9	4.68855	1.61671	0.838827	1.92734	0.0539367	NA
CAVIN1	248.905	-0.273178	0.141772	-1.92688	0.0539947	0.60198
NOMO1	362.342	0.227195	0.117972	1.92585	0.0541232	0.60198
HOXA1	112.347	-0.337166	0.175112	-1.92543	0.0541752	NA
WNT10A	68.4278	-0.443779	0.230566	-1.92474	0.0542622	NA
ARFGAP3	337.156	-0.26268	0.136488	-1.92457	0.0542834	0.60198
GOLIM4	73.8006	0.457864	0.237973	1.92402	0.0543519	NA
FICD	16.8134	0.830589	0.431726	1.92388	0.0543696	NA
BDP1	88.9156	0.414416	0.215503	1.92302	0.0544778	NA
CCT8	952.216	0.217426	0.113162	1.92138	0.0546843	0.60198
TDRD7	77.5253	-0.396291	0.206296	-1.92098	0.0547336	NA
CFAP36	535.982	0.243892	0.126974	1.9208	0.0547565	0.60198
MARVELD2	41.948	-0.536538	0.279363	-1.92058	0.0547851	NA
RNASEH1	373.693	0.237772	0.123814	1.92039	0.0548081	0.60198
AKR1C1	1995.08	0.205307	0.106915	1.92028	0.0548224	0.60198
NOP16	122.936	0.321676	0.167518	1.92025	0.0548269	NA
RMDN1	151.097	0.303133	0.157891	1.91989	0.0548719	NA
TIMELESS	90.3314	-0.370999	0.193274	-1.91955	0.0549146	NA
PITPNM3	18.4567	-0.774434	0.403587	-1.91888	0.0549998	NA
TBC1D22A	116.901	0.337951	0.176125	1.91882	0.0550077	NA
RAC1	3634.31	-0.202351	0.105483	-1.91833	0.0550686	0.602466
CCDC77	165.124	0.338531	0.176573	1.91722	0.0552094	NA
OPN3	2.89346	-2.20155	1.14844	-1.91699	0.0552388	NA
SRD5A3	53.2274	-0.465524	0.242986	-1.91585	0.0553845	NA
ZNG1B	378.138	0.239789	0.125227	1.91484	0.0555129	0.602466
GCNT4	35.9752	-0.572593	0.29906	-1.91465	0.0555378	NA
FGF5	4.18335	1.72559	0.901557	1.91401	0.0556184	NA
TIMM21	154.088	0.302877	0.158243	1.914	0.0556201	NA
CTSD	2183.07	-0.163207	0.0852747	-1.9139	0.0556332	0.602466
VSIR	633.615	-0.217835	0.113819	-1.91387	0.0556368	0.602466
PTTG1IP	164.619	-0.316295	0.165345	-1.91294	0.0557556	NA
B3GALT4	47.1609	-0.488786	0.255587	-1.9124	0.0558249	NA
TMEM107	409.143	-0.216019	0.11296	-1.91235	0.0558312	0.602466
EBF3	16.1872	0.817189	0.427471	1.91168	0.0559172	NA
MIDEAS	74.3092	0.393443	0.205841	1.91139	0.0559545	NA
COX7A2	1310.45	0.220401	0.115385	1.91014	0.0561156	0.602466
BRIX1	877.785	0.178964	0.0937087	1.90979	0.0561602	0.602466
GATAD2B	267.97	-0.251546	0.13179	-1.90869	0.0563024	0.602466
ERP44	288.791	-0.240329	0.12594	-1.90828	0.056355	0.602466
TAF1D	903.656	0.192526	0.10094	1.90733	0.0564779	0.602466
SLCO4A1	82.831	0.382528	0.200605	1.90687	0.0565375	NA
OLR1	527.596	-0.211515	0.110933	-1.90668	0.0565615	0.602466
PDE4A	40.47	-0.525111	0.275436	-1.90647	0.0565887	NA
ETV5	40.6472	0.517055	0.27128	1.90598	0.0566526	NA
SNRPC	911.536	0.208485	0.109404	1.90565	0.0566955	0.602466
NOP2	102.613	0.342345	0.179736	1.9047	0.0568185	NA
USP28	29.2081	-0.624786	0.32808	-1.90437	0.0568615	NA
UCHL3	236.843	0.267851	0.140748	1.90305	0.0570334	0.602843
UQCRB	2456.73	0.212505	0.11168	1.9028	0.0570665	0.602843
SART3	372.02	0.287486	0.15116	1.90187	0.0571885	0.602843
CCDC40	3.3136	1.98008	1.04151	1.90116	0.0572806	NA
MAPRE1	761.336	0.206802	0.108906	1.8989	0.0575776	0.603639
ZC3H11B	1035.19	-0.194105	0.10225	-1.89834	0.0576507	0.603639
TPP1	507.069	-0.209727	0.110516	-1.89771	0.0577339	0.603639
ACYP2	109.449	0.366159	0.193177	1.89546	0.0580321	NA
SLC35B4	46.7542	0.486993	0.256963	1.89519	0.0580679	NA
COX7A2L	2090.14	0.15831	0.0835975	1.89371	0.0582632	0.603639
IFITM1	153.511	-0.332029	0.175398	-1.893	0.0583579	NA
MPHOSPH8	44.3146	0.531067	0.280543	1.893	0.0583581	NA
MTMR1	76.9813	-0.38521	0.203509	-1.89284	0.0583786	NA
HDAC8	57.7548	-0.448026	0.23688	-1.89136	0.0585759	NA
FAM193A	46.2134	-0.50084	0.264879	-1.89083	0.0586477	NA
MARK3	260.155	0.245606	0.129919	1.89046	0.0586969	0.603639
FAM111A	524.461	-0.199074	0.105363	-1.8894	0.0588381	0.603639
FZR1	159.437	-0.303836	0.160819	-1.8893	0.0588512	NA
SLC38A2	453.297	-0.249115	0.131926	-1.8883	0.0589862	0.603639
MRPL16	291.695	0.270026	0.143043	1.88773	0.0590621	0.603639
CTAGE9	69.0623	-0.404319	0.214218	-1.88742	0.0591041	NA
MIXL1	1.67646	-3.10601	1.64575	-1.88729	0.0591209	NA
UTP15	73.0678	0.422268	0.223756	1.88718	0.0591362	NA
ZCCHC8	154.313	-0.290145	0.153844	-1.88597	0.0592991	NA
COX19	599.462	0.222104	0.117781	1.88573	0.0593309	0.603639
COX5B	751.095	0.202175	0.107231	1.88542	0.0593735	0.603639
SEMA3A	362.024	0.21981	0.116692	1.88367	0.0596099	0.603639
SKIC8	632.522	0.214445	0.113889	1.88293	0.0597092	0.603639
EIF3I	1703.25	0.169653	0.0901087	1.88276	0.0597327	0.603639
ATAD2	504.279	-0.208303	0.110683	-1.88198	0.0598387	0.603639
AKTIP	348.286	-0.225165	0.119747	-1.88033	0.0600631	0.603639
CD47	643.126	-0.189574	0.100833	-1.88009	0.0600958	0.603639
XDH	257.718	0.2486	0.132358	1.87824	0.060348	0.603639
TBL1X	39.2816	-0.523508	0.278796	-1.87775	0.060416	NA
DNAL1	35.1439	0.544307	0.289925	1.87741	0.0604623	NA
COPS6	509.888	0.198704	0.105852	1.87719	0.0604921	0.603639
HERPUD1	271.611	-0.268755	0.143278	-1.87576	0.0606877	0.603639
WWC3	25.0879	-0.638966	0.3409	-1.87435	0.0608818	NA
MEX3A	10.418	1.04914	0.559755	1.87429	0.0608905	NA
DPCD	223.168	0.26821	0.143105	1.87422	0.0609003	0.603639
RABGEF1	171.223	0.27882	0.148766	1.87422	0.0609004	NA
PDCD5	267.601	0.273706	0.146052	1.87403	0.0609259	0.603639
FBXO32	72.9204	-0.402534	0.214831	-1.87372	0.0609685	NA
ALDH1A1	66.9006	-0.405065	0.216215	-1.87344	0.0610081	NA
VDR	32.1311	0.56636	0.30232	1.87338	0.0610161	NA
NOP58	632.509	0.202301	0.10799	1.87333	0.0610226	0.603639
DTD2	8.58172	1.14706	0.612371	1.87315	0.0610479	NA
LITAF	382.246	-0.241833	0.129151	-1.87248	0.0611402	0.603639
LRRC37A2	61.2759	-0.425525	0.227269	-1.87234	0.0611593	NA
CYC1	2149.06	0.156611	0.083654	1.87213	0.0611891	0.603639
MRPS35	1946.94	0.184127	0.0984223	1.87078	0.0613755	0.603639
PAK1IP1	572.096	0.229576	0.122722	1.8707	0.0613868	0.603639
ATP5F1E	2185.79	0.184184	0.0984573	1.8707	0.061387	0.603639
ATAD3B	22.3595	0.67622	0.361527	1.87045	0.0614209	NA
KRBOX1	167.814	0.311477	0.166853	1.86678	0.0619321	NA
P2RX4	27.5661	-0.612742	0.328244	-1.86673	0.0619392	NA
TTI2	163.883	0.289528	0.155219	1.86529	0.0621414	NA
LIMS2	34.7395	-0.539785	0.289503	-1.86452	0.0622484	NA
PKIG	11.3175	0.960933	0.515435	1.86431	0.0622778	NA
TIMM8A	82.2258	0.377062	0.202327	1.86363	0.0623741	NA
ALPG	28.7019	-0.610033	0.327579	-1.86225	0.0625682	NA
H4C3	304.287	-0.612175	0.328741	-1.86218	0.0625779	0.613822
KIF21B	18.2635	0.742136	0.398827	1.8608	0.062773	NA
ADAM11	2.71951	2.17171	1.16732	1.86042	0.0628266	NA
NOL8	35.9429	-0.532887	0.286596	-1.85937	0.0629752	NA
CNN3	321.195	-0.230934	0.124252	-1.8586	0.0630838	0.616604
RNF38	106.516	-0.352098	0.18947	-1.85833	0.063122	NA
LGR4	225.22	-0.253218	0.136288	-1.85797	0.0631734	0.616604
CDH13	145.091	0.313863	0.169037	1.85678	0.0633429	NA
NELFE	459.852	-0.229571	0.123779	-1.85469	0.0636408	0.619155
SAMD15	6.36165	-1.29831	0.70013	-1.85439	0.0636832	NA
KLF5	1577.52	-0.212039	0.114372	-1.85394	0.0637481	0.619155
SUMF1	72.9374	-0.404204	0.218116	-1.85316	0.063859	NA
FGD3	128.265	-0.309994	0.167338	-1.8525	0.0639536	NA
ZC3H12A	39.1753	-0.535348	0.289015	-1.85232	0.0639799	NA
DAZAP2	2897.02	-0.177202	0.0956744	-1.85213	0.0640067	0.620143
HBP1	260.975	-0.242713	0.131126	-1.851	0.0641703	0.620208
MED30	110.881	-0.335645	0.18141	-1.8502	0.064285	NA
APOBEC3A_B	33.1054	-0.563199	0.304618	-1.84887	0.0644763	NA
SLC37A3	60.0763	-0.438096	0.236962	-1.84881	0.0644858	NA
TM7SF2	244.84	0.239773	0.129714	1.84847	0.0645338	0.621063
CMPK1	811.332	0.201983	0.109305	1.84788	0.064619	0.621063
TLE4	54.0099	-0.442826	0.2397	-1.84741	0.0646872	NA
ACSL4	60.3203	0.420411	0.22771	1.84625	0.0648555	NA
SYTL1	91.0869	-0.355858	0.192818	-1.84557	0.0649554	NA
POLD1	499.069	-0.204812	0.110986	-1.84539	0.0649813	0.621063
SRP72	458.126	0.277282	0.150319	1.84462	0.0650934	0.621063
HJURP	613.462	-0.191156	0.10364	-1.84442	0.0651221	0.621063
NOL9	177.131	0.269711	0.146274	1.84387	0.0652014	0.621063
WNT7A	151.621	0.29484	0.159961	1.8432	0.0652995	NA
TANK	169.793	-0.26951	0.146338	-1.8417	0.0655195	NA
ERLIN2	159.136	0.294051	0.159678	1.84153	0.0655444	NA
RAB29	109.138	0.329511	0.17902	1.84064	0.065674	NA
SMIM30	542.999	0.203033	0.110338	1.84011	0.0657525	0.623768
GABRE	5.75342	-1.33739	0.726802	-1.8401	0.0657538	NA
PTPRE	22.4482	0.704848	0.383127	1.83972	0.0658088	NA
RBBP9	221.862	0.248174	0.134947	1.83905	0.0659085	0.623768
YRDC	80.5798	0.375083	0.204065	1.83806	0.066054	NA
S100A11	933.022	-0.186285	0.101357	-1.83791	0.066076	0.623768
RABGGTB	297.433	0.243755	0.132646	1.83763	0.0661165	0.623768
PPIL3	62.6872	0.415892	0.226454	1.83654	0.0662783	NA
UGCG	261.555	0.23625	0.128692	1.83579	0.066389	0.624847
FOXO4	11.4746	-0.943921	0.514801	-1.83357	0.0667184	NA
POLR3GL	54.6859	-0.436767	0.238343	-1.83251	0.0668753	NA
ALG1L2	47.1041	0.477312	0.260635	1.83134	0.0670493	NA
CNTNAP1	27.0121	0.61518	0.336088	1.83041	0.0671885	NA
AP1S1	340.164	0.223061	0.12191	1.82972	0.0672923	0.629369
TAX1BP3	568.574	-0.204569	0.111815	-1.82953	0.0673206	0.629369
MAGEA4	184.806	0.264942	0.144936	1.828	0.0675502	0.629369
TIGD6	5.27465	-1.38494	0.758228	-1.82654	0.0677683	NA
ITGA6	2346.18	0.152784	0.0836816	1.82577	0.0678844	0.629369
ENOPH1	242.687	0.24994	0.136903	1.82567	0.0678999	0.629369
TAF1A	170.511	0.293091	0.160582	1.82517	0.0679746	NA
C19orf33	179.271	-0.284328	0.155814	-1.82479	0.0680321	0.629369
MEF2B	9.94716	0.997862	0.547015	1.8242	0.0681223	NA
TCAF2	12.7706	-0.869753	0.476798	-1.82415	0.0681287	NA
SPIN2A	8.35185	1.08716	0.596104	1.82378	0.0681853	NA
IRGQ	13.4944	0.862891	0.473155	1.82369	0.0681983	NA
G3BP2	667.956	0.181584	0.0995717	1.82365	0.0682045	0.629369
SEMA3F	224.748	-0.242732	0.133105	-1.82361	0.0682105	0.629369
SLC35A3	92.9437	-0.350866	0.192419	-1.82345	0.0682354	NA
CDH3	254.513	-0.254925	0.139919	-1.82194	0.0684644	0.629369
PTMS	314.431	-0.233098	0.127956	-1.8217	0.0684999	0.629369
ZSWIM9	46.3303	0.512734	0.281589	1.82086	0.0686285	NA
LMAN1	813.87	0.170543	0.0937193	1.81972	0.0688012	0.629369
TMEM59	778.572	-0.184214	0.101279	-1.81887	0.0689309	0.629369
ARPC2	3068.16	-0.160238	0.0881002	-1.81882	0.0689392	0.629369
LGALS9	33.2416	-0.541769	0.29788	-1.81875	0.0689498	NA
NEFH	41.0316	0.53952	0.296758	1.81805	0.0690568	NA
PINLYP	7.51969	-1.14811	0.632134	-1.81624	0.0693342	NA
CDH1	548.756	-0.192331	0.105908	-1.81602	0.0693671	0.631816
HEG1	86.9508	-0.348875	0.192117	-1.81594	0.0693789	NA
POLR1E	82.8894	0.376859	0.207558	1.81568	0.0694189	NA
VAPB	88.2854	0.383411	0.211286	1.81465	0.0695775	NA
CCDC22	129.398	0.300863	0.165858	1.81398	0.0696803	NA
MRTO4	330.221	0.242999	0.134021	1.81314	0.0698107	0.633555
SH3RF1	64.9279	-0.404258	0.222988	-1.81291	0.0698454	NA
TEN1	324.926	-0.221335	0.122103	-1.8127	0.0698786	0.633555
HECTD1	595.002	0.220481	0.121739	1.81109	0.0701266	0.634349
ZNF280B	57.916	0.424472	0.234411	1.8108	0.0701717	NA
COQ3	169.328	0.296907	0.163987	1.81056	0.0702095	NA
SETSIP	103.232	0.341811	0.188932	1.80917	0.070424	NA
SEMA3B	11.4583	-0.92576	0.511738	-1.80905	0.070443	NA
CRADD	71.8146	0.387343	0.21417	1.80858	0.0705157	NA
XYLB	10.7087	0.952405	0.526706	1.80823	0.0705709	NA
PLD1	204.047	-0.264115	0.146064	-1.80821	0.070574	0.636938
CINP	103.213	0.339227	0.187827	1.80606	0.0709095	NA
SERTAD3	24.5935	-0.623369	0.345166	-1.80599	0.0709191	NA
EDEM2	48.527	-0.454021	0.251605	-1.8045	0.0711532	NA
MAP3K3	79.1055	-0.376423	0.208636	-1.80421	0.0711985	NA
CHTOP	295.945	-0.222301	0.123282	-1.80319	0.0713577	0.641613
RSL1D1	215.636	0.282416	0.156653	1.80282	0.0714165	0.641613
RNF168	429.026	-0.197527	0.109709	-1.80047	0.0717866	0.641923
RNF4	111.099	0.316937	0.176049	1.80027	0.0718177	NA
UTP6	347.161	0.221081	0.122867	1.79934	0.0719643	0.641923
RSKR	2.68426	2.11788	1.17775	1.79824	0.0721382	NA
ZNF182	22.5433	0.648504	0.360755	1.79763	0.072236	NA
BMP8B	3.11093	1.89264	1.05287	1.7976	0.07224	NA
GAS2L3	260.384	-0.232016	0.129102	-1.79716	0.0723107	0.641923
CHD2	239.098	0.242278	0.134837	1.79682	0.0723636	0.641923
FARSB	578.656	0.197393	0.109858	1.79679	0.0723683	0.641923
ATP6V0D1	160.275	-0.285788	0.159117	-1.79609	0.0724803	NA
CSF1	34.9834	-0.524625	0.292097	-1.79607	0.072484	NA
STIP1	552.435	0.197373	0.109949	1.79514	0.0726321	0.641923
KLHL3	6.57654	1.20611	0.671973	1.79489	0.0726719	NA
GPNMB	176.797	-0.263281	0.146725	-1.79439	0.0727517	0.641923
CCDC18	29.6873	-0.619167	0.3454	-1.79261	0.0730353	NA
SYT15B	15.1608	-0.795505	0.443792	-1.79252	0.0730504	NA
ZNF385A	401.433	-0.207347	0.115689	-1.79228	0.0730878	0.641923
FAF1	270.234	0.290973	0.162359	1.79216	0.0731071	0.641923
PDGFC	152.47	-0.285332	0.159272	-1.79147	0.0732181	NA
ACLY	659.708	0.18559	0.103604	1.79134	0.073239	0.641923
ATXN2	234.558	0.253533	0.141544	1.79119	0.0732629	0.641923
INHBB	56.5117	-0.425836	0.237918	-1.78984	0.0734799	NA
PET100	582.01	0.250808	0.140154	1.78951	0.0735321	0.641923
AFAP1L2	199.42	-0.267085	0.149265	-1.78933	0.0735621	0.641923
ZCWPW1	3.19816	1.88907	1.05658	1.78791	0.0737911	NA
SCARB1	101.029	0.347993	0.194685	1.78746	0.0738624	NA
NDUFAF7	477.015	0.211232	0.11823	1.78662	0.0739994	0.643231
ZNF668	5.23041	-1.4437	0.808305	-1.78608	0.0740864	NA
PCMT1	378.49	0.260085	0.145651	1.78568	0.0741517	0.643231
C21orf58	16.9837	-0.817233	0.457842	-1.78497	0.0742662	NA
TMEM14C	1486.33	0.163377	0.0915477	1.78461	0.0743245	0.643231
ARL1	285.565	0.240485	0.134841	1.78347	0.0745101	0.643231
SLC39A10	409.061	0.206299	0.115679	1.78337	0.0745257	0.643231
MAPKAPK2	235.572	-0.239241	0.134404	-1.78001	0.0750738	0.646551
BROX	76.6794	-0.36155	0.203239	-1.77894	0.075249	NA
TRAPPC2L	51.0469	-0.443487	0.249307	-1.77888	0.0752601	NA
GOLGA7B	1.52474	2.95618	1.663	1.77762	0.0754671	NA
ZNF513	43.6372	-0.474549	0.267025	-1.77717	0.0755401	NA
RASA1	94.6084	0.336689	0.189483	1.77688	0.0755881	NA
KRT75	52.015	-0.441599	0.248569	-1.77657	0.0756393	NA
ATR	178.787	0.266696	0.1502	1.77561	0.0757973	0.650131
CD44	3139.17	0.14138	0.079629	1.77548	0.0758185	0.650131
ATP10D	116.797	0.305487	0.172095	1.77511	0.0758794	NA
TRAF6	97.917	-0.329806	0.185827	-1.7748	0.0759316	NA
MATN2	46.5729	-0.46738	0.263367	-1.77463	0.0759584	NA
CIC	9.00171	-1.01134	0.569992	-1.7743	0.0760128	NA
CCT3	1822.04	0.160795	0.090628	1.77423	0.0760247	0.650488
PNP	149.816	0.284467	0.160476	1.77265	0.0762874	NA
MIPOL1	66.3921	0.407604	0.229952	1.77256	0.0763009	NA
PCID2	395.819	0.199897	0.112801	1.77212	0.076374	0.652066
PYGO2	87.0662	-0.346704	0.195691	-1.77169	0.0764454	NA
RTEL1	68.952	0.39034	0.220371	1.77128	0.0765139	NA
GARS1	645.558	0.175697	0.0992824	1.76967	0.0767816	0.652115
CDC14C	33.1139	-0.534504	0.302066	-1.76949	0.0768115	NA
TVP23B	1719.68	0.181945	0.10283	1.76938	0.0768306	0.652115
MINDY1	62.6688	-0.406624	0.229839	-1.76917	0.0768654	NA
PLEKHB2	675.593	0.173057	0.0978212	1.76912	0.0768746	0.652115
ANXA9	61.4381	-0.405793	0.229431	-1.76869	0.0769452	NA
IGFBP7	561.253	-0.193066	0.109266	-1.76693	0.0772397	0.652486
STOML2	178.676	0.257939	0.145986	1.76688	0.0772485	0.652486
SERPINE1	46.4535	0.455313	0.25777	1.76635	0.0773367	NA
FANCB	24.4546	0.615624	0.348619	1.76589	0.0774139	NA
LSM3	2121.97	0.22969	0.130113	1.76532	0.0775099	0.652791
OPA1	945.201	0.235593	0.133551	1.76407	0.0777206	0.652791
PTGES	949.169	-0.165952	0.0941038	-1.7635	0.0778161	0.652791
KLHDC10	106.548	0.317511	0.180107	1.7629	0.0779174	NA
MPRIP	3320.86	0.171641	0.0973721	1.76274	0.0779452	0.652791
NR1H2	138.916	0.28401	0.16113	1.76261	0.0779664	NA
CTAGE4	15.0414	-0.773639	0.438952	-1.76247	0.0779899	NA
SMYD3	86.4552	0.37406	0.212261	1.76227	0.0780239	NA
RAP1B	44.4472	-0.484602	0.275177	-1.76106	0.0782288	NA
NDUFA6	954.365	0.211864	0.120371	1.76008	0.0783935	0.655158
PAM16	45.932	0.452478	0.257139	1.75966	0.0784655	NA
LIPG	23.176	0.642125	0.365042	1.75904	0.0785703	NA
BRK1	529.917	0.186918	0.106345	1.75766	0.078805	0.656253
DNAJC15	290.848	0.229763	0.130743	1.75736	0.0788566	0.656253
DPY19L4	107.017	-0.328486	0.186967	-1.75692	0.0789323	NA
COMMD8	354.315	0.232044	0.132132	1.75615	0.0790623	0.656583
MSR1	121.296	0.303424	0.172905	1.75487	0.079282	NA
NMB	52.8567	-0.449055	0.255949	-1.75447	0.0793499	NA
MAPK13	420.903	0.192477	0.109717	1.75431	0.0793782	0.657115
GOLGA3	231.526	0.247918	0.141358	1.75383	0.0794589	0.657115
RPP40	87.6323	0.337097	0.192233	1.75359	0.0795016	NA
FLRT3	13.603	-0.809413	0.461876	-1.75244	0.0796973	NA
KDM3A	20.7245	-0.660613	0.377071	-1.75196	0.0797812	NA
PRMT3	138.238	0.281818	0.160904	1.75146	0.0798664	NA
CIR1	81.2324	0.389508	0.2225	1.7506	0.0800145	NA
ESRRG	3.22908	-1.86765	1.0671	-1.7502	0.0800836	NA
CCDC91	397.82	-0.214671	0.12266	-1.75013	0.0800956	0.658944
TFB2M	127.619	0.299473	0.171206	1.74919	0.0802579	NA
SLC33A1	360.251	-0.203555	0.116381	-1.74903	0.0802851	0.658944
DNAJB5	7.22097	1.20015	0.68648	1.74827	0.0804174	NA
TMX2	1006.5	0.173435	0.0992333	1.74775	0.080507	0.658944
ZFHX3	10.8709	-0.951807	0.544723	-1.74732	0.0805815	NA
FBXO44	126.062	0.302639	0.173253	1.74681	0.0806711	NA
SPINT2	241.319	-0.243206	0.139234	-1.74674	0.0806826	0.658944
RIOK1	292.681	0.252327	0.144525	1.74591	0.0808273	0.658944
AGPAT4	97.5022	0.326736	0.187147	1.74588	0.0808322	NA
SESTD1	477.325	-0.194337	0.111323	-1.74569	0.0808641	0.658944
SLC20A1	166.649	0.259435	0.148635	1.74545	0.0809059	NA
SLC1A5	718.84	-0.173135	0.0991994	-1.74532	0.0809295	0.658944
NDRG1	564.79	-0.210931	0.120938	-1.74413	0.0811372	0.658944
BOK	8.42313	-1.02536	0.588068	-1.7436	0.0812289	NA
LIN7A	6.51912	-1.18511	0.679863	-1.74317	0.0813046	NA
TOMM20	2807.41	0.164278	0.0942427	1.74314	0.0813099	0.658944
PFDN6	454.429	0.23245	0.133369	1.7429	0.0813509	0.658944
IL20RA	150.576	-0.267563	0.153591	-1.74204	0.0815009	NA
SUPV3L1	168.729	0.26839	0.154077	1.74193	0.0815214	NA
CFAP206	26.7832	-0.580686	0.333389	-1.74177	0.0815494	NA
MAGEA9	50.6487	0.442046	0.253834	1.74148	0.0816003	NA
TMEM138	86.4234	0.359906	0.206675	1.74141	0.0816119	NA
VPS37A	114.415	0.302036	0.173541	1.74043	0.0817842	NA
TMEM263	91.0178	-0.353257	0.20298	-1.74035	0.0817975	NA
PDCD11	249.215	0.241269	0.138642	1.74023	0.0818191	0.658944
SYTL3	705.961	0.176844	0.101627	1.74013	0.081837	0.658944
HNF4G	11.2135	-0.885616	0.508941	-1.74012	0.0818387	NA
HDDC2	241.127	0.245073	0.140872	1.73969	0.0819136	0.658944
FLYWCH1	88.0085	-0.345352	0.19854	-1.73945	0.0819551	NA
IRF1	80.6397	-0.362392	0.20834	-1.73943	0.0819593	NA
LRP11	333.939	-0.221144	0.127174	-1.73891	0.0820511	0.658944
PLIN2	154.896	0.273223	0.157166	1.73844	0.0821331	NA
MYOF	1876.58	0.192228	0.110592	1.73817	0.0821805	0.658944
TUBGCP2	13.7038	-0.874313	0.503073	-1.73794	0.0822208	NA
MRPL58	125.973	0.304404	0.175293	1.73655	0.0824673	NA
SMN2	888.095	0.193705	0.111559	1.73635	0.0825018	0.660182
C1orf53	19.5729	-0.670607	0.386417	-1.73545	0.0826618	NA
HES4	243.829	-0.248702	0.143345	-1.73499	0.0827429	0.660549
WDR43	504.558	0.19027	0.109716	1.7342	0.0828819	0.660549
TMEM115	35.9267	-0.496943	0.286651	-1.73362	0.0829858	NA
MXD3	90.9295	-0.336364	0.194058	-1.73332	0.0830393	NA
DNAJA2	710.146	0.194478	0.112257	1.73243	0.0831974	0.661729
RCOR2	4.3431	1.46116	0.844186	1.73086	0.0834773	NA
NRP2	146.871	0.28076	0.162285	1.73004	0.0836235	NA
VASN	19.5236	-0.666921	0.385721	-1.72902	0.0838051	NA
TBC1D14	110.463	0.336076	0.194449	1.72835	0.0839258	NA
CHMP2B	270.572	0.239733	0.138771	1.72754	0.0840703	0.667049
DDIT3	158.559	0.271462	0.157156	1.72734	0.0841061	NA
HMGN4	647.333	0.233676	0.135323	1.7268	0.0842038	0.667049
ALYREF	132.854	-0.277665	0.160831	-1.72643	0.0842698	NA
BMP4	52.7473	-0.430922	0.249625	-1.72628	0.0842971	NA
TMED8	39.579	0.475331	0.275462	1.72558	0.0844232	NA
EIF5AL1	691.465	0.167394	0.0970125	1.72548	0.0844402	0.667584
LIG1	40.0582	-0.489059	0.283722	-1.72373	0.0847573	NA
UPK3BL1	958.239	-0.162543	0.0943276	-1.72318	0.0848563	0.669535
DYRK1A	76.7626	-0.357097	0.207309	-1.72254	0.084972	NA
ANXA3	424.438	0.222947	0.129496	1.72165	0.0851322	0.670035
FGFR2	53.3122	-0.424497	0.246638	-1.72113	0.0852266	NA
LLGL1	80.2321	-0.348531	0.202543	-1.72078	0.0852916	NA
TOB1	257.744	0.224783	0.130648	1.72052	0.0853371	0.670035
NFKBIZ	288.652	-0.214214	0.124562	-1.71974	0.0854793	0.670035
CILK1	16.9926	-0.713989	0.415344	-1.71903	0.0856092	NA
SPESP1	345.054	0.217712	0.126651	1.719	0.0856149	0.670035
NUP188	433.317	0.188245	0.109562	1.71816	0.0857673	0.670035
MACROH2A2	41.2655	-0.474833	0.276507	-1.71725	0.0859328	NA
API5	336.89	0.229359	0.133611	1.71661	0.0860496	0.670915
EIF2B5	101.231	-0.317994	0.185258	-1.71649	0.0860721	NA
RTN4RL2	149.923	-0.29636	0.172664	-1.7164	0.0860886	NA
RADX	79.8773	-0.357324	0.208201	-1.71624	0.0861175	NA
DUSP22	22.6097	0.62163	0.36233	1.71564	0.0862271	NA
GUF1	159.032	0.28542	0.166417	1.71508	0.0863298	NA
MAP4K5	54.7196	-0.425285	0.248126	-1.71399	0.0865311	NA
ALDH16A1	161.383	-0.302192	0.176311	-1.71397	0.0865335	NA
GRK5	72.4684	0.371755	0.216902	1.71393	0.0865409	NA
PCDHGA4	11.2742	-0.878838	0.512772	-1.7139	0.0865476	NA
CEBPA	5.69475	-1.27137	0.742641	-1.71196	0.086904	NA
TRIM25	169.445	-0.27448	0.160352	-1.71174	0.0869452	NA
JCAD	40.7329	-0.459955	0.268716	-1.71167	0.086957	NA
POLR3B	138.625	0.283607	0.16576	1.71094	0.0870914	NA
SRP14	4083.14	0.204132	0.119311	1.71092	0.0870963	0.67774
LY6G5C	12.1516	-0.854071	0.499315	-1.71049	0.0871758	NA
DNAJC4	79.7202	-0.392811	0.229719	-1.70996	0.0872734	NA
ATL1	2.87706	-1.87154	1.09464	-1.70973	0.0873154	NA
FHL2	207.156	-0.284719	0.166556	-1.70944	0.0873686	0.678523
ABHD2	285.059	-0.227442	0.133148	-1.7082	0.0875999	0.678936
MINPP1	149.159	0.264461	0.154876	1.70757	0.0877168	NA
KATNIP	45.1206	-0.447581	0.262207	-1.70698	0.0878263	NA
NR2C1	46.0174	0.440653	0.258191	1.70669	0.0878792	NA
KCNH3	12.0359	0.852674	0.499687	1.70642	0.0879307	NA
ERCC2	164.07	0.259771	0.152265	1.70604	0.0879999	NA
CSE1L	760.325	0.173097	0.101484	1.70566	0.088072	0.678936
CLINT1	179.368	-0.260215	0.152562	-1.70563	0.0880772	0.678936
COMMD7	154.355	-0.272668	0.159902	-1.70521	0.0881544	NA
PDCL3	152.53	0.276774	0.162355	1.70475	0.0882419	NA
TAF15	1059.33	0.226529	0.132904	1.70446	0.0882955	0.678936
FAM83D	411.856	-0.200458	0.117621	-1.70427	0.0883303	0.678936
GOSR2	159.556	0.261777	0.153614	1.70412	0.0883583	NA
INSIG1	233.854	-0.256328	0.150461	-1.70362	0.0884523	0.678936
LLPH	386.454	0.233222	0.13703	1.70198	0.0887588	0.679497
CEL	37.713	-0.493485	0.290023	-1.70154	0.088842	NA
CEP95	58.8393	-0.404634	0.237838	-1.7013	0.0888868	NA
CYB5B	1377.71	0.17286	0.101726	1.69927	0.0892681	0.679497
SLCO4C1	12.2404	-0.849747	0.500237	-1.69869	0.0893778	NA
H3C8	1366.48	-0.456273	0.268634	-1.6985	0.0894141	0.679497
SCCPDH	543.219	-0.185351	0.109148	-1.69815	0.0894788	0.679497
VPS54	159.782	-0.257275	0.151543	-1.69771	0.089563	NA
DENND2D	76.0784	-0.353654	0.208391	-1.69707	0.0896833	NA
TMEM134	100.23	-0.342941	0.202117	-1.69674	0.089745	NA
PNN	329.395	0.26204	0.154439	1.69672	0.0897494	0.679497
RIT1	299.441	0.211882	0.124899	1.69643	0.0898046	0.679497
FBXO22	150.566	0.269022	0.158589	1.69634	0.0898208	NA
CCNQ	29.5237	-0.570405	0.336307	-1.69609	0.0898693	NA
VAV3	125.52	-0.282417	0.166639	-1.69478	0.0901172	NA
ZNF30	25.6497	0.579682	0.342137	1.6943	0.0902084	NA
UBLCP1	246.89	0.222819	0.131517	1.69422	0.0902235	0.679497
ZNF358	312.665	-0.224485	0.132522	-1.69395	0.0902744	0.679497
ERH	1893.21	0.168659	0.0995827	1.69366	0.0903301	0.679497
POU2AF3	131.003	-0.280601	0.165769	-1.69272	0.0905088	NA
OXNAD1	106.119	0.305559	0.18062	1.69172	0.0906995	NA
H2AC20	69.4494	-0.363252	0.214758	-1.69145	0.0907508	NA
H2AZ2	528.489	-0.217947	0.128883	-1.69105	0.0908277	0.679497
SORD	953.539	0.154047	0.0911446	1.69014	0.0910006	0.679497
LRRC4B	9.43259	-0.97965	0.579791	-1.68966	0.0910931	NA
TGS1	212.384	0.233539	0.13822	1.68961	0.091102	0.679497
GPX2	556.996	-0.174452	0.103256	-1.68951	0.091121	0.679497
SSR3	1757.98	0.141378	0.0836849	1.68941	0.0911401	0.679497
TYK2	52.5259	-0.453489	0.268498	-1.68898	0.0912228	NA
AKAP7	18.7833	-0.685174	0.405682	-1.68895	0.0912298	NA
LYRM2	287.722	0.247285	0.146483	1.68815	0.0913822	0.679497
CAST	1330.39	-0.160647	0.095168	-1.68804	0.0914041	0.679497
TMED2	581.532	-0.177469	0.105148	-1.68781	0.0914477	0.679497
RASSF2	1.93721	-2.42776	1.43913	-1.68697	0.0916094	NA
HINT2	67.5153	-0.386907	0.229439	-1.68632	0.0917351	NA
SAMM50	210.208	0.240419	0.142584	1.68615	0.0917666	0.680588
ETNK1	73.2233	-0.366311	0.217264	-1.68602	0.0917918	NA
RAMP1	10.3652	0.92814	0.550676	1.68546	0.0919005	NA
TUBA1A	70.8917	-0.724262	0.429809	-1.68508	0.0919729	NA
ACAP3	78.612	-0.345949	0.205332	-1.68483	0.0920218	NA
ELK4	476.141	-0.180969	0.107541	-1.6828	0.0924145	0.684109
MED29	168.772	0.265999	0.15811	1.68236	0.0924984	NA
LBR	89.1612	0.32485	0.193294	1.6806	0.0928403	NA
PRKAR1B	108.879	0.305836	0.181984	1.68057	0.0928474	NA
ZNF367	75.1113	-0.353514	0.210589	-1.67869	0.093212	NA
CCDC8	121.299	-0.283946	0.169154	-1.67863	0.0932244	NA
SPANXB1	352.417	0.213271	0.127054	1.67858	0.0932337	0.685497
MICAL2	44.7613	0.453165	0.270005	1.67836	0.0932766	NA
UQCRC2	1098.61	0.150987	0.0899782	1.67804	0.0933403	0.685497
SUN2	449.945	-0.186331	0.111081	-1.67743	0.0934589	0.685497
SLC12A2	18.4282	-0.675948	0.402974	-1.6774	0.093465	NA
CCDC59	108.856	0.31242	0.186282	1.67714	0.0935161	NA
DNAH8	4.4203	-1.42704	0.850957	-1.67698	0.0935457	NA
ATP5PB	1541.29	0.188883	0.112685	1.6762	0.0936989	0.685497
ZNF133	123.734	0.278452	0.166135	1.67607	0.0937254	NA
SPART	894.88	0.235145	0.1403	1.67602	0.0937352	0.685497
FANCI	430.961	-0.182214	0.108724	-1.67593	0.0937518	0.685497
UPK3B	249.734	-0.226885	0.135468	-1.67482	0.0939693	0.685497
ZFX	149.681	-0.269827	0.161181	-1.67406	0.094119	NA
PDLIM2	3.41686	1.64628	0.983457	1.67397	0.0941369	NA
AGO4	85.5438	-0.336462	0.201019	-1.67378	0.0941734	NA
COQ2	110.458	-0.294035	0.175679	-1.6737	0.0941894	NA
GADD45A	109.263	0.297811	0.177969	1.67339	0.0942498	NA
CLDN11	941.767	-0.175502	0.104882	-1.67332	0.0942643	0.685497
IFT80	499.477	-0.178577	0.106773	-1.67249	0.0944282	0.685497
MRPL22	647.428	0.184653	0.110408	1.67245	0.0944348	0.685497
NRG1	184.301	0.245443	0.14679	1.67206	0.0945119	0.685497
STK33	10.373	0.908897	0.543621	1.67193	0.0945378	NA
FMNL2	87.5766	0.325655	0.1948	1.67174	0.0945757	NA
TXN	8886.95	0.151151	0.0904459	1.67118	0.0946867	0.685497
GIMAP2	17.203	-0.707612	0.423784	-1.66975	0.0949688	NA
WDR3	137.225	0.294768	0.176595	1.66917	0.0950839	NA
SIX4	115.627	-0.289315	0.173381	-1.66866	0.0951843	NA
SNRNP70	946.112	0.184006	0.110274	1.66863	0.0951905	0.685497
APOE	31.6546	0.507448	0.304112	1.66862	0.0951929	NA
DDX6	1738.3	-0.148137	0.0887889	-1.66842	0.0952322	0.685497
TNFRSF21	690.188	-0.172833	0.103609	-1.66813	0.0952896	0.685497
HMGN5	160.46	0.28184	0.168968	1.66801	0.0953139	NA
CSTF3	238.445	0.241009	0.144541	1.6674	0.0954346	0.685497
LMAN2L	121.561	-0.280314	0.168159	-1.66695	0.0955236	NA
CHD4	651.932	0.212554	0.127533	1.66666	0.0955822	0.685497
PHF10	316.552	-0.220483	0.132346	-1.66595	0.0957233	0.685497
LOC102723623	2.61034	2.05849	1.23577	1.66575	0.0957629	NA
SLPI	116.635	-0.32259	0.193694	-1.66546	0.0958201	NA
SUMO3	129.052	-0.284754	0.170981	-1.66542	0.0958296	NA
KLHL30	3.03542	-1.81924	1.09279	-1.66477	0.0959586	NA
PMEL	8.80978	-1.00599	0.604364	-1.66455	0.0960025	NA
RNF144B	325.31	-0.217306	0.130605	-1.66385	0.0961432	0.685586
YARS1	273.154	0.225619	0.135618	1.66363	0.0961855	0.685586
SIRT4	9.07154	-0.967578	0.581648	-1.66351	0.0962104	NA
NDUFA1	958.186	0.194931	0.117196	1.66328	0.096256	0.685586
ALMS1	123.463	-0.28355	0.170508	-1.66297	0.096318	NA
AUNIP	16.855	-0.703613	0.423227	-1.6625	0.0964132	NA
C17orf80	61.7554	0.37513	0.225696	1.66211	0.0964911	NA
FAM136A	97.0823	0.313954	0.188921	1.66183	0.0965473	NA
GGCX	36.7501	-0.478072	0.28779	-1.66118	0.0966766	NA
PODXL2	57.136	0.41212	0.248332	1.65955	0.0970045	NA
ATIC	428.434	0.196073	0.11818	1.6591	0.0970952	0.687151
FAM50A	302.142	0.217123	0.130906	1.65861	0.0971938	0.687151
RNF145	519.672	-0.180573	0.10892	-1.65784	0.0973498	0.687151
SPANXA2	232.222	0.233845	0.141114	1.65713	0.0974931	0.687151
AHSA1	1512.18	0.140821	0.0849806	1.65709	0.0975009	0.687151
MECOM	247.44	-0.216307	0.130541	-1.657	0.0975187	0.687151
TTC4	7.11943	1.06334	0.641751	1.65693	0.0975339	NA
PABIR1	22.848	-0.606528	0.366348	-1.65561	0.0978013	NA
SNRPA1	336.275	0.258093	0.155903	1.65547	0.09783	0.688117
PRELID3B	1154.75	0.149084	0.090105	1.65456	0.0980138	0.688186
EEFSEC	88.7816	-0.323997	0.195937	-1.65358	0.0982133	NA
BCCIP	711.742	0.194168	0.117555	1.65172	0.0985913	0.691013
DNAJB14	166.332	0.261711	0.158565	1.6505	0.0988407	NA
SIMC1	125.254	0.280149	0.169754	1.65033	0.0988761	NA
AFAP1L1	29.2041	0.541657	0.328347	1.64965	0.0990148	NA
OGA	65.1074	-0.361218	0.219082	-1.64878	0.0991936	NA
PAQR7	41.677	-0.459592	0.27885	-1.64817	0.0993177	NA
NPNT	15.4995	-0.724156	0.439391	-1.64809	0.0993343	NA
PPIH	360.272	0.222408	0.134957	1.64799	0.0993539	0.694193
MCM3AP	204.06	0.247333	0.15011	1.64768	0.0994181	0.694193
R3HDM4	12.6394	-0.811783	0.492746	-1.64747	0.0994618	NA
SMAGP	64.3763	0.367506	0.223404	1.64503	0.0999635	NA
PHF5A	332.592	0.196374	0.119411	1.64452	0.100068	0.694193
NAT10	802.991	0.168754	0.102641	1.64412	0.100152	0.694193
PARL	457.337	0.177788	0.108139	1.64408	0.10016	0.694193
ZSCAN12	3.3276	-1.61508	0.982392	-1.64402	0.100171	NA
DYSF	120.75	0.279028	0.169767	1.64359	0.10026	NA
TSC1	63.4386	0.377574	0.229822	1.6429	0.100404	NA
ODF3B	10.7923	-0.863532	0.526184	-1.64112	0.100772	NA
ZDHHC16	411.304	-0.195263	0.118989	-1.64102	0.100793	0.694193
EEF1AKMT2	65.1168	-0.358912	0.218779	-1.64052	0.100896	NA
ADCY6	23.7181	-0.593429	0.361922	-1.63966	0.101076	NA
POLR3D	31.4777	0.521797	0.318247	1.6396	0.101089	NA
NDUFS5	1413.77	0.193452	0.117988	1.63959	0.10109	0.694193
DCAF6	390.978	-0.19029	0.116088	-1.6392	0.101173	0.694193
KLF16	13.7032	0.783993	0.478421	1.63871	0.101274	NA
APIP	1756.49	0.17954	0.109601	1.63813	0.101394	0.694193
RALBP1	377.104	0.197712	0.120709	1.63792	0.101438	0.694193
PDHX	1651.67	0.157461	0.0961561	1.63756	0.101514	0.694193
CCDC80	181.288	-0.242108	0.14791	-1.63686	0.101659	0.694193
ZRANB2	748.503	0.20238	0.123682	1.63629	0.101778	0.694193
SLC31A2	31.5995	-0.4981	0.304612	-1.63519	0.102008	NA
FAM98B	789.685	0.190148	0.116286	1.63517	0.102013	0.694193
RASA4	90.0301	-0.311956	0.190961	-1.63361	0.102341	NA
CNNM1	8.34889	1.00465	0.615197	1.63305	0.102458	NA
ILK	266.952	-0.207393	0.126999	-1.63304	0.102462	0.694193
BRD7	250.176	0.270414	0.165591	1.63303	0.102463	0.694193
ST6GALNAC2	95.0592	-0.332028	0.203363	-1.63269	0.102534	NA
BOLA2	336.505	0.216416	0.132694	1.63094	0.102903	0.694193
SELENOK	433.85	0.202169	0.123968	1.63082	0.102927	0.694193
DNAJC2	204.229	0.255989	0.15699	1.63061	0.102973	0.694193
SYNPO	12.3693	-0.861283	0.528302	-1.63029	0.103041	NA
TINAGL1	357.443	-0.202993	0.124528	-1.63009	0.103082	0.694193
RCBTB2	11.521	-0.839242	0.514862	-1.63003	0.103094	NA
COPS3	416.378	0.188309	0.115551	1.62966	0.103173	0.694193
PCDHGB7	5.75887	-1.18814	0.729535	-1.62863	0.103392	NA
TOPBP1	54.7101	-0.396482	0.24347	-1.62846	0.103427	NA
GSPT1	558.817	0.175264	0.107629	1.6284	0.10344	0.694193
FKBP4	406.785	0.182111	0.111884	1.62768	0.103592	0.694193
FAM177A1	90.1802	0.328732	0.201966	1.62766	0.103597	NA
COL6A2	79.188	-0.33543	0.206095	-1.62755	0.103621	NA
ATXN1L	78.64	-0.333725	0.205123	-1.62695	0.103748	NA
PNPLA2	582.536	-0.191937	0.117987	-1.62677	0.103787	0.694193
PAN2	73.6249	-0.338211	0.207918	-1.62666	0.103809	NA
IFI30	301.646	0.203618	0.125212	1.62619	0.103909	0.694193
GNPTG	183.071	-0.256444	0.157764	-1.62549	0.104058	0.694193
COX17	1223.9	0.218231	0.134269	1.62533	0.104092	0.694193
ATP5PD	798.427	0.188686	0.116114	1.62501	0.10416	0.694193
RUSF1	57.4233	-0.379276	0.233428	-1.62481	0.104204	NA
SGPL1	407.548	-0.187907	0.115685	-1.62431	0.10431	0.694193
TSEN34	439.458	-0.199301	0.122786	-1.62316	0.104554	0.694193
JAG2	314.544	-0.230561	0.142135	-1.62213	0.104775	0.694193
STK38	233.255	-0.215938	0.133183	-1.62136	0.104941	0.694193
PSMA6	2508.22	0.153242	0.0945725	1.62037	0.105154	0.694193
LIN7C	1509.16	0.20988	0.129528	1.62035	0.105157	0.694193
GFPT1	599.859	0.18435	0.113783	1.62019	0.105191	0.694193
TMEM255A	3.76488	-1.59126	0.982239	-1.62003	0.105226	NA
PDCD2L	70.9303	0.34098	0.210523	1.61968	0.105301	NA
ANKRD20A1	10.709	0.842358	0.520113	1.61957	0.105325	NA
IGHMBP2	71.5052	0.339085	0.209469	1.61878	0.105495	NA
GEMIN6	281.042	0.221315	0.136814	1.61763	0.105742	0.695573
ASNS	108.328	0.285184	0.176314	1.61748	0.105775	NA
FAM193B	50.9507	-0.413366	0.255585	-1.61733	0.105806	NA
LRRC8D	66.7029	-0.3793	0.234526	-1.61731	0.105812	NA
ACSF2	84.6238	-0.343045	0.212111	-1.61729	0.105815	NA
PPM1G	461.888	0.210804	0.13039	1.61671	0.10594	0.695573
GALNT4	3.79576	-1.50558	0.931373	-1.61652	0.105982	NA
EFEMP1	1360.41	-0.150618	0.0932117	-1.61587	0.106122	0.695573
ELK3	41.0078	-0.454067	0.281017	-1.6158	0.106138	NA
C11orf71	21.5452	-0.608255	0.376534	-1.61541	0.106223	NA
ARHGEF4	18.3423	-0.668261	0.413953	-1.61434	0.106454	NA
TOLLIP	116.059	-0.279978	0.173501	-1.6137	0.106592	NA
BORCS7	35.4675	-0.4739	0.293704	-1.61353	0.10663	NA
HIBCH	600.192	0.21297	0.131993	1.6135	0.106637	0.695573
MYO10	147.434	0.261541	0.162136	1.6131	0.106723	NA
DUSP10	191.161	-0.246514	0.152842	-1.61287	0.106772	0.695573
BCAM	212.169	-0.222458	0.137976	-1.61229	0.106899	0.695573
GPX3	1839.79	-0.137244	0.0851655	-1.61149	0.107072	0.695573
GPALPP1	241.55	0.258161	0.160208	1.61141	0.107091	0.695573
PSAT1	408.829	0.20723	0.128609	1.61133	0.107109	0.695573
ZNF845	132.336	-0.267771	0.166185	-1.61128	0.107118	NA
ACTR1B	260.964	-0.206552	0.128207	-1.61109	0.10716	0.695573
ANTKMT	43.3768	-0.437111	0.271347	-1.61089	0.107204	NA
PMVK	22.0712	-0.585754	0.363655	-1.61074	0.107237	NA
HID1	28.7121	-0.548166	0.340329	-1.6107	0.107246	NA
CRYAB	6.27493	1.09659	0.680959	1.61037	0.107318	NA
EIF1AY	644.27	0.196426	0.122059	1.60926	0.107559	0.697019
PLD6	83.0206	0.320638	0.19932	1.60866	0.107691	NA
MCIDAS	3.29638	-1.60218	0.996086	-1.60847	0.107732	NA
TRMT44	20.1327	0.609077	0.378925	1.60738	0.107971	NA
ANK1	83.8356	-0.330846	0.20589	-1.60691	0.108074	NA
SUGT1	520.218	0.228768	0.142371	1.60685	0.108088	0.697078
CFAP251	182.722	-0.239743	0.149243	-1.60639	0.108188	0.697078
NAALAD2	23.585	-0.582631	0.362698	-1.60638	0.108191	NA
NTHL1	292.126	0.201953	0.125747	1.60603	0.108268	0.697078
SLC20A2	141.132	-0.254082	0.158278	-1.60529	0.108429	NA
IRF9	57.1474	-0.370026	0.230512	-1.60523	0.108443	NA
PPIL1	560.092	0.171843	0.107064	1.60505	0.108482	0.697078
POLR2F	214.287	0.246076	0.153326	1.60492	0.108511	0.697078
DFFA	517.194	0.190488	0.118729	1.6044	0.108626	0.697078
GSDMB	4.18147	-1.36846	0.853192	-1.60393	0.108728	NA
MYBBP1A	67.5031	0.346464	0.216077	1.60343	0.10884	NA
ATP1A3	22.1942	0.59228	0.369574	1.6026	0.109023	NA
ARFGEF3	129.108	0.276007	0.172271	1.60217	0.109118	NA
ZNF232	140.796	0.2557	0.159692	1.6012	0.109332	NA
CARD14	4.95219	-1.25415	0.783336	-1.60103	0.10937	NA
OIP5	186.765	-0.246772	0.154177	-1.60058	0.109471	0.700173
YJU2B	50.5519	0.40282	0.251682	1.60051	0.109485	NA
CCHCR1	168.802	-0.245578	0.153505	-1.5998	0.109642	NA
BCAS2	129.666	0.303656	0.189834	1.59959	0.109689	NA
MRPL52	427.139	0.200005	0.125037	1.59956	0.109697	0.700173
STK16	203.54	-0.248708	0.155493	-1.59948	0.109714	0.700173
JMJD1C	590.661	0.189427	0.118465	1.59902	0.109817	0.700173
RTN4RL1	26.5959	0.542515	0.339344	1.59872	0.109883	NA
ASIC1	98.4342	0.318435	0.199223	1.59838	0.109958	NA
SLC15A2	49.2013	-0.401914	0.251462	-1.59831	0.109974	NA
COL5A1	16.9973	-0.667153	0.417438	-1.59821	0.109997	NA
FBXO8	181.952	0.230854	0.144606	1.59644	0.110392	0.70192
MRPL42	787.146	0.163912	0.102689	1.59619	0.110446	0.70192
HCAR2	143.706	-0.257889	0.16158	-1.59605	0.110478	NA
SS18L1	17.9999	-0.657775	0.412161	-1.59592	0.110507	NA
ANAPC13	169.714	0.273258	0.171261	1.59557	0.110586	NA
C11orf52	39.4011	-0.43776	0.274385	-1.59542	0.110619	NA
RANGRF	113.343	0.281861	0.176699	1.59515	0.110679	NA
UIMC1	89.5127	0.307398	0.192712	1.59511	0.110687	NA
WDR26	259.182	-0.216401	0.135671	-1.59504	0.110704	0.702427
KIDINS220	94.3626	0.307095	0.192588	1.59457	0.110808	NA
LY96	73.6376	0.341873	0.214649	1.59271	0.111226	NA
E2F2	34.6374	-0.469478	0.294907	-1.59195	0.111395	NA
LARP1B	202.279	0.2684	0.168648	1.59148	0.111501	0.706349
NT5DC3	39.771	0.467143	0.29354	1.59141	0.111517	NA
ASB1	62.91	0.371001	0.23321	1.59084	0.111645	NA
CLHC1	5.48283	-1.234	0.77569	-1.59084	0.111646	NA
MKNK1	104.561	0.294026	0.18485	1.59062	0.111695	NA
ULK4	13.4562	0.754017	0.4741	1.59042	0.111741	NA
ERMARD	66.1246	-0.368344	0.231748	-1.58941	0.111967	NA
TMCO3	400.505	-0.185541	0.116748	-1.58924	0.112006	0.706681
EPRS1	1061.06	0.142227	0.0895169	1.58883	0.112099	0.706681
RER1	525.622	-0.177132	0.111562	-1.58774	0.112345	0.706681
CIAO2B	1155.7	0.156053	0.0982985	1.58755	0.112389	0.706681
TERF2IP	38.805	-0.449853	0.283471	-1.58694	0.112525	NA
OBSL1	180.493	-0.232286	0.146393	-1.58673	0.112574	0.706681
PDLIM1	7108.09	-0.123734	0.0779917	-1.5865	0.112626	0.706681
ASCC2	63.5443	-0.365288	0.230371	-1.58565	0.112818	NA
OXCT2	18.1307	0.638406	0.40286	1.58468	0.113038	NA
THOC5	142.934	-0.263646	0.166404	-1.58437	0.11311	NA
CSNK1A1	1083.19	-0.145163	0.0916371	-1.58411	0.113169	0.708963
LRP8	103.011	0.294732	0.186234	1.58259	0.113514	NA
HCAR3	27.9739	-0.514889	0.325674	-1.581	0.113879	NA
CSPG5	3.2694	1.57477	0.996634	1.58008	0.114088	NA
MB	5.88269	-1.13078	0.715959	-1.57939	0.114246	NA
CISD1	308.105	0.202101	0.128012	1.57876	0.11439	0.715481
ANAPC2	64.7367	-0.353649	0.224123	-1.57793	0.114583	NA
CROT	41.3557	-0.449284	0.284789	-1.5776	0.114657	NA
EIF3A	1033.84	0.185106	0.117411	1.57657	0.114895	0.716359
SLC29A3	180.249	-0.246294	0.156231	-1.57647	0.114917	0.716359
NECTIN2	163.782	-0.254008	0.161154	-1.57618	0.114984	NA
NKRF	68.3131	0.352647	0.223759	1.57601	0.115023	NA
CEP63	45.6165	0.416528	0.264333	1.57577	0.115079	NA
PSMB9	626.482	-0.159609	0.101306	-1.57552	0.115137	0.716359
GLRX2	32.1053	-0.48223	0.306089	-1.57546	0.115151	NA
ZC3H10	29.4475	-0.501057	0.31805	-1.57541	0.115163	NA
C1orf50	31.0011	0.483769	0.307128	1.57514	0.115224	NA
PRKAR1A	430.507	0.190916	0.121238	1.57472	0.115321	0.716359
C17orf107	3.97867	-1.46924	0.933137	-1.57452	0.115367	NA
RNF122	5.24723	-1.29008	0.819455	-1.57431	0.115415	NA
WASF3	26.0252	0.530418	0.337113	1.57341	0.115623	NA
SYT7	33.2587	0.465431	0.295815	1.57338	0.11563	NA
EIF2B1	262.372	0.220148	0.140023	1.57223	0.115898	0.716359
RGL2	262.222	-0.197605	0.125766	-1.57122	0.116132	0.716359
NHP2	812.46	0.160133	0.101938	1.57089	0.116209	0.716359
BCL3	98.1515	-0.295319	0.188138	-1.5697	0.116486	NA
NOL6	68.1705	0.335843	0.213973	1.56956	0.116517	NA
F3	817.041	0.15513	0.0988441	1.56944	0.116545	0.716359
VPS9D1	6.69763	-1.08543	0.691825	-1.56894	0.116661	NA
COX6B1	2963.46	0.146587	0.0934347	1.56887	0.116678	0.716359
TOP1	542.513	0.403645	0.257349	1.56847	0.116771	0.716359
ELOB	989.086	0.143612	0.091605	1.56773	0.116944	0.716359
SLC31A1	182.62	0.23247	0.1483	1.56757	0.116982	0.716359
NAXD	204.509	-0.223379	0.142531	-1.56723	0.11706	0.716359
RBMX2	106.472	0.303661	0.193757	1.56722	0.117062	NA
LCP1	2524.19	0.132987	0.0848561	1.5672	0.117068	0.716359
SEPTIN6	74.4065	0.356955	0.227824	1.5668	0.117161	NA
FRY	9.04749	-0.894498	0.571022	-1.56649	0.117235	NA
POM121C	56.0119	-0.373162	0.238335	-1.5657	0.117418	NA
SDC4	400.982	-0.190378	0.12162	-1.56534	0.117502	0.716438
SPATA5	49.4116	0.4017	0.256625	1.56532	0.117508	NA
VPS33B	86.416	-0.30733	0.196459	-1.56435	0.117736	NA
TAF6L	88.0639	0.303921	0.194286	1.5643	0.117747	NA
ERGIC2	982.847	0.155196	0.0992178	1.5642	0.117771	0.716438
VDAC2	2460.92	0.124625	0.0796797	1.56407	0.1178	0.716438
MAN1B1	191.644	0.2282	0.146006	1.56295	0.118065	0.716438
ASH2L	307.965	-0.210077	0.134454	-1.56244	0.118184	0.716438
MRS2	342.749	0.191737	0.122741	1.56212	0.11826	0.716438
FAM43A	2.34043	-1.89654	1.21418	-1.56199	0.11829	NA
PPM1L	5.28761	-1.1595	0.742417	-1.56179	0.118337	NA
CHST14	261.359	-0.213492	0.136701	-1.56174	0.118349	0.716438
ADAT1	35.4736	0.478249	0.306284	1.56146	0.118416	NA
ID2	34.037	-0.476078	0.305004	-1.56089	0.118549	NA
LSM6	400.441	0.20578	0.131843	1.56079	0.118573	0.716696
BBS12	18.1523	-0.623679	0.399833	-1.55985	0.118796	NA
IDH3A	306.999	0.223637	0.143537	1.55805	0.119222	0.719112
ZFPM1	19.1918	-0.615177	0.395152	-1.55681	0.119515	NA
RSL24D1	411.377	0.181418	0.116557	1.55647	0.119597	0.719112
TMEM19	345.968	-0.189223	0.121575	-1.55644	0.119604	0.719112
WDR45	169.872	-0.272472	0.175099	-1.5561	0.119684	NA
BPNT1	330.683	0.197102	0.126676	1.55595	0.119719	0.719112
LTV1	98.3656	0.313077	0.201248	1.55568	0.119785	NA
IGSF3	56.5485	-0.389741	0.250666	-1.55482	0.119988	NA
IGFBPL1	5.36537	-1.20241	0.77335	-1.55481	0.119991	NA
CCNG2	158.878	-0.239297	0.153916	-1.55473	0.120011	NA
FAT3	3.68404	-1.43446	0.922713	-1.55461	0.120039	NA
MAB21L3	14.3591	-0.761247	0.489796	-1.55421	0.120134	NA
PABPC3	1745.95	-0.164591	0.105907	-1.55411	0.120158	0.719112
TUBGCP4	164.096	0.231842	0.149234	1.55355	0.120292	NA
MRPL51	1547.5	0.162146	0.104387	1.55332	0.120346	0.719112
PON3	10.2996	-0.850409	0.547673	-1.55277	0.120479	NA
RNF165	16.4781	0.677727	0.436583	1.55235	0.12058	NA
NEXN	7.34263	-1.0268	0.661609	-1.55197	0.12067	NA
ESPL1	308.947	-0.187694	0.121031	-1.55079	0.120952	0.719112
NECTIN1	316.909	-0.228165	0.147152	-1.55053	0.121013	0.719112
CDK7	260.061	0.206718	0.133321	1.55053	0.121014	0.719112
LPXN	319.794	-0.226138	0.145881	-1.55016	0.121104	0.719112
PCDH7	66.2394	-0.357707	0.230777	-1.55001	0.121139	NA
STARD9	2.35849	-1.90527	1.22967	-1.54942	0.121282	NA
GLS	1289.4	0.160343	0.103489	1.54937	0.121292	0.719112
MRPL21	604.08	0.202733	0.130866	1.54917	0.121341	0.719112
ATF5	7.42095	0.97237	0.627737	1.54901	0.12138	NA
DDT	313.777	0.18618	0.120222	1.54863	0.121471	0.719112
ZNF345	1.83395	-2.2178	1.43222	-1.5485	0.121501	NA
CRLS1	36.6945	-0.451656	0.291785	-1.54791	0.121645	NA
ALG6	36.1376	-0.454032	0.29339	-1.54754	0.121734	NA
HIKESHI	396.462	0.179602	0.116062	1.54747	0.121751	0.719112
PIH1D1	742.978	0.152976	0.0988627	1.54736	0.121777	0.719112
KCNC3	6.29372	1.07968	0.697915	1.54701	0.12186	NA
NOP10	899.927	0.145623	0.0941375	1.54692	0.121883	0.719112
EDIL3	7.7751	-0.993108	0.642463	-1.54578	0.122157	NA
PIP4K2C	118.996	0.26402	0.170803	1.54576	0.122164	NA
CELSR3	2.44103	1.97852	1.28004	1.54567	0.122184	NA
TYW3	530.31	0.215436	0.13941	1.54534	0.122264	0.720091
ANGEL2	35.5869	-0.454444	0.294113	-1.54513	0.122314	NA
GLE1	398.827	0.180332	0.116741	1.54472	0.122414	0.720091
BCL9L	130.558	-0.253095	0.163892	-1.54428	0.122521	NA
BRF2	33.4608	0.468873	0.303782	1.54345	0.122721	NA
SH3BGRL	170.076	-0.24168	0.156607	-1.54323	0.122775	NA
PGM2L1	58.5044	-0.364357	0.23611	-1.54317	0.122791	NA
GNL3	472.426	0.187205	0.121368	1.54246	0.122962	0.722241
GPR162	1.87901	2.22617	1.44465	1.54097	0.123324	NA
SAMD9	291.403	-0.196755	0.127696	-1.5408	0.123365	0.722707
CHP2	4.86085	-1.26744	0.822723	-1.54054	0.123429	NA
PITPNM2	32.3522	-0.470441	0.305376	-1.54053	0.12343	NA
CETN3	365.718	0.224166	0.145583	1.53978	0.123613	0.722707
MRPL40	674.45	0.178823	0.116179	1.53921	0.123754	0.722707
ID4	3.64768	-1.4684	0.954072	-1.53909	0.123782	NA
FANCE	15.444	0.66075	0.429482	1.53848	0.123931	NA
BLOC1S2	14.7104	-0.681437	0.442979	-1.53831	0.123974	NA
LAD1	275.46	0.195648	0.127197	1.53815	0.124011	0.722707
MAK16	233.54	0.545775	0.354943	1.53764	0.124136	0.722707
SVIL	70.641	-0.334328	0.217496	-1.53716	0.124253	NA
PRPF19	503.52	0.171796	0.111763	1.53714	0.124258	0.722707
ZNF789	8.10696	-0.964988	0.627926	-1.53679	0.124345	NA
REXO1	90.9593	0.301861	0.196434	1.5367	0.124366	NA
RASEF	92.1239	0.290157	0.188859	1.53637	0.124448	NA
EEF2KMT	45.266	0.404418	0.26324	1.53631	0.124462	NA
EOLA1	82.4854	0.313493	0.204062	1.53627	0.124473	NA
PCOLCE	16.472	-0.664317	0.432473	-1.53609	0.124517	NA
TRIM31	12.4916	-0.73	0.47539	-1.53558	0.124641	NA
SSBP1	527.959	0.201456	0.131203	1.53545	0.124673	0.722707
DYRK2	203.234	-0.229417	0.149462	-1.53495	0.124796	0.722707
LRRC1	273.552	-0.197742	0.128864	-1.5345	0.124906	0.722707
MRPL28	1447.04	0.134466	0.0876445	1.53422	0.124975	0.722707
PSMD13	317.238	0.189956	0.123838	1.53391	0.125052	0.722707
METTL2B	84.8482	0.315264	0.205682	1.53277	0.125331	NA
KCTD20	366.467	-0.189333	0.123557	-1.53236	0.125434	0.722848
SIRT1	245.556	-0.207517	0.135492	-1.53159	0.125624	0.722848
EPN2	189.47	0.217279	0.141865	1.53158	0.125625	0.722848
TP73	152.806	-0.235801	0.154061	-1.53057	0.125875	NA
OCRL	87.6461	0.297205	0.194269	1.52987	0.12605	NA
CHM	74.3324	0.317247	0.207413	1.52954	0.126131	NA
PABPC4	291.254	0.189054	0.123715	1.52813	0.126479	0.724205
B3GNT9	61.962	-0.34935	0.228637	-1.52797	0.126521	NA
GPR87	305.321	-0.183477	0.120088	-1.52785	0.12655	0.724205
ADSS2	941.601	0.170528	0.111628	1.52764	0.126601	0.724205
HEXD	26.7323	-0.510878	0.334451	-1.52751	0.126634	NA
MRPL30	363.684	0.188868	0.123646	1.52749	0.126638	0.724205
KLHL23	69.4354	0.329997	0.216173	1.52654	0.126875	NA
INTS13	563.878	0.169738	0.111258	1.52562	0.127104	0.724205
AMOTL1	389.857	0.183361	0.120192	1.52557	0.127118	0.724205
EGFR	301.863	-0.202637	0.132836	-1.52546	0.127144	0.724205
TMEM14B	245.282	0.205682	0.134899	1.52471	0.127331	0.724228
PIERCE2	3.47004	-1.55558	1.02136	-1.52305	0.127747	NA
TBC1D3B	24.9482	-0.529666	0.347816	-1.52283	0.1278	NA
GCN1	397.893	0.185158	0.12161	1.52255	0.127871	0.7246
CAV2	1442.35	0.135583	0.0890511	1.52253	0.127875	0.7246
PSMB7	704.153	0.15022	0.0986826	1.52225	0.127946	0.7246
KCNQ4	1.88426	-2.15372	1.41484	-1.52223	0.127952	NA
HSPH1	1134.38	0.136815	0.0899252	1.52143	0.128153	0.724733
MB21D2	153.321	-0.240411	0.158022	-1.52137	0.128166	NA
NLRP7	8.23505	0.931732	0.612741	1.5206	0.128361	NA
ZNF566	22.9044	0.548675	0.360835	1.52057	0.128367	NA
H2AC25	196.983	-0.245055	0.161181	-1.52037	0.128418	0.725194
GPATCH4	117.66	0.297812	0.196011	1.51936	0.128671	NA
LIAS	46.1441	0.397116	0.261385	1.51928	0.128693	NA
PRODH	3.90764	-1.33352	0.877915	-1.51896	0.128773	NA
FAM120AOS	8.10858	-0.920403	0.605973	-1.51888	0.128792	NA
ACAD10	44.7938	0.399859	0.263276	1.51878	0.128817	NA
FOXG1	29.6408	-0.48547	0.319793	-1.51808	0.128995	NA
TMEM139	9.45444	-0.848119	0.558896	-1.51749	0.129143	NA
UNC5A	5.48857	1.15638	0.762381	1.5168	0.129317	NA
IARS2	923.789	0.167681	0.110552	1.51676	0.129327	0.727598
EIF3CL	452.818	0.169351	0.111691	1.51624	0.129458	0.727598
TIMM23B	700.521	0.159423	0.105176	1.51577	0.129577	0.727598
SLC9A8	8.94126	-0.861281	0.568446	-1.51515	0.129735	NA
GSTM3	716.308	0.185413	0.122389	1.51496	0.129784	0.727598
GNAI2	846.068	-0.153647	0.101448	-1.51454	0.129888	0.727598
NT5C3B	356.762	0.174488	0.115232	1.51424	0.129965	0.727598
ENOSF1	72.213	0.325313	0.214943	1.51348	0.130158	NA
SLC37A1	103.047	-0.278612	0.184126	-1.51316	0.130239	NA
MTREX	723.527	0.188492	0.124571	1.51313	0.130247	0.727598
ETFRF1	285.98	0.196622	0.129967	1.51286	0.130316	0.727598
GUCY1A1	15.844	0.647316	0.427902	1.51277	0.130338	NA
FAM174C	7.34505	0.960171	0.635141	1.51174	0.130599	NA
CYB5R3	290.224	-0.192517	0.127363	-1.51156	0.130645	0.728169
HMGCS1	191.134	-0.215915	0.142895	-1.51101	0.130787	0.728169
ZDHHC12	291.572	-0.202992	0.134441	-1.5099	0.13107	0.728718
ENSA	568.527	0.18359	0.121763	1.50777	0.131614	0.729597
HERPUD2	194.089	-0.219509	0.145604	-1.50757	0.131664	0.729597
GNPDA1	612.715	0.156097	0.103573	1.50711	0.131781	0.729597
MARS2	32.3823	0.475259	0.315481	1.50646	0.13195	NA
FDPS	626.071	0.170642	0.113288	1.50627	0.131997	0.729769
STON1	56.7165	-0.360542	0.239402	-1.50601	0.132063	NA
RDH13	66.797	0.328592	0.218388	1.50463	0.13242	NA
SLC7A1	291.921	0.183987	0.12229	1.50451	0.132449	0.731245
HAUS4	548.628	-0.157337	0.104713	-1.50255	0.132954	0.732892
ACSF3	102.951	0.272552	0.181413	1.50239	0.132997	NA
MAP4	432.769	0.169946	0.113153	1.50192	0.133118	0.732892
FGFR3	132.551	-0.25216	0.167905	-1.5018	0.133149	NA
MND1	120.327	0.258315	0.172108	1.50089	0.133384	NA
RPF1	502.461	0.162448	0.108242	1.50078	0.133411	0.733484
EPB41L4A	25.7797	-0.518484	0.3456	-1.50024	0.133551	NA
PIGG	96.9129	-0.281627	0.187759	-1.49994	0.133631	NA
CLSPN	134.196	0.291408	0.194343	1.49946	0.133755	NA
MAN1A2	455.767	0.172445	0.115012	1.49937	0.133777	0.734471
SEC11C	170.697	0.258046	0.172112	1.49929	0.133797	NA
EID3	47.4224	0.427443	0.285273	1.49836	0.134039	NA
SH2D4A	152.265	-0.234442	0.156537	-1.49768	0.134216	NA
TAOK2	101.975	-0.276814	0.184943	-1.49675	0.134458	NA
ZNF383	20.4123	0.585769	0.391413	1.49655	0.13451	NA
MYD88	159.646	-0.228138	0.152507	-1.49592	0.134675	NA
AGBL5	675.082	0.157383	0.105237	1.49551	0.134781	0.735748
ATG13	166.652	-0.239873	0.16041	-1.49538	0.134816	NA
INAVA	168.679	-0.227599	0.152205	-1.49535	0.134824	NA
ATP6V1D	200.284	0.214254	0.143295	1.49519	0.134865	0.735748
THBD	39.1721	0.460558	0.308093	1.49487	0.134949	NA
TACC2	191.98	-0.23181	0.155137	-1.49423	0.135115	0.735748
NRM	303.629	-0.207748	0.139034	-1.49423	0.135116	0.735748
PTP4A1	622.224	0.157124	0.10518	1.49386	0.135212	0.735748
C9orf64	41.5815	-0.405876	0.271882	-1.49284	0.13548	NA
ARHGEF37	7.62761	-0.945698	0.633521	-1.49277	0.135499	NA
ZNF776	97.9156	-0.291795	0.195507	-1.49251	0.135566	NA
NNMT	2.31427	1.8615	1.24772	1.49192	0.135719	NA
MALL	251.164	-0.222079	0.148876	-1.4917	0.135777	0.735748
ZBTB44	420.764	-0.183307	0.12289	-1.49164	0.135794	0.735748
C6orf226	110.235	-0.267818	0.179687	-1.49046	0.136103	NA
FAM83A	69.3431	-0.318492	0.213776	-1.48984	0.136267	NA
NUP107	601.075	0.190351	0.127786	1.48961	0.136328	0.735748
TLR6	112.723	-0.255738	0.171784	-1.48872	0.136562	NA
PIK3CG	1.78324	2.14353	1.44002	1.48854	0.136608	NA
LY6E	1547.65	-0.138125	0.0928117	-1.48823	0.13669	0.735748
PAX3	38.7455	-0.408317	0.274433	-1.48786	0.136788	NA
ST6GALNAC1	7.51599	-0.968673	0.651196	-1.48753	0.136875	NA
DDX17	1139.56	-0.139874	0.0940457	-1.48729	0.136937	0.735748
BCS1L	41.1657	0.398094	0.267752	1.4868	0.137067	NA
XYLT2	132.719	-0.247147	0.166229	-1.48678	0.137072	NA
PTRH2	304.355	0.18082	0.121643	1.48648	0.137153	0.735748
FXR1	3193.97	0.167575	0.112747	1.48629	0.137202	0.735748
C3	17.9506	-0.613173	0.412628	-1.48602	0.137274	NA
TET1	24.2203	-0.516547	0.347605	-1.48602	0.137274	NA
SEMA4G	94.0248	0.28289	0.190385	1.48588	0.137311	NA
SFI1	27.3073	-0.484022	0.325775	-1.48575	0.137344	NA
ZC3H13	87.6493	0.335658	0.226062	1.4848	0.137596	NA
SLC44A5	9.25353	0.825335	0.556075	1.48422	0.137752	NA
CCNF	426.154	-0.170585	0.114967	-1.48378	0.137868	0.735748
PFDN2	306.325	0.192885	0.130026	1.48344	0.137958	0.735748
GTF2H2C	571.693	0.158043	0.106547	1.48331	0.137991	0.735748
GTF2H2C_2	571.693	0.158043	0.106547	1.48331	0.137991	0.735748
SNAPIN	215.494	-0.209739	0.141403	-1.48327	0.138003	0.735748
TBRG4	173.945	0.218599	0.14743	1.48273	0.138145	0.735748
DPH3	165.568	0.24447	0.16492	1.48235	0.138246	NA
IPO9	237.915	-0.212031	0.143043	-1.48229	0.138263	0.735748
PIGC	96.9268	-0.272779	0.184026	-1.48229	0.138264	NA
RLIM	225.78	0.201546	0.135987	1.48209	0.138315	0.735748
ARSJ	81.3837	0.300299	0.202764	1.48103	0.138599	NA
MRPL18	591.663	0.180894	0.122152	1.48089	0.138636	0.735748
IDH1	500.739	-0.172251	0.116325	-1.48076	0.138669	0.735748
BLTP3A	178.934	-0.22471	0.151783	-1.48047	0.138748	0.735748
RAB33B	158.55	-0.225173	0.152105	-1.48038	0.138772	NA
ZNF785	26.3032	-0.498191	0.336619	-1.47998	0.138877	NA
KIAA0753	127.671	0.252219	0.170431	1.47989	0.138903	NA
UCK1	113.753	-0.2607	0.176188	-1.47967	0.138962	NA
ZNF3	31.4165	-0.462799	0.312797	-1.47955	0.138994	NA
PRR12	309.203	0.198857	0.134432	1.47924	0.139077	0.735748
ALDH9A1	315.995	0.219097	0.148187	1.47852	0.13927	0.735748
ARMC1	366.261	0.220999	0.149493	1.47832	0.139322	0.735748
ADSL	380.923	0.173261	0.117243	1.47779	0.139463	0.735748
FKBP1A	1796.73	0.133721	0.0905094	1.47742	0.139563	0.735748
TMEM250	1.79346	2.11948	1.43464	1.47737	0.139578	NA
SERINC5	118.116	-0.265126	0.17953	-1.47678	0.139736	NA
RNF181	232.57	0.208656	0.141461	1.475	0.140212	0.735748
TBC1D10A	56.4537	-0.370327	0.251104	-1.47479	0.140268	NA
KRT7	3600.27	-0.117585	0.0797449	-1.47452	0.140343	0.735748
LIN28B	25.6562	0.505841	0.34306	1.4745	0.140347	NA
FASTK	65.6198	-0.323311	0.21927	-1.47449	0.14035	NA
MAIP1	410.714	0.172702	0.117141	1.47431	0.140399	0.735748
SMIM19	126.216	-0.249206	0.169047	-1.47418	0.140433	NA
CCT7	2814.01	0.117728	0.0798852	1.47371	0.14056	0.735748
POP5	266.286	0.206666	0.140274	1.47331	0.140669	0.735748
TBC1D24	56.4929	0.34022	0.23096	1.47307	0.140733	NA
PANX1	153.147	-0.227603	0.154528	-1.4729	0.140779	NA
RAB2B	58.0775	0.347557	0.236012	1.47262	0.140852	NA
ADAM12	3.64945	1.43585	0.975057	1.47258	0.140863	NA
SH3GL1	484.688	-0.164883	0.111985	-1.47236	0.140924	0.735748
SRXN1	10.7349	0.781115	0.530523	1.47235	0.140927	NA
LAMA2	1.79424	2.12199	1.44125	1.47233	0.140932	NA
RSRC1	661.35	0.167532	0.113792	1.47227	0.140949	0.735748
ZNF507	138.898	0.237956	0.161628	1.47224	0.140955	NA
FGFBP3	2.20049	1.82402	1.239	1.47217	0.140976	NA
LMBRD1	449.235	-0.193313	0.131422	-1.47093	0.14131	0.735748
PARD6A	68.3668	0.323064	0.219666	1.47071	0.14137	NA
CCDC191	17.9018	0.596948	0.40594	1.47053	0.141417	NA
HYOU1	1532.75	0.145177	0.09873	1.47045	0.141441	0.735748
MEIS2	131.54	-0.237477	0.16158	-1.46972	0.141637	NA
AK2	134.288	0.240846	0.163892	1.46954	0.141686	NA
TRMT10C	187.418	0.224004	0.152442	1.46944	0.141714	0.735748
MGLL	8.73861	0.85989	0.585227	1.46933	0.141744	NA
LACTB2	179.091	0.223262	0.151952	1.46929	0.141753	0.735748
CDC16	278.193	-0.204449	0.139157	-1.4692	0.14178	0.735748
PLPPR2	7.22398	0.924835	0.629515	1.46912	0.141799	NA
FOXC2	3.6718	1.38316	0.941781	1.46867	0.141923	NA
MPHOSPH6	451.128	0.34724	0.236495	1.46827	0.14203	0.735748
QTRT2	246.11	0.191766	0.13061	1.46823	0.142042	0.735748
PAAF1	237.874	0.20762	0.141418	1.46813	0.14207	0.735748
PMPCA	427.931	0.162473	0.110703	1.46765	0.142199	0.735748
NCBP3	158.84	0.222076	0.151347	1.46733	0.142287	NA
AGMAT	24.7916	0.502977	0.34293	1.46671	0.142456	NA
ETV6	188.206	-0.216087	0.147332	-1.46667	0.142465	0.736081
DEGS2	2.78486	1.62578	1.10888	1.46615	0.142608	NA
MFSD14A	488.986	-0.180633	0.12323	-1.46582	0.142697	0.736081
THBS3	10.0594	0.793992	0.541784	1.46551	0.142781	NA
MFN2	369.26	0.168185	0.114773	1.46536	0.142822	0.736081
TNFRSF10A	8.36276	0.863314	0.589416	1.46469	0.143005	NA
SFXN4	306.759	0.181114	0.123685	1.46431	0.143108	0.736597
TIMM8B	134.786	0.262193	0.17913	1.4637	0.143276	NA
GPR37	5.24512	1.11418	0.761385	1.46336	0.14337	NA
FHIP1A	33.6097	0.443115	0.302825	1.46327	0.143393	NA
SERGEF	119.316	0.251791	0.17217	1.46246	0.143616	NA
TACSTD2	2330.88	-0.133029	0.0909783	-1.46221	0.143684	0.737215
ATP6V1A	349.219	0.181656	0.124262	1.46188	0.143774	0.737215
ERLIN1	575.478	0.148811	0.101798	1.46183	0.143788	0.737215
SNRNP48	150.05	0.249024	0.170375	1.46162	0.143845	NA
TMEM18	9.13925	0.839533	0.574452	1.46145	0.143892	NA
CLIC3	302.32	-0.186552	0.127689	-1.46099	0.144018	0.737224
RWDD4	121.344	0.276252	0.18909	1.46096	0.144028	NA
TRIM4	94.0176	-0.290725	0.199015	-1.46082	0.144065	NA
UBL5	983.232	0.167149	0.114449	1.46046	0.144163	0.737224
ERCC4	40.8573	0.407448	0.27907	1.46002	0.144285	NA
LUC7L	119.187	0.2561	0.175445	1.45972	0.144367	NA
CREB1	130.121	-0.246966	0.169386	-1.45801	0.144837	NA
RAVER2	185.756	0.211497	0.145113	1.45746	0.144989	0.739685
OXSR1	262.848	0.184146	0.126417	1.45666	0.145211	0.739685
PPIE	392.548	0.163653	0.112359	1.45652	0.14525	0.739685
AIP	477.834	0.162367	0.111516	1.456	0.145392	0.739685
ANKEF1	55.0451	0.370879	0.254811	1.45551	0.145528	NA
GBP2	16.7871	-0.597031	0.410195	-1.45548	0.145536	NA
MVB12B	5.64833	1.05565	0.725333	1.4554	0.145558	NA
FRMD8	57.4887	-0.352717	0.242404	-1.45508	0.145648	NA
MAD2L1	1290.13	0.153971	0.105822	1.455	0.14567	0.740146
ARFGEF2	107.795	0.256164	0.176085	1.45477	0.145733	NA
POLR3K	86.6294	0.294149	0.202309	1.45396	0.145959	NA
NELFA	115.989	-0.255662	0.175867	-1.45372	0.146023	NA
STK39	262.856	0.193429	0.133078	1.4535	0.146084	0.741298
FAM171A2	5.7297	-1.07114	0.737121	-1.45314	0.146186	NA
KCTD17	60.833	0.345277	0.237673	1.45274	0.146297	NA
DNAAF10	275.259	0.230371	0.158622	1.45233	0.146409	0.741996
FBXO27	41.5341	0.390032	0.268618	1.452	0.146502	NA
RBFA	99.8429	0.269143	0.18543	1.45145	0.146655	NA
SLC43A1	19.9282	0.56839	0.391771	1.45082	0.146829	NA
ATRN	99.3802	-0.264027	0.18199	-1.45078	0.146842	NA
SMIM4	68.0821	0.336849	0.232192	1.45074	0.146853	NA
VWA5A	35.8023	-0.453938	0.312958	-1.45048	0.146926	NA
SBDS	203.945	0.201929	0.139269	1.44992	0.147081	0.742007
SNAPC4	28.4106	-0.461288	0.31815	-1.44991	0.147084	NA
TMIE	2.62633	-1.62649	1.12194	-1.44972	0.147138	NA
RFTN1	17.1122	0.591944	0.408345	1.44962	0.147166	NA
PTGS1	3.57494	1.39324	0.96114	1.44957	0.14718	NA
KIF2C	381.794	-0.163599	0.112892	-1.44917	0.14729	0.742007
CDK5	63.0038	0.340266	0.234912	1.44849	0.147481	NA
CACFD1	31.751	-0.44366	0.306319	-1.44836	0.147516	NA
LOX	18.1623	0.577339	0.398629	1.44831	0.14753	NA
HES2	21.6159	-0.575218	0.397218	-1.44812	0.147585	NA
RBX1	1967.82	0.154364	0.106648	1.44742	0.147778	0.742007
ENPP5	29.1408	0.459611	0.317558	1.44733	0.147805	NA
GALK1	60.5491	0.32622	0.225438	1.44705	0.147882	NA
CPTP	47.1011	-0.376564	0.260282	-1.44675	0.147966	NA
SNRPD2	1372.53	0.150013	0.103714	1.44641	0.148062	0.742007
TRIOBP	222.016	-0.217035	0.150086	-1.44607	0.148157	0.742007
HTR7	4.24601	-1.2073	0.834951	-1.44596	0.14819	NA
OXSM	174.497	0.249992	0.172894	1.44592	0.148199	0.742007
PRKDC	405.247	0.181735	0.125718	1.44558	0.148295	0.742007
USP33	274.917	-0.187347	0.129604	-1.44554	0.148308	0.742007
RCC2	1128.12	-0.182552	0.126294	-1.44546	0.14833	0.742007
SLITRK6	65.0709	-0.319797	0.221321	-1.44494	0.148473	NA
PFKP	310.845	0.175934	0.121804	1.4444	0.148627	0.742007
SDHAF3	129.899	0.257313	0.178201	1.44394	0.148755	NA
TNFRSF1A	231.532	-0.20646	0.14301	-1.44367	0.148832	0.742007
PPP4R3B	340.296	0.215114	0.14901	1.44362	0.148846	0.742007
SRPK1	1243.05	0.174285	0.12073	1.4436	0.148852	0.742007
VILL	70.5739	-0.32625	0.226	-1.44359	0.148855	NA
MEGF6	134.111	-0.241048	0.167052	-1.44295	0.149035	NA
CEP128	68.4998	0.356702	0.247211	1.4429	0.149048	NA
SIX2	9.72466	-0.78784	0.546267	-1.44223	0.149239	NA
PPP2R2B	26.6903	-0.49108	0.340603	-1.4418	0.149359	NA
TRPA1	12.9129	-0.683265	0.474019	-1.44143	0.149463	NA
PRB4	22.0029	-0.552702	0.383576	-1.44092	0.149608	NA
LIMCH1	83.833	-0.305005	0.211709	-1.44068	0.149676	NA
CDPF1	9.2584	-0.818956	0.56876	-1.4399	0.149897	NA
HAPSTR1	333.141	0.178283	0.123819	1.43986	0.149906	0.745801
UBE2E3	1189.46	-0.132027	0.0917135	-1.43956	0.149993	0.745801
OR8G5	9.94275	-0.786938	0.546855	-1.43902	0.150144	NA
BECN1	124.147	-0.243335	0.169107	-1.43894	0.150167	NA
GCSH	249.019	0.201647	0.14014	1.4389	0.150179	0.745801
WDR45B	137.083	-0.235826	0.163945	-1.43844	0.150308	NA
ERO1B	71.8287	-0.302878	0.210595	-1.43821	0.150376	NA
DHODH	18.0771	0.581419	0.404399	1.43774	0.150509	NA
PSMA2	925.151	0.138165	0.0961247	1.43735	0.150619	0.746225
KLHL29	34.6086	-0.429433	0.29878	-1.43729	0.150637	NA
MOB1A	1270.7	-0.13286	0.0924392	-1.43727	0.150642	0.746225
ING5	11.7692	0.727143	0.505991	1.43707	0.150699	NA
SLC29A1	160.08	0.234754	0.163494	1.43585	0.151045	NA
CTSB	4094.34	-0.132805	0.0925091	-1.43558	0.151121	0.746729
ATP6V1E1	890.933	0.150148	0.104591	1.43558	0.151121	0.746729
MSMB	2.53359	-1.64762	1.14822	-1.43493	0.151306	NA
IQCN	2.17016	-1.75455	1.2229	-1.43475	0.151359	NA
CLDN16	4.29985	-1.18492	0.825939	-1.43464	0.151391	NA
PGK1	2889.99	0.122665	0.0855421	1.43397	0.15158	0.748059
TRMT6	109.703	0.250371	0.1746	1.43397	0.151582	NA
YPEL5	632.427	-0.16627	0.116036	-1.43292	0.151881	0.748611
THY1	25.2389	0.485535	0.338873	1.43279	0.151917	NA
FAM89B	11.7088	0.750119	0.523561	1.43272	0.151937	NA
VAMP4	7.58902	0.920239	0.642772	1.43167	0.152237	NA
ERBB2	444.266	-0.167977	0.117336	-1.43159	0.152262	0.749551
CCDC9B	31.2106	0.437335	0.305638	1.43089	0.152461	NA
ANKRD10	49.1833	-0.359893	0.25164	-1.43019	0.152663	NA
MAP3K14	79.7014	-0.28656	0.200398	-1.42995	0.152732	NA
ITPKC	48.6772	-0.361555	0.25287	-1.42981	0.152773	NA
SBF2	146.988	0.228641	0.159914	1.42978	0.15278	NA
TNFAIP3	8.8036	-0.824464	0.576681	-1.42967	0.152811	NA
SLC6A15	121.143	0.247627	0.173212	1.42962	0.152825	NA
RBM6	159.611	0.231236	0.161753	1.42956	0.152843	NA
PHF2	65.9255	-0.320123	0.223975	-1.42928	0.152924	NA
TAF9B	72.7161	-0.297063	0.207866	-1.42911	0.152972	NA
AP5S1	19.8173	-0.550396	0.385157	-1.42902	0.152999	NA
ANKRD11	109.157	0.299101	0.209317	1.42894	0.153022	NA
THAP6	79.3131	0.312832	0.219015	1.42836	0.153189	NA
C17orf49	1101.8	-0.129319	0.090551	-1.42814	0.153252	0.751143
POLR2A	264.536	-0.201436	0.141052	-1.42809	0.153265	0.751143
FOXRED2	281.489	0.176576	0.123667	1.42784	0.153339	0.751143
MRPS33	25.6854	0.4883	0.342059	1.42753	0.153427	NA
ECI1	706.724	-0.162141	0.113587	-1.42745	0.15345	0.751143
MTAP	80.5771	0.292089	0.204682	1.42703	0.15357	NA
AGR2	176.698	-0.215746	0.151223	-1.42668	0.153673	0.751143
CLPTM1	336.386	-0.165806	0.116233	-1.4265	0.153725	0.751143
C16orf74	21.5488	-0.584207	0.409546	-1.42648	0.153731	NA
GPR160	10.208	-0.766711	0.537497	-1.42645	0.15374	NA
TMEM64	65.7037	0.321527	0.225593	1.42525	0.154084	NA
DDX52	282.178	0.180494	0.126658	1.42505	0.154142	0.75188
C6orf47	63.9727	-0.315086	0.221214	-1.42435	0.154344	NA
WDR62	12.417	-0.684021	0.480358	-1.42398	0.154452	NA
SNRNP200	155.453	0.236635	0.166182	1.42395	0.154461	NA
INPP4B	390.061	0.175874	0.123512	1.42395	0.154462	0.75188
FSTL1	54.8549	-0.35293	0.247881	-1.42379	0.154507	NA
NSUN7	50.5207	-0.361681	0.254058	-1.42362	0.154557	NA
ECD	368.523	0.170522	0.11979	1.42352	0.154587	0.75188
GPM6B	2.29276	1.80512	1.2681	1.42349	0.154594	NA
CORO2A	66.7471	-0.317495	0.223051	-1.42342	0.154615	NA
MSMO1	280.821	0.178304	0.125271	1.42334	0.154637	0.75188
SYF2	687.677	0.150076	0.105494	1.42261	0.154849	0.751987
LEO1	166.898	0.228051	0.160325	1.42243	0.154902	NA
SCEL	43.487	-0.373545	0.262692	-1.42199	0.155029	NA
TP53I3	30.0575	-0.449339	0.316087	-1.42157	0.155151	NA
ITPR3	336.687	0.186362	0.131123	1.42127	0.155237	0.752314
FBXL16	21.3942	-0.527819	0.371438	-1.42102	0.155312	NA
TSEN2	101.181	0.257497	0.181234	1.4208	0.155374	NA
TOMM7	818.081	0.16882	0.11885	1.42045	0.155478	0.752314
RAI14	140.028	0.233479	0.164389	1.42028	0.155525	NA
DNAJC19	440.611	0.17292	0.121792	1.4198	0.155667	0.752314
TWSG1	317.281	-0.195301	0.137562	-1.41973	0.155687	0.752314
SNX4	152.576	-0.2505	0.176472	-1.41949	0.155758	NA
IL1RAP	170.729	-0.238232	0.167839	-1.41941	0.15578	NA
ANTXR2	76.7481	-0.293542	0.206806	-1.41941	0.15578	NA
MICALL1	195.44	-0.212867	0.150006	-1.41905	0.155883	0.752314
ZNF517	2.15234	1.79722	1.2666	1.41893	0.155919	NA
PSPH	141.855	0.236864	0.166937	1.41888	0.155933	NA
OSTN	2.23872	1.76917	1.24697	1.41878	0.155964	NA
KLF6	54.09	-0.34756	0.244995	-1.41864	0.156004	NA
RNF39	2.08706	-1.7898	1.26224	-1.41796	0.156203	NA
TBC1D5	294.034	0.175688	0.123906	1.41792	0.156215	0.752314
SHKBP1	99.7555	-0.264242	0.18643	-1.41738	0.156372	NA
PLK4	190.807	-0.199995	0.141135	-1.41704	0.156471	0.752314
LSM2	496.707	0.15026	0.106084	1.41642	0.156651	0.752314
GALNS	76.9161	-0.288681	0.203818	-1.41637	0.156668	NA
THUMPD1	196.267	0.202493	0.143009	1.41594	0.156792	0.752314
WAC	269.509	-0.179216	0.126578	-1.41585	0.156819	0.752314
SLC39A2	3.38999	-1.39743	0.987009	-1.41582	0.156828	NA
C19orf18	4.58336	-1.13677	0.803302	-1.41513	0.157031	NA
MLST8	209.129	0.203825	0.144106	1.41441	0.157242	0.753426
CBARP	13.4518	0.668753	0.472912	1.41412	0.157328	NA
NFKBIB	30.6828	-0.43808	0.309914	-1.41355	0.157493	NA
UTP14A	99.7102	0.313598	0.221949	1.41293	0.157677	NA
DNAJC11	285.152	0.18654	0.132026	1.4129	0.157684	0.754632
RAB9A	62.0675	-0.322564	0.228322	-1.41276	0.157727	NA
ALG14	33.6241	-0.428274	0.303251	-1.41228	0.157869	NA
CXCL16	139.211	-0.224289	0.158882	-1.41166	0.158049	NA
MLKL	26.7164	-0.472863	0.335071	-1.41123	0.158177	NA
MICAL1	16.0279	-0.609669	0.432044	-1.41113	0.158208	NA
CSTF2T	84.2674	0.283715	0.201102	1.4108	0.158303	NA
LAMTOR2	150.203	0.243977	0.17295	1.41068	0.158339	NA
ABCA12	10.3929	-0.76592	0.543218	-1.40997	0.158549	NA
MAF1	931.272	-0.143445	0.10176	-1.40964	0.158645	0.75762
COX20	683.928	0.190714	0.135321	1.40934	0.158733	0.75762
MOXD1	2.13815	-1.7375	1.23339	-1.40872	0.158918	NA
GGNBP2	236.057	0.191284	0.135804	1.40853	0.158975	0.75762
AIFM1	150.935	0.254556	0.180777	1.40812	0.159094	NA
COL9A2	5.50286	-1.02261	0.726264	-1.40805	0.159117	NA
COPS7B	227.328	0.194617	0.13822	1.40803	0.159122	0.75762
SNX15	4.04188	-1.25188	0.889322	-1.40768	0.159224	NA
MYO18A	230.736	0.200753	0.142627	1.40754	0.159267	0.75762
ADNP2	59.2597	-0.34343	0.2441	-1.40692	0.159451	NA
SYNGAP1	63.484	0.328295	0.233359	1.40682	0.15948	NA
XXYLT1	41.4151	0.381931	0.271605	1.4062	0.159666	NA
MIX23	154.836	0.23917	0.170146	1.40567	0.159821	NA
SLC12A9	65.0182	0.30514	0.217085	1.40563	0.159835	NA
PRR14	70.0199	-0.296964	0.211307	-1.40537	0.159912	NA
PHKA2	13.0915	-0.685878	0.488266	-1.40472	0.160104	NA
SPAG5	378.67	0.209332	0.149022	1.4047	0.160109	0.757708
FAM169A	71.0205	-0.30722	0.218726	-1.40459	0.160143	NA
POGLUT1	52.7249	0.341342	0.243107	1.40408	0.160294	NA
PSME3	488.615	0.163312	0.116347	1.40367	0.160417	0.757708
CEP85	185.882	0.221943	0.158206	1.40287	0.160655	0.757708
S1PR3	1.59237	-2.10696	1.50247	-1.40233	0.160816	NA
FKBP3	638.603	0.200654	0.143108	1.40212	0.160881	0.757708
SHLD1	31.8184	-0.431145	0.307497	-1.40211	0.160882	NA
NDUFA3	251.8	0.19026	0.135725	1.40181	0.160972	0.757708
PARK7	1561.13	0.143046	0.102047	1.40177	0.160985	0.757708
ZNG1A	656.259	0.203086	0.144882	1.40173	0.160995	0.757708
KIAA1522	211.107	-0.206814	0.147568	-1.40149	0.161069	0.757708
ACTR3C	10.2854	-0.763013	0.544455	-1.40142	0.161087	NA
CDR2L	42.8052	-0.384362	0.274326	-1.40111	0.16118	NA
YIPF4	470.509	-0.165679	0.118263	-1.40094	0.161231	0.757708
ZNF189	25.3511	-0.484628	0.345995	-1.40068	0.16131	NA
CARHSP1	505.429	-0.150856	0.107711	-1.40056	0.161344	0.757708
PXN	335.982	-0.170869	0.122032	-1.4002	0.161453	0.757708
BAK1	64.6841	0.317124	0.226501	1.4001	0.161483	NA
NUDT16L1	24.0231	-0.502529	0.358962	-1.39995	0.161528	NA
EPM2AIP1	40.6737	-0.385792	0.275617	-1.39974	0.161591	NA
STK32B	6.67115	0.918588	0.656347	1.39955	0.161649	NA
ZNF710	14.9584	-0.626743	0.447865	-1.3994	0.161692	NA
NYNRIN	80.2995	-0.303562	0.216931	-1.39935	0.161708	NA
ZNRD2	687.397	0.152756	0.109198	1.39889	0.161847	0.757708
POMT2	21.5106	-0.518994	0.371054	-1.3987	0.161902	NA
PIBF1	13.9767	0.647725	0.463224	1.3983	0.162024	NA
INF2	257.49	-0.201905	0.14443	-1.39795	0.162128	0.757708
NBPF10	2062.69	0.184129	0.131737	1.3977	0.162202	0.757708
NBPF20	2062.69	0.184129	0.131737	1.3977	0.162202	0.757708
WDR27	17.312	-0.569741	0.407742	-1.39731	0.162321	NA
TGFB2	41.8921	-0.381959	0.273492	-1.3966	0.162533	NA
TMA16	355.756	0.179574	0.128618	1.39618	0.162659	0.757708
YEATS4	281.032	-0.184535	0.132243	-1.39543	0.162886	0.757708
HDGFL2	226.074	0.189806	0.136129	1.39431	0.163224	0.757708
PIP5K1C	47.5954	-0.349049	0.250406	-1.39394	0.163337	NA
KIAA1549L	188.77	0.243156	0.174446	1.39387	0.163357	0.757708
TMEM219	30.221	-0.446141	0.320159	-1.3935	0.16347	NA
ETV7	18.2318	-0.566517	0.406811	-1.39258	0.163747	NA
PIK3CB	132.254	-0.235124	0.168864	-1.39239	0.163804	NA
PLP2	762.882	-0.139917	0.100503	-1.39217	0.16387	0.757708
RWDD2B	122.864	0.242859	0.174454	1.39211	0.163888	NA
ANKRD12	82.3504	-0.278426	0.200065	-1.39168	0.16402	NA
ALDH18A1	272.119	0.175646	0.126251	1.39125	0.164151	0.757708
FBXW4	203.811	-0.196858	0.141529	-1.39094	0.164244	0.757708
ZNF615	74.0547	0.289506	0.208161	1.39078	0.164294	NA
ORC6	164.733	0.236747	0.170275	1.39038	0.164415	NA
PIGN	37.5943	-0.408543	0.293921	-1.38998	0.164536	NA
ZNF239	42.7558	0.437523	0.314949	1.38919	0.164776	NA
SNX27	253.287	0.185536	0.13356	1.38916	0.164785	0.757708
ADGRB2	6.83148	0.920713	0.662915	1.38889	0.164867	NA
ELMOD3	10.8997	0.728618	0.524837	1.38827	0.165054	NA
ZNF704	200.341	-0.214792	0.154754	-1.38796	0.16515	0.757708
FOXF2	11.5404	-0.693036	0.499471	-1.38754	0.165277	NA
DDX27	499.973	0.179679	0.129498	1.38751	0.165287	0.757708
CPA4	132.216	-0.243119	0.175247	-1.38729	0.165353	NA
POLR3E	141.886	0.234034	0.168772	1.38669	0.165537	NA
DHX35	59.4443	0.319822	0.230663	1.38653	0.165584	NA
TLNRD1	27.1246	-0.482277	0.347944	-1.38607	0.165724	NA
DLL1	78.6975	-0.289768	0.209076	-1.38595	0.165763	NA
FECH	142.053	-0.231544	0.167102	-1.38564	0.165857	NA
LSR	1029.37	-0.129542	0.0935292	-1.38505	0.166038	0.757708
AJUBA	435.137	-0.176063	0.127131	-1.3849	0.166083	0.757708
NFXL1	222.704	0.191422	0.13823	1.3848	0.166112	0.757708
TLR4	2.91713	-1.43255	1.03449	-1.38479	0.166117	NA
GTF2IRD2B	16.2641	-0.584934	0.422402	-1.38478	0.16612	NA
TGFB1I1	238.912	-0.187291	0.135268	-1.3846	0.166176	0.757708
ZBTB38	232.543	-0.184408	0.133192	-1.38453	0.166196	0.757708
NR1D1	67.5589	0.3034	0.219186	1.38421	0.166293	NA
MRPL38	192.218	0.204949	0.148154	1.38335	0.166557	0.757708
ZNF703	8.10282	-0.823433	0.595295	-1.38324	0.166593	NA
NDUFA13	1024.76	0.151741	0.109717	1.38303	0.166656	0.757708
REXO5	25.0824	0.473344	0.342264	1.38298	0.166671	NA
IFT20	36.717	-0.391746	0.283299	-1.3828	0.166727	NA
SON	956.951	-0.141755	0.102528	-1.38261	0.166785	0.757708
GFM2	202.912	0.201047	0.145465	1.38209	0.166943	0.757708
ITGB1	1574.81	0.132536	0.0959018	1.382	0.166972	0.757708
MTNR1A	3.81696	-1.22819	0.888932	-1.38165	0.167079	NA
NDUFB9	3797.75	0.336572	0.243633	1.38147	0.167134	0.757708
H2AC8	445.271	-0.447709	0.324156	-1.38115	0.167232	0.757708
XRN2	1177.32	0.153809	0.111392	1.3808	0.167341	0.757708
TRUB2	185.7	0.20905	0.151437	1.38044	0.16745	0.757708
MORC2	209.795	0.198079	0.1435	1.38034	0.167483	0.757708
EMC8	211.573	0.189344	0.137181	1.38025	0.167511	0.757708
JUP	2724.75	-0.115567	0.083767	-1.37962	0.167703	0.757708
SLC41A3	191.116	-0.210961	0.152994	-1.37888	0.167931	0.757708
RHBDL3	3.98712	1.26236	0.915668	1.37862	0.168011	NA
SSR2	319.133	-0.194365	0.140999	-1.37848	0.168054	0.757708
GRHPR	520.91	0.14671	0.106441	1.37833	0.168102	0.757708
KIF21A	225.004	0.205501	0.149095	1.37833	0.168103	0.757708
FOXP1	49.9713	-0.344222	0.249822	-1.37787	0.168244	NA
TIPARP	78.9977	0.287243	0.208519	1.37754	0.168347	NA
KPNB1	1128.69	0.130676	0.094906	1.3769	0.168543	0.758799
SMDT1	91.9066	-0.266976	0.193956	-1.37648	0.168674	NA
NEDD8	943.421	0.14931	0.108514	1.37595	0.168836	0.758799
APBB1	22.8708	-0.492601	0.358037	-1.37584	0.168871	NA
FEM1A	49.1638	0.351343	0.255368	1.37583	0.168875	NA
FRG1	895.299	0.135564	0.0985429	1.37568	0.16892	0.758799
PAQR8	19.1943	-0.53417	0.388384	-1.37537	0.169018	NA
ALPP	58.7796	-0.318616	0.231702	-1.37511	0.169096	NA
CA9	16.2823	0.590265	0.429266	1.37506	0.169114	NA
KRBA1	9.02769	0.787882	0.573043	1.37491	0.16916	NA
KITLG	493.973	-0.149301	0.108602	-1.37476	0.169207	0.759221
GAL	124.3	0.234661	0.170752	1.37428	0.169356	NA
NIPSNAP3B	140.997	0.22833	0.166161	1.37415	0.169395	NA
NIPAL4	2.75129	-1.54972	1.12782	-1.37409	0.169415	NA
EAF2	45.4067	0.380396	0.276838	1.37408	0.169418	NA
RAPGEF3	111.173	-0.24591	0.17907	-1.37327	0.16967	NA
IL22RA1	2.2191	-1.70208	1.23983	-1.37283	0.169805	NA
FAM118B	14.5473	-0.623392	0.454241	-1.37238	0.169945	NA
UBR4	396.631	0.213701	0.155817	1.37149	0.170222	0.760543
LAPTM4B	1538.39	-0.156884	0.114409	-1.37126	0.170295	0.760543
TMEM200A	40.6156	0.386518	0.281899	1.37112	0.170337	NA
PFDN1	411.595	0.184002	0.134338	1.3697	0.170782	0.760543
ANKLE2	445.088	-0.153594	0.11214	-1.36966	0.170793	0.760543
PRCP	806.624	-0.138136	0.100862	-1.36955	0.170828	0.760543
FRMD6	404.101	-0.168627	0.123136	-1.36944	0.170862	0.760543
MED13	338.85	-0.182336	0.133158	-1.36932	0.170899	0.760543
DMTF1	14.9423	-0.67235	0.491076	-1.36914	0.170957	NA
TPMT	298.346	0.174264	0.127305	1.36887	0.17104	0.760543
HIF3A	2.18135	1.74244	1.27315	1.36861	0.171121	NA
SLC2A10	20.9917	-0.511151	0.373511	-1.3685	0.171154	NA
PINX1	63.4947	0.327703	0.239621	1.36759	0.17144	NA
PIAS1	805.295	-0.138763	0.101499	-1.36714	0.171581	0.762088
POLD2	609.307	0.144747	0.105926	1.36649	0.171786	0.762144
GSN	135.735	-0.233874	0.171273	-1.3655	0.172095	NA
PAWR	51.2855	-0.343082	0.251276	-1.36536	0.17214	NA
VPS25	78.0036	0.283164	0.207425	1.36514	0.172208	NA
PROS1	22.0106	-0.514385	0.376868	-1.3649	0.172286	NA
TMEM154	94.9652	0.265164	0.194288	1.3648	0.172316	NA
ZNF8	262.649	0.177895	0.130395	1.36428	0.17248	0.76339
GNAS	1951.3	-0.134103	0.098339	-1.36368	0.172667	0.76339
DTX4	66.6883	-0.306712	0.224948	-1.36348	0.172731	NA
TSPAN15	164.906	-0.203626	0.149375	-1.36319	0.172823	NA
SYAP1	323.736	0.197412	0.144819	1.36316	0.172831	0.76339
XPO5	194.518	0.194481	0.142671	1.36314	0.172839	0.76339
DLX2	3.06861	1.40926	1.03404	1.36287	0.172923	NA
TUFT1	66.5427	-0.304161	0.223213	-1.36265	0.172993	NA
RABAC1	280.074	-0.182126	0.133674	-1.36246	0.173052	0.763423
EPHA4	27.3061	-0.452492	0.332293	-1.36173	0.173285	NA
SLC9A1	120.172	0.233832	0.171718	1.36172	0.173285	NA
DMAP1	229.723	-0.181847	0.13358	-1.36133	0.173409	0.763423
IRAK1	495.351	0.148434	0.109162	1.35977	0.173903	0.763423
ZRANB1	188.184	-0.204269	0.150228	-1.35973	0.173916	0.763423
MYL9	71.0616	-0.284352	0.20915	-1.35956	0.17397	NA
ATP6V0C	683.149	-0.165414	0.121668	-1.35954	0.173974	0.763423
CPLX1	2.11572	1.7287	1.27166	1.35941	0.174018	NA
CNTN5	2.10688	1.74809	1.28605	1.35926	0.174063	NA
IFITM10	35.1725	-0.394769	0.290457	-1.35913	0.174106	NA
DDRGK1	176.197	-0.200241	0.147379	-1.35868	0.174248	0.763423
ANKRD13B	21.2544	0.499549	0.367687	1.35863	0.174265	NA
ATF7IP	432.762	-0.163969	0.120718	-1.35829	0.174372	0.763423
PCDH1	532.553	-0.146868	0.108132	-1.35823	0.174392	0.763423
DUSP7	7.51665	0.84539	0.622851	1.35729	0.174689	NA
CCZ1	73.1827	-0.29373	0.216452	-1.35702	0.174774	NA
VWDE	27.4784	0.459246	0.338543	1.35654	0.174928	NA
YPEL3	28.1865	-0.442386	0.32613	-1.35647	0.17495	NA
TRIQK	31.6597	0.421729	0.310924	1.35637	0.174981	NA
ZCCHC17	188.297	0.195063	0.143815	1.35634	0.17499	0.764112
FGD1	22.6839	0.502165	0.370322	1.35602	0.175092	NA
CCT5	6748.66	0.124423	0.0917747	1.35574	0.175181	0.764112
PSMA3	2926.69	0.14748	0.108822	1.35525	0.175338	0.764112
SGTB	26.8695	-0.449346	0.331584	-1.35515	0.175369	NA
ZNF146	233.339	0.193375	0.142714	1.35498	0.175425	0.764112
WFDC2	64.2459	-0.311218	0.229693	-1.35493	0.17544	NA
TBPL1	161.768	0.210329	0.155249	1.35479	0.175486	NA
PTEN	538.685	-0.141555	0.104492	-1.35469	0.175516	0.764112
KLHL12	136.576	-0.220089	0.162476	-1.3546	0.175545	NA
CLDND2	3.81676	-1.23194	0.910557	-1.35295	0.176073	NA
SENP3	554.102	0.155132	0.114691	1.3526	0.176184	0.765271
CSNK2A3	461.389	0.14874	0.109995	1.35225	0.176295	0.765271
CERS4	53.9922	-0.344806	0.255002	-1.35217	0.17632	NA
TICAM2	85.8196	-0.269014	0.199	-1.35183	0.17643	NA
B4GALT1	27.7874	-0.448299	0.331675	-1.35162	0.176496	NA
GAS6	555.155	0.150652	0.11147	1.3515	0.176535	0.765271
HCCS	236.231	0.182739	0.135267	1.35095	0.176713	0.765271
UBE2V2	448.347	0.170106	0.125938	1.35072	0.176786	0.765271
CHURC1	509.922	0.158012	0.117027	1.35023	0.176944	0.765271
GRIPAP1	87.4584	0.264725	0.196081	1.35008	0.176992	NA
TRAPPC10	54.2937	-0.322066	0.23872	-1.34914	0.177293	NA
GIPC1	392.119	-0.151144	0.112035	-1.34908	0.17731	0.765309
DDAH2	287.943	-0.170984	0.126787	-1.3486	0.177466	0.765309
PKMYT1	49.8448	-0.338916	0.251327	-1.34851	0.177495	NA
CCN1	31.0506	-0.426329	0.31616	-1.34846	0.177511	NA
P2RX7	3.82347	-1.18773	0.881094	-1.34802	0.177652	NA
KCTD18	58.658	-0.330068	0.244879	-1.34788	0.177696	NA
H4C6	576.955	-0.365468	0.271147	-1.34786	0.177704	0.765309
STAG1	143.612	0.227186	0.168573	1.3477	0.177755	NA
SAPCD1	3.01103	1.38343	1.02674	1.3474	0.177851	NA
HS3ST3A1	260.581	-0.172816	0.128265	-1.34733	0.177875	0.765309
B4GAT1	149.667	0.20775	0.154198	1.3473	0.177884	NA
NOC3L	164.985	0.213146	0.158233	1.34704	0.177967	NA
GALNT14	175.409	0.199781	0.148319	1.34697	0.177991	0.765309
ZNF512	117.073	0.240834	0.178823	1.34677	0.178054	NA
TOMM6	1631.59	0.134826	0.100124	1.34659	0.178114	0.765309
KLHL20	45.1796	-0.354907	0.263624	-1.34626	0.178219	NA
SNED1	10.535	0.738038	0.548393	1.34582	0.17836	NA
IGSF9B	7.09406	0.891759	0.662691	1.34566	0.178411	NA
CAMTA1	2.0821	1.68398	1.25143	1.34565	0.178415	NA
SRI	779.487	-0.137073	0.10187	-1.34557	0.178442	0.765658
GABPB2	63.3933	-0.298128	0.221574	-1.3455	0.178463	NA
HIP1R	108.4	-0.235536	0.175124	-1.34497	0.178635	NA
NR3C1	116.49	-0.234384	0.174317	-1.34458	0.178761	NA
BOD1L2	3.75646	-1.20715	0.897859	-1.34448	0.178794	NA
AP2A1	235.264	-0.181953	0.135362	-1.3442	0.178884	0.765658
SEC61A1	1123.62	-0.138639	0.10315	-1.34405	0.178932	0.765658
EPHB2	107.005	-0.251355	0.187071	-1.34363	0.179068	NA
CALM2	8003.97	0.143993	0.107198	1.34325	0.179192	0.765658
ZNF75D	3.23917	-1.29857	0.967006	-1.34288	0.179312	NA
TMEM126A	488.415	0.150865	0.112391	1.34232	0.179491	0.765658
CBX3	2390.55	0.142217	0.105951	1.34229	0.1795	0.765658
PALMD	11.9856	-0.670811	0.499795	-1.34217	0.179541	NA
CRTC1	7.42088	-0.852762	0.635369	-1.34215	0.179547	NA
FAT2	469.717	0.164501	0.122566	1.34214	0.179551	0.765658
EIF6	965.418	0.130302	0.0971721	1.34094	0.179938	0.765868
NFKB1	257.551	-0.175713	0.131051	-1.34079	0.179988	0.765868
XRCC1	23.1038	-0.495404	0.369558	-1.34053	0.180073	NA
NAV3	5.3981	0.980674	0.73162	1.34041	0.180111	NA
SETD6	83.2472	0.29151	0.217503	1.34026	0.180162	NA
GATAD2A	266.308	0.169317	0.126392	1.33962	0.180369	0.766141
FBXO9	132.128	-0.233402	0.174236	-1.33958	0.180383	NA
FBXO45	184.671	0.205863	0.153698	1.3394	0.180439	0.766141
ARHGAP24	22.2808	-0.489997	0.365842	-1.33937	0.180451	NA
MNS1	101.641	0.280707	0.209589	1.33932	0.180465	NA
MAOA	83.2928	0.263899	0.197063	1.33916	0.180519	NA
ZC3H8	13.8688	-0.63348	0.473133	-1.33891	0.180601	NA
THAP4	231.99	0.194085	0.145083	1.33775	0.180978	0.767604
VTI1A	139.378	0.214316	0.160234	1.33752	0.181053	NA
GNB1L	36.769	-0.375533	0.28087	-1.33704	0.181211	NA
NFE2L2	251.555	-0.178644	0.133639	-1.33677	0.181299	0.767612
EIF2S1	742.13	0.139429	0.10432	1.33655	0.181369	0.767612
ANKFY1	43.0614	-0.362164	0.270992	-1.33644	0.181406	NA
CHD9	45.74	0.348367	0.260696	1.3363	0.181453	NA
MATN1	1.59569	1.95619	1.4641	1.33611	0.181514	NA
RSPRY1	98.0868	-0.255005	0.190959	-1.33539	0.181748	NA
SEC24D	384.823	-0.167555	0.125489	-1.33521	0.181807	0.768632
PLEKHA1	826.691	-0.143097	0.107219	-1.33463	0.181998	0.768632
LPIN3	7.86804	-0.82314	0.616815	-1.3345	0.18204	NA
OLFML2A	224.096	-0.182983	0.13717	-1.33399	0.182206	0.768687
LYPD2	4.07634	-1.12379	0.84262	-1.33369	0.182305	NA
LOXL2	75.7637	0.272715	0.204486	1.33366	0.182315	NA
THNSL1	36.1674	0.389272	0.291931	1.33344	0.182388	NA
SAMD12	183.566	-0.198706	0.149105	-1.33266	0.182643	0.769709
JMJD7	42.8166	0.37341	0.280355	1.33192	0.182887	NA
TSSC4	35.13	-0.397941	0.29882	-1.33171	0.182957	NA
MUC15	13.6859	-0.670816	0.503748	-1.33165	0.182975	NA
PCDHGB6	2.14852	1.69888	1.27662	1.33076	0.183267	NA
HPSE	70.0812	-0.285355	0.214431	-1.33075	0.18327	NA
PTGES3	4367.49	0.123094	0.0925207	1.33044	0.183372	0.770843
SNRPB	2782.69	0.123524	0.0928807	1.32992	0.183546	0.770843
MTMR11	57.404	-0.310586	0.233553	-1.32983	0.183573	NA
NUBPL	100.896	0.261912	0.197007	1.32945	0.183699	NA
MAGEC2	5.50575	0.97881	0.736335	1.3293	0.18375	NA
TOMM40	69.7361	0.282769	0.212732	1.32923	0.183773	NA
SREK1IP1	154.114	0.219279	0.16497	1.3292	0.183781	NA
TUT1	42.6927	0.348323	0.262069	1.32913	0.183806	NA
SLC27A3	13.123	0.62609	0.47128	1.32849	0.184017	NA
STMN1	1438.84	-0.122204	0.0919878	-1.32849	0.184018	0.770843
PCBP3	2.92501	-1.37857	1.03779	-1.32838	0.184053	NA
TMEM123	325.421	-0.34462	0.2595	-1.32802	0.184172	0.770843
CYP39A1	23.4257	-0.532044	0.40072	-1.32772	0.184271	NA
TIMP1	231.024	0.180044	0.135635	1.32741	0.184373	0.770843
SLC12A4	106.835	-0.233725	0.17609	-1.3273	0.184409	NA
FAM53C	63.08	-0.295319	0.222508	-1.32723	0.184433	NA
MBLAC2	5.93667	-1.01014	0.761095	-1.32722	0.184437	NA
SNTA1	70.2789	-0.3012	0.226948	-1.32718	0.18445	NA
TMEM106B	879.642	-0.133158	0.100336	-1.32712	0.18447	0.770843
MAGEA11	13.0208	0.621598	0.468453	1.32692	0.184536	NA
ADPGK	119.409	0.236106	0.177941	1.32688	0.184549	NA
WDR48	107.996	0.256402	0.193271	1.32664	0.184628	NA
IL31RA	1.59922	1.95572	1.47426	1.32658	0.184648	NA
COL4A2	442.6	0.158047	0.119147	1.32649	0.184678	0.770843
F11R	1391.59	-0.13767	0.103808	-1.3262	0.184773	0.770843
RAI1	81.1095	-0.278553	0.210051	-1.32612	0.184799	NA
ANAPC1	325.691	0.179241	0.135163	1.32611	0.184803	0.770843
TEDC2	62.7381	0.298127	0.22482	1.32607	0.184817	NA
SFSWAP	158.812	0.206276	0.155566	1.32597	0.184851	NA
PLEKHN1	41.546	0.354936	0.267729	1.32573	0.18493	NA
GEMIN5	223.772	0.180958	0.136502	1.32568	0.184946	0.770843
SLBP	225.852	0.181242	0.136771	1.32515	0.185122	0.770843
MTRFR	624.616	0.142178	0.107392	1.32391	0.185533	0.770843
ZNF768	194.871	-0.189073	0.142831	-1.32375	0.185586	0.770843
BTF3L4	449.799	0.146065	0.110356	1.32358	0.185642	0.770843
NIP7	324.07	0.160245	0.121125	1.32297	0.185845	0.770875
EPHB4	159.882	-0.203081	0.153505	-1.32296	0.185849	NA
GAA	51.2118	-0.351736	0.26603	-1.32217	0.186113	NA
FAM135A	42.6625	-0.360422	0.272617	-1.32208	0.186141	NA
BMP2	7.49439	-0.821046	0.621167	-1.32178	0.186242	NA
CKMT1B	14.9133	0.591796	0.447768	1.32166	0.186282	NA
MDFIC	102.626	-0.244298	0.184868	-1.32147	0.186344	NA
SYT5	21.6888	-0.525434	0.397647	-1.32136	0.186383	NA
JTB	410.45	-0.147001	0.111251	-1.32135	0.186385	0.771202
PEX1	45.9862	0.338875	0.256475	1.32128	0.186409	NA
GFM1	366.811	0.163769	0.123992	1.3208	0.186568	0.771202
TRMT11	237.847	0.178663	0.135284	1.32064	0.18662	0.771202
SLX9	73.0588	0.285426	0.216135	1.32059	0.186637	NA
ZFP91	265.094	0.168981	0.127978	1.32039	0.186704	0.771202
HOMER2	172.423	0.205881	0.155948	1.32019	0.186771	NA
[truncated: 10,299 more rows]

## Sheet: MCF7
Genes	baseMean	log2FoldChange	lfcSE	stat	pvalue	padj
H1-2	4637.09	-0.589906	0.0476264	-12.3861	3.10752e-35	1.75544e-31
MORN2	1100.38	0.774169	0.0647922	11.9485	6.61274e-33	1.86777e-29
H3C10	695.31	-0.880559	0.0806623	-10.9166	9.6e-28	1.80768e-24
RRM2	2174.02	0.485515	0.0477121	10.1759	2.53975e-24	3.58677e-21
H1-0	895.493	-0.696077	0.069509	-10.0142	1.32023e-23	1.4916e-20
H3C2	3444.94	-0.779556	0.0859991	-9.06469	1.24955e-19	1.17645e-16
H4C5	394.246	-0.854538	0.10745	-7.95286	1.82256e-15	1.47081e-12
DHX57	430.896	0.661991	0.0867269	7.63306	2.29244e-14	1.61875e-11
H1-5	8442.27	-0.673096	0.090311	-7.4531	9.11753e-14	5.72277e-11
H2AC8	329.984	-0.818604	0.118321	-6.9185	4.56458e-12	2.57853e-09
H2AC13	1298.83	-0.732043	0.107067	-6.83723	8.07418e-12	4.14646e-09
CLIC3	378.742	0.670858	0.0986398	6.80109	1.03829e-11	4.88773e-09
H2BC6	408.621	-0.634583	0.0936808	-6.77389	1.25366e-11	5.44764e-09
H4C1	282.486	-0.722173	0.107247	-6.73372	1.65384e-11	6.67323e-09
H1-3	2989.27	-0.721195	0.112006	-6.43891	1.20334e-10	4.53177e-08
H4C16	1827.66	-0.635644	0.0996045	-6.38168	1.75157e-10	6.18415e-08
PCLAF	3116.63	0.271708	0.0440857	6.16318	7.13006e-10	2.36928e-07
H1-10	429.616	-0.571529	0.0939913	-6.08066	1.19691e-09	3.75629e-07
PKM	8230.7	0.224306	0.037444	5.99043	2.09284e-09	5.92331e-07
H2BC26	183.015	-0.799042	0.133394	-5.9901	2.09712e-09	5.92331e-07
H4C8	1839.88	-0.719224	0.120583	-5.96458	2.4527e-09	6.59776e-07
H1-4	3065.69	-0.579686	0.102491	-5.65599	1.54954e-08	3.9788e-06
H4C15	818.906	-0.861146	0.15298	-5.62914	1.81114e-08	4.44833e-06
H2AC20	211.162	-0.653143	0.121126	-5.39228	6.95709e-08	1.63752e-05
MALL	203.805	0.668888	0.125742	5.31952	1.04043e-07	2.35095e-05
CTSD	31875	0.17669	0.0334203	5.2869	1.2441e-07	2.70304e-05
PAPSS2	135.922	0.803138	0.152382	5.27055	1.36012e-07	2.84567e-05
G6PD	2145.25	0.250508	0.0491548	5.0963	3.46347e-07	6.83977e-05
H4C3	197.669	-0.7058	0.138664	-5.09001	3.58051e-07	6.83977e-05
S100A9	208.748	0.625816	0.123016	5.08728	3.63238e-07	6.83977e-05
FABP5	1748.75	0.275588	0.0545667	5.05047	4.4072e-07	8.03105e-05
RDX	1270.06	0.291518	0.0582712	5.00278	5.65099e-07	9.79575e-05
MYBL2	1262.85	0.317435	0.0634825	5.00036	5.72242e-07	9.79575e-05
KRT8	10008	0.186354	0.0379389	4.91195	9.01746e-07	0.000149822
H3C8	3112.74	-0.637202	0.129991	-4.90188	9.49232e-07	0.000153206
H2AC21	1412.41	-0.741819	0.152734	-4.85693	1.19222e-06	0.000187079
PLK1	780.266	-0.351162	0.0724147	-4.84931	1.2389e-06	0.00018915
H3C7	1923.22	-0.636313	0.13312	-4.78001	1.75287e-06	0.000260578
H4C2	321.481	-0.894659	0.187702	-4.76637	1.87576e-06	0.000271697
SCCPDH	271.953	0.507398	0.106949	4.7443	2.09225e-06	0.000295478
EXOSC3	123.963	-0.876565	0.185744	-4.71921	2.36758e-06	0.000326206
ITGB5	960.273	0.29025	0.0617483	4.70054	2.59477e-06	0.000348997
GLA	1480.29	0.258043	0.0552699	4.66879	3.02981e-06	0.000398033
H2AC25	234.968	-0.565053	0.123044	-4.59228	4.38438e-06	0.000554555
CTSH	328.615	0.45298	0.0986733	4.5907	4.41759e-06	0.000554555
H3C11	377.318	-1.03316	0.227777	-4.53584	5.7376e-06	0.000704602
IGFBP5	2148.96	0.239592	0.0529082	4.52844	5.94204e-06	0.000714183
S100A10	744.984	0.317541	0.0709216	4.47735	7.55745e-06	0.000889418
ASF1B	512.742	0.373174	0.0843113	4.42615	9.593e-06	0.00110594
AQP3	183.073	0.577678	0.130688	4.42028	9.85726e-06	0.00111367
KRT80	138.735	0.653251	0.148448	4.40053	1.07987e-05	0.00119612
RRM1	869.578	0.296429	0.0686471	4.31816	1.57335e-05	0.0017092
UPK3B	231.732	0.500954	0.116462	4.30144	1.69689e-05	0.00180863
CDC20	735.595	-0.315408	0.0740517	-4.25929	2.05074e-05	0.00214531
MPZL2	368.111	0.397645	0.093485	4.25357	2.10386e-05	0.00216086
C6orf226	179.317	-0.576181	0.135831	-4.2419	2.21638e-05	0.00223577
RACK1	1020.62	-0.262178	0.0619072	-4.23502	2.28533e-05	0.00226488
SH3BGRL	821.913	0.278378	0.0662395	4.2026	2.63867e-05	0.00256998
PYGO2	123.766	-0.704092	0.168069	-4.1893	2.79818e-05	0.00267914
KRT18	3796.06	0.172668	0.0413545	4.17532	2.97574e-05	0.00276568
LXN	6039.63	0.168555	0.0403774	4.17449	2.98648e-05	0.00276568
TOM1L2	263.698	0.450692	0.108498	4.15391	3.26838e-05	0.00297792
SMARCD2	2484	-0.185188	0.0449214	-4.12248	3.74809e-05	0.00336079
ISOC1	2175.6	-0.194551	0.0475076	-4.09516	4.21875e-05	0.0037237
CCNE1	200.227	0.497048	0.122072	4.07176	4.66598e-05	0.00405509
ATP5MC2	2622.69	-0.184257	0.0458164	-4.02163	5.77962e-05	0.00494683
XBP1	11842	-0.141365	0.0351844	-4.01784	5.8733e-05	0.00495198
EMC4	348.214	-0.425996	0.107406	-3.9662	7.30275e-05	0.00606665
JUP	2601.35	0.1899	0.0479503	3.96036	7.48382e-05	0.00612697
GSTM3	5281.33	0.183328	0.0471433	3.88874	0.000100768	0.00813196
SLC9A7	293.669	0.404651	0.104769	3.86231	0.000112319	0.00893652
CDKN3	240.821	-0.43859	0.113704	-3.8573	0.000114648	0.00899506
PRSS23	5941.06	0.14805	0.0385565	3.83981	0.00012313	0.0095282
COX6C	995.854	-0.248292	0.0649545	-3.82255	0.000132077	0.0100825
PODXL	223.358	0.458711	0.120443	3.80855	0.000139786	0.0105287
ETFB	2142.32	0.198571	0.0525482	3.77885	0.000157557	0.0117111
H4C4	670.034	-0.60971	0.161912	-3.76569	0.000166087	0.0121848
BHLHE41	71.8934	0.771764	0.205029	3.76416	0.000167109	NA
GUSB	579.31	0.284616	0.0759162	3.74908	0.000177484	0.0128539
PCP4	257.217	-0.416762	0.112122	-3.71704	0.00020157	0.0144135
RAMP3	371.416	-0.365104	0.0984128	-3.70993	0.000207319	0.0146393
YEATS4	276	-0.399582	0.10795	-3.70154	0.000214296	0.0149452
PCBP1	1818.59	-0.182592	0.049619	-3.67988	0.000233341	0.0160749
SERPINA3	319.203	0.394946	0.108166	3.6513	0.00026092	0.0177583
ANP32E	790.203	-0.243301	0.0667783	-3.64341	0.000269048	0.0180874
FAM111B	447.413	0.325182	0.0893246	3.64045	0.00027216	0.0180874
BUB1	377.597	-0.349752	0.0965571	-3.62223	0.000292071	0.019185
H4C11	799.554	-0.691697	0.191221	-3.61726	0.000297735	0.0193323
CHPF	384.472	0.340557	0.0945114	3.60334	0.000314152	0.0201664
REEP4	139.368	-0.545111	0.151843	-3.58997	0.000330718	0.0209913
NOMO3	1469.22	0.192304	0.0539539	3.56424	0.000364915	0.0229045
TACSTD2	775.298	0.261444	0.0735791	3.55323	0.000380533	0.0236223
CXXC5	779	-0.252656	0.0712018	-3.54845	0.000387509	0.0237939
ABR	115.975	0.57839	0.163203	3.54399	0.000394115	0.0239235
P4HB	1534.35	0.186774	0.0527408	3.54135	0.000398089	0.0239235
ABCC3	177.999	0.478184	0.13542	3.53112	0.000413801	0.0246059
BRIP1	852.029	0.231408	0.0656135	3.52683	0.000420566	0.0247477
ARMT1	775.489	-0.239344	0.0686882	-3.4845	0.000493058	0.0287143
GCHFR	77.3051	0.680162	0.195861	3.47267	0.000515302	NA
PTPRK	530.754	0.29903	0.0864847	3.4576	0.000545002	0.0314155
TMEM64	3979.98	0.15173	0.0439399	3.45312	0.000554148	0.03162
PPIC	614.732	0.254497	0.0738277	3.44718	0.000566466	0.031642
ATP2B4	133.516	0.511809	0.148528	3.44587	0.000569217	0.031642
PAK1	192.837	0.428798	0.124474	3.44487	0.000571336	0.031642
C1QTNF6	81.9279	0.656019	0.192705	3.40426	0.000663428	NA
EIF4A1	1904.66	-0.191601	0.0564716	-3.39288	0.000691618	0.0379315
CLSTN2	110.784	0.589295	0.173848	3.38972	0.000699641	0.0380026
NPNT	119.899	0.542792	0.160779	3.37601	0.00073544	0.0393148
B3GALNT1	325.961	-0.342901	0.101595	-3.37516	0.000737718	0.0393148
CHTOP	296.594	-0.370127	0.10997	-3.3657	0.00076349	0.0400936
PTGES3	4170.61	-0.143719	0.0427149	-3.36461	0.000766527	0.0400936
SELENOH	82.0591	-0.672657	0.200073	-3.36206	0.00077363	NA
GPR137C	49.1919	0.848393	0.253721	3.3438	0.000826397	NA
SLC25A6	5056.51	-0.135892	0.0409969	-3.3147	0.000917409	0.0475454
AURKAIP1	460.839	-0.286009	0.086646	-3.30089	0.000963789	0.0494949
CDK4	998.006	-0.209162	0.0634308	-3.29749	0.000975541	0.0496471
APOBEC3B	70.6556	0.693442	0.210536	3.2937	0.000988787	NA
SLC20A1	457.512	0.292829	0.0889085	3.29359	0.00098915	0.0498903
H4C6	408.047	-0.650957	0.19823	-3.28386	0.00102397	0.0511894
AKR1C1	518.584	0.264026	0.0810831	3.25624	0.00112898	0.0559438
EIF5	2396.45	-0.163638	0.0503019	-3.25311	0.00114148	0.0560715
EIF3E	4613.93	-0.129034	0.0397587	-3.24543	0.00117275	0.0571111
SUCLG1	210.271	-0.418815	0.12942	-3.2361	0.00121175	0.0585057
CAV1	304.892	0.351362	0.10885	3.22795	0.00124679	0.0593971
RAB7A	2406.43	-0.171816	0.0532442	-3.22693	0.00125124	0.0593971
GTF3C1	711.019	0.23572	0.0737056	3.19812	0.00138325	0.0651164
TRIM59	416.23	-0.288943	0.0905341	-3.19154	0.00141518	0.0660692
PDXK	2089.79	0.151709	0.0477227	3.17897	0.001478	0.0682343
ATP5F1B	2216.53	-0.151991	0.047834	-3.17746	0.00148572	0.0682343
SLC25A1	918.151	-0.203522	0.0644659	-3.15705	0.00159372	0.0726045
NDUFS6	523.058	-0.280822	0.0892102	-3.14787	0.00164464	0.0738906
SRGAP2	177.066	-0.442717	0.140696	-3.14662	0.00165171	0.0738906
MANBA	162.619	0.430136	0.136771	3.14494	0.0016612	0.0738906
LY6E	1279.25	0.181397	0.0577805	3.13942	0.00169282	0.074709
AGR2	1033.18	-0.190187	0.0606753	-3.13451	0.00172143	0.0753827
RPN2	1076.93	0.193136	0.0616867	3.13091	0.00174266	0.0757253
LAPTM4A	2319.16	0.153302	0.0490196	3.12735	0.00176387	0.0760619
KIF20A	362.007	-0.296213	0.095031	-3.11701	0.00182694	0.0781847
ZNRD2	608.181	-0.231544	0.074464	-3.10948	0.00187418	0.0796035
REPS2	96.4442	0.572001	0.184167	3.10588	0.00189715	0.0799776
MED28	500.974	-0.249471	0.0804211	-3.10206	0.00192178	0.0804159
CCPG1	360.577	0.287464	0.093193	3.08461	0.0020382	0.0845433
TMPRSS4	131.975	0.470238	0.152534	3.08284	0.00205035	0.0845433
NHP2	1537.76	-0.167852	0.0545081	-3.07939	0.00207428	0.0849101
C19orf33	63.1248	-0.696823	0.226313	-3.07903	0.00207679	NA
EEF1A2	4156.08	0.123445	0.0401909	3.07147	0.00213007	0.0865666
CLDN1	9.81924	1.78985	0.583022	3.06995	0.00214096	NA
MPST	54.7108	-0.744025	0.242809	-3.06424	0.00218223	NA
TFPI2	205.589	0.377603	0.123375	3.06061	0.00220885	0.0891269
NMD3	2144.1	-0.174063	0.0569262	-3.0577	0.00223042	0.0893593
TNNT1	164.543	0.423997	0.138811	3.0545	0.00225432	0.0896808
GSN	374.809	0.285356	0.0937413	3.04408	0.00233396	0.0921996
RAB19	69.8512	0.626146	0.205911	3.04086	0.00235903	NA
PRKAR1A	738.037	-0.235955	0.0776233	-3.03974	0.00236785	0.0928887
GNAS	3836.04	0.137649	0.0455049	3.02493	0.00248689	0.0968858
PPDPF	4348.09	-0.124418	0.0411768	-3.02156	0.00251475	0.0973002
CDCA7	92.7938	-0.55479	0.18405	-3.01435	0.00257532	NA
PFDN2	219.363	-0.377727	0.125359	-3.01316	0.00258541	0.0985503
FOS	65.9707	0.65625	0.217873	3.01207	0.00259469	NA
SFXN2	292.102	-0.333685	0.110807	-3.01141	0.0026004	0.0985503
LAMC1	301.547	0.317153	0.105385	3.00947	0.00261704	0.0985503
GALNS	169.614	0.411556	0.136808	3.00828	0.00262733	0.0985503
FERMT2	214.108	-0.360737	0.119947	-3.00747	0.00263429	0.0985503
ZNHIT1	565.973	-0.237638	0.0792122	-3.00002	0.00269966	0.0998714
HINT1	2755.77	0.133144	0.0443899	2.99942	0.00270496	0.0998714
APEX1	524.124	-0.240768	0.0807926	-2.98007	0.0028818	0.105044
NOP53	1374.1	-0.174049	0.0584053	-2.98003	0.00288225	0.105044
FKBP4	1199.61	-0.186722	0.062806	-2.97299	0.00294911	0.106792
CDCA4	201.769	-0.377419	0.127411	-2.96222	0.00305425	0.109403
CLU	467.216	0.250134	0.0844577	2.96165	0.00305995	0.109403
ZNF236	86.3908	-0.548632	0.185274	-2.96119	0.00306457	NA
MCM6	659.563	-0.219302	0.0741108	-2.95911	0.00308526	0.109614
PLBD1	127.927	0.456264	0.154494	2.95328	0.00314413	0.111008
KCTD17	74.2477	0.619744	0.210222	2.94805	0.00319785	NA
BCL6	99.3026	0.536768	0.182129	2.94719	0.00320674	0.112084
BTG2	339.002	0.298455	0.101345	2.94495	0.00323008	0.112084
SINHCAF	417.118	-0.269406	0.0914928	-2.94456	0.00323413	0.112084
TIMP2	415.146	0.269267	0.0917997	2.93321	0.00335482	0.115557
LCN2	85.7148	0.542602	0.185343	2.92756	0.00341632	NA
SNAPIN	242.344	-0.350274	0.119745	-2.92516	0.00344281	0.117859
CKS2	815.906	-0.205264	0.0702165	-2.9233	0.00346338	0.117859
TCEAL6	366.301	0.279516	0.0957904	2.918	0.00352284	0.119165
ITGB6	18.5231	1.23885	0.424898	2.91564	0.00354962	NA
MRPS2	236.332	-0.390656	0.133991	-2.91554	0.00355074	0.119393
TGFB1	82.5108	0.552978	0.189965	2.91094	0.00360344	NA
FMC1	458.923	-0.258399	0.0888287	-2.90896	0.00362632	0.120818
PLXND1	1003.78	0.181902	0.0625492	2.90814	0.00363588	0.120818
SLC29A3	304.49	0.287333	0.0999275	2.87542	0.0040349	0.133293
DHX9	628.297	-0.220421	0.0768217	-2.86925	0.00411449	0.134312
DKK1	4785.66	-0.128637	0.0448562	-2.86777	0.00413381	0.134312
MGST2	279.539	0.327936	0.114375	2.8672	0.00414118	0.134312
PTMS	148.251	-0.407704	0.14232	-2.8647	0.00417408	0.134312
CMC4	149.959	0.412653	0.144088	2.8639	0.00418463	0.134312
TRMT112	2169.28	-0.140775	0.0492587	-2.85787	0.00426499	0.136118
CTSV	141.797	0.42059	0.147439	2.85264	0.00433582	0.137248
COX5B	1017.85	-0.18954	0.0664662	-2.85167	0.00434898	0.137248
PRDX2	559.037	0.226659	0.0798072	2.84008	0.00451021	0.141545
PPARG	288.381	0.296951	0.104658	2.83735	0.00454895	0.141973
FAM98C	281.935	-0.297892	0.105375	-2.82697	0.00469905	0.144611
FBL	410.6	-0.275164	0.0973592	-2.82628	0.00470924	0.144611
UQCRQ	3444.47	0.132655	0.0469375	2.82621	0.0047103	0.144611
PRRT3	360.19	0.2754	0.0977185	2.8183	0.00482783	0.147418
PPP1R3C	367.29	0.267853	0.0952212	2.81296	0.00490884	0.149086
TRAPPC1	400.084	-0.253814	0.0903392	-2.80956	0.00496087	0.149861
ADIRF	258.174	0.335139	0.119376	2.80744	0.00499375	0.150052
RNASEH2A	637.382	0.205875	0.0734521	2.80285	0.00506532	0.151397
GGH	396.599	0.255945	0.0914448	2.7989	0.00512773	0.152455
SELL	177.093	0.367687	0.131482	2.79647	0.00516639	0.152628
TTL	124.77	0.459882	0.164551	2.79477	0.00519373	0.152628
FN1	178.283	0.40449	0.144798	2.79347	0.00521457	0.152628
NUFIP2	1549.43	0.164438	0.0589822	2.78793	0.00530459	0.154462
RBIS	1362.16	-0.160293	0.0577213	-2.77702	0.00548595	0.15806
PHLDA1	101.364	0.495672	0.17855	2.77609	0.00550169	0.15806
BZW1	3231.04	0.12613	0.0454443	2.77548	0.00551211	0.15806
TAF13	659.754	0.201823	0.0728466	2.77052	0.00559666	0.159264
SAP18	1059.62	-0.184949	0.0668016	-2.76863	0.00562922	0.159264
ATP6V0E2	256.729	0.313259	0.113168	2.76809	0.00563865	0.159264
DBI	5371.09	0.112362	0.0406719	2.76265	0.00573345	0.161136
CCNE2	157.024	0.394931	0.143303	2.75592	0.00585278	0.163139
SLIRP	556.693	-0.248369	0.09014	-2.75537	0.0058625	0.163139
CD9	2515.26	-0.132617	0.0482574	-2.74812	0.00599387	0.165977
OAS3	73.2624	0.546206	0.199461	2.73841	0.00617371	NA
CA12	501.329	0.222294	0.0812257	2.73675	0.00620495	0.170344
NPEPL1	762.691	0.217574	0.0795117	2.73638	0.00621186	0.170344
TMPRSS13	42.8461	0.719194	0.262861	2.73603	0.00621862	NA
ANXA2	1373.83	0.147981	0.0542147	2.72954	0.00634235	0.173082
KIF3C	64.5203	0.587752	0.21576	2.7241	0.00644775	NA
CRABP2	2674.5	0.12781	0.0469227	2.72384	0.00645268	0.175246
MBOAT7	569.311	0.22685	0.083432	2.71898	0.00654828	0.176749
MRPL10	536.76	-0.221482	0.0814915	-2.71786	0.00657059	0.176749
CSNK1A1	1022.13	-0.164854	0.0609347	-2.70542	0.00682175	0.181844
SYTL2	1202.01	0.155177	0.0573604	2.70529	0.00682439	0.181844
SLC17A5	8.82966	1.63904	0.606164	2.70395	0.00685196	NA
PLA2G15	180.865	0.347605	0.128635	2.70227	0.00688684	0.182647
ZNF823	82.2089	0.506319	0.187694	2.69758	0.00698455	NA
DLGAP5	182.501	-0.350922	0.130243	-2.69435	0.00705252	0.185603
GLRX3	718.547	-0.19833	0.0736244	-2.69381	0.00706402	0.185603
AGR3	455.609	-0.22901	0.0851218	-2.69038	0.00713698	0.185747
HSPA5	2373.69	0.124511	0.0462921	2.68968	0.00715214	0.185747
MRPL9	405.551	-0.251896	0.0936789	-2.68893	0.00716815	0.185747
NPY1R	701.402	0.188271	0.0701239	2.68483	0.00725663	0.187181
PRMT1	2305.11	-0.126376	0.0471233	-2.68181	0.00732248	0.188021
FAM72C	264.608	-0.289296	0.107944	-2.68005	0.00736103	0.188156
AREG	367.977	0.258761	0.096682	2.67641	0.00744149	0.189342
TM7SF3	1476.43	0.157344	0.0588326	2.67444	0.00748548	0.189342
SEPTIN9	1204.14	0.152393	0.0570183	2.6727	0.00752427	0.189342
MRPL54	164.265	-0.372148	0.13928	-2.67194	0.0075415	0.189342
ECSIT	180.699	-0.35266	0.132085	-2.66995	0.00758625	0.189623
GFRA1	2379.42	0.12525	0.046989	2.66552	0.0076869	0.190539
CLSPN	279.894	0.293092	0.110019	2.66402	0.00772136	0.190539
MYC	352.525	-0.268434	0.100767	-2.6639	0.00772412	0.190539
SLC44A2	1345.3	0.147466	0.0554259	2.66059	0.00780035	0.191583
SLC35A3	74.6163	-0.530085	0.199391	-2.65852	0.00784847	NA
C1GALT1	83.2173	0.511977	0.192636	2.65774	0.00786659	NA
CDCA7L	281.81	-0.295646	0.111355	-2.65499	0.0079311	0.193951
TSPAN1	76.9377	0.518485	0.195299	2.65483	0.00793486	NA
FADS1	236.858	0.303333	0.114341	2.65289	0.00798066	0.194322
KIF22	760.749	-0.185575	0.0700529	-2.64906	0.00807154	0.195113
USP11	440.196	0.234617	0.0885811	2.64862	0.0080822	0.195113
MTREX	392.576	-0.240639	0.0910398	-2.64322	0.00821206	0.19677
PTTG1	935.518	-0.194398	0.0735557	-2.64288	0.00822053	0.19677
TMEM54	708.068	0.188878	0.0715369	2.64028	0.00828367	0.197445
FAM111A	248.782	0.308356	0.117008	2.63535	0.00840509	0.19949
CCT7	2116.84	-0.127324	0.0483539	-2.63318	0.00845902	0.19949
ZBTB14	291.539	-0.299953	0.113941	-2.63252	0.00847542	0.19949
ADORA1	20.9439	1.0008	0.3807	2.62885	0.00856746	NA
TM7SF2	931.203	0.16902	0.0645077	2.62016	0.00878889	0.205348
GPR37	96.884	0.458066	0.174848	2.61979	0.00879847	0.205348
GOLGA3	229.905	0.310702	0.118659	2.61844	0.00883334	0.205348
MRPL24	758.527	-0.184806	0.0708695	-2.60769	0.00911544	0.211037
P3H1	82.0812	0.489639	0.187818	2.60698	0.00913444	NA
ROBO1	184.669	0.341414	0.131244	2.60137	0.00928519	0.21409
KIF1A	91.9759	0.481869	0.185266	2.60096	0.00929631	NA
PDHX	307.845	-0.271604	0.104531	-2.59832	0.00936824	0.215127
BEX3	3975.09	0.109653	0.042315	2.59134	0.0095603	0.218648
MXD3	62.6446	-0.562724	0.217289	-2.58974	0.00960473	NA
ALG10	476.165	0.218765	0.0845808	2.58646	0.00969679	0.220876
CETN3	200.098	-0.323964	0.125485	-2.5817	0.00983147	0.222568
KCNJ3	138.526	0.383109	0.148458	2.58059	0.00986305	0.222568
MCM7	1093.89	-0.155959	0.060466	-2.57928	0.00990052	0.222568
SHROOM1	117.875	0.423357	0.1642	2.5783	0.00992868	0.222568
PPP2R2B	6.73479	1.87755	0.730264	2.57106	0.0101388	NA
GPATCH4	221.681	-0.322076	0.125308	-2.57027	0.0101618	0.226893
PCNA	430.639	-0.225607	0.087836	-2.5685	0.010214	0.227161
FGFRL1	35.4124	-0.762452	0.297106	-2.56626	0.0102801	NA
AKR1C2	884.883	0.168362	0.0657552	2.56044	0.0104539	0.230101
ARL8B	228.463	-0.301209	0.117661	-2.55998	0.0104678	0.230101
GABPB1	339.895	-0.246296	0.096211	-2.55996	0.0104684	0.230101
REX1BD	45.9134	-0.657536	0.257679	-2.55176	0.0107179	NA
GLO1	1112.5	0.155314	0.0610235	2.54514	0.0109233	0.239169
TET1	23.882	0.940504	0.370113	2.54113	0.0110496	NA
INPP4B	763.92	0.174658	0.0689782	2.53208	0.011339	0.246951
NOMO1	750.304	0.179223	0.0708045	2.53124	0.0113661	0.246951
SEC61A1	1814.47	0.131776	0.0521015	2.52921	0.0114318	0.247427
PAXX	111.239	-0.435922	0.172525	-2.52672	0.0115133	0.248238
EFR3A	202.688	-0.308185	0.122103	-2.52397	0.0116039	0.249241
THBS1	1155.88	0.147397	0.0584674	2.52101	0.0117017	0.25039
BLOC1S4	8.59112	-1.57751	0.625767	-2.52093	0.0117046	NA
SYT17	18.2146	1.01616	0.403227	2.52008	0.0117329	NA
CNIH2	80.0943	0.489325	0.194172	2.52006	0.0117334	NA
TMEM106C	1189.75	0.153248	0.0608591	2.51808	0.0117995	0.25153
TSPAN13	1235.92	-0.145769	0.0579536	-2.51527	0.0118943	0.252281
CD47	1187.03	0.144791	0.0575852	2.51438	0.0119241	0.252281
TLE1	104.23	0.429397	0.171346	2.50602	0.0122099	0.257364
GM2A	143.443	0.385997	0.154192	2.50335	0.0123023	0.258349
AMOTL2	237.446	-0.284036	0.113621	-2.49985	0.0124244	0.258722
VAMP8	971.494	0.155241	0.0621559	2.4976	0.0125036	0.258722
ITGAV	748.553	0.198882	0.0796525	2.49687	0.0125293	0.258722
ZNF736	171.489	0.331372	0.132735	2.49649	0.0125428	0.258722
FCF1	282.93	-0.266732	0.10685	-2.49632	0.0125491	0.258722
HYPK	1305.17	-0.145902	0.0585169	-2.49334	0.0126548	0.2593
H3C1	888.596	-0.316129	0.126809	-2.49294	0.0126689	0.2593
LDLRAD4	30.1475	-0.799018	0.321921	-2.48203	0.0130636	NA
MGST1	3000.88	0.122935	0.0495792	2.47956	0.0131543	0.268262
PPP1R13L	55.9703	-0.607152	0.245407	-2.47406	0.0133587	NA
ABAT	529.318	0.209401	0.0846948	2.47242	0.0134201	0.271942
MIDEAS	154.493	0.3655	0.147848	2.47213	0.013431	0.271942
STK38	291.32	0.258334	0.104572	2.4704	0.0134964	0.271947
WIPI1	165.435	0.355738	0.144049	2.46957	0.0135275	0.271947
CHCHD7	153.627	-0.343464	0.139275	-2.46608	0.0136599	0.273635
RGL2	206.781	-0.303366	0.123216	-2.46207	0.0138137	0.275738
VPS28	383.65	-0.234319	0.0952654	-2.45965	0.0139073	0.276478
PUF60	508.144	-0.196404	0.0798884	-2.45848	0.0139527	0.276478
STRBP	436.725	-0.213697	0.0869633	-2.45732	0.0139976	0.276478
TENT5A	98.0176	0.468715	0.19108	2.45298	0.014168	0.278867
AVPI1	110.375	0.409045	0.167002	2.44935	0.0143115	0.280714
PSMD4	1873.19	-0.127939	0.0523371	-2.44452	0.0145046	0.28272
OPTN	103.57	0.429289	0.175629	2.44429	0.0145139	0.28272
FAM83H	180.355	-0.335771	0.137492	-2.44212	0.0146014	0.283448
ELAPOR2	73.5921	0.498528	0.204277	2.44046	0.0146687	NA
MDP1	87.2455	-0.446563	0.183117	-2.43868	0.014741	NA
MDK	736.225	0.190357	0.078082	2.43791	0.0147726	0.285474
DENND4C	193.665	0.307027	0.125982	2.43707	0.0148068	0.285474
RSL24D1	585.794	-0.189546	0.0778709	-2.4341	0.0149288	0.285933
UGCG	468.639	-0.203066	0.0834474	-2.43347	0.014955	0.285933
ARMCX1	246.092	0.270362	0.111134	2.43275	0.0149847	0.285933
SPDEF	431.083	-0.220021	0.0904848	-2.43158	0.0150331	0.285933
DIPK1A	67.6182	0.501705	0.206499	2.42957	0.0151167	NA
NUCKS1	1486.94	-0.14007	0.0576775	-2.42851	0.0151611	0.286374
TMEM164	570.708	0.196031	0.0807687	2.42706	0.0152215	0.286374
CLIC6	36.2493	0.682584	0.281255	2.42692	0.0152276	NA
EXOSC8	278.984	-0.263773	0.108719	-2.42618	0.0152586	0.286374
PPAN	345.711	-0.233111	0.0961583	-2.42424	0.0153405	0.286374
NRSN2	117.407	0.381947	0.157605	2.42345	0.0153739	0.286374
RRN3	589.906	-0.181684	0.0750135	-2.42202	0.0154346	0.286374
OBSL1	290.698	0.25074	0.103547	2.4215	0.0154568	0.286374
TNFRSF21	188.636	0.31306	0.12929	2.42138	0.0154619	0.286374
FAM20C	121.565	0.400382	0.165458	2.41983	0.0155276	0.286652
ESR1	1003.66	-0.151845	0.0628385	-2.41643	0.0156736	0.288404
CAMK2N2	68.3751	0.506433	0.209588	2.41632	0.0156782	NA
SLC35C1	1257.44	0.139266	0.0576623	2.4152	0.0157267	0.288441
E2F7	102.305	0.408125	0.169066	2.414	0.0157783	0.288451
IARS1	350.31	-0.250414	0.103869	-2.41086	0.0159151	0.290014
KLHL5	326.629	0.241982	0.100532	2.40702	0.0160831	0.291338
SEMA4C	455.679	-0.209261	0.0869479	-2.40674	0.0160958	0.291338
SLC9A3R1	2461.01	-0.111366	0.0462973	-2.40545	0.0161525	0.291338
JAK1	495.402	0.218037	0.0906784	2.40451	0.016194	0.291338
C12orf57	1005.77	0.151853	0.0631942	2.40295	0.0162634	0.291657
ZNF625	30.002	0.753389	0.314196	2.39783	0.0164925	NA
S100A4	18.4582	0.968996	0.404509	2.39549	0.0165983	NA
SRSF9	2508.35	0.111261	0.0464894	2.39326	0.0166993	0.298526
MIF	1346.4	-0.136862	0.057297	-2.38865	0.0169104	0.301346
STAU1	1623.28	0.124441	0.0521525	2.3861	0.0170281	0.301384
CTSC	163.067	-0.331085	0.138786	-2.38557	0.0170526	0.301384
DPM2	185.288	-0.330433	0.138585	-2.38434	0.01711	0.301384
TRAPPC3	121.683	-0.38631	0.162069	-2.38362	0.0171433	0.301384
ENO2	59.2899	0.52592	0.220744	2.38248	0.0171963	NA
NRP1	194.014	0.298564	0.125345	2.38194	0.0172218	0.301384
COTL1	205.243	0.286735	0.12039	2.38171	0.0172326	0.301384
TMEM232	2.41691	-3.51102	1.47426	-2.38155	0.01724	NA
GPN3	279.708	-0.257602	0.108296	-2.37869	0.0173741	0.302795
MOB1A	890.297	-0.162094	0.0681721	-2.37771	0.0174205	0.302795
WDR5B	125.319	-0.373084	0.157025	-2.37594	0.0175042	0.303316
KCTD2	125.018	0.376434	0.158656	2.37264	0.0176616	0.304497
IRF2	124.172	0.370056	0.156092	2.37076	0.0177516	0.304497
PLEKHB1	101.54	0.415569	0.175387	2.36944	0.0178148	0.304497
SNRNP48	81.4914	-0.461864	0.194936	-2.36931	0.0178214	NA
ASS1	186.108	0.333651	0.14083	2.36918	0.0178276	0.304497
GPSM2	780.895	-0.168905	0.0713026	-2.36885	0.0178437	0.304497
BLVRB	323.631	0.23557	0.0995099	2.36731	0.0179181	0.304497
MFSD14B	448.182	0.209083	0.0883452	2.36666	0.0179497	0.304497
TONSL	256.075	0.262001	0.110802	2.36459	0.0180499	0.305281
RITA1	407.01	-0.217747	0.0922602	-2.36014	0.0182681	0.30805
TOP3A	140.247	0.358862	0.152139	2.35877	0.0183354	0.308264
MRPL58	149.987	-0.352577	0.149674	-2.35563	0.0184915	0.309964
UBTF	653.951	-0.179102	0.076067	-2.35453	0.0185463	0.309964
LTO1	115.045	-0.378841	0.160985	-2.35327	0.0186093	0.310099
ZNF143	58.8344	-0.557507	0.237178	-2.35058	0.0187441	NA
ADGRG6	80.8861	0.469117	0.199601	2.35027	0.0187596	NA
TMEM199	122.322	-0.371534	0.158162	-2.34907	0.0188202	0.311465
NDUFS5	1567.73	-0.12315	0.0524423	-2.34831	0.018859	0.311465
HMGB3	503.897	-0.200402	0.0853573	-2.34781	0.0188843	0.311465
MOB4	283.616	-0.250509	0.106724	-2.34727	0.0189117	0.311465
CPE	89.9976	0.4429	0.188696	2.34716	0.0189172	NA
ZNF530	14.3577	1.13161	0.482356	2.34601	0.0189755	NA
MAGED1	539.606	0.19203	0.0819458	2.34337	0.0191102	0.312874
TOMM6	1015.04	-0.271776	0.116013	-2.34263	0.0191483	0.312874
TMEM126A	369.394	-0.221754	0.094672	-2.34234	0.0191635	0.312874
BAG3	209.252	0.283581	0.121135	2.34104	0.0192301	0.313057
C12orf75	222.289	0.270538	0.115695	2.33836	0.0193685	0.314405
FAXDC2	17.8696	-0.976481	0.417807	-2.33716	0.019431	NA
STT3A	980.621	0.151841	0.0650129	2.33555	0.0195145	0.315866
LASP1	612.564	0.185126	0.079303	2.33442	0.019574	0.315924
DCBLD2	494.831	0.197728	0.0848632	2.32996	0.0198084	0.318797
LENG1	188.66	-0.296145	0.127336	-2.32571	0.0200343	0.320338
ADCY5	172.239	0.305404	0.131337	2.32535	0.0200533	0.320338
NIPSNAP1	198.259	-0.310544	0.13357	-2.32496	0.0200743	0.320338
PON2	145.873	0.333235	0.14356	2.32123	0.0202745	0.321015
NR2F2	1835.74	-0.118147	0.0509024	-2.32105	0.0202844	0.321015
TBCB	329.951	-0.227467	0.098004	-2.32099	0.0202872	0.321015
FGGY	42.1571	0.614235	0.264712	2.32039	0.0203196	NA
COA7	206.088	-0.280245	0.120916	-2.31768	0.0204666	0.322949
ZNF365	13.0207	1.12985	0.48761	2.31713	0.0204968	NA
SLC29A1	288.93	0.242803	0.104832	2.31612	0.0205515	0.323386
SELENBP1	203.852	0.285615	0.12338	2.31492	0.0206171	0.323517
EGLN3	54.9339	0.550744	0.237951	2.31452	0.020639	NA
ABCD1	19.8903	0.901541	0.389743	2.31317	0.0207133	NA
PTGES	91.1288	0.421332	0.182367	2.31036	0.0208684	NA
SUN2	88.4091	-0.441555	0.191181	-2.30962	0.0209091	NA
CALM1	2976.06	-0.209763	0.0908511	-2.30887	0.0209508	0.327842
SSNA1	185.356	-0.296311	0.128414	-2.30746	0.0210291	0.328158
GREB1	765.984	-0.164285	0.0713914	-2.30119	0.021381	0.332731
SHFL	39.9801	0.63293	0.275119	2.30057	0.021416	NA
NES	36.6722	0.6574	0.286085	2.29792	0.0215665	NA
CASC3	109.645	-0.374342	0.16295	-2.29728	0.0216028	0.335259
LHPP	44.9165	-0.588788	0.256413	-2.29625	0.0216614	NA
SLC43A2	152.909	0.321718	0.140115	2.2961	0.02167	0.33538
LGALS3BP	266.396	0.250407	0.109401	2.28888	0.0220864	0.34089
DIO2	7.34802	1.51847	0.663888	2.28724	0.0221816	NA
RMDN1	182.055	-0.294376	0.129102	-2.28018	0.022597	0.347821
YIF1A	201.793	-0.278037	0.122024	-2.27855	0.0226938	0.348363
S100A11	1091.15	0.139609	0.0613579	2.27533	0.0228863	0.349549
PPP1R18	162.789	0.319114	0.140258	2.27518	0.0228948	0.349549
NEDD4L	87.4051	0.420043	0.184628	2.27508	0.0229014	NA
CRABP1	134.284	0.33716	0.148361	2.27256	0.0230527	0.35101
PPP1R12C	19.2362	-0.926795	0.407856	-2.27236	0.0230649	NA
NOB1	507.038	-0.188089	0.082818	-2.27112	0.02314	0.351391
CCDC115	59.7148	-0.510503	0.225217	-2.26672	0.0234076	NA
S100A6	94.1359	0.402893	0.177778	2.26627	0.0234348	NA
MEAF6	306.891	-0.231482	0.102178	-2.26547	0.0234839	0.355658
STX17	325.242	0.228252	0.100868	2.26287	0.0236436	0.35712
MACC1	66.113	0.479106	0.212007	2.25986	0.0238301	NA
NMRK1	34.8473	0.645973	0.286184	2.25719	0.0239959	NA
USF2	712.031	-0.165139	0.0731661	-2.25704	0.0240056	0.360941
APH1B	189.768	0.28747	0.127383	2.25674	0.0240244	0.360941
TUBB2A	39.6709	0.664254	0.29457	2.25499	0.0241337	NA
SNRPD2	1316.27	-0.127659	0.0566285	-2.25432	0.024176	0.361347
ODAD3	3.53402	2.41757	1.07287	2.25338	0.0242354	NA
PHC3	343.069	0.231876	0.102929	2.25278	0.0242732	0.361347
SF3B3	979.381	-0.141097	0.0626548	-2.25197	0.0243243	0.361347
UQCC3	330.675	-0.219295	0.0973981	-2.25154	0.0243514	0.361347
LMNB2	188.872	-0.283393	0.125884	-2.25123	0.0243713	0.361347
ITGB8	3.14948	-2.93463	1.30613	-2.24682	0.0246517	NA
SNX33	82.6792	0.418783	0.186506	2.24542	0.0247414	NA
PAIP2B	351.016	0.214836	0.0957336	2.24411	0.0248255	0.366224
CCT4	1560.92	-0.12288	0.0547586	-2.24404	0.0248299	0.366224
DHRS3	64.7019	0.476893	0.212604	2.24311	0.0248899	NA
CHD5	30.3453	0.68854	0.306967	2.24304	0.0248943	NA
CCNA2	114.216	-0.378253	0.168663	-2.24266	0.0249189	0.36658
SPOPL	308.63	-0.225412	0.100634	-2.23991	0.0250969	0.36824
RAD9A	86.403	-0.411728	0.183921	-2.23861	0.0251811	NA
CIRBP	332.609	-0.229618	0.102631	-2.23732	0.0252657	0.369527
CREBZF	65.4031	-0.472735	0.211363	-2.2366	0.0253126	NA
TSEN54	210.429	-0.273002	0.122063	-2.23655	0.0253155	0.369527
SULT2B1	59.7205	0.497187	0.222309	2.23647	0.0253208	NA
COMMD2	83.8039	-0.422918	0.189244	-2.23477	0.0254323	NA
MAFB	52.3966	-0.542416	0.242774	-2.23424	0.025467	NA
CDC42SE1	273.023	-0.248766	0.111524	-2.23061	0.0257067	0.373748
NCK1	214.39	-0.268935	0.120619	-2.22963	0.0257717	0.373748
PSRC1	20.4688	-0.887313	0.397979	-2.22955	0.0257774	NA
RBPMS	462.281	-0.197879	0.0888341	-2.22751	0.0259133	0.373748
RTF2	1369.41	-0.121996	0.0547682	-2.2275	0.0259137	0.373748
GNL3	354.275	-0.212646	0.0954778	-2.22718	0.0259355	0.373748
MYG1	215.416	-0.264484	0.118818	-2.22595	0.0260172	0.373973
LARP4B	1264.13	0.12352	0.0555371	2.22409	0.0261424	0.374649
ARRB1	325.706	0.223225	0.100404	2.22328	0.0261969	0.374649
ZNF808	276.363	0.242236	0.109041	2.22152	0.0263159	0.375251
RFWD3	608.255	0.166586	0.0751502	2.21671	0.026643	0.375251
LAGE3	137.658	0.335451	0.151335	2.21661	0.0266497	0.375251
RNF19A	137.422	0.331179	0.149423	2.21638	0.0266655	0.375251
FBXO5	340.515	0.213489	0.0963276	2.21628	0.0266721	0.375251
IAH1	743.541	0.162565	0.0733506	2.21627	0.026673	0.375251
LSM7	614.668	-0.16644	0.0751599	-2.21448	0.0267961	0.375251
NCBP2	501.378	-0.181689	0.082064	-2.21399	0.0268298	0.375251
NFIL3	348.092	0.216284	0.0976945	2.21388	0.0268368	0.375251
CPEB4	47.2585	0.550401	0.248633	2.2137	0.0268492	NA
DEGS1	180.9	0.294497	0.133202	2.2109	0.0270427	0.376486
ZMYND8	439.674	0.420907	0.190398	2.21067	0.0270585	0.376486
MAP3K5	92.3583	0.397122	0.179763	2.20915	0.0271643	NA
ACP6	140.857	0.318066	0.144002	2.20876	0.0271911	0.376932
ACAA1	289.102	0.239421	0.108419	2.20829	0.027224	0.376932
BYSL	38.4338	-0.610777	0.276634	-2.20789	0.027252	NA
CCT3	3008.91	-0.101765	0.0461344	-2.20583	0.0273957	0.378382
IDI1	607.743	0.168854	0.0767736	2.19938	0.0278512	0.383735
SPACA6	5.99121	-1.67081	0.75989	-2.19876	0.0278952	NA
NDRG4	93.2675	0.410109	0.186566	2.19819	0.0279355	NA
MATR3	1809.91	-0.113497	0.051708	-2.19496	0.0281667	0.386428
PCBD2	133.515	-0.327672	0.1493	-2.19472	0.0281834	0.386428
BTF3	3339.97	-0.10078	0.046042	-2.18888	0.0286058	0.390336
TIMP1	298.677	0.220648	0.100805	2.18886	0.0286067	0.390336
NOL11	474.237	-0.186938	0.0856612	-2.18229	0.0290879	0.395946
GGA2	604.017	0.162875	0.0746789	2.18101	0.0291827	0.396281
ERI2	154.906	-0.310721	0.142628	-2.17854	0.0293657	0.39749
PIGQ	117.897	-0.352202	0.161787	-2.17695	0.0294847	0.39749
RNF139	558.308	-0.17516	0.0805158	-2.17548	0.0295942	0.39749
CENPU	578.015	0.166654	0.0766184	2.17512	0.0296211	0.39749
RPF2	310.61	-0.216665	0.0996121	-2.17509	0.0296235	0.39749
MRPS34	125.772	-0.339428	0.156335	-2.17116	0.0299194	0.400508
SLC38A2	654.909	0.160807	0.0741106	2.16982	0.0300206	0.400575
SMARCC2	1015.47	0.143053	0.065947	2.16922	0.0300662	0.400575
GOLT1B	502.69	-0.197489	0.0911654	-2.16628	0.0302901	0.402609
LMF2	80.2412	0.409114	0.188912	2.16563	0.0303396	NA
VEPH1	19.6803	0.855895	0.395443	2.1644	0.030434	NA
ARPC1B	1874.36	0.11086	0.0512958	2.16119	0.030681	0.406848
ARGLU1	104.949	-0.426843	0.19767	-2.15938	0.030821	0.406967
EIF3I	1060.33	-0.13165	0.060977	-2.15901	0.0308498	0.406967
NUBP2	26.3223	-0.73303	0.339555	-2.15879	0.0308663	NA
TMC4	139.223	0.315751	0.146298	2.15828	0.0309062	0.406967
HSP90AB1	3639.27	0.0941398	0.0436623	2.15609	0.0310769	0.407113
COA6	288.534	-0.227277	0.105446	-2.15539	0.0311315	0.407113
PISD	242.481	-0.243404	0.11293	-2.15536	0.0311335	0.407113
RBM39	1482.64	-0.122758	0.0570771	-2.15074	0.0314971	0.410917
BOLA3	703.439	-0.152846	0.0712185	-2.14615	0.0318607	0.414703
KATNBL1	190.643	-0.283791	0.132624	-2.13982	0.0323694	0.420356
TRNT1	69.2135	-0.435213	0.203389	-2.13981	0.0323704	NA
C2orf68	122.701	-0.336391	0.157346	-2.1379	0.0325245	0.421402
ARHGEF37	8.55546	1.27478	0.596865	2.13579	0.0326967	NA
FANCI	778.534	0.150122	0.0703018	2.13539	0.0327294	0.422429
SRM	176.021	-0.282267	0.132203	-2.13509	0.0327534	0.422429
QKI	398.825	0.215616	0.101115	2.1324	0.0329744	0.42431
LARP7	157.284	-0.295137	0.138614	-2.12921	0.0332372	0.426721
CCDC103	15.0391	0.951028	0.447249	2.12639	0.0334705	NA
UXT	1197.9	-0.141652	0.0666293	-2.12598	0.0335053	0.429187
ATP1A3	15.6701	0.940198	0.442738	2.1236	0.0337037	NA
NME2	4957.97	-0.0846924	0.0398898	-2.12316	0.0337404	0.430394
PFDN6	258.588	-0.232081	0.109398	-2.12144	0.033885	0.430394
ZER1	156.557	0.295747	0.139428	2.12114	0.0339098	0.430394
MRPL38	178.812	-0.272883	0.128747	-2.11954	0.0340453	0.430394
RBM3	579.22	-0.190026	0.0896606	-2.1194	0.034057	0.430394
SLC9A1	276.565	0.235622	0.111235	2.11824	0.0341545	0.430394
MORC4	66.8916	0.443631	0.209464	2.11794	0.0341805	NA
ARHGAP11A	217.635	-0.271379	0.128141	-2.11781	0.034191	0.430394
PCYOX1L	210.379	0.267108	0.126137	2.1176	0.034209	0.430394
PSMB8	21.2244	0.780635	0.368795	2.11672	0.0342837	NA
APOBEC3F	27.8184	0.702167	0.331785	2.11633	0.0343165	NA
ECHS1	2039.28	0.11157	0.0527307	2.11584	0.0343583	0.431311
SLC48A1	60.1432	0.486191	0.229802	2.1157	0.0343704	NA
ATRX	323.483	0.206046	0.0974371	2.11466	0.0344588	0.431614
RGS19	132.171	0.320575	0.151879	2.11072	0.0347962	0.434022
TMEM256	218.049	-0.259659	0.123025	-2.11062	0.0348048	0.434022
RFTN1	28.4679	0.685709	0.324896	2.11055	0.0348109	NA
STS	86.6223	0.407129	0.192936	2.11018	0.034843	NA
KAT2B	58.5978	0.472808	0.224286	2.10806	0.0350262	NA
UCP2	1131.66	0.130757	0.0620348	2.1078	0.0350485	0.436099
PTPRU	27.045	-0.725265	0.344226	-2.10694	0.0351224	NA
ABCA2	241.153	0.242675	0.115222	2.10615	0.0351911	0.436237
TMEM209	422.736	-0.186255	0.0884447	-2.10589	0.035214	0.436237
EIF2AK3	150.274	-0.301401	0.143267	-2.10378	0.0353981	0.437105
FAM83D	155.884	-0.307519	0.146207	-2.10331	0.0354388	0.437105
SLC3A2	276.514	-0.220285	0.104785	-2.10226	0.0355304	0.437279
SUMF1	290.253	0.2175	0.103559	2.10026	0.0357059	0.438485
IKZF2	59.1004	0.475503	0.226743	2.0971	0.0359846	NA
CKAP2L	85.5325	-0.392357	0.187099	-2.09705	0.0359889	NA
TANC2	202.077	0.274781	0.131038	2.09695	0.0359976	0.439889
SNRNP40	528.577	-0.167521	0.07989	-2.09689	0.0360032	0.439889
FBXO44	73.6184	0.426916	0.20361	2.09673	0.0360173	NA
HOXB7	12.2817	-1.06712	0.509067	-2.09623	0.0360618	NA
ERLEC1	544.87	0.17064	0.0814312	2.09551	0.0361256	0.439889
SEC14L1	299.675	0.224504	0.107139	2.09544	0.0361318	0.439889
F11R	1223.68	0.131479	0.0628594	2.09164	0.0364706	0.442994
CTCF	1037.37	-0.126345	0.0604283	-2.09083	0.0365436	0.442994
KAT5	245.289	-0.260244	0.124657	-2.08767	0.0368272	0.44451
CFAP251	10.6048	1.1083	0.530927	2.08748	0.0368445	NA
ANP32A	2436.15	-0.10102	0.0484004	-2.08717	0.0368732	0.44451
ZNF329	94.8612	0.371551	0.178024	2.08709	0.0368801	NA
CCDC74A	107.833	0.354319	0.169789	2.08682	0.0369048	0.44451
TEN1	278.508	-0.242246	0.116144	-2.08574	0.0370025	0.444738
ATP6V0A4	1.76764	3.27027	1.56793	2.08573	0.0370035	NA
G2E3	215.615	-0.253057	0.121396	-2.08455	0.0371098	0.445081
C3orf38	483.582	0.172662	0.0829118	2.08248	0.0372986	0.446398
VDR	55.8466	0.483941	0.232446	2.08195	0.0373467	NA
MRPL20	558.383	-0.165187	0.0793802	-2.08096	0.0374372	0.447109
ZNF513	3.8346	-2.12824	1.02309	-2.0802	0.0375075	NA
PRKCH	167.708	0.276232	0.132926	2.07809	0.037701	0.449123
HSPE1	4521.41	-0.0867955	0.0417815	-2.07737	0.0377678	0.449123
EOLA1	351.973	-0.204919	0.0986832	-2.07654	0.0378443	0.449123
ZNF81	25.0254	-0.788535	0.380086	-2.07462	0.0380214	NA
CYTH2	418.927	-0.185061	0.0892278	-2.07403	0.0380765	0.450931
NARS2	175.723	-0.27	0.130479	-2.06931	0.0385173	0.455198
GFM1	501.439	-0.168219	0.0813425	-2.06803	0.038637	0.455658
USP15	666.955	-0.151972	0.0735692	-2.06571	0.0388561	0.455941
RYBP	297.097	-0.209053	0.101307	-2.06357	0.0390588	0.455941
CFDP1	214.913	-0.262102	0.127016	-2.06353	0.039062	0.455941
REL	126.878	0.326659	0.158326	2.06321	0.039093	0.455941
PRMT6	438.319	-0.192099	0.0931181	-2.06296	0.0391161	0.455941
UGDH	8863.18	-0.0887751	0.0430392	-2.06266	0.0391452	0.455941
CHMP2A	997.96	-0.136706	0.0663402	-2.06068	0.0393331	0.455989
SH3BGR	4.00891	1.90948	0.926861	2.06015	0.0393839	NA
RFX7	240.694	0.236963	0.115023	2.06014	0.0393848	0.455989
HMBS	385.431	-0.191334	0.0928867	-2.05986	0.0394116	0.455989
C12orf76	9.98963	-1.26176	0.613023	-2.05826	0.0395649	NA
SFN	141.802	0.302657	0.147089	2.05765	0.039624	0.455989
ANKRD10	10.697	-1.1862	0.576577	-2.05732	0.0396552	NA
KIF14	184.966	-0.261138	0.126949	-2.05703	0.0396835	0.455989
CDC42BPG	128.115	0.334884	0.162831	2.05663	0.0397216	0.455989
IST1	165.858	-0.305879	0.148792	-2.05575	0.0398068	0.455989
BOLA1	264.283	-0.235766	0.114745	-2.0547	0.0399084	0.455989
TCF20	166.74	-0.286053	0.139318	-2.05324	0.0400495	0.455989
NIF3L1	543.253	-0.165064	0.0804032	-2.05295	0.0400774	0.455989
MMGT1	366.002	-0.190215	0.0926703	-2.0526	0.040111	0.455989
NR1H2	110.232	-0.34765	0.169376	-2.05253	0.040118	0.455989
TFG	1066.74	0.128644	0.062763	2.04967	0.0403963	0.45823
KRT20	3.30029	2.16399	1.05648	2.04831	0.0405297	NA
TOPORS	214.786	0.246114	0.120175	2.04796	0.0405642	0.458615
GPRC5A	2434.26	0.116938	0.057108	2.04767	0.0405926	0.458615
PTK2	320.128	0.20105	0.0983394	2.04445	0.0409093	0.461153
ATOSA	702.053	0.149483	0.0731584	2.04328	0.0410249	0.461153
ITGB4	151.055	0.295667	0.144729	2.0429	0.0410621	0.461153
HSPBP1	5.36223	-1.6785	0.822362	-2.04107	0.0412435	NA
LITAF	350.368	0.197625	0.0968571	2.04037	0.0413133	0.463053
AOPEP	12.171	-1.03935	0.509874	-2.03845	0.0415054	NA
ITPRID2	578.127	0.158899	0.0779527	2.0384	0.0415101	0.463828
CBR3	30.536	0.645668	0.316926	2.03729	0.0416213	NA
SRPK1	611.509	0.152011	0.0746288	2.03689	0.0416611	0.463828
VMP1	2765.73	0.105233	0.0516711	2.03659	0.0416908	0.463828
EIF2S3	712.351	-0.144798	0.071105	-2.03639	0.0417108	0.463828
BARD1	135.471	0.309586	0.152306	2.03266	0.0420872	0.466616
TMEM65	82.9368	-0.388507	0.191163	-2.03234	0.0421197	NA
USP53	194.638	0.254097	0.125032	2.03227	0.0421268	0.466616
ANGEL2	35.2543	-0.58141	0.286171	-2.03169	0.0421854	NA
CD55	85.8274	-0.383225	0.188638	-2.03154	0.0422006	NA
STARD10	1743.27	-0.104237	0.0513379	-2.0304	0.0423156	0.467791
GATD3	232.406	0.232386	0.114504	2.0295	0.042407	0.467885
RCL1	67.1323	-0.427286	0.210569	-2.0292	0.0424383	NA
SLPI	8.90459	1.20388	0.593723	2.02768	0.0425927	NA
CASKIN2	314.071	0.207043	0.102127	2.02731	0.0426306	0.469022
H3-5	320.254	-0.202026	0.0996891	-2.02657	0.0427068	0.469022
OAZ2	443.407	0.180615	0.089146	2.02606	0.0427591	0.469022
HOOK3	69.3258	0.413963	0.204544	2.02384	0.0429866	NA
IMP4	321.427	-0.203487	0.100563	-2.02347	0.043025	0.470274
GTPBP10	163.974	-0.277757	0.137284	-2.02323	0.0430492	0.470274
LAMTOR1	1971.11	-0.104323	0.051601	-2.02173	0.0432048	0.470274
CFAP298	202.443	-0.255698	0.126476	-2.02171	0.0432062	0.470274
TMEM33	174.184	-0.284372	0.140775	-2.02005	0.0433786	0.470462
SDHA	954.534	0.12778	0.0633276	2.01776	0.0436161	0.470462
MTERF4	176.143	-0.26072	0.129226	-2.01755	0.0436385	0.470462
YARS1	216.383	-0.243259	0.120579	-2.01742	0.0436518	0.470462
ASAP2	409.005	0.179745	0.0891083	2.01715	0.0436798	0.470462
CCT5	4751.85	-0.1036	0.0513805	-2.01633	0.0437654	0.470462
SOX13	141.888	-0.29162	0.144692	-2.01545	0.0438573	0.470462
PHB2	370.762	-0.194533	0.0965357	-2.01514	0.0438898	0.470462
ZNRF1	977.73	-0.12631	0.0627421	-2.01317	0.044097	0.471546
SUCO	422.384	0.187142	0.0930155	2.01195	0.0442252	0.471546
SLC25A40	460.816	0.178656	0.0888041	2.0118	0.0442413	0.471546
ZC3H14	458.986	0.173436	0.086244	2.01099	0.0443262	0.47156
CDC37L1	49.8565	-0.491334	0.244512	-2.00944	0.0444901	NA
ATP6V0D1	999.82	0.127276	0.0633647	2.00863	0.0445762	0.473237
EPHA2	38.6297	0.55159	0.274687	2.00807	0.0446363	NA
CDCA5	102.662	-0.348138	0.173382	-2.00792	0.0446513	0.473237
ZNF425	44.4358	0.528308	0.263117	2.00788	0.044656	NA
SYDE1	4.47469	1.8099	0.902103	2.00631	0.044823	NA
CBX3	2860.31	-0.0895549	0.0446568	-2.0054	0.0449202	0.47417
ECH1	785.274	0.142859	0.071243	2.00524	0.0449379	0.47417
XPOT	524.166	-0.163128	0.0813714	-2.00474	0.0449911	0.47417
RAB5C	775.206	-0.136901	0.0683526	-2.00287	0.0451911	0.47539
MCCC2	877.841	0.138071	0.0689938	2.00121	0.0453694	0.476007
TEAD2	231.134	-0.232408	0.11616	-2.00076	0.0454183	0.476007
NTMT1	149.897	-0.293934	0.147012	-1.99939	0.045566	0.476671
CASP7	124.334	0.332216	0.166305	1.99763	0.0457571	0.476832
UTP14C	74.741	-0.402852	0.201734	-1.99695	0.0458308	NA
MCM4	484.921	-0.186806	0.0936083	-1.99562	0.0459756	0.476832
SCIN	152.139	-0.294646	0.147658	-1.99546	0.0459929	0.476832
GABPB2	323.296	-0.21471	0.107606	-1.99533	0.0460068	0.476832
CD24	2167.83	-0.0985203	0.0493796	-1.99516	0.0460251	0.476832
RABGAP1L	26.3539	0.658451	0.330104	1.99468	0.0460781	NA
TRA2B	1069.79	-0.122387	0.061371	-1.99421	0.046129	0.476832
BCAS2	1068.2	-0.128596	0.064512	-1.99337	0.0462213	0.476832
EWSR1	1119.28	-0.120362	0.0603912	-1.99304	0.0462566	0.476832
NDRG1	115.917	0.331427	0.166443	1.99123	0.0464556	0.477231
SDC2	50.2923	0.501851	0.252117	1.99055	0.0465304	NA
ARPC2	1951.23	0.101635	0.0510608	1.99047	0.0465387	0.477231
METTL14	177.916	-0.27232	0.136818	-1.99038	0.0465488	0.477231
RAP2C	367.086	0.188258	0.0947388	1.98712	0.0469089	0.477856
PLBD2	162.858	0.279146	0.14048	1.98708	0.0469131	0.477856
SKA2	2206.45	-0.0985943	0.049628	-1.98667	0.0469595	0.477856
ANAPC7	474.983	-0.185311	0.0933151	-1.98587	0.0470481	0.477856
APLP2	388.683	0.179088	0.0901898	1.98568	0.0470687	0.477856
AKR1A1	320.99	-0.200726	0.101109	-1.98524	0.0471173	0.477856
LGALS9	6.04662	1.45196	0.73246	1.98231	0.0474443	NA
EPS15L1	921.027	0.125776	0.0634686	1.98171	0.0475118	0.480993
BANF1	2217.69	-0.0970811	0.049038	-1.97971	0.0477357	0.481351
STAT5A	9.08552	1.13764	0.574875	1.97894	0.0478229	NA
MRPL15	471.065	-0.17473	0.0883119	-1.97855	0.0478663	0.481351
TOMM70	349.038	-0.19013	0.096171	-1.977	0.0480413	0.481351
PWP1	275.763	-0.211345	0.106922	-1.97663	0.0480832	0.481351
MYH9	237.489	0.227441	0.11507	1.97655	0.0480925	0.481351
EEF1B2	6725.82	-0.0807592	0.0408677	-1.97612	0.0481417	0.481351
EIF4B	839.8	-0.138843	0.0702729	-1.97577	0.0481813	0.481351
DNAJC9	442.696	-0.185079	0.0937039	-1.97515	0.0482511	0.481351
SHTN1	113.948	-0.336643	0.170487	-1.9746	0.0483141	0.481351
UPK1A	2.18918	2.81949	1.42801	1.97443	0.0483334	NA
S100A14	168.569	0.262078	0.132866	1.97249	0.0485536	0.481573
COMMD9	164.116	-0.268305	0.136041	-1.97224	0.0485823	0.481573
ADSL	192.77	-0.252391	0.128017	-1.97154	0.0486626	0.481573
PCIF1	317.071	-0.194256	0.0985365	-1.97141	0.0486773	0.481573
ELOVL7	69.558	0.411072	0.208573	1.97088	0.0487377	NA
RALGAPA2	196.148	0.252858	0.128356	1.96997	0.0488412	0.48189
CTNS	26.6908	-0.656382	0.333323	-1.96921	0.0489291	NA
IPP	118.376	-0.329982	0.167588	-1.96902	0.0489513	0.48189
CLASRP	71.9441	-0.399522	0.202924	-1.96883	0.0489725	NA
HYOU1	747.299	0.141078	0.0716712	1.96841	0.0490206	0.48189
DERA	180.006	-0.265587	0.134962	-1.96786	0.0490845	0.48189
MAP2	11.6779	0.998121	0.507549	1.96655	0.0492352	NA
PDIA6	975.817	0.132743	0.0675016	1.96651	0.0492396	0.48189
SRSF1	1882.57	-0.1047	0.0532465	-1.96632	0.0492613	0.48189
CTDNEP1	176.276	-0.257307	0.130918	-1.9654	0.0493679	0.48189
PLOD1	113.678	0.342548	0.174325	1.96499	0.0494153	0.48189
TMEM150C	179.715	-0.265199	0.134999	-1.96446	0.0494771	0.48189
GET1	636.41	0.143921	0.0733297	1.96266	0.0496859	0.48309
FBXO30	87.7743	0.367369	0.18726	1.96181	0.0497845	NA
REPIN1	124.896	-0.306679	0.156347	-1.96153	0.049817	0.483533
TFF3	222.096	-0.229299	0.117008	-1.95968	0.0500335	0.484802
PCDHA13	28.5376	0.635065	0.324415	1.95757	0.0502801	NA
EIF1	5638.53	-0.0915262	0.0467992	-1.95572	0.0504981	0.485959
DFFA	363.444	0.182474	0.09331	1.95557	0.0505163	0.485959
CMPK1	796.656	0.137687	0.0704126	1.95544	0.0505315	0.485959
SEMA6B	37.9925	-0.541209	0.276872	-1.95473	0.0506154	NA
ALG2	197.348	0.240033	0.1228	1.95466	0.0506231	0.485959
ZMYM3	170.155	0.264384	0.13529	1.9542	0.0506772	0.485959
SEZ6L2	160.69	0.289802	0.148322	1.95387	0.0507163	0.485959
RAB14	258.101	-0.216528	0.110859	-1.9532	0.0507964	0.485959
PSCA	29.174	0.628972	0.322035	1.95312	0.0508058	NA
KLF4	149.85	-0.283676	0.145265	-1.95282	0.0508411	0.485959
PPIB	2382.11	0.0975008	0.049952	1.95189	0.0509512	0.486188
WDR73	87.8077	0.367108	0.188264	1.94996	0.0511805	NA
DOCK8	46.3234	0.504464	0.258712	1.94991	0.0511871	NA
PGBD4	13.0336	-0.961903	0.493437	-1.94939	0.0512483	NA
PIK3R3	456.408	0.171425	0.0880081	1.94784	0.0514343	0.489251
VCL	300.385	0.204673	0.105108	1.94727	0.0515026	0.489251
TAF1D	187.843	-0.246418	0.126561	-1.94702	0.0515321	0.489251
ANKRD22	15.0587	0.88434	0.454246	1.94683	0.0515548	NA
RERE	17.3972	-0.82503	0.423854	-1.9465	0.0515953	NA
ATP5PO	1444.82	-0.120119	0.0617443	-1.94542	0.051724	0.49025
CLIP3	2.1665	2.81273	1.44626	1.94483	0.0517958	NA
CEP250	10.9316	-1.03171	0.53057	-1.94453	0.0518313	NA
TUT1	61.6257	-0.419252	0.215645	-1.94417	0.0518744	NA
LIN7C	799.009	-0.129557	0.0666716	-1.94321	0.0519914	0.491958
ARHGEF2	78.7795	0.36967	0.190297	1.94259	0.0520654	NA
PWWP3B	2.98466	2.13558	1.09952	1.94229	0.0521025	NA
MRPL53	103.63	-0.326277	0.168034	-1.94172	0.0521704	0.492827
SOCS2	43.9031	-0.500557	0.257796	-1.94168	0.0521756	NA
MPLKIP	53.5093	-0.484671	0.249632	-1.94155	0.052192	NA
NOLC1	1155.5	-0.121254	0.0625073	-1.93984	0.0523986	0.494156
FBXO8	85.1336	-0.377808	0.194776	-1.93971	0.0524155	NA
DYNLRB2	3.56982	1.93098	0.996634	1.9375	0.0526841	NA
AP5S1	35.998	-0.567402	0.292963	-1.93677	0.052774	NA
CYBA	517.06	0.159841	0.0825695	1.93583	0.0528883	0.497489
LOXL1	556.828	0.157626	0.0814394	1.93551	0.0529281	0.497489
CDKN1A	323.165	-0.339349	0.175423	-1.93446	0.0530568	0.49787
C8orf33	224.265	-0.260839	0.134969	-1.93259	0.0532871	0.498917
TIMM23B	751.158	0.134957	0.06985	1.93209	0.0533482	0.498917
FAAH2	37.7625	0.530612	0.274666	1.93185	0.0533785	NA
POGK	383.813	-0.174731	0.0904724	-1.93131	0.0534443	0.498917
NAA10	262.31	-0.210628	0.109095	-1.93069	0.0535216	0.498917
OLFML3	7.12293	1.30066	0.673821	1.93027	0.0535734	NA
ZSWIM9	21.6628	0.713535	0.369999	1.92848	0.0537955	NA
TRIM45	35.3199	0.549904	0.285301	1.92745	0.0539236	NA
BCL2L1	184.94	-0.249849	0.129643	-1.92721	0.0539531	0.50171
NF2	133.304	0.303268	0.157391	1.92685	0.0539989	0.50171
KLK6	52.0097	0.456894	0.237243	1.92585	0.0541231	NA
IMPDH2	535.468	-0.152949	0.0794887	-1.92416	0.0543343	0.503997
NEK11	16.6047	-0.832561	0.433095	-1.92235	0.0545615	NA
LAMB3	16.2944	0.828647	0.431175	1.92183	0.0546266	NA
SLC29A2	114.174	-0.309636	0.161121	-1.92176	0.0546364	0.505475
MIIP	75.4394	-0.376895	0.196142	-1.92154	0.0546639	NA
SHCBP1	181.327	0.249085	0.129633	1.92147	0.0546725	0.505475
CKS1B	1101.64	-0.120186	0.0626018	-1.91985	0.0548763	0.50586
ATF4	854.471	-0.126281	0.0657853	-1.9196	0.0549088	0.50586
CNOT7	483.06	-0.157233	0.0819423	-1.91883	0.0550059	0.50586
DOK7	99.7148	-0.340253	0.177434	-1.91763	0.0551575	0.50586
KLF10	221.807	0.222149	0.115888	1.91693	0.0552465	0.50586
CHEK1	213.323	-0.227148	0.118523	-1.9165	0.0553021	0.50586
ST13	391.471	-0.182191	0.0950922	-1.91594	0.0553728	0.50586
IER5L	185.24	-0.2429	0.126809	-1.91549	0.0554305	0.50586
RPS6KA6	30.8202	0.602492	0.314797	1.9139	0.0556325	NA
HAUS4	622.697	-0.142945	0.0747058	-1.91344	0.0556918	0.506475
TTC27	119.375	-0.307939	0.160979	-1.91291	0.0557591	0.506475
EML1	73.3783	-0.385935	0.201779	-1.91266	0.0557917	NA
FAT1	22.6415	0.685858	0.358667	1.91224	0.0558454	NA
RAB1A	214.407	-0.256017	0.133883	-1.91224	0.0558455	0.506475
TRIM33	1624.5	0.101854	0.0532667	1.91215	0.0558566	0.506475
PRKX	66.8243	-0.402113	0.210331	-1.91181	0.0559003	NA
ANKRD24	10.8568	1.01983	0.533805	1.91049	0.0560704	NA
CPSF1	209.142	-0.25034	0.131113	-1.90934	0.0562185	0.508419
MAZ	820.784	-0.139356	0.0729963	-1.90909	0.056251	0.508419
MRPL36	73.1497	-0.391077	0.20487	-1.9089	0.0562751	NA
PAG1	19.7451	0.763897	0.401415	1.90301	0.0570391	NA
ALCAM	130.029	0.284786	0.149654	1.90296	0.0570452	0.513469
UPF3B	62.2652	-0.430587	0.226298	-1.90274	0.0570746	NA
PRR14	117.258	-0.309078	0.162445	-1.90267	0.0570839	0.513469
PNPO	327.367	-0.194214	0.102087	-1.90244	0.0571135	0.513469
ACSS3	5.09494	1.5663	0.823488	1.90203	0.0571668	NA
ICE2	196.355	-0.236738	0.124469	-1.90198	0.0571733	0.513469
GNAI2	712.661	0.136885	0.0720408	1.90011	0.0574192	0.514859
PSMD11	609.53	-0.172943	0.0910996	-1.8984	0.0576439	0.515144
CDCA8	329.93	-0.189151	0.0996438	-1.89827	0.0576605	0.515144
PREX1	1019.1	-0.130324	0.0686953	-1.89713	0.0578109	0.515144
PSMC3	1094.63	-0.122012	0.0643301	-1.89666	0.0578726	0.515144
POLRMT	188.465	-0.248054	0.130803	-1.8964	0.057907	0.515144
RILPL1	36.1925	-0.575928	0.303831	-1.89556	0.0580187	NA
HDHD5	111.373	-0.315879	0.16672	-1.89467	0.0581363	0.516371
EXO5	88.767	0.339662	0.179316	1.89421	0.0581975	NA
PLEKHA1	184.66	0.247416	0.130715	1.89278	0.0583869	0.516667
POF1B	172.491	0.2515	0.132886	1.8926	0.0584116	0.516667
PXDN	161.601	0.255763	0.135156	1.89235	0.058444	0.516667
TICAM2	15.8434	0.816066	0.431354	1.89187	0.058508	NA
LGALSL	69.1295	0.389373	0.205939	1.89072	0.0586612	NA
ATG2A	4.43644	-1.67472	0.885788	-1.89065	0.0586711	NA
ANKH	26.0628	0.642093	0.339636	1.89053	0.0586866	NA
FAM217B	121.49	-0.297359	0.15738	-1.88944	0.0588332	0.518551
LMO4	112.327	-0.311473	0.164855	-1.88938	0.0588407	0.518551
CTAGE8	51.3311	-0.475714	0.251838	-1.88897	0.0588961	NA
NEK1	39.2957	0.514331	0.272471	1.88765	0.0590725	NA
LRPPRC	319.049	-0.187437	0.099307	-1.88745	0.0591	0.520025
TRMT13	7.75088	-1.21869	0.645706	-1.88738	0.0591089	NA
PLEKHF1	4.42901	-1.63756	0.868016	-1.88656	0.0592196	NA
ILF2	1380.27	-0.105245	0.0558441	-1.88461	0.0594821	0.522573
MRPS22	179.997	-0.243727	0.129582	-1.88087	0.0599895	0.526212
PIF1	4.4823	-1.64658	0.876698	-1.87816	0.0603597	NA
SYTL3	13.6134	0.879733	0.468431	1.87804	0.0603755	NA
ZNF703	560.045	-0.152011	0.0809524	-1.87778	0.0604106	0.526995
NARF	85.0005	-0.35394	0.188653	-1.87614	0.0606355	NA
MIPEP	61.71	-0.406576	0.216714	-1.8761	0.060642	NA
GPALPP1	156.419	0.256862	0.136914	1.87608	0.0606437	0.526995
ZNF217	1347.13	0.102683	0.0547438	1.87571	0.0606956	0.526995
ABRACL	1175.29	0.113707	0.0606296	1.87544	0.0607317	0.526995
MYO1E	139.516	0.278731	0.148648	1.87511	0.0607781	0.526995
RBX1	1303.48	-0.108028	0.0576143	-1.87503	0.0607892	0.526995
CD81	930.234	0.116768	0.0622991	1.87432	0.0608868	0.526995
DDX5	3177.24	-0.0811271	0.0432838	-1.87431	0.0608883	0.526995
ZNF257	24.9157	0.645919	0.344635	1.87421	0.0609013	NA
RIC1	145.97	0.266529	0.142273	1.87336	0.0610188	0.526995
TRAPPC2B	122.592	0.303426	0.162018	1.8728	0.061096	0.526995
NUF2	223.05	-0.230294	0.122972	-1.87274	0.0611049	0.526995
C2CD2	37.7269	0.531922	0.284094	1.87234	0.061159	NA
ZNF331	53.9843	0.432267	0.230936	1.8718	0.0612341	NA
CCDC163	19.2108	-0.73668	0.393599	-1.87165	0.061255	NA
UCKL1	163.972	-0.254726	0.136098	-1.87164	0.0612565	0.527497
MYEOV	3.42181	2.02345	1.08262	1.86902	0.0616195	NA
TRIM16	200.649	0.229534	0.122833	1.86868	0.0616679	0.530232
ADORA2B	21.0357	0.70524	0.377551	1.86793	0.0617714	NA
MAD2L2	273.729	0.207065	0.110868	1.86767	0.0618083	0.530631
ANKRD39	323.924	-0.190756	0.10226	-1.86541	0.0621241	0.531769
C3orf14	2734.41	0.0916623	0.0491404	1.86531	0.0621375	0.531769
HLA-DMA	47.4424	0.474385	0.254385	1.86483	0.0622053	NA
POLE3	908.49	0.127769	0.0685434	1.86406	0.0623133	0.531769
STIP1	791.902	-0.131989	0.0708249	-1.86359	0.0623793	0.531769
PTGR3	132.91	-0.278746	0.149593	-1.86336	0.0624115	0.531769
CCNT2	76.2553	-0.371085	0.199263	-1.86228	0.062563	NA
ZNF224	101.764	0.314452	0.168985	1.86083	0.062768	0.533596
TARDBP	441.618	-0.166622	0.0895575	-1.8605	0.0628149	0.533596
CRADD	80.2405	-0.35337	0.19036	-1.85632	0.0634081	NA
TMEM50A	1008.35	-0.116823	0.0629655	-1.85534	0.0635474	0.538335
MRFAP1L1	181.758	-0.267944	0.144426	-1.85523	0.0635634	0.538335
FAM8A1	25.4851	-0.632093	0.341295	-1.85204	0.0640196	NA
TRIM61	28.4567	-0.596543	0.32221	-1.85141	0.0641102	NA
CFAP91	2.53255	2.31526	1.25154	1.84993	0.0643242	NA
SCD5	104.224	0.314714	0.17015	1.84963	0.0643671	0.544326
ZNF44	39.1039	0.500917	0.27086	1.84936	0.0644065	NA
FAM78A	26.5606	0.603473	0.326385	1.84896	0.0644636	NA
OLFML2A	29.8431	0.623299	0.337186	1.84853	0.0645258	NA
HERC2	51.2387	0.43994	0.238087	1.84781	0.0646297	NA
PSMD8	870.515	-0.119803	0.0648442	-1.84755	0.0646671	0.545866
NBPF8	496.339	-0.153454	0.0830814	-1.84703	0.0647424	0.545866
TUSC3	204.202	0.223088	0.120899	1.84525	0.0650014	0.547147
ERMP1	370.404	0.177312	0.0961577	1.84398	0.0651867	0.547147
PET100	650.286	-0.13612	0.0738425	-1.84338	0.0652731	0.547147
AP1S1	887.067	0.122627	0.0665249	1.84332	0.0652818	0.547147
SMPD3	17.6844	0.753814	0.409271	1.84184	0.0654981	NA
ABCG2	18.4632	0.741895	0.402858	1.84158	0.0655367	NA
CCNT1	331.85	0.179797	0.0976791	1.84069	0.0656668	0.548124
ZNF417	519.039	0.160782	0.0873947	1.83973	0.0658081	0.548124
MAP2K2	191.159	-0.233962	0.127221	-1.83902	0.0659118	0.548124
SRGAP2B	201.086	-0.228644	0.124332	-1.83898	0.0659188	0.548124
ARHGAP26	100.034	0.322121	0.175168	1.83892	0.0659268	0.548124
DNAH1	4.35684	-1.63239	0.887812	-1.83867	0.0659645	NA
TIMM17A	167.526	-0.2457	0.133644	-1.83847	0.0659934	0.548124
BLCAP	94.3468	-0.32544	0.177028	-1.83835	0.0660108	NA
SMIM15	322.35	-0.183685	0.099943	-1.8379	0.0660776	0.548124
PACRGL	20.3253	0.701344	0.381646	1.83768	0.066109	NA
NAPSA	12.4653	-0.923759	0.502746	-1.83743	0.066147	NA
TRIAP1	701.094	-0.140883	0.0766898	-1.83705	0.0662032	0.54836
ANKRA2	29.366	-0.619071	0.33734	-1.83515	0.0664832	NA
PTRH1	23.9412	-0.646631	0.352459	-1.83463	0.0665608	NA
DNAL1	44.3865	-0.4806	0.262001	-1.83435	0.0666025	NA
EIF3B	1357.68	-0.106653	0.0581873	-1.83293	0.0668128	0.550237
SKA3	362.142	0.175954	0.0959978	1.8329	0.0668177	0.550237
PPP1R2	315.315	-0.18254	0.0995983	-1.83276	0.0668377	0.550237
IGFBPL1	6.06212	1.34457	0.7337	1.83259	0.0668636	NA
NDUFA11	127.436	-0.279914	0.152762	-1.83236	0.066898	0.550237
SECISBP2L	319.391	0.193479	0.105597	1.83223	0.0669167	0.550237
TMEM107	87.834	-0.339093	0.185076	-1.83218	0.066924	NA
ZNF503	5.90379	1.32274	0.722922	1.82972	0.0672924	NA
FAM168B	180.793	-0.236257	0.129124	-1.82969	0.0672958	0.552549
RBP7	44.6383	0.464792	0.254349	1.82738	0.0676424	NA
KANK2	587.786	0.147373	0.0806772	1.82669	0.0677458	0.555437
DUSP8	14.5041	-0.83989	0.459959	-1.82601	0.0678487	NA
ETNK1	35.2657	-0.519794	0.284747	-1.82546	0.0679319	NA
CBR1	22.7361	-0.675879	0.37028	-1.82532	0.0679528	NA
SYVN1	352.36	0.174706	0.0957329	1.82493	0.0680116	0.556089
TFF1	7822.65	0.0694952	0.0380825	1.82486	0.0680223	0.556089
ERICH2	12.0781	0.896076	0.491143	1.82447	0.0680811	NA
VPS26C	39.1306	-0.512917	0.281214	-1.82394	0.0681615	NA
NDUFA8	398.125	0.167848	0.0920423	1.8236	0.0682122	0.556837
RPA3	798.294	-0.125562	0.0689269	-1.82166	0.0685059	0.557851
ZNF385A	153.866	0.256429	0.140789	1.82137	0.0685505	0.557851
ZNF431	307.179	0.188917	0.103753	1.82083	0.0686327	0.557851
CCL5	2.90266	1.96501	1.07951	1.82028	0.0687161	NA
RUBCNL	42.7498	0.473361	0.260444	1.81752	0.069138	NA
VPS41	261.358	-0.195585	0.107643	-1.81697	0.0692211	0.560982
SLC35A4	179.258	0.235264	0.129488	1.81687	0.0692366	0.560982
USP24	91.2427	-0.328182	0.180636	-1.81681	0.0692463	NA
ECT2	352.654	-0.187003	0.102955	-1.81636	0.0693159	0.560982
P2RY2	41.4099	-0.478993	0.263928	-1.81487	0.0695445	NA
ZNFX1	119.099	0.296778	0.163545	1.81466	0.0695764	0.561699
HSPA9	2817.27	-0.083821	0.0461955	-1.81448	0.0696033	0.561699
TLE6	6.30329	1.32258	0.728937	1.81439	0.0696172	NA
CCDC7	39.9986	0.486476	0.268217	1.81374	0.0697175	NA
WDR3	94.0659	-0.325533	0.179516	-1.8134	0.0697709	NA
WWC3	76.623	0.350993	0.193768	1.8114	0.0700783	NA
MMADHC	1284.5	-0.101957	0.0562994	-1.81098	0.0701447	0.564743
UBA2	691.918	-0.130678	0.0721699	-1.8107	0.0701877	0.564743
MRPL22	411.545	-0.159625	0.088186	-1.8101	0.0702804	0.564743
GARS1	706.292	-0.128617	0.0710836	-1.80937	0.0703931	0.564845
VSIG1	2.05174	2.59036	1.43202	1.80888	0.0704695	NA
SLC2A6	39.0802	0.505441	0.279429	1.80883	0.0704769	NA
TNFAIP2	45.1876	0.471559	0.260877	1.80759	0.0706704	NA
TMED10	2391.11	0.0957851	0.052997	1.80737	0.0707046	0.56654
PRRG4	93.3573	0.320451	0.177396	1.80642	0.0708527	NA
MPG	135.066	-0.295764	0.163752	-1.80617	0.0708918	0.566738
NKAP	132.525	-0.283443	0.156994	-1.80544	0.0710062	0.566738
RAN	989.018	-0.12731	0.0705529	-1.80446	0.0711587	0.566738
NCAPG2	328.181	0.177641	0.0984541	1.80431	0.0711834	0.566738
RASSF10	1.56483	-2.88902	1.60145	-1.804	0.0712305	NA
FLOT1	369.111	-0.165594	0.0918491	-1.8029	0.0714047	0.566738
RNF169	197.814	-0.222881	0.123634	-1.80274	0.071429	0.566738
INTS2	658.782	-0.130764	0.0725369	-1.80272	0.0714317	0.566738
GPRASP2	27.2737	0.60818	0.337376	1.80268	0.0714391	NA
PHOSPHO2	90.4059	0.341031	0.189211	1.80239	0.0714847	NA
EDN1	21.7752	0.681359	0.378046	1.80232	0.0714951	NA
GPATCH8	42.2943	0.476256	0.264299	1.80196	0.0715522	NA
YIPF6	631.348	-0.135037	0.0750137	-1.80016	0.0718352	0.56914
FUCA1	304.382	0.180505	0.100337	1.79899	0.0720204	0.569736
GAD1	80.3454	0.339968	0.18902	1.79858	0.0720845	NA
RNMT	270.526	-0.196319	0.10918	-1.79812	0.0721572	0.569736
UCK2	231.647	-0.213665	0.11885	-1.79777	0.072213	0.569736
YME1L1	298.631	-0.188596	0.105002	-1.79612	0.0724761	0.570732
ST3GAL5	181.319	0.24408	0.135924	1.79571	0.0725413	0.570732
GPANK1	8.43781	-1.09199	0.608151	-1.7956	0.0725586	NA
PIK3C2B	18.5539	0.714565	0.39824	1.79431	0.0727639	NA
UFL1	94.3958	-0.313521	0.174786	-1.79374	0.0728543	NA
PAM16	97.6719	-0.336977	0.187905	-1.79333	0.0729195	0.57228
NDUFAF7	121.197	-0.291018	0.162289	-1.7932	0.0729406	0.57228
NISCH	35.069	-0.521526	0.291297	-1.79036	0.0733962	NA
AP3S1	157.518	-0.263353	0.147148	-1.78972	0.0734993	0.575863
BUD13	95.3689	-0.328448	0.183634	-1.78861	0.073678	NA
STC2	921.75	0.114977	0.0643574	1.78654	0.0740111	0.57907
ZNF793	26.8202	0.653921	0.366055	1.7864	0.0740343	NA
CNBP	1949.75	-0.0899458	0.0503649	-1.78588	0.0741185	0.579108
HEXD	28.2937	-0.576167	0.322731	-1.78529	0.0742145	NA
FOXRED2	234.829	0.21293	0.119296	1.78489	0.0742786	0.579557
TMEM242	82.0933	-0.343557	0.192584	-1.78394	0.0744342	NA
HAS3	6.75615	1.21014	0.678505	1.78353	0.0744998	NA
HTRA1	24.5872	0.612265	0.343312	1.78341	0.0745203	NA
SPDL1	93.6206	-0.32105	0.180233	-1.78131	0.0748626	NA
NLN	275.502	-0.199295	0.111969	-1.7799	0.0750916	0.583834
SCN1B	117.409	-0.283676	0.159431	-1.7793	0.0751903	0.583834
THOC6	228.455	-0.205648	0.115629	-1.77851	0.0753195	0.583834
CERS2	5201.85	-0.0741607	0.0417055	-1.7782	0.0753713	0.583834
SRD5A3	216.174	0.214801	0.120893	1.77679	0.0756026	0.583834
HSD17B4	481.67	0.153057	0.0861818	1.77598	0.0757362	0.583834
PCCB	253.819	0.198667	0.111876	1.77578	0.0757696	0.583834
LMNA	131.297	-0.274791	0.15476	-1.7756	0.0757988	0.583834
ATG5	305.517	-0.184783	0.104091	-1.77521	0.0758633	0.583834
CLTA	539.466	-0.148393	0.0836086	-1.77485	0.0759224	0.583834
MSH2	240.626	0.205444	0.115788	1.77431	0.0760116	0.583834
NUP43	241.391	0.214848	0.121111	1.77398	0.0760669	0.583834
PLCD3	70.89	0.358574	0.202132	1.77396	0.0760701	NA
PTBP3	469.569	-0.162111	0.0914806	-1.77208	0.0763816	0.585236
PSMB1	1481.76	-0.097117	0.0548357	-1.77105	0.0765518	0.585236
NOCT	138.77	0.259421	0.146556	1.77012	0.0767068	0.585236
TOM1L1	517.729	0.145928	0.0824745	1.76937	0.0768319	0.585236
TGFB2	10.8962	0.925556	0.523191	1.76906	0.0768837	NA
RPN1	1416.52	0.0983413	0.0555905	1.76903	0.0768886	0.585236
SLC16A1	13.6768	0.823921	0.465801	1.76882	0.0769231	NA
ISOC2	122.639	-0.279399	0.158009	-1.76825	0.0770198	0.585236
CLDN9	41.7275	0.468412	0.264962	1.76784	0.0770872	NA
PDZK1	13.3643	0.840179	0.47534	1.76753	0.0771391	NA
NT5C	342.796	-0.171977	0.0973103	-1.7673	0.0771773	0.585236
TMA7	2029.55	-0.0961451	0.0544068	-1.76715	0.0772025	0.585236
ZNF644	123.564	0.293882	0.166358	1.76657	0.0773004	0.585236
PJA2	299.247	-0.182204	0.103159	-1.76624	0.0773557	0.585236
DLD	97.8159	-0.32527	0.184181	-1.76604	0.0773892	0.585236
RLN1	6.29637	1.2417	0.703276	1.76559	0.0774646	NA
WNK1	637.421	0.13336	0.075605	1.7639	0.0777482	0.586066
HS6ST2	37.7417	0.48764	0.276488	1.76369	0.077784	NA
POFUT1	113.496	-0.293531	0.166461	-1.76336	0.0778394	0.586066
MUCL1	19.6263	-0.709417	0.40239	-1.76301	0.0778992	NA
ATP6V0B	464.37	-0.155514	0.0882283	-1.76264	0.0779618	0.586066
COMMD4	952.463	0.124666	0.070727	1.76263	0.0779621	0.586066
SMIM30	280.998	0.189419	0.107484	1.76231	0.0780176	0.586066
ARHGDIB	6.36396	1.22068	0.692857	1.76181	0.0781012	NA
MYH14	105.135	0.290033	0.164958	1.75822	0.0787097	0.589747
UBE2C	456.069	-0.274661	0.156219	-1.75818	0.0787164	0.589747
SECISBP2	97.26	-0.31097	0.176971	-1.75718	0.0788872	0.590243
C11orf80	58.4785	0.405589	0.230837	1.75704	0.0789115	NA
RNH1	184.811	-0.229194	0.130527	-1.75591	0.0791046	0.591087
ANXA9	482.521	0.146903	0.0837371	1.75434	0.0793729	0.592054
PDCL	90.2466	-0.314149	0.179094	-1.75411	0.0794125	NA
FDPS	852.826	0.115921	0.0661088	1.75349	0.079518	0.592054
DONSON	159.205	0.237978	0.135731	1.75331	0.0795484	0.592054
CLASP2	48.3659	-0.431983	0.24643	-1.75296	0.0796085	NA
BRPF3	82.5464	0.329025	0.187776	1.75221	0.0797369	NA
ASB7	345.805	0.167901	0.0958414	1.75187	0.079797	0.593123
MFSD14A	332.366	-0.17219	0.0984013	-1.74987	0.0801405	0.594137
SPRYD3	334.479	-0.171912	0.0982755	-1.74928	0.080242	0.594137
SLC10A3	105.533	0.292432	0.167215	1.74884	0.0803188	0.594137
ZFP36L1	440.235	0.155385	0.0888735	1.74838	0.0803976	0.594137
ZSWIM3	43.4038	0.452623	0.258912	1.74817	0.0804341	NA
DLAT	114.596	-0.287903	0.164702	-1.74803	0.0804594	0.594137
ARMCX6	107.982	-0.298837	0.171033	-1.74725	0.0805938	0.594167
ZNG1B	1162.75	0.101638	0.0581857	1.74679	0.0806737	0.594167
PIDD1	12.3795	0.888937	0.50913	1.74599	0.0808124	NA
SP4	79.5397	-0.341132	0.195382	-1.74598	0.0808152	NA
DPH6	65.2778	-0.393693	0.225775	-1.74374	0.081204	NA
HSPA1L	5.54559	-1.32135	0.757948	-1.74333	0.0812759	NA
CDCA3	303.542	-0.188048	0.107888	-1.743	0.0813337	0.598248
DCDC2	123.205	0.291097	0.167179	1.74123	0.0816431	0.599743
BCAT2	398.665	-0.161134	0.0926187	-1.73975	0.0819027	0.599934
MARS1	232.32	-0.200992	0.115533	-1.7397	0.0819123	0.599934
SLC41A2	133.758	0.261073	0.15012	1.7391	0.0820173	0.599934
MRPL23	530.683	-0.146804	0.084441	-1.73854	0.0821161	0.599934
JAK2	81.8692	-0.340548	0.195887	-1.73849	0.0821245	NA
VAPA	464.298	-0.151776	0.0873385	-1.73779	0.0822482	0.599934
TBC1D22B	95.0844	-0.322983	0.185887	-1.73753	0.0822943	NA
DIP2A	126.659	0.281289	0.161913	1.73729	0.0823365	0.599934
SYBU	133.254	0.263753	0.1519	1.73636	0.0825001	0.599934
ACOX1	171.926	0.238928	0.137611	1.73625	0.0825188	0.599934
RNF123	114.72	-0.277599	0.159947	-1.73557	0.0826399	0.600042
CRELD2	90.1865	0.314228	0.181065	1.73545	0.0826617	NA
S100A8	83.1311	0.331533	0.191327	1.7328	0.0831307	NA
SPATA20	359.869	0.160871	0.0928663	1.73228	0.0832229	0.6035
LHX1	5.41298	1.36308	0.78692	1.73218	0.0832421	NA
ALDH3B2	5.65826	-1.31229	0.757817	-1.73168	0.0833314	NA
TMEM35B	147.643	0.255086	0.147395	1.73063	0.0835176	0.60486
EXOSC7	341.141	-0.165984	0.0959971	-1.72905	0.0838002	0.60613
IGFLR1	22.7188	0.612391	0.354736	1.72633	0.0842882	NA
FBXW7	67.0133	0.370642	0.214722	1.72614	0.0843218	NA
TMEM14C	789.813	0.122682	0.0710794	1.72598	0.0843507	0.608564
CDK10	304.755	-0.182115	0.105514	-1.72597	0.0843523	0.608564
STXBP1	39.1765	0.464688	0.269429	1.72471	0.0845794	NA
WWP1	507.76	-0.140627	0.0816645	-1.72201	0.0850675	0.61206
ZKSCAN1	575.32	0.133808	0.0777534	1.72092	0.0852646	0.61206
FCHSD2	167.775	0.248866	0.144635	1.72065	0.0853144	0.61206
ARHGDIA	448.618	-0.160292	0.0931739	-1.72035	0.0853693	0.61206
NCSTN	354.352	0.163691	0.0951525	1.7203	0.0853785	0.61206
CNOT4	70.0365	0.366926	0.213298	1.72025	0.0853869	NA
CASP10	23.2489	0.607978	0.353458	1.72008	0.0854173	NA
PRR11	1350.29	0.0968838	0.056338	1.71969	0.0854893	0.612077
C1orf216	43.2646	0.439489	0.255578	1.71959	0.0855075	NA
NDUFAF3	552.432	-0.136186	0.0792476	-1.71849	0.0857074	0.612862
DHPS	322.973	-0.168022	0.0978565	-1.71703	0.0859741	0.613992
TPM1	659.694	0.132989	0.0775098	1.71577	0.0862047	0.614701
FBLN1	106.521	0.287759	0.167809	1.7148	0.0863818	0.614701
GNG4	24.9447	0.581564	0.339154	1.71475	0.0863916	NA
CLDN7	118.472	0.269688	0.15728	1.7147	0.0863998	0.614701
PFDN4	3467.52	-0.0892946	0.0521033	-1.7138	0.0865656	0.615106
CKB	39.3994	-0.475071	0.277433	-1.71238	0.086827	NA
RNF26	168.01	-0.236543	0.138143	-1.71231	0.0868396	0.61567
FITM2	74.6763	-0.351899	0.20554	-1.71207	0.0868843	NA
FREM2	49.2027	0.413551	0.241594	1.71176	0.0869403	NA
MECOM	272.2	0.182265	0.106484	1.71166	0.0869591	0.61567
TMBIM1	5.7991	1.22957	0.718561	1.71115	0.0870525	NA
UBXN2A	238.264	0.200636	0.117293	1.71056	0.0871633	0.61567
QPRT	44.7097	0.459232	0.268472	1.71054	0.0871665	NA
RAD51C	1828.04	0.100758	0.0589236	1.70998	0.087269	0.61567
PTP4A1	1547.96	-0.0941759	0.0550765	-1.70991	0.0872825	0.61567
NPEPPS	743.372	0.121304	0.0709451	1.70982	0.0872989	0.61567
GLS	369.189	0.16987	0.0994073	1.70883	0.0874819	0.616191
SAPCD2	16.5818	-0.746543	0.436964	-1.70848	0.0875481	NA
OSGIN1	181.381	0.225316	0.131911	1.7081	0.0876187	0.616386
PBX3	343.882	-0.1656	0.0969858	-1.70747	0.087735	0.616413
NCAPH	192.719	0.214709	0.125789	1.7069	0.0878407	0.616413
RPUSD3	85.5251	-0.327031	0.191648	-1.70641	0.087932	NA
IPO8	174.207	0.224519	0.131601	1.70606	0.0879978	0.616749
STX6	311.618	-0.173031	0.101477	-1.70512	0.0881729	0.617211
ZNF670	57.8295	-0.391674	0.229725	-1.70497	0.0882009	NA
PPP2R1B	137.457	-0.265356	0.155691	-1.70437	0.0883111	0.617413
DNAL4	75.9655	-0.337757	0.19826	-1.70361	0.0884546	NA
SDHB	591.483	-0.13466	0.0790839	-1.70275	0.0886144	0.618181
TFDP1	186.19	0.217166	0.127548	1.70262	0.0886399	0.618181
PIN1	86.538	-0.315281	0.185427	-1.70029	0.0890757	NA
ANKRD13C	47.5254	-0.426903	0.251085	-1.70023	0.0890869	NA
PRIM1	211.951	-0.201483	0.11853	-1.69985	0.0891596	0.62046
LIPA	189.627	0.215609	0.126851	1.69971	0.0891863	0.62046
MEA1	1462.32	0.0929409	0.0547	1.6991	0.0893	0.620487
CLP1	46.57	-0.428677	0.252409	-1.69835	0.0894421	NA
ZNF37A	79.4039	0.32957	0.194178	1.69726	0.0896473	NA
CAST	339.409	0.166331	0.098024	1.69684	0.0897263	0.622286
RHOC	448.907	0.14619	0.0861681	1.69656	0.0897793	0.622286
MAPK8IP1	39.8322	0.463899	0.273511	1.69609	0.0898693	NA
SLC7A6OS	80.792	-0.320733	0.189124	-1.69589	0.0899061	NA
FBXL14	22.2584	-0.665983	0.392867	-1.69519	0.0900398	NA
STXBP4	47.6789	-0.437095	0.258187	-1.69294	0.0904678	NA
MR1	71.2537	0.356882	0.210968	1.69164	0.0907156	NA
PPRC1	395.731	-0.160616	0.0949931	-1.69082	0.0908711	0.629082
DDX3X	862.847	-0.110886	0.0656219	-1.68977	0.0910719	0.6297
FHL2	47.1728	0.439216	0.259945	1.68965	0.0910946	NA
CPNE2	424.613	0.156719	0.092849	1.68789	0.091432	0.631417
YBX2	28.1596	-0.544302	0.322481	-1.68786	0.0914382	NA
FKBP5	155.099	0.244251	0.144838	1.68637	0.0917237	0.63208
YWHAE	1240.18	-0.0995483	0.0590413	-1.68608	0.0917805	0.63208
TBC1D2B	90.7046	0.301547	0.178876	1.68579	0.091837	NA
CDK11A	447.732	0.143937	0.0853911	1.68562	0.0918698	0.63208
SPATA13	91.0628	0.308091	0.182859	1.68486	0.0920165	NA
MCFD2	500.622	0.139373	0.0827279	1.68471	0.092044	0.63208
EPHA1	129.27	0.262124	0.15561	1.68449	0.0920874	0.63208
MAMLD1	30.2368	0.515617	0.306113	1.6844	0.0921038	NA
TMEM126B	489.814	-0.143503	0.0852341	-1.68364	0.0922522	0.632443
RASD1	2.49652	2.03137	1.20685	1.6832	0.0923366	NA
ACBD6	355.927	-0.160901	0.0956181	-1.68274	0.0924251	0.63286
MITF	50.339	0.401254	0.2385	1.68241	0.0924903	NA
AIMP2	480.384	-0.154567	0.0919113	-1.6817	0.0926279	0.633481
EFCAB7	7.78725	-1.10841	0.659146	-1.68158	0.0926498	NA
CCDC126	17.9341	-0.690952	0.410906	-1.68153	0.0926598	NA
TFIP11	92.6199	-0.298685	0.177658	-1.68124	0.0927166	NA
PHF19	165.343	-0.233879	0.139374	-1.67807	0.0933339	0.634963
APOO	134.408	0.250953	0.149681	1.67659	0.0936235	0.634963
CDC6	209.185	0.209008	0.124666	1.67653	0.0936336	0.634963
PUSL1	46.9319	-0.420843	0.251033	-1.67644	0.0936514	NA
RBM4	664.604	-0.12029	0.0717564	-1.67636	0.0936669	0.634963
SCUBE3	10.0061	0.921029	0.549542	1.676	0.093739	NA
SPTBN1	218.208	0.208296	0.124315	1.67555	0.0938266	0.634963
LRCH1	62.7992	0.366401	0.218786	1.6747	0.093993	NA
EIF3G	630.804	-0.123811	0.0739578	-1.67408	0.0941153	0.634963
TSPAN15	385.716	0.16295	0.0973396	1.67404	0.0941228	0.634963
RAB6D	14.3377	-0.754295	0.450669	-1.67372	0.094185	NA
GUCD1	421.111	0.147051	0.0878646	1.6736	0.0942083	0.634963
HIBCH	216.511	-0.201742	0.12057	-1.67324	0.0942806	0.634963
PKN1	161.518	-0.225256	0.13469	-1.67241	0.0944436	0.634963
LARP1	394.448	-0.291843	0.174557	-1.67191	0.0945427	0.634963
YY1	841.754	-0.123327	0.0737811	-1.67152	0.0946185	0.634963
TTC39A	265.339	-0.186413	0.111525	-1.67149	0.0946244	0.634963
VPS35L	111.239	0.274384	0.164196	1.67107	0.0947078	0.634963
RAB31	539.857	-0.133356	0.079804	-1.67105	0.0947125	0.634963
PTPA	327.698	-0.166895	0.0998919	-1.67076	0.0947696	0.634963
MMAA	13.2458	-0.848619	0.507974	-1.6706	0.0948014	NA
TIGD2	26.1497	0.555291	0.332414	1.67048	0.0948241	NA
SYTL5	786.058	-0.116283	0.0696111	-1.67046	0.0948285	0.634963
SNU13	1266.66	-0.0949211	0.0568322	-1.6702	0.0948799	0.634963
ANKRD27	800.91	-0.114384	0.0685063	-1.66969	0.0949803	0.634963
ARHGAP42	29.6031	0.518579	0.310755	1.66877	0.0951634	NA
SSR4	395.222	0.150246	0.0900751	1.66801	0.0953136	0.636434
TRIM8	274.334	-0.181662	0.108946	-1.66745	0.0954257	0.636434
ANKFY1	26.0884	0.587231	0.352246	1.66711	0.0954932	NA
TMEM263	53.713	0.389284	0.233794	1.66507	0.0958987	NA
STRIP2	12.707	0.827039	0.497082	1.66379	0.096155	NA
STARD5	20.9263	-0.630336	0.378885	-1.66366	0.0961798	NA
UBA3	98.2107	-0.287808	0.173037	-1.66328	0.0962563	0.641217
HSF4	13.3812	-0.805317	0.484688	-1.66152	0.0966096	NA
SLC22A31	7.00127	-1.13547	0.68432	-1.65926	0.0970625	NA
TSKU	283.491	0.191964	0.115735	1.65866	0.0971845	0.646094
SMUG1	90.0093	-0.310242	0.187083	-1.65831	0.0972546	NA
EXOSC10	212.729	0.197738	0.119292	1.65759	0.0973995	0.646094
EIF3K	905.588	-0.111533	0.0673022	-1.6572	0.0974788	0.646094
GALNT11	170.025	0.21731	0.13116	1.65683	0.0975547	0.646094
TGFBR1	144.224	-0.247017	0.149112	-1.65659	0.097602	0.646094
ARMCX2	57.4957	0.382454	0.230926	1.65617	0.0976868	NA
CREB3L4	254.088	-0.185081	0.111763	-1.65601	0.0977194	0.646094
TMEM178B	11.0865	0.843757	0.50961	1.65569	0.0977843	NA
PARD6A	150.149	0.233925	0.141287	1.65567	0.0977891	0.646094
FAM184A	6.87823	1.10809	0.669459	1.65521	0.097882	NA
CCN5	124.297	0.256304	0.154941	1.6542	0.0980863	0.647301
SMS	2250.02	-0.0839097	0.0507738	-1.65262	0.0984082	0.648667
COQ3	71.5929	-0.34339	0.207799	-1.65251	0.0984309	NA
ZNF219	2.12678	-2.2961	1.39004	-1.65182	0.0985708	NA
RNASE4	49.895	0.398646	0.241405	1.65136	0.0986648	NA
IFFO2	29.2906	0.535564	0.324644	1.6497	0.0990045	NA
MRTO4	429.512	-0.168515	0.102161	-1.6495	0.099045	0.651702
UTP18	271.687	-0.177049	0.107364	-1.64905	0.0991384	0.651702
SCARB1	120.768	0.257094	0.15594	1.64867	0.0992147	0.651702
SURF1	91.6529	-0.294691	0.178758	-1.64855	0.0992405	NA
RASGEF1A	20.0254	0.67747	0.411125	1.64784	0.0993847	NA
PRKAR1B	90.77	0.297494	0.180646	1.64683	0.0995927	NA
POLR2L	2536.85	0.075409	0.045795	1.64666	0.0996275	0.653654
IDH3B	309.501	-0.169406	0.102918	-1.64603	0.0997573	0.653746
C14orf28	90.9645	-0.295161	0.179327	-1.64594	0.0997759	NA
WIPI2	598.383	0.124584	0.075731	1.64509	0.0999506	0.654254
PDAP1	550.436	-0.133914	0.0815413	-1.64229	0.10053	0.65647
C1QTNF3	2.30636	-2.38507	1.45284	-1.64165	0.100662	NA
RIOK3	271.228	0.17281	0.10528	1.64143	0.100709	0.65647
EIF2A	347.646	-0.165559	0.100872	-1.64128	0.10074	0.65647
MAP2K4	65.7883	-0.34446	0.209895	-1.64111	0.100776	NA
SEC63	178.521	0.21091	0.128528	1.64097	0.100803	0.65647
FAH	176.551	0.225252	0.137295	1.64065	0.10087	0.65647
ERBB2	300.926	0.171014	0.10436	1.63869	0.101278	0.658366
LIMK2	21.7887	0.614566	0.37508	1.63849	0.101319	NA
CDK3	26.7865	-0.540455	0.330042	-1.63753	0.101519	NA
SMC4	1062.64	-0.1029	0.0628587	-1.63701	0.101629	0.659886
LAMC2	11.2743	0.846257	0.517103	1.63654	0.101728	NA
C11orf52	172.197	0.226782	0.138613	1.63609	0.101822	0.66038
PDK1	35.2013	-0.477536	0.291911	-1.63589	0.101862	NA
RBL2	291.855	-0.171232	0.104855	-1.63303	0.102462	0.663773
NAGK	503.433	0.134011	0.0820918	1.63246	0.102584	0.663797
ITPKB	10.2168	0.87963	0.539356	1.63089	0.102913	NA
KLHL13	42.5701	0.443296	0.271816	1.63087	0.102918	NA
LHFPL2	37.9603	0.456769	0.280088	1.63081	0.10293	NA
TOP3B	66.8592	0.348447	0.213905	1.62898	0.103317	NA
ERF	140.864	-0.249746	0.153321	-1.62891	0.103332	0.666815
RBMS1	369.85	0.168659	0.103594	1.62807	0.103509	0.666815
MTHFD2	605.132	-0.130658	0.0802732	-1.62767	0.103595	0.666815
WDR13	60.0867	-0.360693	0.221664	-1.62721	0.103693	NA
ZNF567	123.509	0.251291	0.154431	1.62721	0.103693	0.666815
DTL	169.39	0.225443	0.138547	1.6272	0.103694	0.666815
SLC41A3	146.208	-0.232956	0.143218	-1.62659	0.103824	0.666815
PWWP2B	95.4221	-0.282732	0.17389	-1.62593	0.103965	NA
IGFBP2	1357.69	0.0960768	0.0590945	1.62582	0.103989	0.666815
BSCL2	288.945	0.168672	0.103747	1.62579	0.103994	0.666815
EPN3	62.7676	-0.359116	0.220914	-1.62559	0.104037	NA
SH3BGRL2	53.3325	-0.380271	0.234048	-1.62475	0.104215	NA
IFIT1	10.0912	-0.894727	0.551089	-1.62356	0.104469	NA
SELENON	120.794	0.256928	0.158298	1.62306	0.104576	0.668987
RAB27A	180.9	0.212388	0.130856	1.62306	0.104577	0.668987
PDK4	63.3817	0.366796	0.226042	1.62269	0.104656	NA
CKAP4	308.168	0.166463	0.102594	1.62254	0.104688	0.668987
CCDC153	36.4585	0.472007	0.29101	1.62196	0.104812	NA
PTOV1	712.345	-0.113696	0.070117	-1.62151	0.104908	0.669634
TRMT10C	255.564	0.183724	0.113378	1.62045	0.105136	0.670329
MATK	23.6305	-0.576725	0.355992	-1.62005	0.105221	NA
DNAJA3	233.149	-0.186593	0.115216	-1.6195	0.105341	0.670576
MED17	63.6407	-0.360558	0.222697	-1.61905	0.105436	NA
CHPF2	100.037	0.276494	0.170814	1.61868	0.105516	0.670576
SRP9	577.566	-0.123387	0.07623	-1.61861	0.10553	0.670576
DCAF1	97.7418	-0.285303	0.176365	-1.61768	0.105731	0.671097
WLS	68.7628	0.329565	0.20384	1.61678	0.105925	NA
GLOD5	1.98602	2.29665	1.42115	1.61605	0.106084	NA
PRDX5	1563.35	0.0939777	0.058165	1.61571	0.106157	0.673046
SSPN	19.2517	0.629705	0.390234	1.61366	0.106602	NA
INSIG2	63.0772	-0.347731	0.215506	-1.61356	0.106623	NA
COLGALT2	2.10433	2.12879	1.31983	1.61293	0.10676	NA
CARMIL1	49.8025	0.406779	0.252298	1.6123	0.106897	NA
BCKDK	628.617	0.118283	0.073399	1.61151	0.107069	0.676424
BCL9L	119.346	0.254928	0.158217	1.61125	0.107124	0.676424
SPSB3	199.497	-0.202225	0.125518	-1.61113	0.107151	0.676424
LOXL2	7.46487	1.04992	0.65177	1.61088	0.107206	NA
PGM1	23.6981	0.593953	0.368722	1.61084	0.107214	NA
ALKBH4	113.176	-0.26111	0.162139	-1.61041	0.107308	0.676424
NOP58	1027.22	-0.0972609	0.0604386	-1.60925	0.107561	0.676424
ERCC4	121.821	0.251113	0.15606	1.60908	0.1076	0.676424
GBA2	65.0202	-0.337994	0.210057	-1.60906	0.107603	NA
BEX5	2.05701	-2.29617	1.42719	-1.60888	0.107643	NA
CDK19	138.029	-0.234549	0.145819	-1.60849	0.107728	0.676424
ZFAND1	199.395	-0.203491	0.126518	-1.6084	0.107748	0.676424
WSB2	295.563	0.1662	0.103338	1.60831	0.107768	0.676424
PRICKLE2	46.7061	0.397815	0.247609	1.60663	0.108136	NA
EEF1D	2340.27	-0.079665	0.0496074	-1.60591	0.108294	0.678973
TMEM175	46.3547	0.401111	0.249948	1.60478	0.108543	NA
NCAPG	103.856	-0.267319	0.166631	-1.60426	0.108657	0.679786
CCDC86	47.1	-0.395966	0.246835	-1.60417	0.108677	NA
PHIP	339.932	0.159731	0.0996533	1.60287	0.108964	0.679786
HS3ST3B1	4.92454	-1.30473	0.814018	-1.60283	0.108972	NA
RECQL4	101.514	0.277301	0.173019	1.60272	0.108997	0.679786
DHCR24	391.965	0.144814	0.09037	1.60246	0.109054	0.679786
TMEM128	184.134	-0.216043	0.134836	-1.60227	0.109096	0.679786
IGF2R	122.329	0.251751	0.157143	1.60204	0.109146	0.679786
MRRF	139.437	-0.238235	0.148768	-1.60139	0.109291	0.679938
PFN4	7.3311	1.02536	0.6404	1.60112	0.10935	NA
GCOM1	35.9214	0.461441	0.288441	1.59978	0.109648	NA
MIEN1	7.53624	-1.02216	0.639488	-1.5984	0.109953	NA
PACS2	25.1653	-0.555054	0.347281	-1.59829	0.109979	NA
ARAP2	48.2199	0.398672	0.249511	1.59781	0.110084	NA
MRPS18C	421.459	-0.141297	0.0884363	-1.59772	0.110104	0.683502
SLC31A1	320.513	0.158229	0.0990393	1.59763	0.110124	0.683502
ZNF891	40.1993	0.433801	0.271676	1.59676	0.110319	NA
ZC3H6	54.9853	0.366329	0.229448	1.59657	0.110361	NA
GOLIM4	38.2267	-0.43724	0.273891	-1.5964	0.110399	NA
NCOA4	290.077	-0.169137	0.105989	-1.5958	0.110533	0.683502
RUNDC3B	18.0696	0.65316	0.409314	1.59574	0.110546	NA
HM13	385.301	0.152615	0.0956413	1.5957	0.110556	0.683502
PPP3CB	109.694	-0.275211	0.172538	-1.59508	0.110694	0.683502
POGZ	275.345	-0.183875	0.115281	-1.59502	0.110708	0.683502
PNO1	147.348	-0.235338	0.147547	-1.59501	0.110711	0.683502
CSTPP1	143.629	-0.228319	0.14321	-1.59429	0.11087	0.683739
SETD1B	69.9898	-0.323023	0.202617	-1.59425	0.110879	NA
PRMT3	43.6241	-0.41986	0.26345	-1.5937	0.111004	NA
ATP5F1C	765.683	-0.110258	0.0692011	-1.5933	0.111093	0.684366
RAC3	10.2435	-0.873982	0.548857	-1.59237	0.111302	NA
FGF18	3.59172	1.56762	0.98506	1.59139	0.111521	NA
RSRP1	109.168	-0.266162	0.167256	-1.59134	0.111533	0.685633
TACO1	262.893	-0.18875	0.118693	-1.59024	0.11178	0.685633
GOLGA2	699.471	0.113385	0.0713047	1.59014	0.111803	0.685633
AGFG1	541.282	0.126337	0.0794609	1.58993	0.111851	0.685633
DAZAP2	4186.46	-0.0662209	0.0416566	-1.58969	0.111905	0.685633
LRRC61	53.2178	0.379886	0.239033	1.58927	0.112	NA
ATL2	193.495	-0.203168	0.127888	-1.58864	0.112143	0.686255
CHD8	468.867	0.13742	0.0865318	1.58809	0.112267	0.686255
CLDN12	114.588	-0.258239	0.162675	-1.58746	0.112409	0.686255
WDR75	360.698	-0.150064	0.0945726	-1.58676	0.112568	0.686255
ADPGK	216.508	-0.194261	0.122443	-1.58655	0.112614	0.686255
ZNF107	64.6017	0.349514	0.220306	1.5865	0.112626	NA
IL20RA	8.02621	0.954925	0.602053	1.58611	0.112713	NA
EPHB2	13.9318	-0.753959	0.475443	-1.5858	0.112784	NA
MZT1	220.527	-0.201438	0.127054	-1.58545	0.112864	0.687037
MED14	223.035	0.186824	0.117921	1.58432	0.113121	0.687859
DDIAS	374.776	-0.146107	0.0923244	-1.58254	0.113526	0.689086
COPS7A	186.214	-0.20793	0.131405	-1.58236	0.113567	0.689086
RASSF2	8.98899	0.932289	0.589414	1.58172	0.113713	NA
FAM120B	152.509	0.219312	0.138682	1.5814	0.113787	0.689411
CACHD1	16.4444	0.671366	0.424562	1.58131	0.113806	NA
GPKOW	129.884	-0.237151	0.149995	-1.58106	0.113864	0.689411
EPAS1	55.0831	0.374118	0.236728	1.58037	0.114022	NA
JPT1	1656.58	0.0840124	0.0531776	1.57985	0.114142	0.689631
ANKRD17	152.534	0.226022	0.143067	1.57983	0.114146	0.689631
POGLUT3	77.1298	0.308881	0.195588	1.57924	0.114281	NA
ISCA2	107.625	-0.275095	0.174241	-1.57882	0.114376	0.689631
LONP2	573.217	0.121596	0.0770193	1.57877	0.114389	0.689631
ZNF222	14.7498	0.733048	0.464789	1.57716	0.114758	NA
YDJC	41.2692	-0.456509	0.289489	-1.57695	0.114808	NA
PYURF	42.3756	-0.425536	0.269886	-1.57673	0.114858	NA
NEDD8	1445.09	0.0851107	0.0539853	1.57655	0.114898	0.691963
IDE	80.2845	0.301776	0.191492	1.57592	0.115045	NA
MRPL51	1387.94	-0.0961117	0.060992	-1.57581	0.11507	0.692259
BAG2	25.2029	0.536242	0.340443	1.57513	0.115227	NA
UBE2G1	123.482	-0.245585	0.155973	-1.57453	0.115364	0.693289
DYNLT3	460.474	-0.133087	0.0845989	-1.57316	0.115683	0.694425
CACNB1	8.70334	0.925064	0.588039	1.57313	0.115688	NA
RIT1	222.999	0.182251	0.115887	1.57265	0.115799	0.694425
PXYLP1	40.6403	0.461573	0.293525	1.57251	0.115831	NA
TES	118.109	-0.251186	0.159823	-1.57165	0.116031	0.694459
TOR1A	431.774	0.140978	0.0897052	1.57157	0.116051	0.694459
FAM13A	3.3018	1.53765	0.978448	1.57152	0.116063	NA
SLC25A20	41.3141	0.454203	0.289226	1.57041	0.11632	NA
UBA1	986.55	-0.0980276	0.0624307	-1.57018	0.116372	0.695649
DMPK	36.7446	0.446786	0.284653	1.56958	0.116513	NA
ELK3	23.457	0.551775	0.351589	1.56938	0.11656	NA
KLHL24	139.419	-0.229223	0.146084	-1.56911	0.116621	0.696399
INHA	1.98199	-2.19278	1.39802	-1.56849	0.116767	NA
NUDCD1	241.946	-0.186108	0.118704	-1.56783	0.11692	0.697412
IFI27L2	32.5513	0.486253	0.310226	1.56741	0.117018	NA
SAR1B	216.727	-0.183849	0.117301	-1.56733	0.117038	0.697412
LIPT2	5.76135	-1.1592	0.73997	-1.56655	0.117221	NA
SEL1L3	45.5604	0.39302	0.25092	1.56632	0.117274	NA
TNNI2	1.66055	2.38223	1.52192	1.56528	0.117517	NA
CYB5R1	342.177	0.157289	0.100516	1.56483	0.117624	0.699413
RAB15	166.241	0.226949	0.145059	1.56453	0.117693	0.699413
HSD17B7	89.8216	-0.282673	0.180772	-1.5637	0.117888	NA
DUSP4	196.584	0.197419	0.126255	1.56365	0.1179	0.699413
ATP5MC1	1170.55	-0.0978429	0.0625863	-1.56333	0.117975	0.699413
MRPS24	236.248	-0.181292	0.115971	-1.56325	0.117993	0.699413
TIMMDC1	82.8255	-0.310431	0.198632	-1.56285	0.118089	NA
NOTCH2NLB	205.142	-0.189764	0.121453	-1.56245	0.118182	0.699611
ALOX15	37.4193	0.433372	0.277425	1.56212	0.118259	NA
HACD3	1414.08	0.090181	0.0577517	1.56153	0.118399	0.699611
CNIH4	277.886	-0.165107	0.105756	-1.56121	0.118475	0.699611
PSMC6	845.777	-0.102077	0.0653992	-1.56083	0.118564	0.699611
FYCO1	101.812	0.265767	0.170367	1.55997	0.118766	0.699611
SMPDL3B	11.4557	0.785451	0.503543	1.55985	0.118796	NA
ZBED5	357.815	-0.151563	0.0972001	-1.55929	0.118929	0.699611
TOMM34	130.61	0.232568	0.149158	1.55921	0.118946	0.699611
GOLM1	181.162	0.199785	0.128156	1.55891	0.119017	0.699611
TIMP3	57.4074	0.357189	0.229166	1.55865	0.11908	NA
APOBEC3A_B	5.1435	1.20553	0.773556	1.55842	0.119133	NA
PPP2CA	1452.85	-0.0893181	0.0573197	-1.55824	0.119176	0.699817
TEX15	2.84096	1.73067	1.11092	1.55786	0.119266	NA
SDHD	289.912	-0.166741	0.107123	-1.55654	0.11958	0.701461
LRG1	4.85343	1.27474	0.819185	1.55611	0.119682	NA
MAOA	47.7231	0.38656	0.248602	1.55494	0.11996	NA
C4orf19	180.62	0.200495	0.128986	1.55439	0.120091	0.703726
PRSS53	5.3135	-1.19918	0.772047	-1.55324	0.120365	NA
PABPC3	1219.94	0.0901608	0.0580505	1.55315	0.120388	0.704739
SAMD1	400.8	-0.1469	0.0946335	-1.55231	0.120589	0.705183
YPEL3	64.4618	0.337065	0.217215	1.55176	0.12072	NA
JAG1	50.1128	0.376825	0.242869	1.55155	0.120769	NA
P2RX5	6.02902	1.10593	0.712837	1.55145	0.120794	NA
SCFD2	52.9268	-0.36479	0.235343	-1.55003	0.121133	NA
CDKN1B	228.275	-0.178009	0.114875	-1.54958	0.121242	0.707563
POLR3GL	93.5946	-0.286951	0.185216	-1.54928	0.121314	NA
SLC22A5	180.035	-0.20257	0.130839	-1.54824	0.121565	0.707563
TRAPPC14	149.315	0.22564	0.145742	1.54821	0.121572	0.707563
VHL	211.246	-0.188666	0.121861	-1.5482	0.121574	0.707563
STRN4	65.909	-0.330352	0.213404	-1.54801	0.121619	NA
NDUFB6	229.642	-0.19604	0.126641	-1.548	0.121622	0.707563
RBM8A	2535.89	-0.0690585	0.0446419	-1.54694	0.121877	0.707623
TOMM7	528.091	-0.127788	0.0826083	-1.54692	0.121883	0.707623
SLC2A11	15.9525	0.656282	0.424565	1.54577	0.122159	NA
PABIR1	30.1086	-0.491639	0.318129	-1.54541	0.122248	NA
TTC33	55.7606	0.369377	0.239017	1.5454	0.12225	NA
PAK1IP1	272.298	-0.174304	0.112841	-1.54469	0.122422	0.710023
HAP1	2.45881	-1.85746	1.20367	-1.54316	0.122792	NA
UBE2D1	11.6485	-0.774355	0.502114	-1.54219	0.123027	NA
ABCA3	102.89	-0.267528	0.173475	-1.54217	0.123032	0.71283
MEF2B	5.36485	-1.19508	0.775065	-1.54192	0.123094	NA
FGFR3	27.6622	0.497326	0.322544	1.54189	0.123101	NA
PCDHB13	41.0723	-0.408681	0.265086	-1.54169	0.123149	NA
FAM89A	10.1265	0.825696	0.535767	1.54115	0.123281	NA
CEP76	89.674	-0.280453	0.18204	-1.54061	0.123411	NA
GKAP1	37.2131	0.426168	0.276659	1.54041	0.12346	NA
VAV3	332.209	-0.15845	0.102871	-1.54029	0.12349	0.714748
NEBL	159.559	0.213116	0.13853	1.53841	0.123949	0.716266
ZNF592	304.767	-0.168433	0.109502	-1.53818	0.124006	0.716266
GJB2	3.60972	-1.55463	1.01098	-1.53775	0.124109	NA
S1PR2	51.9665	0.371443	0.241609	1.53738	0.124201	NA
STK40	99.2528	-0.267805	0.17427	-1.53673	0.12436	0.716387
MDN1	16.0288	-0.660392	0.429754	-1.53668	0.124373	NA
TIPIN	498.452	-0.131431	0.0855511	-1.53629	0.124468	0.716387
CYP24A1	5.99584	1.08638	0.707229	1.53611	0.124511	NA
ADAM15	514.995	0.124487	0.0810476	1.53598	0.124544	0.716387
GLT8D1	85.4342	-0.285836	0.186107	-1.53586	0.124572	NA
PSMB2	1260.14	-0.0866171	0.0564188	-1.53525	0.124722	0.716387
ZNF112	6.18243	-1.10444	0.719447	-1.53513	0.124752	NA
SAMD9	13.2378	0.754844	0.491749	1.53502	0.124779	NA
PSMG2	311.642	-0.155933	0.10161	-1.53462	0.124877	0.716387
ITFG1	158.229	-0.216984	0.141433	-1.53418	0.124985	0.716387
PPP1CC	1488.41	-0.0837379	0.0545832	-1.53413	0.124997	0.716387
COX6B1	3645.52	0.0690919	0.0450417	1.53395	0.125041	0.716387
STEAP2	2.50739	1.79777	1.17217	1.53371	0.125102	NA
GK5	91.7021	-0.289176	0.188683	-1.53261	0.125373	NA
DCAF11	511.357	-0.12267	0.0800539	-1.53234	0.125439	0.717936
DPF1	17.9584	0.62051	0.405135	1.53161	0.125618	NA
BCKDHB	175.965	0.213395	0.139364	1.5312	0.12572	0.718472
SLC7A6	54.0399	0.373284	0.243794	1.53115	0.125733	NA
TEDC2	74.3953	-0.32072	0.209493	-1.53094	0.125785	NA
NDUFB7	161.756	-0.217835	0.142289	-1.53093	0.125787	0.718472
SALL2	22.2349	0.545537	0.356483	1.53033	0.125935	NA
PDE6D	26.1138	-0.510289	0.333468	-1.53025	0.125955	NA
RCAN1	10.6284	0.819872	0.53591	1.52987	0.126049	NA
GPX2	21.4823	0.56186	0.367331	1.52957	0.126122	NA
ZNF846	1.6982	2.27115	1.48543	1.52895	0.126278	NA
NLRX1	39.1143	0.415218	0.271583	1.52888	0.126294	NA
RPP21	470.957	-0.128543	0.0840852	-1.52872	0.126334	0.719068
MCCC1	410.281	0.149383	0.0977775	1.52779	0.126565	0.719068
RBM47	417.083	-0.135454	0.0886756	-1.52752	0.126632	0.719068
PARP6	308.317	-0.152347	0.0997399	-1.52744	0.126651	0.719068
RAB10	124.479	-0.243201	0.159228	-1.52738	0.126666	0.719068
SERPINH1	115.263	0.241755	0.158291	1.52728	0.126691	0.719068
FAM50A	439.199	0.134155	0.0878737	1.52668	0.12684	0.719068
WBP11	578.577	0.116517	0.076337	1.52635	0.126922	0.719068
RASA4	22.3455	0.548947	0.359706	1.5261	0.126985	NA
DDX39A	553.915	-0.122218	0.0800962	-1.52589	0.127037	0.719068
BRCA1	58.6134	0.338203	0.221688	1.52558	0.127115	NA
DAGLB	95.6358	-0.280694	0.184006	-1.52546	0.127143	NA
ARHGEF39	69.3124	-0.318454	0.208861	-1.52471	0.12733	NA
HERC5	20.871	-0.587764	0.385617	-1.52422	0.127454	NA
FSD1	31.7763	0.455257	0.298734	1.52395	0.12752	NA
MED1	62.5288	-0.329693	0.216412	-1.52345	0.127646	NA
MRPL44	275.868	-0.170242	0.111766	-1.52321	0.127706	0.722135
MATN2	19.5006	0.598151	0.392742	1.52301	0.127755	NA
MAPK8	56.7887	-0.351344	0.230734	-1.52273	0.127827	NA
SEMA3E	9.55733	0.858527	0.563846	1.52263	0.127852	NA
EIF4E	1083.17	-0.0903188	0.0593683	-1.52133	0.128177	0.724073
ST8SIA4	7.47856	-0.992758	0.65309	-1.5201	0.128487	NA
ACTL6A	1168.99	-0.0902761	0.0593911	-1.52003	0.128504	0.725194
RAPGEF4	14.891	0.682616	0.449685	1.51799	0.129017	NA
NCOA5	120.574	-0.247707	0.163207	-1.51775	0.129078	0.725242
ELOB	1387.21	-0.0853201	0.0562329	-1.51726	0.129201	0.725242
CCDC93	146.408	0.221054	0.145699	1.51719	0.129219	0.725242
FRYL	97.0952	-0.266379	0.175596	-1.517	0.129267	0.725242
RTCB	302.579	-0.158962	0.104795	-1.51689	0.129295	0.725242
ANKRD52	433.863	0.134085	0.0884118	1.5166	0.129369	0.725242
HEY1	5.0519	1.17149	0.77253	1.51643	0.12941	NA
MAPK6	649.811	-0.118194	0.0779511	-1.51626	0.129455	0.725242
ZNF287	45.8487	-0.389128	0.256708	-1.51584	0.12956	NA
CCNB1IP1	90.959	-0.275721	0.181904	-1.51575	0.129582	NA
VKORC1	633.563	0.114721	0.0756919	1.51563	0.129612	0.725242
HID1	183.431	0.197451	0.130353	1.51474	0.129838	0.725242
C18orf25	165.749	-0.203005	0.134035	-1.51457	0.129882	0.725242
CCDC85C	161.319	-0.217025	0.143308	-1.5144	0.129925	0.725242
ZNF549	37.2125	0.422015	0.278679	1.51434	0.129939	NA
LPCAT3	279.107	0.163239	0.107898	1.5129	0.130305	0.726518
AAGAB	638.956	0.112194	0.0741786	1.51249	0.130411	0.726518
ISM2	1.96216	-2.12664	1.40625	-1.51228	0.130464	NA
TGIF2	97.2502	-0.272299	0.180198	-1.51111	0.13076	0.727746
TRIM47	74.5757	0.312182	0.206715	1.5102	0.130992	NA
TTC23	97.9493	-0.270435	0.179112	-1.50987	0.131078	0.728007
B3GLCT	19.9331	-0.581992	0.385579	-1.5094	0.131197	NA
ANP32B	2143.71	-0.0741858	0.0491594	-1.50909	0.131277	0.728007
TRIM14	61.1918	-0.337045	0.223374	-1.50888	0.131329	NA
NUCB1	996.609	0.0999785	0.066262	1.50884	0.131341	0.728007
ARHGEF3	27.0571	0.491733	0.32594	1.50866	0.131386	NA
TMEM185A	78.632	-0.291068	0.193058	-1.50767	0.131638	NA
LYPD6	57.2162	0.337402	0.223792	1.50766	0.131641	NA
LRPAP1	1098.61	0.0921491	0.0611293	1.50745	0.131697	0.728007
ABCE1	714.144	-0.107945	0.0716522	-1.50652	0.131935	0.728007
PTGES2	181.641	-0.192067	0.127514	-1.50624	0.132005	0.728007
AKAP1	164.327	-0.207057	0.137466	-1.50624	0.132006	0.728007
C6orf120	101.45	-0.254273	0.168832	-1.50607	0.132049	0.728007
TRIM3	9.62099	-0.859433	0.570676	-1.50599	0.13207	NA
ARPP19	154.335	-0.225682	0.14986	-1.50595	0.132079	0.728007
UBL4A	71.8473	0.303933	0.201836	1.50585	0.132107	NA
CILK1	30.1798	-0.470785	0.312658	-1.50575	0.132131	NA
ARRDC1	286.677	-0.173262	0.115107	-1.50523	0.132265	0.728007
ALG8	712.04	-0.108963	0.0723908	-1.5052	0.132272	0.728007
CTNNAL1	57.6272	0.339711	0.225739	1.50489	0.132353	NA
EMG1	109.363	-0.252496	0.167784	-1.50489	0.132353	0.728007
TMEM41B	24.8378	-0.517987	0.344256	-1.50466	0.132412	NA
CIT	114.15	0.257154	0.171012	1.50372	0.132654	0.728458
DENR	929.93	-0.100621	0.0669432	-1.50308	0.132819	0.728458
PTPRS	287.431	0.166729	0.110926	1.50307	0.132822	0.728458
PAFAH1B3	83.559	-0.29061	0.193379	-1.5028	0.132892	NA
NOL7	39.9101	-0.420641	0.280082	-1.50185	0.133137	NA
SRSF2	641.063	-0.115368	0.0768435	-1.50134	0.133267	0.730188
ARHGAP31	2.33045	1.86117	1.23976	1.50123	0.133295	NA
GXYLT2	21.8166	0.546066	0.364171	1.49948	0.13375	NA
NMNAT1	99.6923	0.259769	0.173322	1.49877	0.133934	0.732495
PAICS	1472.1	-0.0806914	0.0538404	-1.49872	0.133947	0.732495
ZNF543	42.1185	0.415639	0.277368	1.49851	0.134001	NA
REEP6	131.826	-0.226413	0.151123	-1.49821	0.13408	0.732512
CFB	50.5804	0.363737	0.242791	1.49815	0.134095	NA
DENND4A	12.2896	-0.731662	0.488578	-1.49753	0.134255	NA
BIVM	69.0558	0.305158	0.203785	1.49745	0.134276	NA
CAMLG	18.6607	-0.62455	0.417173	-1.4971	0.134367	NA
EXOC1	374.223	-0.138057	0.092222	-1.49701	0.134391	0.733504
ZNF462	105.709	0.271359	0.181391	1.49599	0.134656	0.733567
MTG1	184.236	-0.194104	0.129752	-1.49597	0.134663	0.733567
XXYLT1	51.9123	-0.357023	0.238676	-1.49585	0.134693	NA
TRIP11	44.681	0.378306	0.252916	1.49578	0.134712	NA
MIS12	216.851	0.188797	0.126321	1.49458	0.135024	0.73443
SIRT2	56.9376	0.340681	0.227977	1.49437	0.13508	NA
TMEM223	220.015	-0.175519	0.117454	-1.49436	0.135081	0.73443
FAM221A	20.7763	0.573288	0.383668	1.49423	0.135115	NA
ITPR1	16.5591	0.636074	0.425772	1.49393	0.135193	NA
TNKS2	105.602	0.252939	0.169378	1.49333	0.13535	0.735182
PCDH8	25.6065	0.497499	0.333334	1.49249	0.13557	NA
FOXK1	180.662	0.199294	0.1336	1.49173	0.135771	0.736763
IGSF8	22.1852	-0.561287	0.376332	-1.49147	0.135839	NA
CAMK1	52.9837	0.343722	0.230466	1.49142	0.135851	NA
SLC16A3	24.6018	0.518271	0.347507	1.4914	0.135858	NA
SPRYD7	42.3033	-0.39927	0.267752	-1.49119	0.13591	NA
CAMK2D	120.343	0.234078	0.156991	1.49102	0.135956	0.737058
DAB2	1.7842	2.15001	1.44238	1.4906	0.136066	NA
NOC4L	76.4911	-0.29198	0.19593	-1.49022	0.136166	NA
FOXRED1	60.2229	-0.33946	0.227878	-1.48966	0.136314	NA
COQ8B	9.70484	0.840108	0.56403	1.48947	0.136363	NA
TMEM115	60.442	0.341247	0.229113	1.48943	0.136375	NA
TXLNG	122.95	-0.234049	0.157315	-1.48777	0.136811	0.740489
SMIM19	139.364	-0.231176	0.1554	-1.48762	0.136851	0.740489
TIMM10	311.818	-0.161001	0.108292	-1.48673	0.137086	0.741053
B3GALT6	22.0322	-0.552547	0.371913	-1.48569	0.137361	NA
SLITRK6	163.025	0.20759	0.139762	1.48531	0.137463	0.742277
ANKRD26	146.7	0.210208	0.141566	1.48488	0.137575	0.742277
CDR2L	49.1376	0.362469	0.244162	1.48454	0.137666	NA
CARHSP1	597.459	0.112752	0.0759734	1.4841	0.137783	0.742687
TMEM198	5.19009	1.12348	0.757296	1.48354	0.13793	NA
PPL	120.58	0.245905	0.165842	1.48276	0.138138	0.743405
HIGD1A	696.048	0.110154	0.0742978	1.48261	0.138179	0.743405
COL4A5	11.8021	0.751711	0.507272	1.48187	0.138375	NA
IP6K2	731.375	-0.112567	0.0759859	-1.48143	0.138493	0.744313
C1orf174	318.619	-0.147709	0.0997689	-1.48051	0.138736	0.744313
CERT1	204.298	-0.191868	0.129598	-1.48049	0.138743	0.744313
PRRG2	16.8892	0.648551	0.438101	1.48037	0.138775	NA
DERL2	97.6936	0.267448	0.180762	1.47955	0.138993	0.744942
TRRAP	127.908	0.236785	0.160119	1.47881	0.139192	0.7452
XRCC2	237.088	0.169283	0.114505	1.47839	0.139304	0.7452
EIF5A	428.298	-0.135292	0.0915453	-1.47787	0.139443	0.745208
LOC102724560	335.38	0.16265	0.110092	1.47739	0.13957	0.745208
CALCR	187.67	0.208465	0.141163	1.47677	0.139738	0.745404
AMMECR1L	90.6315	0.293015	0.198432	1.47665	0.139769	NA
TRPV3	3.69226	1.37155	0.929059	1.47628	0.139869	NA
FKBP11	109.922	0.269176	0.182438	1.47544	0.140095	0.746592
MUC5B	31.9933	-0.46037	0.312037	-1.47537	0.140113	NA
CLEC18A	3.97663	-1.38707	0.940319	-1.47511	0.140183	NA
CLEC18C	3.97663	-1.38707	0.940319	-1.47511	0.140183	NA
CDK5RAP2	221.647	0.180699	0.122582	1.47411	0.140453	0.746592
BRMS1L	30.1918	0.46434	0.315008	1.47406	0.140467	NA
C16orf46	29.2312	-0.479024	0.324996	-1.47394	0.140498	NA
C1orf35	50.4491	-0.375084	0.25456	-1.47346	0.140627	NA
RASEF	180.243	0.193407	0.131263	1.47342	0.140637	0.746592
EML5	7.67357	0.90955	0.617318	1.47339	0.140646	NA
NXPH4	17.5683	0.605803	0.411169	1.47337	0.140652	NA
RBM10	84.866	-0.283732	0.19259	-1.47325	0.140685	NA
ATP6AP1	747.639	-0.101878	0.0691766	-1.47273	0.140825	0.746592
GTF2I	355.946	0.141635	0.0961873	1.47249	0.140889	0.746592
LIMCH1	17.7361	0.636804	0.432621	1.47197	0.14103	NA
NDRG2	88.1524	0.270208	0.183579	1.47189	0.141051	NA
KLHL23	63.2138	0.31896	0.216756	1.47152	0.141152	NA
PHLDA3	54.4264	-0.3407	0.231563	-1.47131	0.141208	NA
LRIG2	27.0944	0.492071	0.334533	1.47092	0.141313	NA
PPP6R1	365.405	0.137499	0.0934896	1.47075	0.14136	0.746592
ATP5MF	2651.88	-0.0714931	0.0486125	-1.47067	0.14138	0.746592
NFATC2	53.4258	0.349456	0.237648	1.47048	0.141431	NA
GSTO1	168.987	-0.201627	0.137137	-1.47026	0.141491	0.746592
TBC1D16	211.867	0.180495	0.122764	1.47026	0.141492	0.746592
GOLGA4	905.599	-0.0934832	0.0635836	-1.47024	0.141497	0.746592
UFD1	580.429	0.112025	0.0762108	1.46994	0.141578	0.746592
IK	394.612	0.132481	0.0901551	1.46948	0.141704	0.746592
ENPEP	29.2034	-0.470321	0.320306	-1.46835	0.14201	NA
DIMT1	62.9768	-0.317779	0.21642	-1.46834	0.142011	NA
DUSP12	101.681	-0.250776	0.170823	-1.46805	0.142092	0.746592
MRPL30	253.06	-0.162213	0.110514	-1.4678	0.142158	0.746592
GNL2	198.513	-0.186523	0.127079	-1.46778	0.142165	0.746592
USP2	3.94556	1.29725	0.884111	1.46729	0.142298	NA
ZDHHC17	127.925	-0.225265	0.153527	-1.46727	0.142303	0.746592
RNF6	264.048	-0.161554	0.110109	-1.46722	0.142316	0.746592
CCDC59	139.12	-0.223604	0.152409	-1.46713	0.14234	0.746592
ESYT1	1124.12	0.0857073	0.0584601	1.46608	0.142626	0.746863
NET1	2978.86	-0.0746981	0.0509557	-1.46594	0.142664	0.746863
RALB	329.756	0.153682	0.104868	1.46549	0.142789	0.746863
UCHL3	233.485	0.17146	0.117101	1.46421	0.143137	0.747487
MAT2B	44.1292	-0.376299	0.257028	-1.46404	0.143182	NA
GRN	554.441	0.123118	0.0841007	1.46394	0.14321	0.747487
U2AF1	162.504	-0.197918	0.135227	-1.46359	0.143305	0.747487
GRB14	14.6892	0.641684	0.438436	1.46357	0.143311	NA
GMEB2	55.966	-0.338683	0.231498	-1.46301	0.143466	NA
MAP3K8	40.323	-0.401298	0.274297	-1.46301	0.143466	NA
ZFYVE19	121.535	0.231121	0.157981	1.46297	0.143475	0.747683
MTCL1	26.1182	0.4858	0.332096	1.46283	0.143514	NA
AAAS	111.87	-0.245165	0.167681	-1.46209	0.143717	0.748112
MMP28	1.83042	2.13167	1.45847	1.46158	0.143856	NA
AGPAT3	715.147	0.104077	0.0712115	1.46152	0.143872	0.748112
DLG1	270.097	-0.155642	0.106515	-1.46122	0.143954	0.748112
FBLIM1	40.4067	0.387432	0.265261	1.46057	0.144134	NA
KCNV1	3.34251	-1.46197	1.00122	-1.46018	0.14424	NA
TARS1	73.303	-0.301624	0.206651	-1.45958	0.144405	NA
GATM	3.64818	1.39611	0.956559	1.45952	0.144423	NA
SSBP1	752.096	-0.106017	0.0726416	-1.45945	0.144442	0.749291
TMEM192	125.295	-0.22303	0.152819	-1.45943	0.144446	0.749291
SH2B2	32.981	0.431933	0.295991	1.45928	0.144489	NA
SERHL2	5.67661	1.09229	0.74919	1.45796	0.144852	NA
NICN1	22.8628	0.544077	0.373353	1.45727	0.145041	NA
CHMP6	77.0604	-0.313345	0.215072	-1.45693	0.145136	NA
NDUFB11	2019.23	0.0735965	0.05053	1.45649	0.145257	0.75234
MAN1A1	446.495	0.125097	0.0859022	1.45627	0.145318	0.75234
BCL2L2	30.8787	-0.451917	0.31041	-1.45587	0.145427	NA
CUL4A	242.994	0.16451	0.112999	1.45585	0.145434	0.75234
ERP44	152.217	0.211166	0.145165	1.45466	0.145763	0.752358
ZNF546	6.00244	1.02799	0.706775	1.45448	0.145815	NA
ATXN7	321.683	0.142256	0.0978075	1.45445	0.14582	0.752358
ZFAND3	246.217	0.162462	0.111706	1.45437	0.145845	0.752358
ARFGAP1	377.772	-0.1384	0.095191	-1.45391	0.14597	0.752358
RILP	15.418	0.631113	0.43438	1.45291	0.14625	NA
MFAP2	57.6216	0.333955	0.22987	1.4528	0.14628	NA
FTSJ1	41.9176	-0.381882	0.262924	-1.45244	0.146379	NA
KCNRG	20.5278	-0.54229	0.373443	-1.45213	0.146464	NA
GPX3	103.821	0.243595	0.16779	1.45179	0.146561	0.7534
DEPTOR	176.022	0.197039	0.135761	1.45137	0.146676	0.7534
LCMT1	152.086	-0.204855	0.141154	-1.45129	0.1467	0.7534
MGAT4A	129.921	0.21842	0.15059	1.45043	0.14694	0.7534
CNOT8	269.384	-0.157155	0.108375	-1.4501	0.147031	0.7534
PPM1K	120.891	0.237569	0.163853	1.44989	0.147089	0.7534
QRSL1	127.263	-0.236856	0.163388	-1.44965	0.147156	0.7534
C2orf69	339.297	-0.141713	0.0977999	-1.44901	0.147334	0.7534
TNS2	10.4035	0.768669	0.530611	1.44865	0.147436	NA
TRMT61B	106.808	-0.249	0.171921	-1.44834	0.147523	0.7534
CLMP	1.86075	-2.09312	1.44528	-1.44824	0.147549	NA
COPE	873.23	-0.104971	0.0724947	-1.44798	0.147623	0.7534
MINK1	169.366	0.199232	0.137733	1.44651	0.148034	0.7534
KCNF1	24.8572	-0.497695	0.344078	-1.44646	0.148048	NA
SMIM11	172.853	0.189381	0.130936	1.44637	0.148074	0.7534
KMT5B	198.462	0.177945	0.123051	1.44611	0.148146	0.7534
MRFAP1	165.028	-0.2238	0.154765	-1.44607	0.148158	0.7534
PEA15	75.1312	0.284557	0.196821	1.44577	0.148243	NA
ERCC1	72.1101	-0.292896	0.202644	-1.44537	0.148353	NA
NDUFB4	1536.2	-0.078016	0.0539837	-1.44518	0.148408	0.7534
FKBP9	331.23	0.151615	0.104923	1.44501	0.148456	0.7534
SYNCRIP	2839.64	-0.063312	0.0438148	-1.44499	0.148461	0.7534
TRAF3IP1	55.7996	-0.327654	0.22694	-1.44379	0.148798	NA
NDFIP2	121.31	-0.235769	0.163305	-1.44374	0.148812	0.7534
LRP5	171.554	0.188714	0.130717	1.44368	0.148828	0.7534
GDAP1	36.7506	-0.426212	0.295269	-1.44347	0.148888	NA
SNX8	84.5633	-0.270246	0.187274	-1.44305	0.149007	NA
ESD	341.893	-0.147485	0.102216	-1.44287	0.149057	0.7534
STRN	125.493	0.222034	0.153886	1.44285	0.149064	0.7534
GTF2H4	26.433	-0.489455	0.339283	-1.44261	0.149129	NA
ATF5	29.9771	-0.474566	0.329028	-1.44233	0.149211	NA
USP13	129.166	-0.217374	0.150716	-1.44227	0.149226	0.7534
GALE	133.343	0.219365	0.152145	1.44181	0.149355	0.7534
M6PR	551.825	-0.113557	0.0787723	-1.44158	0.14942	0.7534
TYK2	80.7416	-0.275424	0.191073	-1.44146	0.149455	NA
FNDC5	5.64261	1.09961	0.763356	1.44049	0.149728	NA
FDXACB1	10.4752	0.758845	0.526879	1.44026	0.149793	NA
ZNF850	102.101	0.246617	0.171238	1.4402	0.14981	0.7534
CAPZA2	1899.33	-0.0830962	0.0576982	-1.44019	0.149814	0.7534
BOD1L1	45.6722	0.365086	0.253554	1.43988	0.149903	NA
TARBP2	114.17	-0.24321	0.168912	-1.43986	0.149906	0.7534
RNF182	2.08886	1.81401	1.25987	1.43984	0.149914	NA
ALDH4A1	113.826	0.231447	0.160772	1.4396	0.149981	0.7534
SNTA1	16.4513	0.598476	0.415762	1.43947	0.150019	NA
RBM45	67.5722	-0.305332	0.212132	-1.43935	0.150052	NA
DAB2IP	182.722	0.187688	0.130423	1.43907	0.150131	0.7534
ATP6V1B2	237.418	-0.161903	0.112517	-1.43892	0.150173	0.7534
CCDC90B	31.7117	-0.462784	0.321695	-1.43858	0.150269	NA
KLHL28	50.7342	0.340159	0.236481	1.43842	0.150315	NA
SMIM3	23.8639	0.49593	0.344822	1.43822	0.150372	NA
CECR2	27.5332	0.467126	0.324833	1.43805	0.150421	NA
TOGARAM1	157.053	0.197366	0.137265	1.43785	0.150477	0.754253
OSBPL10	53.0715	0.331791	0.230781	1.43769	0.150523	NA
KIAA0586	69.9487	-0.296489	0.206382	-1.43661	0.15083	NA
AGAP2	75.9737	0.282136	0.196504	1.43578	0.151066	NA
PPID	341.617	-0.138284	0.0963384	-1.4354	0.151174	0.756755
SRPK2	109.956	0.238538	0.166211	1.43515	0.151244	0.756755
SLC27A3	56.3434	0.327253	0.228077	1.43484	0.151333	NA
CCNP	5.10902	1.13287	0.789576	1.43479	0.151348	NA
SLC25A29	190.719	-0.185283	0.129252	-1.4335	0.151715	0.757347
RPAIN	266.343	-0.161591	0.112751	-1.43318	0.151808	0.757347
PODNL1	3.80676	-1.32438	0.924124	-1.43312	0.151823	NA
AHR	418.176	0.12574	0.087745	1.43302	0.151853	0.757347
STAT5B	97.8027	0.248714	0.173579	1.43286	0.151898	0.757347
SPDYA	1.97611	1.89515	1.32274	1.43274	0.151933	NA
CYP4F22	2.66999	1.63777	1.14338	1.4324	0.152029	NA
TMEM130	3.75707	-1.32838	0.927553	-1.43214	0.152105	NA
FHDC1	8.72061	0.837659	0.585116	1.43161	0.152255	NA
GPBP1L1	801.129	-0.0997034	0.0696463	-1.43157	0.152267	0.758002
CLNS1A	390.952	-0.129916	0.0907746	-1.43119	0.152375	0.758002
MARCHF3	27.6303	0.459981	0.32142	1.43109	0.152405	NA
HMGB2	2884.67	-0.0752224	0.0525892	-1.43038	0.152609	0.758002
TP53INP1	66.4627	0.299316	0.209324	1.42992	0.152741	NA
NAT1	7.19874	-0.932306	0.65213	-1.42963	0.152822	NA
FAAH	35.621	-0.410411	0.287078	-1.42962	0.152828	NA
ZNF614	95.3379	0.249775	0.174727	1.42952	0.152855	NA
EIF1AY	927.214	-0.095964	0.0671438	-1.42923	0.152938	0.758002
MYO1C	139.316	0.2203	0.154156	1.42907	0.152983	0.758002
HIKESHI	561.529	-0.112656	0.0788406	-1.4289	0.153032	0.758002
BDP1	94.1944	0.254573	0.178168	1.42884	0.153051	NA
BATF	38.1293	-0.416199	0.291295	-1.42879	0.153065	NA
INCENP	100.636	-0.250918	0.175617	-1.42878	0.153068	0.758002
ADCY9	156.042	-0.196849	0.137805	-1.42846	0.153159	0.758002
NFKBIZ	144.221	0.226149	0.158347	1.42819	0.153237	0.758002
TRIM2	20.7663	0.551852	0.386551	1.42763	0.153399	NA
HSD17B10	821.351	-0.0989791	0.0693312	-1.42763	0.153399	0.758139
ZNF852	44.206	0.367904	0.257823	1.42697	0.15359	NA
CAVIN1	14.1058	0.676687	0.474581	1.42586	0.153908	NA
TMEM268	73.4182	-0.298778	0.209558	-1.42575	0.15394	NA
RPIA	100.563	-0.245462	0.172174	-1.42566	0.153966	0.75843
MCOLN3	20.1056	0.535812	0.375942	1.42525	0.154084	NA
SOS1	268.399	0.151577	0.10637	1.42501	0.154155	0.75843
BAZ2B	119.594	0.227481	0.159636	1.42499	0.15416	0.75843
STAT1	539.331	-0.123975	0.0870056	-1.42491	0.154183	0.75843
SSR3	2160.3	0.0674354	0.0473393	1.42451	0.154298	0.75843
WDR48	172.716	-0.193369	0.135757	-1.42438	0.154338	0.75843
RIMS2	21.6948	0.525864	0.369268	1.42407	0.154426	NA
ZNF436	94.832	0.258036	0.181215	1.42392	0.15447	NA
PCDHA11	36.9817	-0.400283	0.281137	-1.4238	0.154504	NA
ADRM1	1799.65	-0.0787146	0.0553274	-1.4227	0.154822	0.75843
SLC39A8	213.37	0.171941	0.120862	1.42262	0.154847	0.75843
LMO7	57.5534	0.322143	0.226462	1.42251	0.154879	NA
CNOT1	683.756	0.105019	0.0738362	1.42233	0.154932	0.75843
PCSK1N	7.2768	-0.931145	0.654669	-1.42232	0.154935	NA
GAS2L3	176.414	-0.187454	0.131809	-1.42216	0.154981	0.75843
MMAB	161.057	-0.191798	0.134904	-1.42174	0.155103	0.75843
IGSF1	402.18	0.136095	0.0957321	1.42163	0.155134	0.75843
KIF12	14.439	-0.66039	0.464653	-1.42125	0.155243	NA
MYLIP	119.392	0.222913	0.156867	1.42103	0.155307	0.75843
TP53BP1	116.688	0.227315	0.159977	1.42093	0.155338	0.75843
SRCAP	180.139	-0.184515	0.129901	-1.42043	0.155484	0.758486
TIGD5	16.3092	-0.616316	0.434098	-1.41976	0.155677	NA
RIPK1	113.458	-0.253612	0.178693	-1.41926	0.155824	0.759493
MELTF	11.6662	0.720836	0.508283	1.41818	0.156139	NA
NFIC	358.405	-0.138364	0.0975648	-1.41817	0.156141	0.760108
RIC8B	38.1124	0.38837	0.27386	1.41814	0.156151	NA
FLCN	125.75	-0.220918	0.155855	-1.41745	0.156351	0.760108
PRSS36	3.99047	1.25814	0.887645	1.41739	0.156368	NA
ZNF691	28.0897	0.472923	0.333775	1.41689	0.156515	NA
ZYG11A	127.907	-0.218488	0.154347	-1.41556	0.156903	0.760108
PKP2	162.762	0.196995	0.13925	1.41469	0.15716	0.760108
NFXL1	165.186	0.203075	0.143571	1.41446	0.157227	0.760108
SHC4	28.7378	0.4489	0.317428	1.41418	0.15731	NA
GTF3C2	114.33	-0.242815	0.171722	-1.414	0.157362	0.760108
KLF5	422.91	0.128633	0.0909774	1.4139	0.157391	0.760108
LDAH	147.89	-0.205066	0.145044	-1.41382	0.157414	0.760108
SEH1L	558.2	-0.113463	0.0802846	-1.41326	0.157581	0.760108
GPN1	451.171	-0.130572	0.0924225	-1.41278	0.157722	0.760108
DDX46	607.584	0.111153	0.0786782	1.41276	0.157726	0.760108
ZNF594	31.995	0.438319	0.310327	1.41244	0.15782	NA
CEP20	69.6373	-0.307357	0.217612	-1.41241	0.157829	NA
PSMB5	3095.52	0.0756783	0.0535907	1.41215	0.157905	0.760108
NOL6	118.619	0.220192	0.155933	1.4121	0.157921	0.760108
SAP25	6.51481	0.936407	0.663174	1.41201	0.157947	NA
BAIAP2L1	388.052	0.13613	0.0964087	1.41201	0.157948	0.760108
ZNF274	117.647	0.232464	0.164642	1.41194	0.157969	0.760108
AMT	2.40993	-1.7553	1.24334	-1.41176	0.15802	NA
GPS2	92.8305	-0.260442	0.184501	-1.4116	0.158067	NA
VPS51	143.679	-0.205671	0.145775	-1.41088	0.158281	0.760363
ADAL	51.7806	0.334502	0.237212	1.41014	0.158499	NA
CFAP36	357.55	0.134494	0.0953797	1.41009	0.158514	0.760363
ARNT2	164.256	0.193926	0.137536	1.41	0.15854	0.760363
COMMD3	303.263	-0.143217	0.101595	-1.40969	0.158631	0.760363
MAP3K3	199.123	0.174315	0.123674	1.40947	0.158695	0.760363
TMEM31	5.12343	-1.1008	0.781125	-1.40925	0.15876	NA
BORCS6	3.25157	-1.41155	1.00205	-1.40867	0.158933	NA
SUFU	61.2329	0.304242	0.215981	1.40865	0.158938	NA
CFL1	6919.94	-0.0568512	0.0403693	-1.40828	0.159049	0.760726
SMCHD1	200.713	0.173303	0.123112	1.40769	0.159222	0.760726
TAF9	701.967	-0.098463	0.0699686	-1.40725	0.159355	0.760726
SLC23A2	69.3044	0.293665	0.208745	1.40681	0.159482	NA
CFAP276	1.77941	-2.05093	1.45849	-1.40621	0.159663	NA
SYNJ1	38.7635	0.441423	0.313919	1.40617	0.159674	NA
FAM222A	4.17901	-1.27786	0.908955	-1.40586	0.159766	NA
GLUL	293.262	0.147135	0.10466	1.40584	0.159772	0.760726
LAP3	119.762	-0.238663	0.169811	-1.40546	0.159884	0.760726
OMA1	75.3609	-0.278717	0.198313	-1.40544	0.159892	NA
EPB41L1	192.384	0.182548	0.129906	1.40523	0.159954	0.760726
WNT9A	2.32346	-1.72936	1.23096	-1.40489	0.160055	NA
DIO3	17.4727	0.586342	0.417397	1.40476	0.160094	NA
DLGAP4	220.417	0.171132	0.121853	1.40441	0.160196	0.760726
ASH2L	191.262	-0.183156	0.130426	-1.40429	0.160231	0.760726
ARRDC2	30.6095	-0.428786	0.30539	-1.40406	0.160301	NA
NUP58	206.236	0.173443	0.123544	1.4039	0.160349	0.760726
SLX1A	267.099	-0.163385	0.116384	-1.40385	0.160364	0.760726
C5orf34	50.6644	0.362092	0.257933	1.40382	0.160372	NA
VPS33A	306.198	-0.143004	0.101921	-1.40308	0.160594	0.760726
FKRP	30.4709	0.441251	0.314553	1.40279	0.16068	NA
LRRC14	99.4567	0.239624	0.170824	1.40276	0.16069	0.760726
BUB3	624.016	-0.104043	0.0741742	-1.40269	0.160709	0.760726
TNS3	28.0056	0.457165	0.325938	1.40262	0.160731	NA
PRPF4	359.476	-0.132125	0.0942599	-1.40171	0.161002	0.760726
GOLGA6L4	43.1588	-0.363559	0.259369	-1.40171	0.161003	NA
PANK3	218.63	-0.166905	0.11908	-1.40161	0.161031	0.760726
RSU1	441.743	-0.132888	0.0948341	-1.40127	0.161132	0.760726
NELFB	335.815	-0.139467	0.0995297	-1.40126	0.161136	0.760726
CHCHD1	126.916	-0.220968	0.157741	-1.40083	0.161264	0.760726
IRF9	160.902	-0.339916	0.242691	-1.40061	0.161329	0.760726
ZNF607	46.4963	0.353527	0.252546	1.39985	0.161557	NA
RC3H2	343.251	0.133386	0.0952946	1.39972	0.161597	0.761123
SEPHS2	1456.52	-0.0792198	0.0566085	-1.39943	0.161683	0.761123
FAM114A1	130.661	0.236025	0.168763	1.39856	0.161944	0.761197
ATP5ME	1111.39	-0.0860582	0.0615369	-1.39848	0.161968	0.761197
XPO7	37.5581	-0.392567	0.280728	-1.39839	0.161996	NA
EIF3L	1618.28	-0.0763962	0.0546548	-1.3978	0.162175	0.761533
IDUA	4.99694	-1.09384	0.782808	-1.39733	0.162314	NA
UBQLN1	1709.51	-0.0765415	0.0548175	-1.3963	0.162625	0.762609
KAT14	163.932	0.193405	0.138529	1.39614	0.162674	0.762609
SHPK	14.2562	0.634373	0.454806	1.39482	0.16307	NA
UFSP1	6.79378	0.911595	0.654008	1.39386	0.16336	NA
AGAP4	14.1064	-0.640224	0.459468	-1.3934	0.163498	NA
TPRA1	68.1844	-0.293363	0.210561	-1.39324	0.163547	NA
NOP2	119.981	-0.221553	0.159142	-1.39217	0.163871	0.766974
ATXN2L	138.097	-0.2098	0.150702	-1.39215	0.163876	0.766974
LOXL4	7.07469	0.889564	0.639772	1.39044	0.164395	NA
COX6A1	1167.45	-0.0847736	0.0609728	-1.39035	0.164422	0.768893
MUC20	15.8996	0.592522	0.426232	1.39014	0.164487	NA
RBMX	548.735	-0.113829	0.0818976	-1.3899	0.16456	0.7689
RNF38	83.3732	0.265004	0.190742	1.38934	0.16473	NA
PACSIN3	263.675	-0.15068	0.108462	-1.38924	0.164758	0.76919
SGK3	74.5548	-0.275473	0.19831	-1.3891	0.164801	NA
COMTD1	23.6669	-0.485397	0.349473	-1.38894	0.164851	NA
RRP12	38.7133	0.412594	0.297059	1.38893	0.164854	NA
TEX9	35.1112	-0.409239	0.294664	-1.38883	0.164884	NA
ENGASE	24.9936	-0.47989	0.345566	-1.38871	0.164922	NA
CCND1	2923.25	0.060119	0.0432998	1.38844	0.165004	0.769702
DEPDC4	9.12	0.782057	0.563278	1.3884	0.165014	NA
NR1D1	19.7222	-0.530369	0.382141	-1.38789	0.165171	NA
TMEM86A	12.8744	0.656724	0.473252	1.38768	0.165233	NA
DUS1L	454.148	-0.120701	0.0869865	-1.38758	0.165264	0.770277
STON1	5.90008	-1.01045	0.728873	-1.38631	0.165651	NA
TUBB2B	18.3195	0.553784	0.399663	1.38563	0.165861	NA
FRMD8	93.3684	0.250087	0.18053	1.38529	0.165964	NA
LIMA1	68.9793	0.286551	0.206853	1.38529	0.165965	NA
DAPP1	2.38324	1.59516	1.15173	1.38501	0.166048	NA
KIF5C	29.7393	0.437656	0.316076	1.38465	0.166159	NA
AIG1	229.847	0.159356	0.115092	1.3846	0.166174	0.773568
GPC1	65.32	-0.295594	0.213489	-1.38459	0.166179	NA
ACSL3	1022.32	0.0857416	0.0619512	1.38402	0.166353	0.773568
IL27RA	20.6717	-0.529007	0.382389	-1.38343	0.166535	NA
ATF6B	262.985	-0.158735	0.114751	-1.38329	0.166576	0.773568
UBE2L5	684.807	-0.100093	0.0723619	-1.38322	0.166596	0.773568
CDH1	2027.46	0.0765412	0.0553564	1.3827	0.166757	0.773568
USP3	703.606	0.0970373	0.0701853	1.38259	0.166792	0.773568
NSF	97.2212	0.248666	0.180008	1.38142	0.167151	0.774507
MPRIP	509.664	0.120452	0.0872256	1.38092	0.167302	0.774507
INPP5E	5.07073	-1.10693	0.801952	-1.38029	0.167498	NA
LYPLA1	792.301	0.0973611	0.0705565	1.3799	0.167617	0.774507
YWHAQ	5727.41	-0.0523966	0.0379713	-1.3799	0.167617	0.774507
C8orf82	219.344	-0.164218	0.119025	-1.3797	0.16768	0.774507
NRBF2	49.8634	0.350707	0.254231	1.37948	0.167746	NA
ASTN2	17.6213	-0.554325	0.401883	-1.37932	0.167796	NA
ARFGAP2	173.901	-0.179535	0.130313	-1.37772	0.16829	0.776689
ATXN7L2	42.1304	0.36456	0.264693	1.37729	0.168422	NA
CIAO2B	1259.89	-0.0820419	0.0595741	-1.37714	0.168469	0.776777
TRIM41	148.74	-0.199185	0.144694	-1.3766	0.168637	0.776777
POLR1C	88.9577	-0.256524	0.186355	-1.37653	0.168658	NA
HARS2	168.737	-0.190296	0.138281	-1.37616	0.168772	0.776777
ADH5	330.302	-0.140792	0.102329	-1.37588	0.168859	0.776777
RSF1	319.96	0.137419	0.0999599	1.37475	0.16921	0.777106
MGAT3	2.36056	1.58449	1.15272	1.37457	0.169265	NA
PPP2R5A	166.959	-0.186347	0.135571	-1.37454	0.169275	0.777106
FERMT1	12.6956	0.657362	0.478396	1.3741	0.169412	NA
CD99	607.063	0.102116	0.074315	1.37409	0.169413	0.777106
DNAJB14	186.799	0.182183	0.132605	1.37388	0.16948	0.777106
GINS4	90.9091	0.253644	0.184652	1.37363	0.169555	NA
HDHD2	63.6475	0.306388	0.223093	1.37337	0.169639	NA
ARHGAP12	207.519	-0.169302	0.123369	-1.37232	0.169963	0.778298
NAB2	20.1439	-0.536838	0.391285	-1.37199	0.170068	NA
ING2	44.3795	-0.356276	0.259686	-1.37195	0.17008	NA
MFSD1	414.499	0.133668	0.097441	1.37179	0.17013	0.778298
BCL7A	69.3921	-0.284911	0.207702	-1.37173	0.170147	NA
RASGRP1	219.332	0.166822	0.121625	1.3716	0.170187	0.778298
ERCC3	204.563	0.167058	0.121828	1.37127	0.170291	0.778298
GALNT6	67.8634	0.294253	0.21475	1.37021	0.170622	NA
DCUN1D3	116.342	0.219235	0.160049	1.3698	0.170748	0.779369
C1orf54	2.88379	-1.54978	1.13152	-1.36964	0.1708	NA
FAAP100	121.66	0.214759	0.156822	1.36944	0.170861	0.779369
UGT1A10	8.08682	0.810954	0.592342	1.36906	0.170979	NA
MPHOSPH10	246.907	-0.158103	0.115486	-1.36903	0.17099	0.779369
TUFM	603.786	-0.115331	0.0842601	-1.36875	0.171078	0.779369
TSR3	187.262	-0.171376	0.125354	-1.36714	0.171582	0.779505
C9orf64	68.6736	-0.296099	0.216643	-1.36676	0.1717	NA
RAB33B	160.536	-0.189737	0.138838	-1.3666	0.17175	0.779505
JAGN1	82.4153	-0.255706	0.187132	-1.36645	0.171799	NA
PGAM5	82.1162	0.258485	0.18919	1.36627	0.171854	NA
MRPL40	391.095	-0.129699	0.0949729	-1.36564	0.172051	0.779505
PRG4	2.698	-1.49417	1.09472	-1.36488	0.17229	NA
PPP4R2	401.55	-0.124766	0.0914448	-1.36439	0.172445	0.779505
PCOLCE2	3.89634	1.29736	0.951012	1.36419	0.172509	NA
SLC39A6	7994.95	0.0543919	0.039878	1.36396	0.17258	0.779505
PRRT2	11.9297	0.738231	0.5413	1.36381	0.172627	NA
CRLF3	40.9707	-0.367732	0.269658	-1.36369	0.172664	NA
RHOA	3065.43	0.06859	0.0502977	1.36368	0.172668	0.779505
PEDS1	936.721	0.0870492	0.0638418	1.36351	0.17272	0.779505
HBP1	459.023	-0.120086	0.0880835	-1.36332	0.17278	0.779505
DLG5	287.45	-0.148305	0.108797	-1.36314	0.17284	0.779505
ZSWIM8	88.7239	0.251204	0.184296	1.36305	0.172868	NA
SERINC3	291.465	0.154082	0.113042	1.36304	0.172869	0.779505
ADGRG5	2.74663	-1.48995	1.09336	-1.36273	0.172968	NA
RRM2B	280.128	-0.144525	0.106143	-1.36161	0.173321	0.779505
SEMA4B	50.3493	-0.347699	0.255386	-1.36146	0.173368	NA
SLC38A10	25.2377	-0.464983	0.341547	-1.3614	0.173387	NA
VASP	235.932	0.159744	0.117338	1.3614	0.173388	0.779505
COQ10A	25.0621	0.478356	0.351514	1.36084	0.173563	NA
TSHZ3	10.0714	0.729145	0.535994	1.36036	0.173716	NA
HMGN2	1508.61	-0.0846961	0.0622633	-1.36029	0.173738	0.779505
CDK5	132.044	0.202875	0.149159	1.36012	0.173792	0.779505
ZNF746	22.4977	-0.490253	0.360459	-1.36008	0.173805	NA
ORC6	241.432	0.155122	0.114057	1.36004	0.173816	0.779505
YTHDF3	473.137	-0.125179	0.0920424	-1.36001	0.173827	0.779505
ESF1	152.735	-0.190838	0.140334	-1.35989	0.173866	0.779505
BMP4	46.2489	0.353593	0.260033	1.3598	0.173894	NA
ZNF605	20.4063	0.525899	0.386795	1.35963	0.173946	NA
MCTS1	384.916	-0.12357	0.0908993	-1.35942	0.174013	0.779505
ERGIC1	673.037	-0.0983976	0.0723861	-1.35934	0.174038	0.779505
ZHX3	143.201	0.193614	0.142451	1.35916	0.174095	0.779505
AK4	144.536	0.198814	0.146323	1.35873	0.174232	0.779505
CHTF8	171.305	-0.179436	0.132076	-1.35858	0.174281	0.779505
CYP20A1	85.4031	-0.254267	0.187216	-1.35815	0.174415	NA
TPBG	255.702	-0.148546	0.109385	-1.35802	0.174458	0.779505
SLC2A12	24.2147	-0.471189	0.346983	-1.35796	0.174476	NA
CALCOCO2	458.116	0.120616	0.0888345	1.35776	0.174541	0.779505
DPH3	380.712	-0.13565	0.0999114	-1.35771	0.174557	0.779505
ARL14	3.2279	1.35885	1.00161	1.35667	0.174887	NA
PARP2	220.81	0.159854	0.117868	1.35621	0.175031	0.781005
NOTCH2NLC	84.3695	-0.268164	0.197842	-1.35545	0.175276	NA
AKAP17A	69.4103	0.296698	0.21894	1.35516	0.175366	NA
GPC4	103.258	0.230208	0.169883	1.35509	0.175388	0.781977
SUZ12	70.9415	-0.279236	0.206078	-1.355	0.175416	NA
MFF	277.732	-0.142219	0.104992	-1.35457	0.175554	0.782102
ANXA1	9.46313	0.761685	0.562326	1.35453	0.175569	NA
ARMC7	80.6991	0.264319	0.19516	1.35437	0.175618	NA
BDKRB2	10.0133	0.750352	0.554142	1.35408	0.175711	NA
TCF7L1	28.9003	0.433485	0.320176	1.3539	0.175769	NA
NFKBIL1	45.1838	0.347156	0.256494	1.35347	0.175906	NA
DPYSL4	21.8152	0.490665	0.362587	1.35323	0.175981	NA
ROM1	22.8936	0.479201	0.354183	1.35297	0.176064	NA
CAP1	415.471	-0.122507	0.0905485	-1.35294	0.176074	0.783465
PAWR	55.0456	-0.309908	0.229104	-1.3527	0.176152	NA
TIGD1	23.2267	-0.509299	0.376506	-1.3527	0.176153	NA
IL6ST	32.1362	0.405682	0.299952	1.35249	0.176218	NA
RNF103	214.963	0.161619	0.119523	1.3522	0.17631	0.783465
SON	995.996	-0.0870716	0.0644193	-1.35164	0.176491	0.783465
IER3	1219.95	0.0810868	0.0600227	1.35094	0.176716	0.783465
TRIM7	1.79639	-2.0211	1.49613	-1.35088	0.176732	NA
RGPD6	381.719	0.136518	0.101073	1.35069	0.176793	0.783465
EIF4A2	833.652	-0.0977521	0.0723759	-1.35062	0.176818	0.783465
CLK3	130.022	0.210523	0.155902	1.35036	0.176902	0.783465
LRP4	9.93294	0.737074	0.54599	1.34998	0.177024	NA
PPIH	317.328	-0.136808	0.101353	-1.34981	0.177077	0.783465
CERS6	245.248	-0.180662	0.133894	-1.34929	0.177245	0.783465
STYX	80.6162	-0.263543	0.195337	-1.34917	0.177281	NA
NDUFA4	2557.05	-0.0816852	0.0605498	-1.34906	0.177318	0.783465
PDIA4	823.772	0.092442	0.0685452	1.34863	0.177456	0.783465
SEPTIN10	71.5042	-0.286923	0.212777	-1.34847	0.177508	NA
ELP3	232.383	-0.169421	0.12567	-1.34814	0.177613	0.783465
KITLG	131.203	-0.200522	0.148757	-1.34799	0.177663	0.783465
SOWAHC	73.0424	-0.290383	0.215514	-1.3474	0.177851	NA
RHOBTB3	2135.89	0.064429	0.0478277	1.34711	0.177946	0.783555
SGO2	191.649	-0.170636	0.126673	-1.34706	0.177961	0.783555
KDM4B	36.7266	0.37141	0.275821	1.34656	0.17812	NA
PIK3R4	91.52	-0.240582	0.178706	-1.34625	0.178222	NA
THNSL2	69.5203	0.27738	0.206115	1.34575	0.178383	NA
HSD17B14	5.37378	0.991417	0.736923	1.34535	0.178513	NA
AP5Z1	36.4664	-0.379021	0.28188	-1.34462	0.178748	NA
SEPHS1	455.992	-0.116785	0.0868697	-1.34437	0.178829	0.786766
IGHMBP2	57.8339	-0.298491	0.222034	-1.34435	0.178835	NA
SLC46A1	56.3597	0.301714	0.224492	1.34399	0.178953	NA
MXD1	124.723	0.210563	0.156694	1.34379	0.179018	0.78688
MGST3	172.098	0.182505	0.135866	1.34328	0.179183	0.78688
FHIP2A	143.353	-0.206854	0.154034	-1.34291	0.179301	0.78688
CAMK1D	34.0686	0.397184	0.295821	1.34265	0.179386	NA
CCDC159	12.4253	-0.678529	0.50539	-1.34258	0.179407	NA
KDM2B	110.076	0.219596	0.163565	1.34257	0.179413	0.78688
PRPF39	91.2011	-0.238862	0.178015	-1.34181	0.179657	NA
[truncated: 9,856 more rows]

## Sheet: MB157-WT
Genes	baseMean	log2FoldChange	lfcSE	stat	pvalue	padj
H3C2	2147.19	-2.31107	0.0606429	-38.1095	0	0
PTTG1	2380.15	-2.32147	0.0624694	-37.1618	2.83025e-302	1.5231e-298
BIRC5	1435.15	-2.43072	0.0670506	-36.252	9.2293e-288	3.31117e-284
H4C8	1690.36	-2.21864	0.0684166	-32.4284	1.09335e-230	2.94194e-227
HMGB2	1194.05	-2.30295	0.0717157	-32.1122	2.97721e-226	6.40874e-223
H1-3	559.714	-2.72246	0.100185	-27.1744	1.30247e-162	2.33641e-159
H2AC13	927.067	-2.49769	0.0924918	-27.0045	1.3086e-160	2.01206e-157
H1-2	2203.82	-1.73193	0.0665296	-26.0325	2.12527e-149	2.85929e-146
CDC20	1302.9	-1.56473	0.0639141	-24.4818	2.31e-132	2.7625e-129
AURKB	492.895	-2.54343	0.106063	-23.9804	4.45456e-127	4.79444e-124
HMGN2	1007.35	-1.68436	0.0740311	-22.7521	1.36938e-114	1.33988e-111
HMGB1	2731.99	-1.31504	0.0586829	-22.4093	3.19705e-111	2.86749e-108
KIF20A	281.414	-3.35106	0.150019	-22.3376	1.59425e-110	1.31991e-107
H3C10	388.211	-2.84425	0.128483	-22.1371	1.38835e-108	1.06734e-105
PLK1	442.879	-2.15598	0.0999593	-21.5686	3.54459e-103	2.54336e-100
H3C1	633.905	-2.02547	0.0942352	-21.4938	1.7807e-102	1.19785e-99
CCNB1	740.054	-1.65612	0.0770969	-21.481	2.34192e-102	1.48271e-99
PCLAF	559.494	-1.85525	0.0883347	-21.0025	6.22402e-98	3.72162e-95
SMC4	883.958	-1.62653	0.0774864	-20.9912	7.89214e-98	4.47069e-95
UBE2T	1052.34	-1.51197	0.0730115	-20.7086	2.89628e-95	1.55863e-92
PBK	457.511	-1.99179	0.0967321	-20.5908	3.31879e-94	1.70096e-91
NEK2	289.374	-2.51058	0.125504	-20.004	5.07879e-89	2.48468e-86
MYBL2	438.464	-2.08731	0.104565	-19.9618	1.18371e-88	5.53925e-86
H1-4	1385.9	-2.33325	0.118122	-19.7529	7.56894e-87	3.39435e-84
CDK1	399.524	-2.08417	0.105717	-19.7147	1.61197e-86	6.93985e-84
H1-5	3716.43	-2.95976	0.151255	-19.5681	2.89498e-85	1.19841e-82
TOP2A	418.923	-2.03834	0.10587	-19.2532	1.32623e-82	5.28673e-80
CDCA8	464.54	-1.8087	0.0947127	-19.0968	2.68677e-81	1.03278e-78
SPC25	275.754	-2.41147	0.126973	-18.9919	1.98881e-80	7.38121e-78
AURKA	518.786	-1.7496	0.0922969	-18.9562	3.92749e-80	1.40905e-77
H4C6	357.37	-2.3978	0.12775	-18.7695	1.34197e-78	4.65925e-76
KPNA2	2511.55	-0.945634	0.0513076	-18.4307	7.45222e-76	2.50651e-73
UBE2C	540.73	-1.74709	0.0961659	-18.1675	9.33362e-74	3.04417e-71
HJURP	486.603	-1.6598	0.0922197	-17.9984	2.00694e-72	6.35313e-70
UBE2S	1982.83	-1.04061	0.0592691	-17.5574	5.21842e-69	1.60474e-66
ARL6IP1	986.869	-1.21015	0.0692473	-17.4758	2.18979e-68	6.54686e-66
CDKN3	263.168	-2.22901	0.129391	-17.227	1.66703e-66	4.84925e-64
PRR11	1034.69	-1.33054	0.0781644	-17.0223	5.60786e-65	1.58835e-62
LMNB1	219.088	-2.3455	0.138717	-16.9085	3.89625e-64	1.07526e-61
KIFC1	285.505	-2.0863	0.124523	-16.7544	5.26091e-63	1.41558e-60
BUB1	518.248	-1.53333	0.0922899	-16.6143	5.49569e-62	1.44269e-59
DCBLD2	3655.69	0.77818	0.0469442	16.5767	1.02706e-61	2.63197e-59
H4C5	356.082	-1.78418	0.108379	-16.4624	6.8324e-61	1.71017e-58
CEP55	428.663	-1.7952	0.109171	-16.4439	9.27506e-61	2.26881e-58
CPA4	490.175	1.52034	0.0930897	16.332	5.84121e-60	1.39709e-57
PRC1	444.042	-1.64651	0.101038	-16.296	1.05423e-59	2.46668e-57
TTK	547.114	-1.44417	0.0889901	-16.2285	3.17195e-59	7.26377e-57
NDC80	171.739	-2.67314	0.165505	-16.1514	1.10991e-58	2.48873e-56
H3C8	1812.65	-2.50763	0.157625	-15.9088	5.50205e-57	1.20854e-54
H2BC6	166.435	-2.61731	0.167104	-15.6628	2.71871e-55	5.85229e-53
FAM72C	229.518	-2.00978	0.130006	-15.4592	6.54283e-54	1.38079e-51
H3C7	1053.75	-2.63146	0.170951	-15.3931	1.82188e-53	3.77094e-51
NUF2	150.926	-2.70583	0.175808	-15.3908	1.88598e-53	3.82995e-51
MKI67	141.779	-2.82462	0.184145	-15.3391	4.19221e-53	8.3557e-51
DLGAP5	162.304	-2.49131	0.16405	-15.1862	4.3629e-52	8.53781e-50
FBXO5	343.508	-1.72788	0.114064	-15.1484	7.76594e-52	1.49259e-49
SPAG5	299.673	-1.70564	0.113632	-15.0102	6.29807e-51	1.18923e-48
RRM2	1591.76	-1.81399	0.120892	-15.0051	6.80173e-51	1.26219e-48
RAD21	1050.52	-0.97661	0.0652186	-14.9744	1.07929e-50	1.96888e-48
NUSAP1	224.31	-1.97416	0.132568	-14.8917	3.73375e-50	6.69773e-48
ANLN	1740.21	-0.86225	0.0581193	-14.8359	8.58864e-50	1.5154e-47
KRT18	2403.52	0.767474	0.0527657	14.5449	6.28847e-48	1.09166e-45
DEPDC1	834.806	-1.23219	0.0847769	-14.5345	7.32549e-48	1.2515e-45
IL32	769.187	1.10493	0.0768522	14.3773	7.18578e-47	1.20845e-44
CALD1	1406.5	0.891986	0.0622818	14.3218	1.59984e-46	2.6491e-44
H4C2	173.442	-2.30021	0.16164	-14.2304	5.93298e-46	9.67526e-44
TMPO	176.566	-2.13042	0.149992	-14.2036	8.70775e-46	1.39883e-43
MAD2L1	922.673	-1.02842	0.0735419	-13.9842	1.94732e-44	3.08221e-42
CCNA2	163.867	-2.17838	0.156197	-13.9464	3.31079e-44	5.16436e-42
TNFRSF19	362.356	1.4271	0.102918	13.8664	1.01185e-43	1.55579e-41
CDC25B	495.025	-1.19426	0.0864635	-13.8124	2.14701e-43	3.25469e-41
TPX2	305.88	-1.61425	0.116905	-13.8083	2.2723e-43	3.39677e-41
KIF2C	156.475	-2.44747	0.177556	-13.7842	3.17184e-43	4.67651e-41
STMN1	1158.97	-0.874821	0.0642594	-13.6139	3.31086e-42	4.81551e-40
FAM83D	169.041	-2.12698	0.15671	-13.5727	5.8128e-42	8.34176e-40
TENM2	547.435	1.30327	0.0964712	13.5094	1.37626e-41	1.94904e-39
H4C11	787.539	-2.64782	0.196142	-13.4995	1.57464e-41	2.20102e-39
GMNN	593.809	-1.17419	0.0870783	-13.4843	1.93442e-41	2.66925e-39
ESPL1	192.004	-1.97851	0.146867	-13.4715	2.30263e-41	3.13712e-39
TYMS	897.47	-1.95456	0.145622	-13.4222	4.48303e-41	6.03135e-39
GAS2L3	175.276	-2.01526	0.151157	-13.3322	1.50371e-40	1.99808e-38
H2AC21	133.632	-2.58417	0.196023	-13.183	1.09883e-39	1.44229e-37
CKS2	999.228	-0.925582	0.0705865	-13.1127	2.784e-39	3.61015e-37
SKA2	2654.27	-0.719253	0.0549356	-13.0927	3.62676e-39	4.64701e-37
SPARC	54944.2	0.626078	0.0478576	13.0821	4.16735e-39	5.27685e-37
CKAP2L	212.108	-1.74029	0.133148	-13.0704	4.86284e-39	6.0859e-37
DEPDC1B	200.094	-1.80949	0.138657	-13.0501	6.34562e-39	7.85033e-37
KRT8	1627.79	0.746251	0.057382	13.005	1.14654e-38	1.4023e-36
KIF23	283.599	-1.52874	0.117866	-12.9702	1.80582e-38	2.18382e-36
NSD2	403.511	-1.26597	0.0980801	-12.9075	4.08356e-38	4.88348e-36
NCAPG	175.708	-1.90668	0.148378	-12.8502	8.58323e-38	1.01518e-35
BUB1B	203.424	-1.85391	0.146165	-12.6837	7.28088e-37	8.51784e-35
MYL9	1346.77	0.738872	0.0587233	12.5823	2.64344e-36	3.05928e-34
CDCA2	201.615	-1.72113	0.136866	-12.5753	2.88574e-36	3.30418e-34
KIF11	157.549	-1.94262	0.155302	-12.5086	6.69763e-36	7.58807e-34
DEK	407.123	-1.28285	0.103631	-12.379	3.39603e-35	3.80745e-33
DUSP1	266.646	1.46216	0.119527	12.2329	2.07383e-34	2.3011e-32
H4C15	204.008	-2.92313	0.239348	-12.2129	2.65376e-34	2.91453e-32
H4C16	253.928	-1.4522	0.120699	-12.0316	2.42437e-33	2.6357e-31
HMMR	124.521	-2.19558	0.182602	-12.0239	2.66268e-33	2.86584e-31
GARS1	1372.29	0.706309	0.0589319	11.9852	4.24967e-33	4.52864e-31
CENPW	830.048	-0.8776	0.0732429	-11.9821	4.41249e-33	4.65604e-31
SRSF3	1336.05	-0.729204	0.0609081	-11.9722	4.96955e-33	5.19294e-31
KNL1	168.151	-1.79465	0.151205	-11.869	1.7154e-32	1.77527e-30
MAGED1	874.087	0.816924	0.0688787	11.8603	1.90203e-32	1.94968e-30
TK1	424.292	-1.08562	0.0923638	-11.7538	6.75304e-32	6.85689e-30
NCAPH	138.832	-1.95355	0.166717	-11.7177	1.03423e-31	1.04032e-29
YWHAH	1232.48	-0.723407	0.0618296	-11.7	1.27432e-31	1.26996e-29
GPSM2	180.225	-1.66433	0.142434	-11.6849	1.52219e-31	1.50306e-29
SSRP1	872.105	-0.803068	0.0691112	-11.6199	3.26388e-31	3.19356e-29
TUBB2A	1957.82	0.690608	0.0595138	11.6042	3.92476e-31	3.8056e-29
CCNB2	232.574	-1.47053	0.126756	-11.6013	4.05981e-31	3.9014e-29
IQGAP3	83.4271	-3.02128	0.261018	-11.575	5.5172e-31	5.25501e-29
TRIM59	222.857	-1.57251	0.136	-11.5625	6.37887e-31	6.02243e-29
ATP6V0E1	2640.62	0.631593	0.0547097	11.5444	7.87556e-31	7.37084e-29
NCAPD2	193.487	-1.60574	0.139439	-11.5157	1.09975e-30	1.02039e-28
SYNGR2	981.774	0.827317	0.0721097	11.473	1.80248e-30	1.65813e-28
TUBB2B	1205.18	0.733915	0.0642653	11.4201	3.31895e-30	3.02727e-28
MAD2L2	918.915	-0.761794	0.0671481	-11.345	7.8539e-30	7.10349e-28
TUBA1A	1872.72	0.619673	0.0547602	11.3161	1.0919e-29	9.79341e-28
NUCKS1	872.219	-0.847875	0.0753409	-11.2538	2.21717e-29	1.97219e-27
CCNB3	89.1696	-2.51389	0.223946	-11.2254	3.0601e-29	2.69966e-27
H2AZ2	491.395	-1.0183	0.091211	-11.1642	6.10098e-29	5.3386e-27
RRM1	928.117	-0.806908	0.0724234	-11.1415	7.87412e-29	6.83461e-27
CENPE	181.169	-1.60758	0.14449	-11.1259	9.38281e-29	8.07897e-27
SELENOM	867.563	0.769077	0.0698073	11.0171	3.15936e-28	2.69874e-26
H4C1	71.2333	-2.8378	0.257809	-11.0074	3.52161e-28	2.9781e-26
CBX5	837.511	-0.76291	0.0693123	-11.0068	3.54174e-28	2.9781e-26
CIP2A	293.212	-1.21974	0.111051	-10.9836	4.58397e-28	3.82459e-26
CKS1B	734.908	-0.818211	0.0746708	-10.9576	6.11207e-28	5.06033e-26
CARHSP1	515.156	-0.948615	0.0866492	-10.9478	6.81074e-28	5.59573e-26
ARHGAP11A	190.743	-1.51552	0.13948	-10.8655	1.68289e-27	1.37219e-25
MELK	304.918	-1.2251	0.113132	-10.829	2.5096e-27	2.03089e-25
ITM2A	1964.06	0.625345	0.0577934	10.8204	2.75691e-27	2.21437e-25
COL1A1	3225.35	0.632622	0.0585609	10.8028	3.3385e-27	2.66165e-25
CCN2	477.693	1.04154	0.0964551	10.7982	3.51002e-27	2.77782e-25
H3C11	173.76	-2.86187	0.26506	-10.7971	3.55272e-27	2.79109e-25
TRIM28	1052.16	-0.688778	0.0640376	-10.7558	5.56268e-27	4.33849e-25
PTGES3	2754.89	-0.542993	0.0507293	-10.7037	9.77574e-27	7.56951e-25
HSD17B11	369.595	-1.04147	0.0976052	-10.6702	1.40352e-26	1.07901e-24
SKP2	619.231	-0.821179	0.0772408	-10.6314	2.12857e-26	1.62481e-24
RCAN1	172.046	1.52601	0.143745	10.6161	2.5087e-26	1.90149e-24
ANP32E	463.066	-0.973786	0.0919091	-10.5951	3.14015e-26	2.36345e-24
DDX39A	975.805	-0.732434	0.0691402	-10.5935	3.19515e-26	2.38816e-24
KIF20B	107.855	-1.9773	0.18703	-10.5721	4.01315e-26	2.97886e-24
PLP2	2053.72	-0.567142	0.0536747	-10.5663	4.27143e-26	3.14887e-24
TAGLN	163.366	1.53133	0.145179	10.5479	5.19329e-26	3.8024e-24
PTTG2	79.3133	-2.45879	0.234726	-10.4752	1.12323e-25	8.1685e-24
WIPI1	301.818	1.13743	0.10863	10.4707	1.1778e-25	8.5078e-24
MXD3	120.726	-1.82938	0.174832	-10.4636	1.26924e-25	9.10722e-24
SLC16A4	143.273	1.64404	0.157238	10.4557	1.37911e-25	9.83007e-24
ECT2	216.75	-1.31915	0.127456	-10.3498	4.19259e-25	2.96874e-23
KIF14	186.322	-1.42864	0.139586	-10.2348	1.38439e-24	9.7387e-23
SKA3	139.006	-1.83696	0.179864	-10.213	1.73347e-24	1.21151e-22
AP1S1	560.619	0.883384	0.0865769	10.2035	1.91323e-24	1.32852e-22
LOXL2	1922.18	0.554047	0.0544571	10.174	2.59046e-24	1.78725e-22
CENPF	85.2061	-2.1768	0.214145	-10.1651	2.83872e-24	1.94606e-22
USP1	416.813	-1.01446	0.100514	-10.0927	5.95166e-24	4.05428e-22
ITGA3	501.891	0.840191	0.08422	9.97615	1.9384e-23	1.31214e-21
ICAM1	361.889	0.982791	0.0988318	9.94408	2.67627e-23	1.80029e-21
HDGF	1814.79	-0.593215	0.0599016	-9.90317	4.03288e-23	2.69601e-21
ASPM	123.535	-1.69269	0.172008	-9.84078	7.51267e-23	4.99129e-21
CDCA3	181.424	-3.14855	0.320167	-9.83408	8.02961e-23	5.30201e-21
WLS	748.073	0.706471	0.0726428	9.72527	2.35286e-22	1.54414e-20
ANP32B	1268.96	-0.693531	0.0713266	-9.72331	2.39848e-22	1.56454e-20
FAM111A	212.538	-1.27333	0.131041	-9.71705	2.55053e-22	1.6537e-20
MCM7	485.91	-0.858228	0.0885859	-9.68809	3.38819e-22	2.18366e-20
DYNC2I2	336.391	-0.976955	0.101266	-9.64742	5.04063e-22	3.2293e-20
KIF18B	85.7039	-2.00566	0.208084	-9.6387	5.48792e-22	3.49506e-20
ASS1	1214.4	0.652439	0.0677448	9.63084	5.92404e-22	3.75061e-20
PYGL	610.391	0.779696	0.0812931	9.59117	8.709e-22	5.48158e-20
EXO1	124.551	-1.66039	0.173237	-9.58451	9.28975e-22	5.81312e-20
LUM	455.091	0.858239	0.0897376	9.56387	1.13428e-21	7.05682e-20
SGO2	274.265	-1.13711	0.118908	-9.56294	1.14456e-21	7.0798e-20
NRN1	376.393	0.945538	0.0995587	9.49729	2.15413e-21	1.32485e-19
H2AZ1	1937.28	-0.549237	0.0580364	-9.46367	2.97308e-21	1.81814e-19
CCDC80	300.519	1.01623	0.108979	9.32505	1.10929e-20	6.74534e-19
PIMREG	93.1825	-1.84918	0.198675	-9.30759	1.30771e-20	7.90722e-19
PTBP1	1175.26	-0.578087	0.0622157	-9.29165	1.51917e-20	9.13456e-19
PRDX5	1801.71	0.65029	0.0700026	9.28952	1.54989e-20	9.26749e-19
HAUS8	291.67	-1.0218	0.110295	-9.26426	1.96433e-20	1.16807e-18
CLU	379.323	0.917507	0.0991773	9.25118	2.22033e-20	1.31304e-18
MVP	253.494	1.14293	0.123693	9.24005	2.46371e-20	1.44901e-18
ALYREF	470.134	-0.946085	0.102416	-9.23771	2.51826e-20	1.47305e-18
TUBA1B	1760.22	-0.552225	0.059797	-9.235	2.58284e-20	1.50265e-18
NASP	761.606	-0.696562	0.075566	-9.21794	3.02867e-20	1.75256e-18
CLSPN	175.694	-1.3009	0.141982	-9.16241	5.07492e-20	2.92093e-18
CENPU	158.649	-1.49212	0.162934	-9.15784	5.29484e-20	3.0313e-18
WDR76	138.269	-1.46575	0.160418	-9.13707	6.41688e-20	3.65423e-18
FANCD2	198.33	-1.17558	0.1291	-9.10601	8.54637e-20	4.84129e-18
TTC3	662.585	0.707477	0.0778444	9.08835	1.00552e-19	5.66616e-18
PIK3R2	661.323	0.692475	0.0762066	9.0868	1.01997e-19	5.71765e-18
RHEB	913.132	-0.678051	0.0746897	-9.07824	1.10348e-19	6.15375e-18
CYB5R1	736.114	0.669813	0.0737912	9.07714	1.11469e-19	6.18422e-18
H4C4	522.481	-2.4467	0.270841	-9.0337	1.65966e-19	9.16045e-18
S100A6	2074.93	0.590854	0.0654597	9.02622	1.77702e-19	9.7582e-18
SLC9A7	216.612	1.10618	0.123026	8.99141	2.44084e-19	1.33354e-17
MGST3	917.796	0.634707	0.0707152	8.97553	2.81981e-19	1.53281e-17
BMP1	894.261	0.622466	0.0694586	8.96168	3.19782e-19	1.72955e-17
CHPF	805.233	0.680767	0.0761344	8.94165	3.83418e-19	2.06337e-17
CKAP5	617.166	-0.71152	0.0796959	-8.92794	4.34026e-19	2.32409e-17
SEC61A1	2116.63	0.464215	0.0520667	8.91577	4.84429e-19	2.58115e-17
CCN1	1194.71	0.552313	0.0619982	8.90853	5.17144e-19	2.74188e-17
TAF13	733.723	0.720411	0.0811161	8.88123	6.61234e-19	3.48866e-17
KIF22	221.447	-1.22692	0.138368	-8.86704	7.51129e-19	3.94361e-17
XPO1	2958.71	-0.460557	0.05199	-8.85857	8.10492e-19	4.23463e-17
SMC3	321.535	-0.967727	0.109333	-8.85115	8.66209e-19	4.50387e-17
CALU	963.428	0.632372	0.0714579	8.84958	8.78518e-19	4.54591e-17
HYLS1	297.636	-0.960341	0.108718	-8.83329	1.01643e-18	5.23436e-17
FOXM1	129.771	-1.47341	0.16711	-8.81702	1.17541e-18	6.02428e-17
AKAP12	356.705	0.912074	0.103656	8.79907	1.37954e-18	7.03697e-17
ATP6V1F	973.126	0.600271	0.0682715	8.79241	1.46389e-18	7.43199e-17
FAM111B	158.939	-1.38231	0.157319	-8.7867	1.54016e-18	7.78251e-17
CENPM	98.64	-1.71745	0.195897	-8.7671	1.83325e-18	9.22023e-17
RBBP7	706.765	-0.720497	0.0823629	-8.74784	2.17476e-18	1.0887e-16
CIT	101.758	-1.58552	0.181739	-8.72417	2.68129e-18	1.33605e-16
ACTL6A	659.129	-0.673604	0.0773436	-8.70924	3.05915e-18	1.51731e-16
NABP1	366.742	0.881909	0.101396	8.6977	3.38689e-18	1.67216e-16
CUL4B	2366.41	0.491991	0.0566526	8.68434	3.80937e-18	1.87216e-16
TACC3	110.401	-1.56122	0.179814	-8.68244	3.87377e-18	1.89515e-16
GTSE1	77.2655	-1.88225	0.217266	-8.66334	4.5813e-18	2.23115e-16
TRA2B	754.891	-0.631181	0.0729488	-8.65238	5.04356e-18	2.44522e-16
E2F8	51.177	-2.55547	0.295808	-8.63894	5.67364e-18	2.73836e-16
KIF18A	337.948	-0.90283	0.104937	-8.60354	7.72938e-18	3.7139e-16
SHISA3	65.671	-2.0607	0.239939	-8.58842	8.81769e-18	4.21799e-16
UHRF1	178.595	-1.17754	0.137903	-8.53888	1.35535e-17	6.45469e-16
SMC2	342.13	-0.856146	0.100389	-8.52827	1.48559e-17	7.04378e-16
CENPA	70.7976	-1.9558	0.230667	-8.47888	2.27376e-17	1.07336e-15
FLOT1	499.139	-0.721235	0.0851731	-8.46787	2.49915e-17	1.1746e-15
CDC37	1632.61	0.492192	0.0581429	8.46521	2.55684e-17	1.19649e-15
QPRT	243.333	1.0377	0.122767	8.45258	2.84937e-17	1.32761e-15
P4HB	2995.75	0.41624	0.0494103	8.42416	3.63336e-17	1.6856e-15
SFPQ	439.025	-0.769979	0.0915159	-8.4136	3.9761e-17	1.83668e-15
FKBP1A	2774.29	0.42599	0.0508922	8.37043	5.7409e-17	2.64057e-15
CDKN2C	104.679	-1.51293	0.180941	-8.36148	6.19362e-17	2.83668e-15
DBF4	242.995	-0.987598	0.118519	-8.33284	7.89244e-17	3.59942e-15
CENPI	182.278	-1.11051	0.133606	-8.31182	9.42431e-17	4.27991e-15
ALPK2	420.307	0.774854	0.0933131	8.30381	1.00821e-16	4.55938e-15
PHF19	73.4151	-1.88322	0.227793	-8.26722	1.37115e-16	6.17475e-15
PLD3	452.957	0.755405	0.0913884	8.26588	1.38669e-16	6.21871e-15
STK24	974.891	-0.560681	0.0678425	-8.26445	1.40342e-16	6.26765e-15
SUN2	273.664	-0.940907	0.114017	-8.25236	1.55299e-16	6.90695e-15
IL11	271.029	0.935219	0.113396	8.24737	1.61924e-16	7.17198e-15
ZDHHC9	504.791	0.778409	0.0944316	8.2431	1.67808e-16	7.40214e-15
SPC24	89.814	-1.6779	0.203881	-8.22977	1.87573e-16	8.24022e-15
LOXL1	452.348	0.754191	0.0919336	8.20365	2.33205e-16	1.02032e-14
EVI2B	61.6006	-2.05389	0.250391	-8.20274	2.34966e-16	1.02386e-14
RACGAP1	111.93	-1.40503	0.171461	-8.19448	2.51678e-16	1.09226e-14
BANF1	1186.76	-0.503438	0.0615906	-8.17395	2.98465e-16	1.29011e-14
MAGED2	1150.67	0.508802	0.0624571	8.14643	3.74841e-16	1.61376e-14
HMOX2	483.055	0.698829	0.0865693	8.07248	6.88842e-16	2.95379e-14
PPIC	632.899	0.655097	0.0813933	8.04854	8.37904e-16	3.57871e-14
ITGB1	884.692	0.559147	0.0698132	8.00918	1.15473e-15	4.9124e-14
ACKR3	277.719	0.939148	0.117913	7.96478	1.65523e-15	7.01389e-14
CACYBP	774.643	-0.58138	0.0731466	-7.94815	1.89311e-15	7.99039e-14
SFXN3	234.606	0.950724	0.119712	7.94176	1.99333e-15	8.35787e-14
GOLGA8B	258.935	0.986624	0.124235	7.94161	1.9957e-15	8.35787e-14
CA8	52.3066	-2.26219	0.285027	-7.93676	2.07535e-15	8.65774e-14
CBS	504.274	0.693976	0.0875519	7.92645	2.25495e-15	9.37068e-14
ATP6AP2	2492.93	0.385678	0.0488862	7.88929	3.03899e-15	1.25802e-13
WDR62	139.769	-1.20719	0.15303	-7.88864	3.05508e-15	1.25984e-13
RAD54L	135.775	-1.25672	0.159641	-7.87216	3.48561e-15	1.43189e-13
JPT1	2571.64	-0.39734	0.0504848	-7.87049	3.53265e-15	1.4457e-13
FLNC	415.154	0.742272	0.0943762	7.86503	3.69014e-15	1.50443e-13
SHCBP1	99.2271	-1.46562	0.186501	-7.85854	3.88641e-15	1.57847e-13
SND1	1299.31	0.507536	0.0646415	7.85154	4.10963e-15	1.66285e-13
H2AC20	48.7751	-2.22439	0.283497	-7.84624	4.28694e-15	1.7281e-13
H4C3	202.53	-2.0211	0.258034	-7.83271	4.7746e-15	1.9175e-13
UBE2H	1331.63	0.487534	0.0623953	7.81363	5.55619e-15	2.22309e-13
RHOQ	995.491	0.512014	0.0655733	7.80828	5.79749e-15	2.31105e-13
CDCA5	70.0569	-1.78743	0.229474	-7.78925	6.74062e-15	2.67709e-13
CTSB	6036.66	0.437892	0.0562568	7.7838	7.03805e-15	2.78495e-13
NCAPG2	156.797	-1.14068	0.147565	-7.73003	1.07525e-14	4.23916e-13
MIS18BP1	187.191	-1.05306	0.136903	-7.69203	1.44824e-14	5.68882e-13
GPX4	4491.92	-0.401354	0.0523168	-7.67162	1.69838e-14	6.64714e-13
LRR1	152.698	-1.1294	0.147534	-7.65517	1.93063e-14	7.52876e-13
RUNX3	187.516	-1.05368	0.138271	-7.62042	2.52856e-14	9.82487e-13
MND1	92.9386	-1.42651	0.188252	-7.57768	3.51782e-14	1.36195e-12
ATAD2	260.38	-0.856161	0.113157	-7.56615	3.84439e-14	1.48305e-12
APOBEC3B	163.71	-1.05041	0.13995	-7.5056	6.11491e-14	2.35053e-12
NCAPH2	285.235	-0.907522	0.121091	-7.49454	6.65302e-14	2.54827e-12
PRIM1	61.3673	-1.79777	0.240147	-7.48612	7.09413e-14	2.70759e-12
MCM10	132.882	-1.19552	0.160591	-7.44446	9.73385e-14	3.70196e-12
SLC44A2	565.77	0.613712	0.0826325	7.427	1.11087e-13	4.20997e-12
SEPHS1	383.467	-0.699082	0.0946646	-7.38483	1.52645e-13	5.76463e-12
L1CAM	2045.94	0.388497	0.0528905	7.34531	2.05286e-13	7.72551e-12
LRP1	120.085	1.27302	0.173351	7.3436	2.07919e-13	7.79731e-12
SRSF1	1538.81	-0.46686	0.0636583	-7.33384	2.23644e-13	8.35792e-12
LGMN	661.047	0.615301	0.0839124	7.33266	2.25635e-13	8.40316e-12
GLIPR1	109.359	1.32115	0.180749	7.30932	2.685e-13	9.96507e-12
RNASEH2A	554.051	-0.628073	0.0859934	-7.30374	2.79882e-13	1.03518e-11
XRCC6	3909.18	-0.333033	0.0456186	-7.30038	2.86959e-13	1.05772e-11
UQCR11	1060.67	0.574453	0.0794058	7.23439	4.6761e-13	1.71771e-11
LDHA	8600.95	-0.318631	0.0440552	-7.23256	4.73982e-13	1.73519e-11
TMEM63B	425.297	0.683259	0.0945114	7.22938	4.85187e-13	1.77019e-11
MOSPD1	281.994	0.793199	0.109901	7.2174	5.29914e-13	1.92685e-11
YPEL5	833.689	0.546386	0.0758014	7.20812	5.67297e-13	2.05583e-11
FAIM	270.104	-0.807262	0.112033	-7.20556	5.78076e-13	2.08786e-11
MAZ	230.312	-0.859677	0.119466	-7.19597	6.2016e-13	2.23237e-11
ILF2	1069.05	-0.486044	0.0676166	-7.18824	6.56341e-13	2.35473e-11
LAMC1	987.742	0.528613	0.073713	7.17123	7.43272e-13	2.65775e-11
LIPA	273.471	0.837511	0.116893	7.16479	7.79055e-13	2.77648e-11
PLK4	85.5514	-1.39704	0.195682	-7.13935	9.37764e-13	3.33107e-11
HSPA1B	574.167	-0.585906	0.082214	-7.1266	1.02878e-12	3.64236e-11
GNG12	497.309	0.634874	0.0891035	7.12513	1.03981e-12	3.66934e-11
ACTA2	358.905	0.687672	0.0967956	7.10438	1.20864e-12	4.25116e-11
PCBP2	2018.2	-0.370273	0.0521865	-7.09519	1.29178e-12	4.52879e-11
GLS	4197.54	0.356432	0.0503036	7.08562	1.38426e-12	4.83725e-11
TPRG1L	270.502	0.802342	0.113352	7.07835	1.4588e-12	5.08125e-11
FABP5	1250.58	-0.459643	0.065049	-7.06611	1.59338e-12	5.5321e-11
CLIP3	370.901	0.693581	0.0983898	7.04932	1.79795e-12	6.22228e-11
P3H1	1252.3	0.445762	0.0632699	7.0454	1.84935e-12	6.37965e-11
HMGB3	582.607	-0.576718	0.0821935	-7.01659	2.27348e-12	7.81771e-11
KHSRP	2091.43	-0.410626	0.0586021	-7.00701	2.43463e-12	8.34522e-11
CENPO	303.179	-0.843152	0.120366	-7.00489	2.47189e-12	8.446e-11
DNMT1	587.243	-0.60466	0.0863418	-7.0031	2.50354e-12	8.5271e-11
COL5A2	1711.49	0.405293	0.0579095	6.99874	2.58281e-12	8.76934e-11
PHF10	240.869	-0.831237	0.119224	-6.97207	3.12303e-12	1.05702e-10
MBOAT7	610.51	0.5484	0.0788307	6.95668	3.48396e-12	1.17548e-10
CALM3	510.097	-0.604309	0.0869584	-6.9494	3.66854e-12	1.23389e-10
GRN	476.65	0.60116	0.0865706	6.94415	3.80733e-12	1.27658e-10
COX6B1	5517.96	0.325821	0.0469936	6.93331	4.11097e-12	1.37411e-10
SYCE2	51.1963	-1.91492	0.276503	-6.9255	4.34423e-12	1.44497e-10
CDKN2B	272.901	0.777631	0.112288	6.92532	4.34981e-12	1.44497e-10
PCNA	201.211	-0.875367	0.126574	-6.91584	4.65094e-12	1.54025e-10
BRIX1	760.257	-0.515835	0.0746654	-6.90863	4.8937e-12	1.61567e-10
ATOX1	1022.86	0.445887	0.0646776	6.89399	5.42478e-12	1.78553e-10
PTRH2	902.548	0.456841	0.0665351	6.86617	6.59495e-12	2.16407e-10
MME	1596.56	0.401613	0.0585119	6.86379	6.70564e-12	2.1937e-10
DDX58	307.129	-0.736258	0.107427	-6.85355	7.20391e-12	2.34957e-10
PARP1	430.869	-0.637655	0.0932096	-6.84109	7.8595e-12	2.55564e-10
NEIL3	174.824	-1.68118	0.245972	-6.83486	8.20837e-12	2.66104e-10
ASF1B	174.112	-1.03157	0.151051	-6.82925	8.53584e-12	2.7589e-10
INCENP	77.467	-1.41782	0.207914	-6.81923	9.15317e-12	2.94957e-10
PLK2	2315.62	0.348231	0.0512658	6.79265	1.10091e-11	3.53705e-10
ESCO2	52.0096	-1.76486	0.260528	-6.77417	1.25125e-11	4.0081e-10
MZT1	254.088	-0.773351	0.11432	-6.76481	1.33486e-11	4.26324e-10
SCPEP1	1260.51	0.429308	0.0637817	6.73089	1.68627e-11	5.36962e-10
TIMP2	4808.04	0.351961	0.0523782	6.7196	1.82219e-11	5.78531e-10
COTL1	816.942	0.495821	0.0738712	6.71197	1.92018e-11	6.07849e-10
TICRR	79.6732	-1.34417	0.200892	-6.69102	2.21623e-11	6.99509e-10
LMNB2	216.598	-0.817315	0.12227	-6.68448	2.3174e-11	7.29303e-10
H2AC8	286.386	-2.19893	0.331182	-6.63963	3.14464e-11	9.86758e-10
SPANXB1	983.722	0.459284	0.0691923	6.6378	3.18408e-11	9.96229e-10
FGFR4	228.317	0.790943	0.119186	6.63622	3.21837e-11	1.00404e-09
GMPS	931.616	-0.466128	0.0704376	-6.61761	3.6505e-11	1.13556e-09
RBMX	462.632	-0.598085	0.0906469	-6.59797	4.16829e-11	1.29289e-09
YWHAZ	10381.2	-0.271365	0.0411459	-6.5952	4.24691e-11	1.31349e-09
FKBP9	1134.15	0.435463	0.066035	6.59443	4.26886e-11	1.3165e-09
PSIP1	157.442	-0.941489	0.142902	-6.58835	4.4473e-11	1.36761e-09
ZNF22	201.284	-0.848818	0.12897	-6.58149	4.65744e-11	1.42815e-09
TLCD4	143.876	-0.982222	0.149341	-6.57705	4.79865e-11	1.46727e-09
DNASE1L1	191.641	0.88003	0.133894	6.57258	4.94519e-11	1.50779e-09
KNTC1	101.31	-1.20723	0.183757	-6.56968	5.04235e-11	1.53307e-09
ID2	181.698	-0.873294	0.133162	-6.55815	5.44787e-11	1.6517e-09
CKAP2	124.483	-1.0738	0.163746	-6.55769	5.4646e-11	1.65212e-09
COQ10B	707.858	0.489576	0.0747074	6.55324	5.63004e-11	1.69737e-09
ERGIC1	1339.25	0.402737	0.0614851	6.55016	5.74743e-11	1.72792e-09
FKBP7	352.744	0.695248	0.106182	6.5477	5.84297e-11	1.75175e-09
CTSD	1857.08	0.349583	0.0534162	6.54452	5.96871e-11	1.78448e-09
SLC1A3	357.653	-0.664661	0.101884	-6.52369	6.85977e-11	2.0452e-09
ANXA1	2588	0.344952	0.0530303	6.50482	7.77886e-11	2.31281e-09
USO1	941.44	0.508728	0.0782191	6.50388	7.82733e-11	2.32081e-09
SGO1	77.3163	-1.35223	0.208144	-6.49658	8.21687e-11	2.42962e-09
H1-10	87.2281	-1.26768	0.195357	-6.48904	8.63866e-11	2.54734e-09
GINS1	208.999	-0.818888	0.126225	-6.48754	8.72484e-11	2.56572e-09
EBP	1110.54	-0.409699	0.0631638	-6.48629	8.79734e-11	2.57999e-09
NDE1	87.6444	-1.26542	0.195184	-6.48322	8.97827e-11	2.6259e-09
FBXO44	309.156	0.718435	0.110966	6.4744	9.51887e-11	2.77647e-09
SNRPB	2373.54	-0.403728	0.0624545	-6.46436	1.0173e-10	2.95925e-09
GLIPR2	322.795	0.674662	0.104385	6.46321	1.02506e-10	2.97378e-09
SLC4A8	51.0143	-1.68892	0.262697	-6.42916	1.28315e-10	3.71251e-09
CNOT9	520.146	-0.551194	0.0858304	-6.4219	1.34588e-10	3.88356e-09
IFIT3	95.8592	-1.19968	0.186845	-6.42075	1.356e-10	3.90232e-09
CBX3	2126.13	-0.339139	0.0528394	-6.4183	1.37803e-10	3.95512e-09
NUDCD2	653.245	-0.486588	0.075866	-6.41379	1.41948e-10	4.06325e-09
RHOC	1401.51	0.393296	0.0614156	6.40384	1.51517e-10	4.32568e-09
CENPN	91.6896	-1.19766	0.187179	-6.39844	1.56975e-10	4.46964e-09
ALKBH6	254.038	0.713999	0.111646	6.39519	1.60347e-10	4.55361e-09
SRSF4	306.297	-0.709015	0.111037	-6.38542	1.70932e-10	4.84142e-09
STIL	135.98	-1.00117	0.15697	-6.37808	1.79322e-10	5.06573e-09
TNFRSF9	35.1976	2.08971	0.328224	6.36672	1.93114e-10	5.44108e-09
DNAJC9	326.274	-0.651246	0.102393	-6.36024	2.01438e-10	5.66079e-09
SKA1	47.2314	-1.71127	0.269349	-6.35337	2.10644e-10	5.90408e-09
CTTN	1067.81	0.417461	0.065952	6.32976	2.45539e-10	6.86425e-09
CCNF	135.864	-1.66921	0.263981	-6.3232	2.56201e-10	7.14377e-09
SEC61G	2007.19	0.390672	0.0619698	6.30423	2.89633e-10	8.0551e-09
ARFGAP1	637.918	0.483708	0.0768287	6.29594	3.05551e-10	8.45791e-09
PLOD2	752.21	0.475135	0.0754677	6.29587	3.05689e-10	8.45791e-09
RABAC1	570.132	0.558611	0.0887972	6.29086	3.15713e-10	8.71287e-09
THOC6	126.842	-1.00433	0.159816	-6.2843	3.29324e-10	9.06525e-09
ANXA2	9806.97	0.273033	0.0434624	6.28204	3.34153e-10	9.17472e-09
BCAT1	570.296	0.51276	0.0817277	6.27401	3.51869e-10	9.63656e-09
SNRPF	1836.09	-0.341807	0.0544842	-6.27351	3.52996e-10	9.6429e-09
DHX9	589.359	-0.503061	0.0802526	-6.26848	3.64597e-10	9.93458e-09
DUSP14	219.654	0.760285	0.121561	6.25436	3.99155e-10	1.08487e-08
KIF15	44.4287	-1.78168	0.285057	-6.25025	4.09804e-10	1.11101e-08
EPRS1	793.756	0.471304	0.0754655	6.2453	4.23e-10	1.14391e-08
PIK3CD	253.859	0.733608	0.117505	6.24322	4.28656e-10	1.1563e-08
EXOSC8	121.478	-0.997054	0.159717	-6.24264	4.30248e-10	1.15769e-08
PLBD2	358.71	0.639415	0.102434	6.24223	4.31381e-10	1.15784e-08
CCND1	984.346	0.406356	0.0651655	6.23576	4.49598e-10	1.20374e-08
PCSK7	171.796	0.840845	0.135273	6.21592	5.10239e-10	1.36271e-08
NDUFA13	2929.47	0.300008	0.0485449	6.18001	6.40992e-10	1.70767e-08
ANKRD13A	352.743	0.655095	0.106316	6.1618	7.19206e-10	1.91131e-08
ARHGAP33	129.41	-1.06727	0.173226	-6.16116	7.22124e-10	1.91434e-08
ARPC4	2536.37	0.319229	0.0518201	6.16034	7.25867e-10	1.91953e-08
HDAC9	94.1434	1.11648	0.181294	6.15838	7.34911e-10	1.93869e-08
RSU1	1344.37	0.391503	0.0636591	6.14999	7.74886e-10	2.03914e-08
NCSTN	457.82	0.549306	0.0893562	6.14737	7.87773e-10	2.068e-08
CEP85	136.296	-0.967391	0.157393	-6.14634	7.92892e-10	2.07637e-08
WEE1	101.221	-1.11331	0.181278	-6.14144	8.17762e-10	2.1363e-08
LYPLA2	567.232	0.499708	0.0814026	6.13872	8.31906e-10	2.16799e-08
DKK1	2444.41	0.351804	0.0573985	6.12915	8.83512e-10	2.29692e-08
MCMBP	239.158	-0.703041	0.114809	-6.12359	9.14901e-10	2.37279e-08
CMKLR2	175.14	0.815987	0.133582	6.1085	1.00574e-09	2.60212e-08
EFEMP1	1263.6	-0.379907	0.0622302	-6.10487	1.02883e-09	2.65546e-08
EIF5	1695.87	-0.402988	0.0660579	-6.10052	1.05721e-09	2.7222e-08
PTPN11	1011.77	0.393999	0.0645955	6.09948	1.06415e-09	2.73352e-08
PLOD1	1268.79	0.368475	0.0604959	6.09092	1.12266e-09	2.87694e-08
COPB2	1193.34	0.374703	0.0615662	6.08617	1.15641e-09	2.95641e-08
MLLT11	135.972	0.916269	0.150576	6.08508	1.16434e-09	2.96961e-08
RMI1	113.607	-1.06923	0.175802	-6.08201	1.18684e-09	3.01986e-08
SLC39A7	880.278	0.426286	0.0702922	6.06448	1.32383e-09	3.36048e-08
SNRPN	303.276	0.659695	0.108855	6.06034	1.35834e-09	3.43996e-08
LY96	161.863	0.866524	0.143211	6.05068	1.44237e-09	3.64419e-08
COPA	718.697	0.440648	0.0728617	6.04773	1.46897e-09	3.7027e-08
TVP23B	1670.21	0.341863	0.0565551	6.04478	1.49616e-09	3.76243e-08
NOMO3	1446.49	0.36395	0.0602461	6.04105	1.53117e-09	3.84149e-08
COL12A1	547.619	0.494469	0.081861	6.04036	1.53773e-09	3.84897e-08
NRARP	29.9119	-2.16013	0.35808	-6.03254	1.61402e-09	4.03056e-08
ENAH	2583.79	0.361574	0.0600221	6.02401	1.70143e-09	4.239e-08
RNASEK	935.938	0.438579	0.0729263	6.01399	1.81007e-09	4.4987e-08
SNURF	446.825	0.554224	0.0921622	6.01357	1.81478e-09	4.4987e-08
AHNAK2	173.36	0.839442	0.139598	6.01327	1.81821e-09	4.4987e-08
PAPSS2	212.112	0.779656	0.129708	6.01086	1.84539e-09	4.55549e-08
ARL4A	240.431	-0.73095	0.121729	-6.00472	1.91667e-09	4.72063e-08
TIMP3	231.72	0.751062	0.125136	6.00199	1.94919e-09	4.78976e-08
CHRNA5	59.2714	-1.43273	0.239227	-5.98899	2.11151e-09	5.1768e-08
TMEM106C	297.577	-0.630498	0.105406	-5.98162	2.20935e-09	5.40438e-08
RCC1	264.939	-0.68284	0.114329	-5.9726	2.33497e-09	5.69871e-08
CD81	3166.12	0.322342	0.0540195	5.96714	2.41455e-09	5.87961e-08
RANBP1	433.576	-0.583871	0.098012	-5.95714	2.56696e-09	6.23575e-08
MPHOSPH9	174.817	-0.808721	0.135765	-5.95679	2.5724e-09	6.23575e-08
NDST1	1234.04	0.446068	0.074947	5.95178	2.6524e-09	6.41522e-08
SNRPG	522.873	-0.528974	0.0890046	-5.94322	2.79476e-09	6.74439e-08
TM9SF2	4602.77	0.273996	0.0461409	5.93824	2.88101e-09	6.93698e-08
BNIP3	431.613	0.565313	0.0952545	5.93477	2.94266e-09	7.06961e-08
H2BC26	31.6647	-2.07416	0.35001	-5.92599	3.10415e-09	7.42981e-08
ATP6V1E1	1209.4	0.368933	0.062258	5.92587	3.1064e-09	7.42981e-08
TRIM24	452.516	-0.547673	0.0925984	-5.9145	3.32887e-09	7.94426e-08
TRIP13	295.472	-0.656108	0.111088	-5.90618	3.50122e-09	8.33708e-08
TGFB2	622.072	0.45359	0.0768798	5.89999	3.63531e-09	8.63727e-08
JAG1	631.892	-0.483114	0.0819798	-5.89309	3.79043e-09	8.98598e-08
HPRT1	253.791	-0.67635	0.114887	-5.88711	3.93017e-09	9.29681e-08
PLAUR	112.364	1.04005	0.17694	5.87801	4.15221e-09	9.8005e-08
SLC35A2	232.157	0.697281	0.118805	5.86912	4.3812e-09	1.03183e-07
PSMB9	451.706	-0.521347	0.0889682	-5.85993	4.63055e-09	1.08624e-07
CUL7	368.581	0.5789	0.0987906	5.85987	4.6324e-09	1.08624e-07
B3GNTL1	141.871	-0.878112	0.149867	-5.85928	4.64876e-09	1.08771e-07
HSPB1	1243.16	-0.383687	0.0657187	-5.83833	5.27267e-09	1.2289e-07
SEC61B	2083.72	0.31446	0.053862	5.83826	5.27502e-09	1.2289e-07
CNPY2	1139.72	0.383481	0.0657991	5.82807	5.60737e-09	1.3035e-07
LGALS1	6188.56	-0.249192	0.0429418	-5.80303	6.51285e-09	1.51073e-07
MCOLN1	127.958	0.900364	0.155213	5.80084	6.59839e-09	1.52728e-07
SRSF2	534.108	-0.508595	0.087726	-5.79754	6.7295e-09	1.55428e-07
PAM	425.258	0.525818	0.0907406	5.79474	6.84259e-09	1.57702e-07
SIL1	279.858	0.650673	0.112534	5.78203	7.38041e-09	1.69734e-07
TMEM63C	303.818	0.623377	0.107856	5.7797	7.48322e-09	1.71687e-07
CTDSPL2	175.182	-0.772487	0.133662	-5.77939	7.49725e-09	1.71687e-07
ACSL4	236.154	0.678228	0.117526	5.77089	7.88549e-09	1.80194e-07
GSTK1	509.731	0.485934	0.0842397	5.76847	7.99964e-09	1.82415e-07
TIMP1	1633.52	0.356311	0.0618676	5.75925	8.4488e-09	1.9225e-07
CALR	2851.62	0.304507	0.0529458	5.75129	8.8564e-09	2.011e-07
PMM2	716.39	0.430431	0.0749641	5.74184	9.36553e-09	2.12213e-07
GM2A	592.742	0.468745	0.081821	5.72891	1.01079e-08	2.28554e-07
CHAF1B	195.44	-0.736179	0.12867	-5.72144	1.05628e-08	2.38338e-07
CCT5	6469.61	-0.328752	0.0574719	-5.72022	1.06388e-08	2.39552e-07
SAMD1	186.217	-0.764243	0.133843	-5.70999	1.12982e-08	2.53868e-07
E2F7	59.4292	-1.36234	0.238773	-5.70561	1.15929e-08	2.59947e-07
PTX3	458.068	-0.527704	0.092527	-5.70324	1.17548e-08	2.63029e-07
PABPC1L	108.524	1.01812	0.178702	5.69732	1.21707e-08	2.71771e-07
ACBD7	58.6529	-1.34161	0.235651	-5.69324	1.24653e-08	2.77772e-07
GJC1	146.364	-0.834326	0.146606	-5.69095	1.26336e-08	2.80941e-07
MAN2B1	502.596	0.499608	0.0878293	5.6884	1.28236e-08	2.84579e-07
RPA3	264.415	-0.629923	0.110806	-5.68493	1.30869e-08	2.89823e-07
RHOBTB3	757.584	-0.414157	0.0728922	-5.68177	1.33306e-08	2.94614e-07
ETFB	916.769	0.426629	0.0751061	5.68035	1.34416e-08	2.96458e-07
ODAPH	16.1204	3.49249	0.615079	5.67812	1.36186e-08	2.99748e-07
DUS3L	111.6	-0.956274	0.169276	-5.64919	1.6121e-08	3.53831e-07
GUSB	538.615	-0.465712	0.082442	-5.64897	1.61415e-08	3.53831e-07
SLC25A23	509.739	0.494292	0.0875557	5.64545	1.64746e-08	3.60398e-07
HP1BP3	401.662	-0.548981	0.097344	-5.6396	1.70449e-08	3.72118e-07
CEP41	164.719	-0.885906	0.15741	-5.628	1.82312e-08	3.97211e-07
GABARAP	993.589	0.375521	0.0667314	5.62735	1.83002e-08	3.97909e-07
MFSD1	384.076	0.542216	0.0963897	5.62525	1.8524e-08	4.0169e-07
PREPL	275.937	0.628948	0.111813	5.62502	1.85487e-08	4.0169e-07
DAB2	314.043	0.638935	0.113608	5.62404	1.86541e-08	4.03161e-07
RHNO1	191.164	-0.719137	0.127924	-5.62161	1.89183e-08	4.08052e-07
MAGOH	477.813	-0.48581	0.086432	-5.62071	1.90171e-08	4.09363e-07
AMPD2	214.351	0.690957	0.123093	5.61327	1.98536e-08	4.26515e-07
MAGED4	170.507	0.762118	0.136181	5.59638	2.18874e-08	4.69271e-07
GMPPA	526.118	0.486438	0.0869767	5.59274	2.23508e-08	4.78253e-07
CDH2	367.068	0.543963	0.0972713	5.59222	2.24184e-08	4.78749e-07
PABIR2	470.862	-0.48942	0.0876444	-5.58416	2.3483e-08	5.0049e-07
FILIP1L	81.3809	1.08955	0.195343	5.57765	2.43785e-08	5.18549e-07
SAE1	783.884	-0.443901	0.0797346	-5.56723	2.5882e-08	5.49444e-07
BPNT1	363.108	0.52905	0.0951317	5.56124	2.67858e-08	5.67511e-07
HSPA14	136.72	-0.853871	0.153778	-5.55264	2.81395e-08	5.95021e-07
BRD8	137.822	-0.868138	0.156409	-5.55042	2.84984e-08	6.01428e-07
NOMO1	708.098	0.422463	0.0762607	5.53972	3.02951e-08	6.38094e-07
GAA	196.345	0.702673	0.126894	5.53746	3.06886e-08	6.4512e-07
LMNA	516.247	-0.462717	0.0835985	-5.53499	3.11245e-08	6.53009e-07
PCM1	370.199	-0.535619	0.0968443	-5.53072	3.18916e-08	6.67801e-07
ATP13A3	892.91	0.369516	0.0668244	5.52966	3.20853e-08	6.70551e-07
SEC24D	423.021	0.544669	0.0985226	5.52837	3.23227e-08	6.74204e-07
CSE1L	610.41	-0.446378	0.0807623	-5.52706	3.25641e-08	6.77926e-07
PSMB5	2618.08	0.291108	0.0527017	5.52369	3.31944e-08	6.89713e-07
GNB4	381.372	-0.522811	0.0947916	-5.51537	3.48046e-08	7.21776e-07
NAPA	489.007	0.469484	0.0851841	5.5114	3.55981e-08	7.36813e-07
TNPO3	961.033	-0.382506	0.0696427	-5.4924	3.96505e-08	8.19114e-07
ASAH1	485.722	0.484301	0.0882504	5.4878	4.06966e-08	8.39114e-07
DBF4B	57.0166	-1.3665	0.249107	-5.4856	4.12072e-08	8.48017e-07
FBXO2	126.296	0.888062	0.161985	5.48236	4.19698e-08	8.62064e-07
CENPK	107.101	-0.955744	0.17436	-5.48143	4.21903e-08	8.6494e-07
STMP1	1214.74	0.336505	0.0613977	5.48074	4.23546e-08	8.66659e-07
PSAP	309.539	0.567189	0.103502	5.48	4.25335e-08	8.68669e-07
OLFML3	300.523	0.568057	0.103731	5.47627	4.34392e-08	8.85486e-07
GNPDA1	686.345	0.420897	0.0768702	5.47542	4.36471e-08	8.86632e-07
NUP160	271.867	-0.606738	0.110812	-5.47537	4.36602e-08	8.86632e-07
UBR7	216.932	-0.654894	0.119702	-5.47104	4.47404e-08	9.06857e-07
TMEM209	482.171	-0.48768	0.0891456	-5.4706	4.48521e-08	9.07412e-07
RNF26	125.828	-0.902011	0.165072	-5.46434	4.6464e-08	9.38259e-07
FAM98A	199.146	0.718822	0.131739	5.45639	4.85921e-08	9.79396e-07
CAST	1058.09	-0.388762	0.0712539	-5.45601	4.86949e-08	9.79632e-07
RAD51C	438.194	-0.490746	0.0899862	-5.45357	4.93693e-08	9.90492e-07
HAUS4	120.163	-0.897438	0.164565	-5.45339	4.94188e-08	9.90492e-07
CDC42EP4	222.385	-0.65273	0.119816	-5.44777	5.10064e-08	1.02041e-06
PGM3	888.706	0.37206	0.0683523	5.44328	5.23085e-08	1.04452e-06
HERC5	64.9268	-1.30353	0.239685	-5.43852	5.37258e-08	1.07083e-06
SAFB	837.482	-0.39387	0.0724372	-5.4374	5.40644e-08	1.07471e-06
LCORL	113.017	-0.900173	0.165558	-5.43721	5.41202e-08	1.07471e-06
RNASEH2B	78.3929	-1.08734	0.200224	-5.43061	5.61623e-08	1.11321e-06
NEURL1B	35.9015	-1.68435	0.310214	-5.42964	5.64668e-08	1.11458e-06
MYOF	507.854	0.464504	0.0855533	5.42941	5.65405e-08	1.11458e-06
GLIS3	168.334	0.767818	0.141418	5.42941	5.65417e-08	1.11458e-06
CEP43	238.929	-0.654709	0.120814	-5.41916	5.9881e-08	1.17615e-06
CRELD1	226.173	0.648206	0.119614	5.41915	5.98838e-08	1.17615e-06
OGT	525.465	0.491075	0.090653	5.41709	6.05775e-08	1.1876e-06
TM2D1	180.897	0.723774	0.133641	5.41581	6.10115e-08	1.19394e-06
PSMG2	498.686	-0.451516	0.0834578	-5.41011	6.29844e-08	1.23031e-06
ROS1	52.8281	1.37351	0.253924	5.40914	6.33288e-08	1.2348e-06
VANGL1	265.487	-0.609424	0.112694	-5.40779	6.38084e-08	1.2419e-06
AXL	1513.7	-0.340765	0.0631064	-5.39986	6.66944e-08	1.29573e-06
ZNHIT1	602.939	0.447424	0.0828882	5.39792	6.74184e-08	1.30743e-06
CCP110	151.821	-0.780388	0.144884	-5.38629	7.19268e-08	1.39235e-06
RABEPK	532.208	0.456577	0.0848533	5.38078	7.41641e-08	1.43308e-06
TGFBI	296.61	0.588299	0.109385	5.37826	7.52077e-08	1.45065e-06
LIMA1	698.935	0.394366	0.0733367	5.37747	7.55418e-08	1.45448e-06
CHN1	617.247	0.43651	0.0812867	5.37001	7.87331e-08	1.51322e-06
HR	59.7991	-1.24435	0.231911	-5.36563	8.0665e-08	1.54759e-06
SUV39H1	259.248	-0.610507	0.113796	-5.36494	8.09769e-08	1.55081e-06
TAX1BP3	988.097	0.36189	0.0675367	5.35842	8.39537e-08	1.60496e-06
GOPC	630.764	0.414759	0.0774906	5.35238	8.6805e-08	1.65653e-06
SAMD4A	178.067	0.712007	0.133041	5.35179	8.70892e-08	1.65901e-06
SRRT	420.807	-0.491233	0.091823	-5.34978	8.80597e-08	1.67454e-06
CYBA	235.829	0.6238	0.116665	5.34695	8.94478e-08	1.69793e-06
SLC30A7	508.565	0.447759	0.0837526	5.34621	8.98158e-08	1.70191e-06
ARF4	381.182	0.498012	0.0931703	5.34519	9.03239e-08	1.70853e-06
FKBP14	138.822	0.818361	0.153114	5.34477	9.05295e-08	1.70942e-06
MCM4	405.071	-0.503257	0.0942091	-5.34192	9.19694e-08	1.73357e-06
FAM162A	213.144	0.68771	0.128898	5.33529	9.53933e-08	1.79496e-06
FAM133A	271.092	-0.582283	0.109226	-5.331	9.76741e-08	1.83467e-06
FAM114A1	495.605	0.444186	0.0833313	5.33036	9.80194e-08	1.83795e-06
SRP9	1018.39	-0.362405	0.0680179	-5.32808	9.9259e-08	1.85796e-06
ILF3	552.587	-0.429009	0.0805595	-5.32537	1.00749e-07	1.88257e-06
CDCA4	91.6196	-1.01645	0.190884	-5.32494	1.00988e-07	1.88377e-06
BCOR	116.145	-0.88713	0.166616	-5.32441	1.01283e-07	1.88601e-06
HBEGF	92.3401	0.995423	0.18698	5.32369	1.01681e-07	1.89014e-06
EWSR1	1111.6	-0.33441	0.0628545	-5.32039	1.03547e-07	1.91922e-06
SLC35C1	316.572	0.565357	0.106264	5.32029	1.03602e-07	1.91922e-06
DNA2	71.7991	-1.1092	0.208582	-5.3178	1.05027e-07	1.94228e-06
KDELR2	971.199	0.406682	0.0764856	5.3171	1.05433e-07	1.94636e-06
ZKSCAN1	309.522	0.54696	0.102874	5.3168	1.0561e-07	1.94636e-06
FANCI	98.0134	-0.956989	0.18007	-5.31454	1.06928e-07	1.96667e-06
NDUFA4	3287.6	0.306604	0.0576943	5.31428	1.07077e-07	1.96667e-06
H4C9	23.0716	-2.21739	0.417645	-5.30928	1.1006e-07	2.01801e-06
RAN	615.241	-0.450791	0.0849379	-5.3073	1.1126e-07	2.03656e-06
RBM42	1996.58	-0.279853	0.0527361	-5.30667	1.11647e-07	2.04016e-06
PLIN3	1301.6	0.318279	0.060004	5.30429	1.13113e-07	2.06344e-06
SRSF7	380.862	-0.511872	0.0966071	-5.29849	1.16763e-07	2.12644e-06
ME1	234.866	0.62923	0.118775	5.29765	1.17305e-07	2.12971e-06
SEC31A	562.817	0.443887	0.0837903	5.29759	1.17339e-07	2.12971e-06
REXO5	68.0507	-1.13607	0.214496	-5.29645	1.18073e-07	2.13943e-06
NDRG3	363.161	0.516602	0.0976605	5.28978	1.22466e-07	2.21529e-06
RFC5	200.045	-0.674374	0.127527	-5.2881	1.2359e-07	2.23188e-06
HAPSTR1	325.456	0.531835	0.100625	5.2853	1.255e-07	2.26257e-06
LAYN	446.56	0.498023	0.0942986	5.28134	1.28243e-07	2.30681e-06
UTP18	295.587	-0.564426	0.106876	-5.28114	1.28383e-07	2.30681e-06
SPA17	45.9094	-1.46085	0.276824	-5.27717	1.31192e-07	2.35337e-06
TUBB4B	262.234	-0.598282	0.113447	-5.27365	1.33734e-07	2.39497e-06
COL6A2	997.91	0.401654	0.0763589	5.26008	1.43991e-07	2.57437e-06
SUPT16H	921.615	-0.390868	0.0744303	-5.25147	1.50894e-07	2.69332e-06
NUP107	555.167	-0.448699	0.0855705	-5.24362	1.5746e-07	2.80587e-06
FAM234A	258.822	0.605861	0.115642	5.2391	1.61359e-07	2.87058e-06
ARHGAP29	1121.96	0.343275	0.0655937	5.23335	1.66464e-07	2.95652e-06
TPM1	3865.07	0.345109	0.0659866	5.22999	1.69516e-07	3.00397e-06
NDC1	283.199	-0.603884	0.11547	-5.2298	1.69693e-07	3.00397e-06
TP53I11	474.83	0.52289	0.0999967	5.22907	1.70367e-07	3.00903e-06
SYNC	141.426	0.778629	0.148909	5.22888	1.70539e-07	3.00903e-06
ASF1A	165.282	-0.725329	0.138746	-5.22776	1.71577e-07	3.02239e-06
DARS2	233.41	-0.610207	0.116834	-5.22285	1.76187e-07	3.09832e-06
WARS1	468.136	0.47135	0.0902527	5.22256	1.76463e-07	3.09832e-06
HASPIN	121.381	-0.833237	0.159639	-5.21952	1.79392e-07	3.14462e-06
SOGA1	179.838	-0.685012	0.131349	-5.2152	1.8362e-07	3.21349e-06
SDF4	1312.43	0.353222	0.0677469	5.21385	1.84964e-07	3.23177e-06
PCDHB3	113.952	0.884753	0.169724	5.2129	1.85913e-07	3.24309e-06
DKC1	821.528	-0.369777	0.0710595	-5.20376	1.95295e-07	3.40123e-06
SMS	7554.51	-0.245596	0.0472554	-5.1972	2.02308e-07	3.51768e-06
COX7A2L	1823.46	0.278718	0.0536737	5.19281	2.0714e-07	3.59589e-06
ARL15	127.977	0.859636	0.165947	5.18017	2.21682e-07	3.84213e-06
SPTLC2	367.345	0.511406	0.0988296	5.17463	2.28367e-07	3.94919e-06
ARMCX3	180.759	0.683407	0.132074	5.17444	2.28593e-07	3.94919e-06
SLC12A4	213.137	0.634665	0.122752	5.17031	2.33706e-07	4.03105e-06
NDUFB2	2595.9	0.291548	0.0564999	5.16015	2.46757e-07	4.24936e-06
VAT1	514.737	0.444195	0.0861063	5.15868	2.48697e-07	4.27592e-06
PPP2R5D	463.201	-0.456532	0.0885841	-5.15366	2.55451e-07	4.38504e-06
PFDN4	754.145	-0.38555	0.0748385	-5.15177	2.58045e-07	4.42251e-06
TSPYL2	129.746	0.81047	0.157352	5.15067	2.59554e-07	4.44131e-06
OIP5	82.1244	-1.00074	0.194409	-5.14763	2.63804e-07	4.50685e-06
GMIP	107.145	0.917002	0.178208	5.14567	2.66565e-07	4.54681e-06
UBALD2	52.9942	-1.29202	0.251113	-5.14516	2.67288e-07	4.55194e-06
CTCF	263.538	-0.561056	0.109124	-5.14145	2.72625e-07	4.63549e-06
EMC3	1214.46	0.313052	0.0609247	5.13835	2.77159e-07	4.70514e-06
FH	1359.85	-0.303331	0.0590436	-5.13741	2.7855e-07	4.72132e-06
MMP2	431.13	0.471807	0.0918542	5.13647	2.79944e-07	4.73748e-06
DLGAP4	675.786	0.400143	0.0779373	5.13417	2.83396e-07	4.78838e-06
HSPA1A	223.794	-0.628681	0.122695	-5.12392	2.99251e-07	5.04834e-06
CDK5RAP2	158.032	-0.73326	0.143179	-5.12127	3.03493e-07	5.11188e-06
KITLG	131.734	0.803588	0.156953	5.11992	3.0566e-07	5.14034e-06
MDH2	1979.95	0.275037	0.0537267	5.11919	3.06855e-07	5.15239e-06
E2F1	124.253	-0.819252	0.160399	-5.10759	3.26302e-07	5.47039e-06
TCF19	184.001	-0.700537	0.137365	-5.0998	3.40006e-07	5.69126e-06
TARDBP	556.34	-0.417656	0.0819075	-5.09912	3.41231e-07	5.70291e-06
DHRS7	590.663	0.427573	0.0838654	5.09833	3.42665e-07	5.71799e-06
MT2A	41.0895	-1.47778	0.290125	-5.09358	3.51365e-07	5.85409e-06
TMEM258	2620.55	0.302594	0.0594277	5.0918	3.54677e-07	5.90013e-06
ACOX1	335.484	0.511926	0.100641	5.08665	3.64437e-07	6.05314e-06
RFWD3	289.81	-0.565649	0.111324	-5.08112	3.7521e-07	6.22247e-06
PPM1G	367.099	-0.502733	0.0989904	-5.0786	3.80226e-07	6.29596e-06
CDCA7	170.878	-0.766867	0.151155	-5.07337	3.90835e-07	6.46169e-06
PPIB	2459.98	0.294411	0.0580346	5.07302	3.91547e-07	6.46353e-06
UROS	307.866	0.537805	0.106092	5.06922	3.99446e-07	6.58382e-06
SIRT1	271.462	-0.57001	0.112474	-5.06792	4.02194e-07	6.61898e-06
PHACTR4	301.263	-0.544389	0.10753	-5.06265	4.13465e-07	6.79408e-06
CHPT1	481.736	-0.445417	0.0882383	-5.04788	4.4673e-07	7.3295e-06
PTPRS	892.09	0.371255	0.073556	5.04724	4.48241e-07	7.34311e-06
ELOVL5	3008.49	-0.291151	0.0578131	-5.03608	4.75168e-07	7.77238e-06
DONSON	280.862	-0.546561	0.108554	-5.03491	4.78062e-07	7.80786e-06
NOP10	824.734	0.380514	0.0756055	5.03289	4.83137e-07	7.87879e-06
TRA2A	898.409	-0.370944	0.0737318	-5.03099	4.87945e-07	7.94516e-06
ITGAV	1255.14	0.308687	0.0614325	5.02481	5.03929e-07	8.19303e-06
GALNT2	378.342	0.50064	0.0997844	5.01721	5.24261e-07	8.51075e-06
BUB3	398.842	-0.471002	0.0939253	-5.01464	5.31325e-07	8.61243e-06
COL3A1	2141.63	0.551123	0.110061	5.00745	5.51556e-07	8.92691e-06
EFHD1	38.7017	-1.54166	0.307894	-5.00712	5.52504e-07	8.92884e-06
MRPS18C	497.375	-0.428595	0.0856106	-5.00633	5.54773e-07	8.95206e-06
PFDN1	1212.38	0.316534	0.0633022	5.00036	5.72231e-07	9.21433e-06
DYRK2	668.129	0.371141	0.0742253	5.00019	5.72738e-07	9.21433e-06
JKAMP	353.538	0.503191	0.1007	4.99691	5.82565e-07	9.35842e-06
MCUB	242.819	-0.584658	0.117023	-4.99611	5.84989e-07	9.38337e-06
MGAT5B	464.261	0.429929	0.086087	4.99412	5.91039e-07	9.4663e-06
TBCD	608.342	-0.414304	0.0829893	-4.99226	5.96775e-07	9.54397e-06
RIPK4	209.441	0.668152	0.133894	4.99015	6.03313e-07	9.63421e-06
SYNCRIP	2449.89	-0.255381	0.0511894	-4.98895	6.07095e-07	9.68025e-06
SENP1	131.591	-0.787693	0.158212	-4.97873	6.40019e-07	1.01901e-05
VAPA	611.924	-0.405508	0.0815429	-4.97293	6.59474e-07	1.04844e-05
HAUS1	155.317	-0.727002	0.14627	-4.97029	6.68528e-07	1.06126e-05
PCBP1	1290.39	-0.325633	0.0655198	-4.96999	6.69561e-07	1.06134e-05
STK17A	401.755	0.47587	0.095794	4.96764	6.77715e-07	1.07268e-05
UBL5	1577.07	0.333686	0.0671801	4.96705	6.79805e-07	1.07292e-05
RAD51AP1	42.0955	-1.44275	0.290465	-4.96703	6.79855e-07	1.07292e-05
IRAK1	808.406	-0.369684	0.0744343	-4.96658	6.81423e-07	1.07382e-05
ATP6V0D1	648.334	0.376701	0.0759168	4.96202	6.97624e-07	1.09667e-05
KEAP1	314.86	-0.515502	0.103891	-4.96193	6.97963e-07	1.09667e-05
SRP14	3129.18	0.257568	0.0519279	4.96011	7.04519e-07	1.10536e-05
SEMA3C	1098.27	0.325332	0.065685	4.95291	7.31126e-07	1.14543e-05
GOSR2	368.617	0.487576	0.098462	4.95192	7.34847e-07	1.14959e-05
UBA2	955.69	-0.340359	0.0687662	-4.94951	7.43993e-07	1.16146e-05
MAGOHB	91.959	-0.902241	0.182295	-4.94936	7.44598e-07	1.16146e-05
NCEH1	187.057	0.635695	0.128473	4.94808	7.49485e-07	1.1674e-05
IGF2R	276.239	0.55974	0.113169	4.94606	7.57306e-07	1.17787e-05
APBB2	152.613	0.733409	0.148306	4.94525	7.60462e-07	1.18108e-05
CDC25C	44.1203	-1.32207	0.267863	-4.93563	7.9891e-07	1.239e-05
MARCKS	890.117	-0.346331	0.0702579	-4.92942	8.24757e-07	1.27725e-05
COBLL1	72.6346	-1.00808	0.204527	-4.92886	8.27109e-07	1.27905e-05
SERPINE1	19.005	2.22686	0.451997	4.92672	8.36232e-07	1.2913e-05
TBC1D31	177.272	-0.663406	0.134789	-4.9218	8.57514e-07	1.32227e-05
HKDC1	52.7807	1.21957	0.24785	4.92058	8.62864e-07	1.32861e-05
IER2	198.434	-0.639429	0.130076	-4.9158	8.84191e-07	1.35951e-05
PPP2CA	1706.12	-0.275286	0.0560076	-4.91515	8.87125e-07	1.36207e-05
LTBP2	123.778	0.819569	0.166767	4.91445	8.90341e-07	1.36506e-05
TMED9	862.707	0.354658	0.0721822	4.91337	8.9526e-07	1.37065e-05
KPNB1	1774.72	-0.285259	0.0580785	-4.91161	9.0332e-07	1.38103e-05
GRHPR	671.843	0.390224	0.0794659	4.91059	9.08043e-07	1.38628e-05
STX12	284.335	0.549983	0.112008	4.91021	9.09779e-07	1.38696e-05
SPATS2L	607.137	-0.384923	0.0784403	-4.90721	9.23789e-07	1.40633e-05
L3HYPDH	153.685	0.693914	0.141512	4.90358	9.4105e-07	1.43058e-05
PSMC3IP	33.8722	-1.54921	0.316167	-4.89998	9.58461e-07	1.455e-05
SEMA3A	458.222	0.455215	0.0929209	4.89894	9.63527e-07	1.46063e-05
CD59	972.145	0.321312	0.0656347	4.89545	9.808e-07	1.48472e-05
ZBTB2	114.614	-0.806136	0.164804	-4.89149	1.00077e-06	1.51281e-05
ENY2	3312.92	-0.235806	0.0482101	-4.89121	1.00218e-06	1.51283e-05
SF3A2	214.042	-0.59041	0.120811	-4.88704	1.02362e-06	1.54257e-05
ORC1	77.9745	-0.995029	0.203615	-4.88683	1.02475e-06	1.54257e-05
ASAP2	187.987	-0.649768	0.133103	-4.88169	1.05183e-06	1.58112e-05
KIF4B	22.6608	-1.9488	0.400239	-4.86909	1.12113e-06	1.68295e-05
CNTROB	226.095	-0.578177	0.118871	-4.86391	1.15089e-06	1.72522e-05
NCL	3763.31	-0.228631	0.0470278	-4.86162	1.16427e-06	1.74285e-05
NET1	438.519	-0.441933	0.0909471	-4.85923	1.17842e-06	1.7583e-05
CALHM2	89.0109	-0.904795	0.186203	-4.85919	1.17868e-06	1.7583e-05
COPS3	731.199	-0.362013	0.0745028	-4.85905	1.1795e-06	1.7583e-05
TEX30	337.732	-0.505087	0.104008	-4.85626	1.19625e-06	1.78081e-05
UQCC3	120.568	-0.775399	0.159684	-4.85584	1.19875e-06	1.78207e-05
ERCC6L	59.3734	-1.10567	0.227726	-4.85527	1.20222e-06	1.78476e-05
EXOSC9	325.905	-0.535038	0.110271	-4.85204	1.222e-06	1.81163e-05
SNRNP40	568.002	-0.391144	0.0806353	-4.85077	1.22981e-06	1.82069e-05
ERLIN1	132.083	-0.739383	0.152489	-4.84876	1.24234e-06	1.83672e-05
PLSCR3	210.858	0.59625	0.123058	4.84529	1.26425e-06	1.86654e-05
FUS	3400.19	-0.504996	0.104234	-4.84485	1.26706e-06	1.86813e-05
SEMA7A	53.0848	1.19313	0.246287	4.84446	1.26956e-06	1.86925e-05
SLC39A13	252.271	0.565801	0.116819	4.8434	1.27637e-06	1.87671e-05
FXR1	1869.21	-0.256107	0.0528879	-4.84245	1.28249e-06	1.88315e-05
FSCN2	23.6647	1.86553	0.385406	4.84042	1.29564e-06	1.89986e-05
ARPC1B	1620.74	0.277901	0.0574953	4.83346	1.34183e-06	1.96491e-05
C14orf119	318.554	0.549779	0.113783	4.83183	1.35287e-06	1.97839e-05
TFDP2	425.593	0.437175	0.0906236	4.82408	1.40653e-06	2.05407e-05
C4orf46	299.647	-0.529451	0.109767	-4.82342	1.41117e-06	2.05805e-05
ATP5PO	3461.91	0.243235	0.0504716	4.81925	1.44097e-06	2.09867e-05
MYL12A	1498.16	0.363115	0.0753669	4.81797	1.45029e-06	2.10939e-05
CENPV	186.454	-0.625873	0.130267	-4.80454	1.55109e-06	2.25295e-05
NDUFA8	916.094	0.32231	0.0671016	4.80331	1.56062e-06	2.26375e-05
ZC3HAV1	220.45	-0.57699	0.120195	-4.80045	1.58313e-06	2.2933e-05
ARHGAP19	45.4856	-1.31651	0.274782	-4.79111	1.6586e-06	2.39939e-05
NPR3	232.003	0.579067	0.120924	4.78867	1.67889e-06	2.42548e-05
FOSL2	577.36	0.387592	0.0809636	4.78723	1.69097e-06	2.43966e-05
IL1B	17.8598	2.22759	0.465411	4.78627	1.69906e-06	2.44806e-05
G2E3	205.956	-0.5895	0.123217	-4.78426	1.7162e-06	2.46944e-05
GTF3C5	370.841	-0.466046	0.0976334	-4.77343	1.81116e-06	2.60261e-05
COL5A1	484.728	0.414825	0.087046	4.76559	1.88302e-06	2.70226e-05
SF3B6	2772.47	0.255847	0.0537088	4.7636	1.90169e-06	2.72542e-05
HDLBP	2312.77	0.241325	0.0507912	4.75132	2.02091e-06	2.89242e-05
HSPD1	7236.97	-0.225515	0.0474818	-4.74951	2.03913e-06	2.91463e-05
NIPAL3	98.2772	0.867622	0.18293	4.74292	2.10655e-06	3.007e-05
EIF4G2	5222.64	-0.235604	0.0497246	-4.73817	2.15656e-06	3.07431e-05
KLHL4	64.7679	1.05451	0.222703	4.73504	2.1901e-06	3.118e-05
CACNG4	147.688	-0.67733	0.143151	-4.73159	2.22768e-06	3.16314e-05
HSPA4L	41.9868	-1.32513	0.28006	-4.73159	2.22769e-06	3.16314e-05
CCL26	57.2575	1.09691	0.231868	4.73074	2.23704e-06	3.17223e-05
CD151	537.639	0.391023	0.0827494	4.72539	2.29673e-06	3.2526e-05
SLC22A23	217.761	0.571708	0.121197	4.71719	2.39126e-06	3.38202e-05
KIF5B	490.746	-0.396704	0.0842814	-4.7069	2.5151e-06	3.55249e-05
MGME1	211.685	-0.596893	0.126827	-4.70635	2.52196e-06	3.55396e-05
CBX1	916.206	-0.312817	0.0664679	-4.70628	2.52274e-06	3.55396e-05
SNRPA	449.945	-0.422667	0.0899362	-4.69964	2.60622e-06	3.66676e-05
EMP2	86.9552	-0.886711	0.188696	-4.69916	2.61234e-06	3.67058e-05
HSPG2	78.1352	0.917514	0.195344	4.69691	2.64132e-06	3.70646e-05
PTPRK	435.596	0.42035	0.0895198	4.69561	2.6581e-06	3.72515e-05
GFPT1	549.139	0.389209	0.0829021	4.6948	2.66864e-06	3.73506e-05
PSMB8	449.645	-0.425051	0.090546	-4.69431	2.6751e-06	3.73924e-05
EFCAB2	162.411	-0.673955	0.143602	-4.69321	2.68945e-06	3.75442e-05
SYT14	111.062	0.777257	0.165817	4.68742	2.76665e-06	3.85718e-05
ARF6	240.462	-0.53745	0.114702	-4.6856	2.79136e-06	3.8866e-05
HES4	177.815	-0.636364	0.135822	-4.68529	2.79564e-06	3.88753e-05
ADORA2B	638.795	-0.366897	0.078315	-4.68489	2.80112e-06	3.89013e-05
TFRC	1261.43	0.292153	0.0624182	4.68058	2.86066e-06	3.96769e-05
EMILIN2	102.472	0.8181	0.175056	4.67337	2.96301e-06	4.10436e-05
PCBD2	63.2337	-1.04467	0.223935	-4.66506	3.08534e-06	4.26832e-05
MRPS25	290.377	0.510089	0.109355	4.66454	3.09316e-06	4.27364e-05
TFE3	811.104	0.34678	0.0744395	4.65854	3.18458e-06	4.39431e-05
CYP1B1	436.946	-0.420087	0.0901945	-4.65757	3.19971e-06	4.40953e-05
KMT5A	283.182	-0.526161	0.11304	-4.65466	3.24514e-06	4.46545e-05
PRDX1	1435.14	0.280895	0.0603499	4.65444	3.24858e-06	4.46545e-05
SORBS3	219.22	-0.574269	0.123407	-4.65347	3.2639e-06	4.48078e-05
RFTN1	189.242	0.602589	0.129504	4.65307	3.27035e-06	4.48393e-05
ZBTB44	180.688	-0.614616	0.132112	-4.65224	3.28353e-06	4.49468e-05
PCNP	1325.29	-0.279457	0.0600717	-4.65205	3.28655e-06	4.49468e-05
UQCRQ	3752.09	0.251371	0.0541019	4.64625	3.38031e-06	4.61705e-05
NUMA1	240.001	-0.560066	0.12067	-4.6413	3.46219e-06	4.72288e-05
TPP1	334.543	0.480378	0.10353	4.63997	3.4846e-06	4.74744e-05
STEAP3	100.991	0.837592	0.180615	4.63744	3.52743e-06	4.79971e-05
MSL2	322.227	-0.474793	0.102448	-4.63446	3.57871e-06	4.86334e-05
IPO13	454.611	0.413614	0.0892785	4.63285	3.6066e-06	4.89506e-05
P4HA1	77.4793	0.969488	0.20928	4.6325	3.61278e-06	4.89727e-05
TPD52L2	421.651	0.419861	0.0907029	4.62897	3.6749e-06	4.97522e-05
UBFD1	442.666	0.451473	0.0975653	4.62739	3.70295e-06	5.00689e-05
PSPH	315.731	0.47467	0.102611	4.62592	3.72948e-06	5.03644e-05
NDUFA1	3076.27	0.259282	0.0560975	4.62199	3.80075e-06	5.12625e-05
ATP13A1	651.298	0.357481	0.0773628	4.62084	3.82186e-06	5.14827e-05
PKMYT1	29.1659	-1.55244	0.336134	-4.61851	3.86509e-06	5.2e-05
NRM	61.5458	-1.07082	0.231868	-4.61824	3.87013e-06	5.20027e-05
PLA2G15	201.098	0.580229	0.125665	4.61728	3.88807e-06	5.21787e-05
GLUL	129.391	-0.708841	0.153531	-4.61691	3.89488e-06	5.2205e-05
SEC13	3529.86	0.244028	0.052886	4.61424	3.94544e-06	5.28169e-05
SHISA5	337.126	0.487878	0.105751	4.61345	3.96042e-06	5.29516e-05
MEGF6	112.125	0.759365	0.164736	4.60959	4.03462e-06	5.38767e-05
PSAT1	210.659	0.586568	0.127369	4.60526	4.11942e-06	5.49409e-05
NONO	2688.39	-0.240916	0.052342	-4.60274	4.16977e-06	5.55436e-05
SF3A1	535.305	-0.372063	0.0808575	-4.60147	4.19513e-06	5.58123e-05
PEDS1	632.639	0.365903	0.079543	4.60006	4.22362e-06	5.6122e-05
RFC4	184.291	-0.600111	0.130586	-4.59552	4.31665e-06	5.72874e-05
COL6A1	233.76	0.570692	0.124209	4.59462	4.3353e-06	5.7464e-05
CDK16	1580.06	-0.303189	0.0660077	-4.59324	4.36409e-06	5.77745e-05
PFDN5	814.247	0.32349	0.0704444	4.59213	4.38736e-06	5.80112e-05
PRSS35	208.955	0.636311	0.138608	4.59073	4.4169e-06	5.83302e-05
MAN1B1	234.842	0.53134	0.115758	4.5901	4.43038e-06	5.84364e-05
AKR1A1	284.857	0.53899	0.117466	4.58846	4.46529e-06	5.88249e-05
ANXA4	561.435	0.375565	0.0818931	4.58604	4.51737e-06	5.94382e-05
MINDY3	216.532	0.575431	0.125623	4.58062	4.6361e-06	6.0926e-05
COPG1	515	0.402706	0.0879941	4.57651	4.72795e-06	6.20572e-05
BAHCC1	43.0909	-1.24186	0.271375	-4.57619	4.73516e-06	6.20762e-05
ALG9	370.832	-0.453911	0.0992273	-4.57446	4.77453e-06	6.25162e-05
BRK1	1591.97	0.266052	0.0581832	4.57266	4.81564e-06	6.29778e-05
MAP2K3	149.605	0.652973	0.1429	4.56945	4.89012e-06	6.3867e-05
IGF2BP2	733.465	0.33919	0.0742336	4.56922	4.8955e-06	6.3867e-05
DLX1	100.22	-0.818987	0.179295	-4.56782	4.92812e-06	6.42147e-05
SPATA20	216.133	0.548258	0.120162	4.56265	5.05124e-06	6.57395e-05
SRGAP2B	218.983	-0.597459	0.131089	-4.55767	5.17233e-06	6.7234e-05
IL7R	222.562	-0.548323	0.120417	-4.55353	5.27536e-06	6.84905e-05
NAP1L1	2909.43	-0.224023	0.0492076	-4.5526	5.29865e-06	6.87101e-05
MACROH2A1	198.188	-0.587692	0.129159	-4.55013	5.36129e-06	6.93782e-05
UBA1	2186.45	0.245928	0.0540495	4.55006	5.36306e-06	6.93782e-05
DDX46	539.353	-0.367239	0.0807439	-4.54819	5.41084e-06	6.99122e-05
BAZ1B	257.897	-0.52644	0.115898	-4.54227	5.56526e-06	7.18212e-05
FAM98B	406.031	-0.417797	0.0920676	-4.53794	5.68075e-06	7.32238e-05
CUTA	795.102	0.314233	0.0692699	4.53636	5.72336e-06	7.36848e-05
POLD3	39.489	-1.27593	0.281314	-4.5356	5.74388e-06	7.38606e-05
EZH2	35.6545	-1.37631	0.303483	-4.53504	5.75912e-06	7.39683e-05
TRIM16	507.808	0.377915	0.0833526	4.53393	5.78957e-06	7.42708e-05
BLTP2	678.491	0.34561	0.0763231	4.52825	5.94754e-06	7.61663e-05
CD99	3057.27	0.232157	0.0512701	4.52811	5.95149e-06	7.61663e-05
USP13	92.8512	-0.815622	0.18019	-4.52647	5.99775e-06	7.66672e-05
TMEM19	242.612	-0.535794	0.118421	-4.52447	6.05483e-06	7.7305e-05
DUSP3	216.064	0.557884	0.123464	4.5186	6.22493e-06	7.93827e-05
ATP5F1E	4580.47	0.218719	0.0484371	4.51553	6.3159e-06	8.04474e-05
NOP53	324.172	-0.460591	0.102028	-4.51435	6.35109e-06	8.08e-05
AGPAT5	170.274	-0.631387	0.139948	-4.51159	6.43424e-06	8.17092e-05
RTN3	214.69	-0.577518	0.128011	-4.51148	6.43774e-06	8.17092e-05
ATP8B3	90.0284	-0.864576	0.191728	-4.50937	6.5019e-06	8.24264e-05
FBLN2	782.188	0.324471	0.0719681	4.50854	6.52747e-06	8.26531e-05
PPIL1	267.491	-0.502727	0.111801	-4.49663	6.90378e-06	8.73154e-05
SCML2	87.7576	-0.852509	0.189686	-4.49433	6.97899e-06	8.8163e-05
HM13	417.255	0.460201	0.10243	4.49284	7.02796e-06	8.86775e-05
PKM	6660.64	0.193688	0.0431195	4.49188	7.05969e-06	8.89736e-05
COX7C	1721.2	0.254408	0.0566556	4.49043	7.1081e-06	8.94789e-05
RRAS2	207.843	0.574352	0.127918	4.49	7.12227e-06	8.95525e-05
NT5E	324.447	-0.473932	0.105575	-4.48904	7.15461e-06	8.98542e-05
ADAM19	362.137	0.43837	0.0977783	4.48331	7.34949e-06	9.21942e-05
POLA2	93.7046	-0.802704	0.17912	-4.48138	7.41611e-06	9.29215e-05
CEP44	145.43	-0.682063	0.152244	-4.48007	7.46174e-06	9.33846e-05
DDX17	1031.38	-0.298608	0.066674	-4.47862	7.51255e-06	9.39112e-05
PDE4B	71.061	-0.967091	0.215958	-4.47815	7.52944e-06	9.40132e-05
SUSD2	284.934	0.503017	0.112354	4.47708	7.56697e-06	9.43723e-05
ZHX3	110.362	0.756702	0.169051	4.47617	7.59949e-06	9.46682e-05
HIRIP3	29.1344	-1.53738	0.343511	-4.47548	7.62386e-06	9.48619e-05
RTN4RL1	53.7308	-1.09916	0.245839	-4.47107	7.78276e-06	9.66626e-05
SNU13	2147.53	0.243758	0.0545201	4.47097	7.78653e-06	9.66626e-05
SCD5	161.474	0.635638	0.14218	4.47065	7.79818e-06	9.66956e-05
CDKN1A	64.8732	-0.995494	0.22283	-4.46751	7.91344e-06	9.79635e-05
PRPS2	311.31	-0.453142	0.101434	-4.46737	7.91863e-06	9.79635e-05
OPTN	738.451	0.319364	0.0715123	4.46586	7.97485e-06	9.85457e-05
ATP6AP1	965.903	0.29511	0.0661302	4.46255	8.0989e-06	9.99638e-05
ANOS1	289.06	0.477322	0.107002	4.46088	8.16221e-06	0.00010063
NEMP1	338.884	-0.460026	0.103137	-4.46033	8.18354e-06	0.000100777
DAD1	570.008	0.366185	0.0821863	4.45554	8.36805e-06	0.00010289
ACBD3	715.356	0.333496	0.0748522	4.45539	8.37423e-06	0.00010289
CREB5	30.6438	1.44898	0.325566	4.45064	8.56138e-06	0.00010507
KLHDC3	530.019	-0.372789	0.0838233	-4.44732	8.69496e-06	0.000106587
DNAJC10	542.893	0.364631	0.0820907	4.4418	8.92078e-06	0.000109231
EIF4A3	1072.99	-0.296159	0.0666862	-4.44109	8.95035e-06	0.000109469
SEC22B	239.816	0.580403	0.130704	4.44059	8.97111e-06	0.000109598
AOX1	20.0661	1.90384	0.42928	4.43496	9.20898e-06	0.000112377
KLHL7	258.401	0.507624	0.114469	4.43458	9.22526e-06	0.000112448
CMPK1	1301.9	0.285142	0.0643255	4.4328	9.30151e-06	0.000113249
SP3	503.336	-0.383262	0.0864664	-4.4325	9.31488e-06	0.000113284
HMGN1	605.105	-0.366603	0.0827256	-4.43156	9.35553e-06	0.00011365
ERBB2	261.55	0.510956	0.115418	4.42701	9.55492e-06	0.000115941
IFT122	59.687	-1.00013	0.225946	-4.42642	9.58118e-06	0.000116129
CGAS	190.727	-0.600596	0.135718	-4.42532	9.62991e-06	0.000116588
MAP4	735.709	0.338464	0.076525	4.42293	9.73722e-06	0.000117755
CGGBP1	435.229	-0.400457	0.0905604	-4.42199	9.7798e-06	0.000118137
ACIN1	368.524	-0.426642	0.0965165	-4.42041	9.85141e-06	0.000118869
CAPN2	1034.42	0.293755	0.0664975	4.41753	9.98347e-06	0.000120327
MGAT2	242.492	-0.51853	0.117411	-4.41636	1.00377e-05	0.000120845
BRIP1	98.4904	-0.808549	0.183095	-4.416	1.00542e-05	0.000120909
CBR3	72.7371	-0.933777	0.211733	-4.41017	1.0329e-05	0.000124074
TRPC4AP	504.434	0.378189	0.0857699	4.40935	1.03683e-05	0.000124409
RBM14	113.526	-0.718701	0.163339	-4.40006	1.08219e-05	0.000129706
CTDSPL	104.263	-0.754071	0.171459	-4.39797	1.09268e-05	0.000130818
NSMCE2	453.022	-0.400383	0.0910668	-4.39659	1.09965e-05	0.000131506
GSTA4	128.223	0.699815	0.159228	4.39505	1.10748e-05	0.000132296
MYO1B	398.062	0.401263	0.0913097	4.39453	1.11013e-05	0.000132465
DERL1	1106.05	0.301561	0.0686442	4.3931	1.11744e-05	0.00013319
AZIN1	1194.49	-0.29207	0.0665096	-4.3914	1.12623e-05	0.000134089
SNRPD1	351.998	-0.436629	0.0994375	-4.39098	1.12839e-05	0.000134198
CFH	72.5917	0.911145	0.207751	4.38575	1.15588e-05	0.000137315
H3-3A	1220.66	-0.315982	0.0720988	-4.38262	1.17258e-05	0.000139146
HADHB	885.882	0.305005	0.0696441	4.37949	1.18959e-05	0.000141008
SRGAP2C	162.054	-0.599825	0.136974	-4.3791	1.19168e-05	0.000141101
RELL1	322.487	-0.501021	0.11445	-4.37765	1.19968e-05	0.000141892
ENC1	331.126	0.448902	0.102601	4.3752	1.21321e-05	0.000143334
C11orf24	148.377	0.653582	0.149392	4.37496	1.21457e-05	0.000143338
FAF1	161.349	-0.651263	0.14892	-4.37325	1.22409e-05	0.000144303
NNMT	1157.52	0.287759	0.0658089	4.37264	1.22753e-05	0.000144551
KIFC2	126.579	0.706632	0.16168	4.37056	1.23928e-05	0.000145774
TNS2	43.0891	-1.17441	0.268762	-4.36971	1.24414e-05	0.000146187
TOMM7	776.339	0.315976	0.0723171	4.36932	1.24636e-05	0.000146288
VDAC3	1619.21	-0.245906	0.0563369	-4.36491	1.27175e-05	0.000149106
PTP4A2	1700.59	-0.254035	0.0582371	-4.36208	1.2883e-05	0.000150881
SPON2	90.5124	0.820649	0.188171	4.36118	1.2936e-05	0.000151337
AGFG1	461.35	-0.383876	0.088041	-4.3602	1.29946e-05	0.000151858
GOLGA2	621.204	0.356552	0.0817904	4.35935	1.30452e-05	0.000152284
ZFAND3	348.165	0.453411	0.104044	4.35787	1.31331e-05	0.000153144
PKN2	179.988	-0.578699	0.132847	-4.35615	1.32371e-05	0.000154014
ABCC3	84.4407	0.821671	0.188624	4.35614	1.32374e-05	0.000154014
TIMM10	305.177	-0.460535	0.105726	-4.35592	1.32507e-05	0.000154014
TUFT1	94.9084	0.773332	0.177588	4.35464	1.33288e-05	0.000154754
VEZF1	130.14	-0.665127	0.152838	-4.35183	1.35003e-05	0.000156578
OGFRL1	102.638	-0.759504	0.174545	-4.35134	1.35307e-05	0.000156761
DDX54	468.521	-0.371809	0.0855201	-4.34762	1.37623e-05	0.000159273
ATP5PD	2232	0.22474	0.0517215	4.3452	1.39151e-05	0.000160868
SLC38A6	232.662	0.522744	0.120354	4.34338	1.4031e-05	0.000162034
TMEM45A	125.789	0.704413	0.162371	4.33828	1.43599e-05	0.000165655
MROH1	164.49	0.612348	0.141253	4.33512	1.45681e-05	0.000167876
PPP1R35	102.475	-0.77582	0.178985	-4.33456	1.46054e-05	0.000168126
TECR	2239.06	-0.229344	0.0529237	-4.33349	1.46766e-05	0.000168765
S1PR2	132.876	0.652554	0.150597	4.33311	1.47019e-05	0.000168876
COMMD4	576.608	-0.362361	0.0836316	-4.33282	1.47212e-05	0.000168918
SPOCD1	36.097	1.29491	0.299255	4.32711	1.51082e-05	0.000172942
CDK2	126.869	-0.688181	0.159044	-4.32698	1.51166e-05	0.000172942
SNRPC	867.696	-0.313431	0.0724372	-4.32693	1.51202e-05	0.000172942
EHD1	240.008	0.535986	0.123895	4.32615	1.51741e-05	0.000173374
CKAP4	901.855	0.29336	0.0678286	4.32503	1.52514e-05	0.000174073
PLAAT4	391.593	-0.42276	0.0977602	-4.32446	1.52908e-05	0.00017428
APOBEC3A_B	14.8172	-2.19051	0.506558	-4.3243	1.53019e-05	0.00017428
PPP2R5C	1356.18	-0.258158	0.0597047	-4.32391	1.53289e-05	0.000174403
PDGFD	106.774	0.732971	0.169543	4.32322	1.53772e-05	0.000174767
MDC1	88.0465	-0.807888	0.186946	-4.32151	1.54965e-05	0.000175938
VCL	1898.93	0.230882	0.0534755	4.31753	1.57783e-05	0.000178949
CALM2	10737.9	-0.205197	0.0476066	-4.31027	1.63053e-05	0.000184731
HK2	86.4241	0.802268	0.186218	4.30822	1.64574e-05	0.000186258
SMARCD2	475.896	-0.372342	0.0864672	-4.30616	1.66114e-05	0.000187803
EMP3	433.714	0.405656	0.0942435	4.30434	1.67483e-05	0.000189152
CAV1	3725.12	0.212378	0.049347	4.30376	1.6792e-05	0.000189447
ALG1L2	160.433	0.625989	0.145459	4.30353	1.68098e-05	0.000189449
IMPA2	92.3243	-0.802262	0.186566	-4.30016	1.70677e-05	0.000192144
EHD2	371.052	0.412313	0.0958881	4.29994	1.70846e-05	0.000192144
CTNNAL1	590.059	-0.339748	0.0790323	-4.29884	1.71692e-05	0.000192894
ALCAM	756.243	0.337439	0.0785202	4.29747	1.72756e-05	0.000193887
RIDA	413.852	0.400901	0.0932999	4.29691	1.73199e-05	0.000194181
PNPLA6	459.197	0.38514	0.089809	4.28843	1.79938e-05	0.000201527
SDC4	352.978	0.430275	0.100389	4.2861	1.8184e-05	0.000203446
OLFM2	196.671	0.548215	0.127939	4.28498	1.82759e-05	0.000204128
GTF2H5	245.955	0.499946	0.116676	4.28489	1.82829e-05	0.000204128
EDEM3	187.412	0.569559	0.133002	4.28235	1.8493e-05	0.000206259
PSMC3	762.236	-0.323436	0.0755318	-4.28212	1.85123e-05	0.000206261
SLC25A40	240.722	-0.496956	0.116108	-4.28011	1.86805e-05	0.000207919
USP16	464.014	-0.366601	0.0856581	-4.27981	1.87051e-05	0.000207978
TROAP	17.948	-1.96292	0.4599	-4.26813	1.97117e-05	0.000218944
LARS1	772.349	0.309075	0.0725158	4.26218	2.02443e-05	0.000224628
BARD1	57.2578	-0.99152	0.232694	-4.26104	2.03474e-05	0.000225539
TTLL3	120.051	0.699153	0.164124	4.25991	2.04512e-05	0.000226457
PRRC2A	779.516	-0.299353	0.0702867	-4.25902	2.05324e-05	0.000227122
NT5C	279.669	-0.459937	0.108045	-4.25689	2.07293e-05	0.00022865
MRPL9	258.188	-0.520233	0.122213	-4.25677	2.07398e-05	0.00022865
NUP62	96.7417	-0.754142	0.177165	-4.25672	2.07452e-05	0.00022865
ZDHHC12	164.893	-0.600715	0.141126	-4.2566	2.07561e-05	0.00022865
PGPEP1	69.7344	0.878811	0.206469	4.25638	2.07767e-05	0.00022865
CHID1	679.555	0.329909	0.0775504	4.25412	2.09872e-05	0.00023073
CUL1	497.081	-0.363616	0.08549	-4.25331	2.10632e-05	0.00023133
PRPSAP1	305.45	-0.453083	0.10655	-4.25229	2.11591e-05	0.000232146
CPNE1	978.296	0.280445	0.0660534	4.24573	2.17884e-05	0.000238807
MIS12	370.907	-0.426373	0.100466	-4.24394	2.19631e-05	0.000240477
CAPNS1	1471.02	0.291814	0.0687843	4.24245	2.21095e-05	0.000241834
LAPTM4A	4471.77	0.203378	0.0479462	4.2418	2.21732e-05	0.000242213
HARS1	1089.76	0.268756	0.0633612	4.24164	2.21892e-05	0.000242213
FIS1	373.358	0.407506	0.0961735	4.2372	2.26325e-05	0.000246802
ENTPD4	229.004	0.496569	0.117249	4.23517	2.28381e-05	0.000248792
DNAJB1	1308.36	-0.273516	0.0646359	-4.23164	2.3199e-05	0.000252432
CTPS1	631.715	-0.331075	0.0782416	-4.23145	2.32192e-05	0.000252432
ATL2	191.491	-0.548857	0.129721	-4.23105	2.32603e-05	0.000252624
TMEM59	855.636	0.327523	0.077435	4.22965	2.34056e-05	0.000253946
CNIH4	822.207	-0.297813	0.0704308	-4.22845	2.35307e-05	0.000255047
LOC102724560	187.88	0.542058	0.128279	4.22562	2.3828e-05	0.000258009
EDEM2	83.6775	0.838201	0.198381	4.22522	2.38707e-05	0.000258212
CTTNBP2NL	175.221	0.557787	0.132243	4.2179	2.46586e-05	0.00026623
RAVER1	394.031	-0.397284	0.0941907	-4.21788	2.46615e-05	0.00026623
METTL4	75.6676	-0.859178	0.203767	-4.21648	2.48148e-05	0.000267617
PDS5B	150.376	-0.666595	0.158165	-4.21454	2.50284e-05	0.000269425
FANCG	109.01	-0.707067	0.16777	-4.21451	2.50326e-05	0.000269425
PLOD3	2000.87	0.219444	0.0520811	4.21351	2.51429e-05	0.000270343
NXT2	54.1959	-1.01476	0.240859	-4.21311	2.5188e-05	0.000270557
DAP	423.505	0.39757	0.0943835	4.21229	2.52798e-05	0.000271053
ASIC1	83.015	0.809021	0.192064	4.21224	2.52845e-05	0.000271053
ABCC10	96.138	0.739713	0.175647	4.21136	2.53833e-05	0.000271841
RNASET2	382.183	0.395437	0.0939304	4.20989	2.55498e-05	0.000273353
CCDC34	201.533	-0.546908	0.129922	-4.20953	2.55908e-05	0.000273519
ALG3	546.565	0.338987	0.0805454	4.20864	2.56907e-05	0.000274314
PSRC1	18.5706	-1.80935	0.430016	-4.20764	2.58052e-05	0.000275264
SF1	549.671	-0.370416	0.0880679	-4.20603	2.59896e-05	0.000276957
SF3B3	410.144	-0.382261	0.090943	-4.20331	2.63045e-05	0.000280035
FAM102B	85.6115	-0.790793	0.188149	-4.20302	2.63377e-05	0.000280111
ALDH1L2	35.8256	1.23422	0.29378	4.20116	2.65546e-05	0.000282139
OSMR	469.208	0.362139	0.0862238	4.19999	2.66925e-05	0.000283325
SLC25A24	333.218	-0.421025	0.100378	-4.19438	2.73619e-05	0.000290144
SCD	459.135	0.362586	0.0865444	4.18959	2.79453e-05	0.000296039
WSB2	390.13	0.404261	0.0965649	4.18642	2.83384e-05	0.000299908
GFM2	195.441	0.547209	0.130718	4.18619	2.83672e-05	0.000299918
ZBTB14	133.818	-0.660529	0.157965	-4.18148	2.89615e-05	0.000305901
RFC2	457.267	-0.374691	0.0896429	-4.17982	2.91744e-05	0.000307847
ODF2	316.128	-0.42729	0.102242	-4.17922	2.92516e-05	0.000308359
AFMID	134.476	0.628726	0.150461	4.17866	2.93227e-05	0.000308807
HES1	164.269	-0.565088	0.135797	-4.16126	3.16496e-05	0.000332986
SNX7	528.361	-0.349073	0.0839418	-4.15851	3.20331e-05	0.000336692
SMYD2	244.675	-0.483392	0.116317	-4.15583	3.24109e-05	0.000340331
NF2	472.796	0.364194	0.0876404	4.15555	3.24501e-05	0.00034041
C19orf53	2010	0.231901	0.0558296	4.15372	3.27112e-05	0.000342814
KDM1B	71.9553	0.845211	0.203496	4.15346	3.27492e-05	0.000342879
CHAC1	15.8049	2.00519	0.483354	4.14849	3.34676e-05	0.00035006
PEA15	402.07	0.405237	0.0977344	4.1463	3.37888e-05	0.000353076
JADE1	91.1585	-0.752871	0.181599	-4.14579	3.38639e-05	0.000353518
SSR3	2206.43	0.229979	0.0555366	4.14103	3.45745e-05	0.000360363
DCAF7	808.299	-0.297295	0.0717938	-4.14095	3.45866e-05	0.000360363
TRAPPC1	1348.42	0.279613	0.0675624	4.13859	3.49441e-05	0.000363737
HS6ST1	357.737	-0.40345	0.097559	-4.13545	3.54264e-05	0.0003684
CRYBG1	76.4449	-0.865933	0.209441	-4.13449	3.55742e-05	0.000369542
SRA1	316.507	0.44772	0.108294	4.13429	3.56049e-05	0.000369542
DCAF6	336.078	0.416086	0.100695	4.13214	3.59398e-05	0.000372659
ACP5	14.5577	2.06674	0.500776	4.12707	3.67418e-05	0.000380608
ZNF83	189.894	0.523293	0.126806	4.12671	3.67994e-05	0.000380838
TAX1BP1	995.008	0.265851	0.0644544	4.12464	3.71309e-05	0.0003839
DNAJA1	1123.88	-0.262719	0.0637178	-4.12316	3.73718e-05	0.00038602
PAGR1	65.3245	-0.896648	0.217488	-4.12275	3.74378e-05	0.000386331
PCDHB14	343.165	0.400528	0.0971867	4.12122	3.76865e-05	0.000388172
TOM1L2	501.127	0.344698	0.0836399	4.12121	3.76884e-05	0.000388172
CAVIN1	587.622	0.355017	0.0862791	4.11475	3.87594e-05	0.000398821
SATB2	90.6672	-0.745222	0.181502	-4.10586	4.02818e-05	0.000414091
CBX2	155.072	-0.580115	0.141431	-4.10174	4.10046e-05	0.000421119
MAPRE3	156.491	0.582082	0.141998	4.09923	4.14531e-05	0.00042532
HSPB8	94.5639	0.77414	0.189006	4.09584	4.20638e-05	0.000431174
NLGN4Y	187.676	0.531682	0.129969	4.09084	4.29811e-05	0.000440158
CTDSP2	378.643	-0.385969	0.0943614	-4.09033	4.30765e-05	0.000440716
TRIM7	30.4743	-1.37553	0.336428	-4.08865	4.33896e-05	0.000443497
CSRP2	262.291	-0.450207	0.110216	-4.08478	4.41182e-05	0.000450516
MXD4	297.056	0.45457	0.111346	4.08248	4.45571e-05	0.000454567
SLC12A9	343.553	0.404758	0.0991938	4.08047	4.49441e-05	0.000458081
SLC35B3	132.563	0.632797	0.155168	4.07814	4.53975e-05	0.000461993
COX7A2	2098.5	0.230874	0.0566137	4.07806	4.54138e-05	0.000461993
PMP22	605.553	-0.321331	0.0788079	-4.0774	4.55422e-05	0.000462862
SAMD11	44.3739	-1.06426	0.261033	-4.07711	4.55986e-05	0.000462997
NLGN4X	503.963	0.348562	0.0854989	4.07681	4.56581e-05	0.000463165
ARRDC4	44.5673	1.07663	0.264171	4.07552	4.59114e-05	0.000465296
ZFP36L2	71.1049	-0.831942	0.20443	-4.06957	4.70999e-05	0.000476892
SIRT2	261.715	0.473563	0.116439	4.06703	4.76161e-05	0.000481666
ADNP	1162.1	-0.256979	0.0632071	-4.06567	4.78946e-05	0.000484028
ZNF768	150.97	-0.580774	0.142878	-4.06481	4.80711e-05	0.000485356
PPME1	376.743	0.38604	0.0950583	4.06108	4.88454e-05	0.000492712
ORAI1	325.457	0.425612	0.104986	4.05397	5.03554e-05	0.000507468
FUT11	189.797	-0.524344	0.12946	-4.05023	5.11666e-05	0.000515161
TCTN3	446.858	0.365018	0.0901855	4.04742	5.17855e-05	0.000520904
QKI	1053.87	-0.302648	0.0749042	-4.04047	5.33432e-05	0.000536071
GPNMB	170.604	0.565717	0.140022	4.04022	5.34019e-05	0.000536161
PYCR1	76.8294	0.819988	0.203059	4.03818	5.38675e-05	0.000540332
CDK19	125.753	-0.638475	0.158158	-4.03695	5.415e-05	0.000542659
CA5B	279.434	0.432014	0.107103	4.03364	5.49193e-05	0.000549857
ACAA1	263.378	0.449517	0.111553	4.02964	5.58616e-05	0.000558772
CCNG1	1451.96	-0.233404	0.0579674	-4.02646	5.6622e-05	0.000565852
WWC3	178.867	-0.542801	0.134907	-4.02353	5.73322e-05	0.000572418
PLPPR2	117.266	0.666358	0.165637	4.02301	5.74584e-05	0.000573147
PUF60	551.541	-0.329827	0.0820122	-4.02168	5.77834e-05	0.000575854
MRPL48	173.006	-0.556087	0.138364	-4.01902	5.84418e-05	0.000581877
SDHC	780.918	0.283635	0.0705974	4.01764	5.87849e-05	0.000584752
PIGS	287.185	0.446042	0.111085	4.01533	5.93635e-05	0.000589963
QSOX1	220.815	0.473719	0.117997	4.01468	5.95274e-05	0.000591046
TOMM20	2547.67	0.219927	0.0547945	4.01367	5.97828e-05	0.000593034
ABHD3	117.021	-0.651022	0.162215	-4.01332	5.98703e-05	0.000593356
PLXNA3	102.94	0.68415	0.170483	4.013	5.99511e-05	0.000593378
NDUFB5	860.705	0.311616	0.0776554	4.0128	6.00024e-05	0.000593378
TM4SF1	326.486	-0.416932	0.103904	-4.01266	6.00379e-05	0.000593378
MRPL58	343.212	-0.409893	0.102159	-4.01229	6.01334e-05	0.000593776
MRPL39	338.602	-0.428144	0.106718	-4.01192	6.02257e-05	0.000594142
SRGAP2	191.836	-0.555121	0.138382	-4.01151	6.0332e-05	0.000594646
KDELR3	130.607	0.609851	0.152081	4.01005	6.07061e-05	0.00059775
ALDH18A1	261.72	0.454645	0.113382	4.00985	6.07581e-05	0.00059775
SLC25A10	345.505	-0.395968	0.0988087	-4.00742	6.13859e-05	0.000603375
CCNE2	159.99	-0.564353	0.140855	-4.00662	6.15931e-05	0.00060486
NDUFB3	1620.24	0.231199	0.0578024	3.99982	6.33903e-05	0.000621618
CDT1	26.6576	-1.40518	0.351319	-3.99973	6.34151e-05	0.000621618
TGOLN2	1231.18	0.242378	0.0606588	3.99576	6.44881e-05	0.000631561
PBX3	288.883	-0.419772	0.105216	-3.98963	6.61772e-05	0.000647152
ARCN1	758.763	0.30044	0.0753067	3.98954	6.62003e-05	0.000647152
NOP56	589.225	-0.319437	0.0801106	-3.98745	6.67861e-05	0.000652286
PEG10	342.308	-0.426035	0.106881	-3.98606	6.71789e-05	0.000655527
MOGS	149.391	0.592655	0.148709	3.98532	6.73884e-05	0.000656975
EZR	108.778	0.668378	0.167746	3.98446	6.7635e-05	0.000658783
CFHR1	29.1568	1.30573	0.327805	3.98325	6.79792e-05	0.000661102
NME2	4832.06	0.1984	0.049811	3.98306	6.80342e-05	0.000661102
ZNF692	220.905	0.512408	0.128653	3.98288	6.80851e-05	0.000661102
COX20	535.146	-0.333569	0.0837531	-3.98276	6.81187e-05	0.000661102
CEP192	180.133	-0.534014	0.134121	-3.9816	6.84532e-05	0.00066375
DCUN1D3	120.805	0.639054	0.160527	3.98096	6.86361e-05	0.000664819
MATK	52.8579	0.946816	0.237846	3.98079	6.86871e-05	0.000664819
FIGNL1	141.615	-0.603232	0.151562	-3.98009	6.88886e-05	0.00066617
ANXA5	1643.66	0.237769	0.0597453	3.97971	6.89986e-05	0.000666636
GPN1	564.324	0.330286	0.0830097	3.97889	6.92374e-05	0.000668342
ATP5MC1	1046.49	0.252533	0.0634715	3.97868	6.93002e-05	0.000668349
ERGIC3	872.443	0.278411	0.0700919	3.97209	7.12451e-05	0.000686076
SESTD1	200.561	-0.495754	0.124812	-3.97202	7.12657e-05	0.000686076
DYNLT1	1447.09	0.256537	0.0645989	3.97123	7.15038e-05	0.000687752
RDX	1011.76	-0.271262	0.0683269	-3.97007	7.18524e-05	0.000690489
STIP1	741.326	-0.28786	0.0725363	-3.96849	7.23293e-05	0.000694451
AGRN	139.855	0.591715	0.149182	3.9664	7.29666e-05	0.000699946
AS3MT	94.4139	-0.725086	0.182919	-3.96398	7.37116e-05	0.000706463
TSEN54	72.5123	-0.839332	0.212072	-3.95777	7.56523e-05	0.000724418
MDFIC	106.926	-0.712554	0.180051	-3.95751	7.57351e-05	0.000724566
EME1	122.3	-0.627892	0.158685	-3.95684	7.59478e-05	0.000725956
MEPCE	577.026	-0.318879	0.0806547	-3.95363	7.69755e-05	0.000735126
SMAP2	218.578	0.471319	0.119257	3.95211	7.74647e-05	0.000739143
BECN1	181.029	0.537668	0.136064	3.95158	7.76381e-05	0.00074014
RSBN1	112.512	-0.666535	0.168801	-3.94865	7.85925e-05	0.000748576
FKBP4	305.651	-0.406999	0.103127	-3.9466	7.92699e-05	0.000754361
SRPRB	781.51	0.31177	0.0790181	3.94555	7.96155e-05	0.00075698
XRCC5	3343.18	-0.215155	0.0545399	-3.94492	7.98274e-05	0.000758325
LAMC2	44.336	1.04733	0.265677	3.94213	8.07628e-05	0.000766534
NUCB2	280.744	-0.419072	0.106323	-3.94149	8.09785e-05	0.000767905
UBP1	373.082	-0.393261	0.0999068	-3.93628	8.27551e-05	0.000784061
EIF3I	2046.54	0.212634	0.0540272	3.93568	8.29617e-05	0.000785327
SERF2	1690.16	0.253838	0.0645268	3.93383	8.36018e-05	0.000790691
RPN2	1138.03	0.24961	0.0634821	3.93198	8.42505e-05	0.000796127
RCC2	433.982	-0.362313	0.0921553	-3.93155	8.43992e-05	0.000796832
PUM2	717.904	-0.295333	0.0751401	-3.93043	8.47941e-05	0.000799859
KCTD9	142.806	-0.634361	0.161462	-3.92885	8.53532e-05	0.000804428
PIP4K2C	154.238	0.551561	0.140412	3.92815	8.56018e-05	0.000806065
G3BP2	604.259	0.327881	0.0835033	3.92656	8.61707e-05	0.000810712
CDKN2D	74.1306	-0.794354	0.202553	-3.92171	8.79218e-05	0.000826465
PGM2	267.812	-0.437223	0.11151	-3.92093	8.82075e-05	0.000828427
TCHP	69.7973	-0.821206	0.209488	-3.92006	8.85254e-05	0.000830687
CHRAC1	59.1956	-0.921183	0.235015	-3.91967	8.8669e-05	0.000831311
SPIN4	129.501	-0.594381	0.151709	-3.91791	8.93217e-05	0.000836701
RBM8A	925.931	-0.269102	0.0688232	-3.91004	9.22796e-05	0.000863657
CHEK1	212.708	-0.490029	0.125369	-3.90868	9.28023e-05	0.000867049
SKIL	283.987	-0.424068	0.108494	-3.90868	9.28032e-05	0.000867049
EPB41L1	60.8389	0.941628	0.240943	3.9081	9.30262e-05	0.000868379
HADHA	1121.69	0.247886	0.0634583	3.90629	9.37251e-05	0.000873833
ATP6V1H	672.517	0.296014	0.0757811	3.90616	9.37728e-05	0.000873833
CHAF1A	275.566	-0.423264	0.108381	-3.90534	9.40945e-05	0.000876072
RBBP4	1903.58	-0.255865	0.065588	-3.90109	9.57617e-05	0.000890824
PCIF1	122.562	-0.612339	0.157178	-3.89584	9.78594e-05	0.000909552
SUMO2	817.715	-0.314614	0.0807627	-3.89553	9.79826e-05	0.000909911
KHDRBS1	1368.12	-0.247704	0.0635979	-3.89484	9.8263e-05	0.000911728
BCL2L13	166.961	0.546628	0.140576	3.8885	0.000100867	0.000935083
BMP2K	153.887	-0.550628	0.141797	-3.88321	0.000103086	0.000954829
GPS2	286.672	-0.441515	0.113785	-3.88025	0.000104348	0.000965186
ERH	1421.13	-0.243559	0.0627701	-3.88017	0.000104383	0.000965186
TXNDC9	651.614	0.292104	0.0753112	3.87862	0.00010505	0.000970518
MAGEH1	93.621	0.692099	0.178467	3.87802	0.000105309	0.000972076
H3-5	224.755	-0.476936	0.12311	-3.87407	0.000107032	0.000987134
CDKAL1	102.857	-0.723717	0.186893	-3.87237	0.000107784	0.000993221
HERPUD1	249.613	0.459128	0.118581	3.87186	0.000108008	0.000994428
TMEM200A	286.36	0.41976	0.108431	3.8712	0.000108301	0.00099628
TMEM256	356.659	-0.384097	0.0992306	-3.87075	0.000108502	0.00099727
PNRC1	214.308	0.465939	0.120388	3.87032	0.000108691	0.000998154
POLR1F	273.073	-0.419556	0.108508	-3.86661	0.000110358	0.0010126
PLPBP	180.162	-0.557602	0.144257	-3.86535	0.000110931	0.00101699
NUDT21	271.382	-0.420633	0.108859	-3.864	0.000111545	0.00102176
ARHGEF39	22.7276	-1.44418	0.373841	-3.86308	0.000111966	0.00102473
SYPL1	718.514	-0.307293	0.0795821	-3.86133	0.000112771	0.00103122
PARVA	882.237	0.266935	0.0691501	3.86022	0.000113286	0.00103506
SSR1	704.601	0.298518	0.0773499	3.85932	0.000113702	0.00103798
DAZAP1	131.311	-0.604325	0.15661	-3.85878	0.000113955	0.00103941
NFYB	183.178	-0.516273	0.133908	-3.85543	0.000115526	0.00105284
ST8SIA4	46.7147	-1.01355	0.263118	-3.85209	0.000117116	0.00106643
FAM3C	593.312	0.312332	0.0811133	3.85056	0.000117846	0.00107217
GSTP1	5205.23	0.182708	0.0474527	3.85031	0.000117967	0.00107237
SPAG9	581.308	-0.301638	0.078397	-3.84757	0.000119296	0.00108353
BAP1	214.39	-0.47187	0.122796	-3.84272	0.000121676	0.00110422
SPANXA2	426.501	0.398097	0.103626	3.84168	0.000122194	0.00110798
PICALM	696.696	0.297125	0.0773973	3.83896	0.000123557	0.0011194
BAIAP2L1	535.347	-0.331867	0.0865361	-3.83501	0.000125558	0.00113657
TMEM120A	348.186	0.388656	0.101381	3.83363	0.000126267	0.00114203
LMO4	473.807	-0.356091	0.0929365	-3.83155	0.000127337	0.00115073
FANCL	350.416	-0.408158	0.106553	-3.83056	0.00012785	0.0011544
ANAPC15	293.461	-0.411929	0.1077	-3.82476	0.000130898	0.00118094
ISOC1	57.2634	-0.89974	0.23526	-3.82445	0.000131062	0.00118143
DHX15	971.102	-0.254647	0.0665958	-3.82377	0.000131428	0.00118373
ARFIP2	134.192	0.591275	0.154698	3.82213	0.000132304	0.00119063
OSTM1	408.099	0.355488	0.0930131	3.82191	0.000132422	0.00119069
CLN8	26.4819	1.34362	0.351593	3.82151	0.000132639	0.00119165
SF3A3	473.355	-0.323423	0.0846964	-3.81861	0.000134203	0.0012047
WBP2	473.175	0.332222	0.0870867	3.81485	0.000136268	0.00122221
PNPT1	353.6	-0.394541	0.103475	-3.81291	0.000137338	0.00123078
CPT1A	346.173	-0.398018	0.104405	-3.81227	0.000137697	0.00123297
ATP5MK	750.649	0.289346	0.0759439	3.81	0.000138965	0.00124329
DPY19L2	53.1219	-0.911837	0.239385	-3.80908	0.000139483	0.00124689
ZW10	213.779	-0.490891	0.128891	-3.80859	0.000139764	0.00124836
COMMD6	363.108	0.372955	0.0979935	3.80592	0.000141279	0.00126067
SCCPDH	745.445	-0.276587	0.072676	-3.80575	0.000141375	0.00126067
CSNK2A2	295.196	-0.425708	0.11188	-3.80505	0.000141778	0.00126321
MED30	61.5528	-0.892221	0.234498	-3.80482	0.000141909	0.00126333
NCDN	191.235	0.490934	0.129092	3.80298	0.000142966	0.00127169
OAT	1745.92	0.212916	0.0560945	3.79566	0.000147253	0.00130874
CERCAM	112.527	0.624382	0.164571	3.794	0.00014824	0.00131553
SYTL2	50.8158	0.959878	0.253001	3.79396	0.000148261	0.00131553
TFDP1	248.513	-0.435456	0.114833	-3.79209	0.000149384	0.00132422
MLST8	107.085	-0.649097	0.171179	-3.79192	0.000149487	0.00132422
NGEF	65.3781	-0.838206	0.221071	-3.79158	0.000149695	0.00132497
FAM114A2	185.638	0.488301	0.128841	3.78996	0.000150674	0.00133255
TUBB4A	118.544	0.62248	0.16431	3.78845	0.000151589	0.00133953
SLFN5	46.0171	1.01333	0.267965	3.78157	0.000155843	0.001376
CD99L2	260.944	0.43369	0.114705	3.78092	0.000156251	0.00137847
NAGK	527.052	0.312323	0.0827009	3.77654	0.00015902	0.00140175
ATP6V1G1	984.568	0.248451	0.0658069	3.77546	0.00015971	0.00140668
PSMC6	804.082	-0.267394	0.0708362	-3.77483	0.000160119	0.00140913
PHIP	357.8	-0.364502	0.0965801	-3.77409	0.000160593	0.00141214
MR1	45.6442	0.982734	0.260508	3.77238	0.000161701	0.00142072
RSBN1L	225.433	-0.445705	0.118199	-3.7708	0.000162726	0.00142856
NHLRC2	174.658	-0.503438	0.133611	-3.76795	0.000164593	0.00144378
CHD4	511.679	-0.324762	0.0862296	-3.76624	0.000165722	0.00145249
C2orf69	259.993	-0.462352	0.122805	-3.76493	0.000166595	0.00145896
EIF4A1	4413.35	-0.170658	0.0453415	-3.76384	0.000167327	0.00146244
BLTP3B	265.769	-0.417344	0.110886	-3.76373	0.000167398	0.00146244
SQSTM1	465.013	0.322385	0.0856559	3.76373	0.0001674	0.00146244
TBL1XR1	174.176	-0.510287	0.135635	-3.76222	0.000168414	0.0014701
ASNS	118.596	0.605022	0.16103	3.7572	0.000171828	0.00149869
CEP170	497.457	0.322506	0.0858485	3.75669	0.000172176	0.00150051
TNFAIP1	288.647	0.406723	0.108303	3.75542	0.000173049	0.0015069
DNAAF10	338.16	0.375301	0.0999835	3.75363	0.000174294	0.00151651
ERLEC1	778.805	0.313243	0.0834721	3.75267	0.000174964	0.00152111
CHMP1B	725.6	0.277275	0.0739041	3.75183	0.000175549	0.00152497
SNAP23	262.732	0.419732	0.111922	3.75024	0.000176667	0.00153344
JRK	120.111	-0.616751	0.16461	-3.74675	0.000179143	0.00155368
BORA	37.9003	-1.11628	0.297994	-3.74596	0.000179703	0.00155728
PA2G4	1267.08	-0.236586	0.0632438	-3.74087	0.000183386	0.00158792
NECTIN3	854.434	-0.266746	0.0713159	-3.74035	0.000183765	0.00158992
GINS2	67.295	-0.837042	0.223929	-3.73798	0.000185505	0.00160369
ARMC1	784.426	-0.286308	0.0766027	-3.73758	0.000185802	0.00160497
IFI27L2	76.0897	0.749305	0.200562	3.73603	0.000186946	0.00161355
POT1	221.943	-0.469584	0.125721	-3.73513	0.000187622	0.00161809
TMEM97	71.4205	-0.780551	0.209018	-3.73437	0.000188187	0.00162167
ACO2	376.861	0.375318	0.100542	3.73295	0.00018925	0.00162952
MAP3K4	146.652	-0.540347	0.144851	-3.73038	0.000191193	0.00164493
PHTF2	280.936	-0.412493	0.110611	-3.72922	0.00019207	0.00165116
ST6GALNAC4	116.2	0.639479	0.171523	3.72824	0.000192818	0.00165627
GALNS	72.8761	0.767444	0.205884	3.72755	0.000193347	0.00165949
ANKRD52	635.412	0.286418	0.0768564	3.72667	0.000194026	0.00166398
KAT2A	233.643	0.42881	0.115099	3.72559	0.000194861	0.00166982
KCTD10	442.513	0.360064	0.0966711	3.72463	0.000195604	0.00167485
DR1	230.453	-0.437992	0.117844	-3.71671	0.000201834	0.00172682
GET1	268.708	0.407429	0.109665	3.71522	0.000203027	0.00173565
GPKOW	401.218	-0.361415	0.0972937	-3.71468	0.00020346	0.00173797
HSD17B14	103.669	0.644992	0.173749	3.71221	0.000205454	0.00175361
ELP5	289.852	-0.401145	0.108091	-3.71118	0.000206294	0.00175938
NMU	7.13295	-3.29954	0.889242	-3.71051	0.000206844	NA
SNX10	97.8774	0.661891	0.178395	3.71026	0.000207046	0.0017644
UXT	2009.77	-0.253571	0.0683706	-3.70877	0.000208267	0.0017734
DYNLT3	372.268	0.366066	0.0988232	3.70425	0.000212014	0.00180388
SLC35E1	459.39	0.327927	0.0885605	3.70286	0.000213179	0.00181236
DYRK1A	168.358	-0.524991	0.141816	-3.70191	0.000213979	0.00181772
CPEB4	124.049	0.597298	0.161407	3.70058	0.000215107	0.00182453
SNW1	432.93	-0.332857	0.0899477	-3.70057	0.000215119	0.00182453
TMCO3	662.79	-0.286973	0.0775598	-3.70002	0.000215585	0.00182704
PCED1A	337.459	0.362727	0.0981798	3.69452	0.000220301	0.00186554
MCFD2	882.991	0.248213	0.0672278	3.69212	0.000222396	0.0018818
RAB27A	151.713	-0.527648	0.142932	-3.6916	0.00022285	0.00188416
RAB20	123.505	-0.589772	0.159966	-3.68685	0.000227044	0.00191811
S100A11	547.06	0.306611	0.0832267	3.68405	0.00022956	0.00193785
SHC1	568.473	0.294863	0.0800697	3.68259	0.00023088	0.00194746
TNIP3	12.3858	1.99219	0.541085	3.68185	0.000231551	0.00195159
FAM229B	100.633	0.647401	0.175893	3.68066	0.000232635	0.0019592
CSAG1	370.25	0.361312	0.0982073	3.67907	0.000234084	0.00196953
ATP2B4	503.137	0.329414	0.0895411	3.67891	0.000234229	0.00196953
ATP2C1	1194.7	0.22478	0.0611212	3.67761	0.000235431	0.00197701
TMEM217	23.6203	1.41831	0.385666	3.67755	0.000235485	0.00197701
NUP35	204.036	-0.486545	0.132352	-3.67614	0.000236787	0.00198639
LRPAP1	1206.97	0.226332	0.061608	3.67375	0.000239015	0.00200273
RBM39	1359.42	-0.232022	0.0631585	-3.67365	0.000239107	0.00200273
ZBTB33	156.732	0.530856	0.144554	3.67237	0.000240315	0.00201128
PODXL	63.2765	-0.833441	0.22707	-3.67041	0.000242162	0.00202446
ACTR2	1683.96	0.203899	0.0555538	3.6703	0.000242265	0.00202446
ADNP2	54.2212	-0.880564	0.240391	-3.66306	0.000249223	0.00208098
DCP2	127.892	-0.569989	0.155811	-3.65821	0.000253979	0.00211905
DDA1	685.491	0.285743	0.0782552	3.65142	0.000260794	0.00217423
ASMTL	140.834	0.578926	0.158631	3.64951	0.000262745	0.00218879
KCTD3	201.684	-0.451756	0.123793	-3.64928	0.000262977	0.00218903
DAP3	561.302	0.298118	0.0817102	3.64847	0.000263804	0.00219292
MYO19	108.826	-0.640502	0.175556	-3.64843	0.000263851	0.00219292
HAT1	322.921	-0.366028	0.100396	-3.64583	0.000266532	0.00221349
LDOC1	209.17	0.482919	0.132595	3.64205	0.000270472	0.00224448
MINK1	267.214	0.418927	0.115048	3.64133	0.000271229	0.00224903
ATG13	203.583	0.451572	0.124025	3.64098	0.000271599	0.00225036
EOLA2	274.384	0.389918	0.107134	3.63955	0.000273118	0.00226121
BUD13	74.2984	-0.746739	0.205191	-3.63923	0.000273453	0.00226224
KMT2E	396.364	-0.33485	0.0920192	-3.63892	0.000273786	0.00226326
STRBP	97.8848	-0.657198	0.180656	-3.63785	0.000274922	0.0022709
GPR155	18.1064	1.55272	0.426881	3.63736	0.000275449	0.00227351
MAP1LC3A	295.022	0.456752	0.125588	3.63692	0.000275914	0.00227561
CLIP1	390.819	0.346375	0.0952801	3.63533	0.000277623	0.00228794
NLN	249.242	0.419004	0.115276	3.63478	0.000278216	0.00229108
MYL6	2852.7	0.236015	0.0649457	3.63403	0.000279025	0.00229598
BZW1	1716.13	-0.207749	0.0572111	-3.63127	0.000282028	0.00231892
SRP19	259.711	0.405107	0.111614	3.62952	0.000283945	0.0023329
BTG3	371.247	-0.343961	0.0947863	-3.62881	0.000284732	0.00233758
UQCRB	5913.36	0.165023	0.0455194	3.62535	0.000288576	0.00236733
BNC2	66.4345	0.780771	0.215456	3.62381	0.000290294	0.00237961
PIGT	1309.37	0.236838	0.0653871	3.62209	0.000292227	0.00239233
EIF4E	1274.82	-0.228696	0.0631401	-3.62204	0.00029229	0.00239233
SPANXD	103.111	0.649096	0.179632	3.61347	0.000302132	0.002471
YIF1A	266.457	0.403725	0.111745	3.61291	0.000302785	0.00247447
APOBEC3F	65.6251	-0.855102	0.236746	-3.61189	0.000303974	0.0024823
RNF121	170.294	0.49579	0.137281	3.61151	0.000304416	0.00248402
TCEA1	181.174	-0.471999	0.130752	-3.60987	0.00030635	0.00249792
RGS4	23.0111	1.40396	0.38902	3.60895	0.000307439	0.0025049
ADAMTS15	49.3783	-0.909479	0.252291	-3.60488	0.000312292	0.00254251
SEC24C	340.838	0.389307	0.108014	3.60422	0.000313097	0.00254714
PDIA3	2162.09	0.197952	0.0549301	3.60371	0.00031371	0.0025502
ACSF2	79.7431	0.702021	0.194914	3.60169	0.000316153	0.00256812
DCAF13	1281.58	0.216268	0.0600764	3.59988	0.000318365	0.00258413
SPRED1	341.821	0.36491	0.101452	3.59686	0.00032208	0.00261156
CEP350	126.279	-0.557249	0.154932	-3.59674	0.000322229	0.00261156
ZFR	676.474	-0.275816	0.0767017	-3.59596	0.000323194	0.00261741
C4orf3	210.637	0.44262	0.123098	3.59568	0.000323544	0.00261827
NOL6	108.901	0.597791	0.16628	3.59508	0.000324297	0.00262239
SGSH	288.317	0.382741	0.106513	3.59338	0.000326417	0.00263756
MAMDC2	234.8	-0.473842	0.131925	-3.59175	0.00032847	0.00265216
PSMA4	2021.13	-0.193011	0.0537693	-3.58961	0.000331168	0.00267031
GATD3	280.246	0.388267	0.108165	3.58958	0.000331215	0.00267031
ZNF706	2057.39	-0.208244	0.0580311	-3.58849	0.000332596	0.00267944
STK40	192.039	0.484306	0.135041	3.58637	0.000335313	0.0026993
C11orf68	506.276	0.312315	0.0871242	3.58472	0.000337445	0.00271444
GSTM3	1412.83	0.246435	0.0687622	3.58387	0.000338543	0.00272124
LPIN1	125.674	0.588376	0.164186	3.58358	0.000338915	0.00272219
MRPL18	508.174	-0.319761	0.0892703	-3.58194	0.000341047	0.00273728
PLSCR1	233.899	-0.450807	0.125883	-3.58116	0.000342068	0.00274342
YEATS4	106.986	-0.627464	0.175251	-3.58037	0.000343104	0.00274969
C5orf24	227.706	0.423265	0.118243	3.57962	0.000344091	0.00275555
WTAP	91.4392	-0.660101	0.184416	-3.57942	0.000344355	0.00275561
TAF9B	162.138	-0.50882	0.142188	-3.57849	0.00034558	0.00276336
PBXIP1	69.6298	0.744744	0.208232	3.5765	0.000348219	0.00278239
BLM	44.1108	-0.988075	0.276672	-3.57129	0.000355227	0.00283628
HEXA	279.888	0.405188	0.113476	3.57069	0.000356043	0.00284014
TNKS1BP1	148.309	0.52033	0.145728	3.57055	0.000356238	0.00284014
ATPAF1	241.753	-0.409632	0.114757	-3.56956	0.000357586	0.002848
MRPL22	923.679	-0.247919	0.069456	-3.56943	0.000357752	0.002848
MAGED4B	78.5125	0.71945	0.20159	3.56887	0.000358518	0.00285198
FOCAD	193.749	0.449932	0.126205	3.56508	0.000363749	0.00289024
SARS1	443.357	0.338211	0.0948701	3.56499	0.000363865	0.00289024
ATG5	384.2	-0.332424	0.0932623	-3.5644	0.00036469	0.00289466
CHP1	392.662	0.327944	0.0921482	3.55887	0.000372454	0.0029541
PDCD1LG2	31.7687	1.14315	0.321626	3.55427	0.000379024	0.003004
RNF123	142.935	0.519142	0.146162	3.55184	0.000382554	0.00302975
GABARAPL1	82.313	0.673733	0.189832	3.5491	0.000386545	0.00305911
SRPRA	826.825	0.2768	0.078042	3.54681	0.000389928	0.00308361
MRGBP	364.438	-0.373865	0.105576	-3.5412	0.000398311	0.00314759
FGFR1	425.884	0.37324	0.105438	3.53989	0.000400292	0.00316093
WDR5	120.357	-0.605554	0.171083	-3.53953	0.000400843	0.00316296
SLFN12	119.807	0.5642	0.159425	3.53897	0.000401698	0.00316738
LYRM7	175.228	0.468721	0.132507	3.53733	0.0004042	0.00318477
U2AF1	110.305	-0.58432	0.165198	-3.5371	0.000404548	0.00318519
GLA	208.921	0.434353	0.122835	3.53607	0.000406122	0.00319524
MICA	166.099	0.47935	0.135655	3.5336	0.000409934	0.00322188
UPP1	326.625	-0.368631	0.104325	-3.53349	0.000410107	0.00322188
CCT6A	5001.52	-0.153397	0.0434315	-3.53193	0.000412543	0.00323865
RPTOR	284.63	0.383947	0.108753	3.53045	0.000414859	0.00325446
ICE1	212.571	-0.430467	0.121985	-3.52887	0.000417345	0.00327158
MTFP1	62.9868	-0.780708	0.221267	-3.52835	0.000418166	0.00327563
KDM6A	229.651	-0.416321	0.118014	-3.52772	0.000419152	0.00328097
SP1	129.543	-0.537795	0.152459	-3.52747	0.00041955	0.0032817
CD14	67.7483	-0.772618	0.219049	-3.52715	0.000420055	0.00328326
BCLAF1	581.615	-0.277044	0.0785713	-3.52602	0.000421852	0.00329492
KLF10	320.363	-0.371021	0.105238	-3.52554	0.000422626	0.00329857
AP2M1	826.601	0.263033	0.0746166	3.52513	0.000423274	0.00330123
DLG1	569.515	0.31356	0.0889944	3.52337	0.000426101	0.00332087
E2F2	13.8088	-1.86296	0.529068	-3.52121	0.000429578	0.00334555
RAMP1	130.297	0.545062	0.154811	3.52082	0.000430208	0.00334718
CEBPB	69.1031	0.725206	0.205983	3.5207	0.000430409	0.00334718
CERS4	105.026	0.607112	0.172504	3.5194	0.000432524	0.00335783
DAGLB	177.652	0.480768	0.136609	3.51929	0.000432706	0.00335783
NSL1	167.365	-0.503188	0.14298	-3.51928	0.000432714	0.00335783
PRPF8	390.196	-0.329447	0.0936975	-3.51607	0.000437983	0.00339626
AFP	66.5094	0.744946	0.212002	3.51386	0.000441653	0.00342225
NR2C2AP	292.803	-0.38061	0.108327	-3.51354	0.000442178	0.00342386
DSCC1	261.326	-0.426882	0.121546	-3.5121	0.000444586	0.00344003
FAM20C	905.18	-0.24283	0.0691965	-3.50928	0.000449323	0.00347418
ARL6IP5	283.251	0.375864	0.107123	3.5087	0.000450295	0.0034792
CPSF7	347.198	-0.364828	0.104004	-3.50781	0.000451804	0.00348836
TM9SF4	262.015	0.393457	0.112251	3.50514	0.000456363	0.00352103
UST	65.0895	0.765613	0.218446	3.50481	0.00045693	0.00352288
MRM3	130.473	-0.541345	0.154514	-3.50353	0.000459139	0.00353738
ARPC3	352.666	0.339154	0.0969205	3.4993	0.00046648	0.00359137
TOP2B	492.74	-0.306856	0.0877464	-3.49708	0.000470383	0.00361882
CCNL2	318.292	0.376678	0.107736	3.4963	0.000471754	0.00362656
VSIR	103.89	0.622386	0.178021	3.49613	0.000472063	0.00362656
DTL	308.654	-0.420793	0.120404	-3.49484	0.000474345	0.00364149
EXOSC2	178.692	-0.461559	0.132151	-3.49267	0.000478219	0.00366862
PERP	613.259	0.271373	0.0778168	3.48733	0.000487875	0.00374002
PID1	148.576	0.498201	0.142908	3.48616	0.000490006	0.00375369
CPQ	256.549	0.383953	0.110166	3.48522	0.000491725	0.00376418
FGF1	11.3596	1.96373	0.563781	3.48315	0.000495559	0.00379084
DSEL	213.241	0.430604	0.12368	3.48161	0.000498411	0.00380994
SDHAF2	628.07	0.273145	0.0785098	3.47912	0.000503065	0.00384279
PELP1	315.176	-0.359968	0.103477	-3.47872	0.000503811	0.00384575
SGF29	156.412	-0.486757	0.14	-3.47684	0.00050736	0.0038701
RBP7	767.389	-0.246527	0.070916	-3.47633	0.00050833	0.00387476
SCARB1	95.0862	0.613619	0.176573	3.47516	0.000510545	0.00388888
TRIM14	114.257	-0.562561	0.161901	-3.47472	0.000511385	0.00389253
USP39	532.026	-0.295566	0.0850749	-3.47418	0.000512411	0.00389758
TMEM39B	119.652	-0.58557	0.168573	-3.47368	0.000513373	0.00390214
PHLDB2	241.093	0.412196	0.118685	3.47303	0.000514613	0.00390881
DHDDS	323.945	0.354483	0.102109	3.47163	0.000517312	0.00392653
CHMP3	1370.82	0.204676	0.0589813	3.47019	0.000520093	0.00394486
BRCA1	31.0288	-1.10239	0.317763	-3.46923	0.000521961	0.00395624
GNS	245.592	0.410785	0.11847	3.46741	0.000525507	0.00398032
ATOSB	61.7968	0.787854	0.227402	3.46458	0.00053106	0.00401955
RNF138	27.8934	-1.19649	0.345736	-3.46072	0.000538741	0.00407482
ARPC1A	942.943	0.235374	0.0680451	3.4591	0.000541993	0.00409654
MMS22L	143.423	-0.515268	0.149083	-3.45624	0.000547765	0.00413726
NMRK1	41.4052	0.976772	0.282862	3.45317	0.000554035	0.00418044
PMAIP1	36.692	-0.997055	0.288745	-3.45306	0.000554259	0.00418044
C21orf58	17.7061	-1.49339	0.432519	-3.45279	0.00055483	0.00418182
MID1	831.381	0.241798	0.0700449	3.45205	0.000556352	0.00418973
OST4	929.935	0.249585	0.0723036	3.4519	0.000556658	0.00418973
SMARCB1	1157.18	-0.435138	0.126212	-3.44768	0.000565425	0.00425061
SPDL1	363.581	-0.33267	0.0964926	-3.44763	0.000565537	0.00425061
WDR4	124.369	-0.540726	0.156917	-3.44593	0.000569089	0.00427154
ZMYM1	148.695	-0.49294	0.14305	-3.44592	0.000569115	0.00427154
RNF41	60.2679	0.764936	0.222152	3.44329	0.000574674	0.00431026
LXN	58.091	-0.802524	0.233093	-3.44294	0.000575436	0.00431297
STRADA	262.68	0.379158	0.110188	3.441	0.000579561	0.00434086
RTKN2	22.1552	-1.35841	0.395032	-3.43873	0.000584441	0.00437437
ACAT2	514.159	-0.285338	0.0829835	-3.43849	0.000584958	0.00437519
LSM6	305.226	-0.36305	0.10562	-3.43733	0.000587483	0.00439103
AIMP2	970.99	-0.221249	0.0644515	-3.4328	0.000597386	0.00446195
POLDIP3	167.944	-0.467009	0.136121	-3.43085	0.000601694	0.00449101
HHIPL2	156.691	0.554214	0.161587	3.42983	0.00060397	0.00450487
MBTPS1	142.53	0.499182	0.145716	3.42573	0.000613146	0.00457014
JPT2	620.211	-0.274276	0.0800692	-3.42548	0.000613705	0.00457115
METTL22	356.792	0.342783	0.100096	3.42455	0.000615828	0.00458379
TICAM1	120.379	0.541427	0.158121	3.42413	0.000616775	0.00458526
TBL1Y	82.4796	-0.659462	0.192595	-3.42408	0.000616878	0.00458526
KCMF1	535.004	-0.286843	0.0837836	-3.42361	0.000617943	0.00459001
NDUFAF1	90.4059	0.637409	0.186279	3.42179	0.000622102	0.00461771
CD44	2209.4	0.181165	0.0529492	3.42149	0.000622783	0.00461958
SEPTIN7	666.391	-0.265992	0.0777498	-3.42112	0.000623632	0.00462008
RFXANK	454.798	0.298056	0.0871238	3.42107	0.000623763	0.00462008
PCDHB9	69.2989	0.710306	0.207646	3.42075	0.000624476	0.00462008
PDZD4	150.332	-0.499299	0.145963	-3.42072	0.000624567	0.00462008
ECHS1	1191.38	0.224075	0.0655253	3.41967	0.000626981	0.00463475
CHPF2	173.27	0.459016	0.13426	3.41885	0.000628867	0.0046455
ELP6	108.851	-0.562838	0.16464	-3.4186	0.000629434	0.0046465
ZNF207	759.652	-0.264528	0.0774144	-3.41704	0.00063307	0.00467014
SAP30L	174.892	-0.469663	0.137495	-3.41585	0.000635843	0.00468738
ST6GALNAC2	40.7934	-0.936613	0.274418	-3.41309	0.000642305	0.00473178
DCLK2	153.57	-0.480627	0.140833	-3.41275	0.000643114	0.00473449
ATP6V1D	241.433	0.39162	0.114888	3.40871	0.000652699	0.00480053
CAPZA1	1715.04	0.202713	0.0594709	3.4086	0.000652975	0.00480053
SMPD4	193.242	-0.433851	0.127316	-3.40767	0.000655191	0.00481353
NCOR1	425.097	-0.308186	0.0904506	-3.40723	0.000656252	0.00481804
DYSF	56.2759	0.813539	0.238863	3.40588	0.000659502	0.00483859
AARS1	568.222	0.277894	0.0816112	3.4051	0.00066139	0.00484914
TMED4	559.153	0.273932	0.0804866	3.40345	0.000665396	0.00487519
PRPF19	477.519	-0.290779	0.0854503	-3.4029	0.000666752	0.00487937
RUVBL2	163.98	-0.479778	0.140997	-3.40275	0.000667101	0.00487937
UCK2	150.1	-0.483794	0.142181	-3.40266	0.000667326	0.00487937
RASA3	362.16	-0.324148	0.095335	-3.4001	0.000673617	0.00492138
ATP6V1A	210.466	0.431115	0.126801	3.39995	0.000673987	0.00492138
GEN1	139.147	-0.512801	0.150864	-3.3991	0.000676082	0.00493334
MSI2	237.121	0.403122	0.118644	3.39776	0.000679394	0.00495415
LIN54	220.822	-0.406766	0.119743	-3.39698	0.000681328	0.00496488
GOLT1B	574.805	0.270342	0.0795944	3.3965	0.00068253	0.00497028
CDC45	30.2871	-1.08812	0.320564	-3.3944	0.000687792	0.00500521
GBE1	147.993	0.503311	0.148373	3.39219	0.00069336	0.00504232
CDC6	250.125	-0.383032	0.112954	-3.39105	0.000696254	0.00505995
CETN3	151.001	-0.491443	0.144934	-3.39079	0.000696905	0.00506126
DPP9	280.155	-0.377373	0.111308	-3.39034	0.000698055	0.00506619
ODC1	270.775	-0.367188	0.108356	-3.38871	0.000702221	0.00509299
HEY1	104.774	-0.599452	0.176913	-3.38839	0.000703042	0.00509551
GFUS	165.383	0.47475	0.140236	3.38537	0.000710835	0.00514853
SLF2	80.0518	-0.663202	0.195953	-3.38449	0.000713099	0.00515907
FLCN	228.297	0.406183	0.120015	3.38443	0.000713249	0.00515907
OS9	667.684	0.258844	0.0764862	3.38419	0.000713881	0.00516017
RAET1L	41.0713	0.976802	0.288714	3.38328	0.000716245	0.00517379
SCLT1	81.2813	-0.661769	0.195746	-3.38074	0.000722898	0.00521792
ALMS1	88.7532	-0.646023	0.191098	-3.38058	0.000723324	0.00521792
CCDC12	137.887	-0.51055	0.151079	-3.37936	0.000726542	0.00523762
ACP1	303.223	0.379728	0.112381	3.37893	0.000727683	0.00524234
IER5	58.7286	-0.784458	0.232198	-3.3784	0.000729097	0.00524901
CCDC190	10.2344	2.04444	0.60521	3.37806	0.000729984	0.00525189
PLEKHB2	602.969	0.261553	0.0774365	3.37764	0.000731099	0.00525639
POFUT2	42.323	0.906788	0.268624	3.37567	0.000736349	0.0052906
SCARA3	132.102	-0.539001	0.159698	-3.37513	0.000737798	0.00529748
TACC1	215.573	-0.410667	0.121734	-3.37349	0.000742228	0.00532425
DAPK3	129.124	0.545011	0.161562	3.37338	0.000742517	0.00532425
EIF1AY	2532.33	-0.196529	0.0582962	-3.37121	0.000748394	0.00536282
WDR47	124.023	0.523732	0.155365	3.37098	0.000749023	0.00536376
POGZ	106.288	-0.59134	0.175444	-3.37053	0.000750233	0.00536885
CLTC	1449.62	0.2093	0.062111	3.36977	0.00075231	0.00538014
TRAPPC5	1359.74	0.231801	0.0688692	3.36582	0.000763161	0.00545412
CPNE2	692.673	-0.246568	0.0733296	-3.36246	0.000772506	0.00551724
IL31RA	14.8692	1.61903	0.481659	3.36137	0.00077556	0.00553111
MBNL1	859.822	-0.242697	0.0722041	-3.36127	0.000775858	0.00553111
SHFL	175.315	0.451249	0.134252	3.36122	0.000775989	0.00553111
THAP8	128.894	0.519843	0.154807	3.358	0.000785079	0.00559219
NUP37	93.8122	-0.618512	0.184222	-3.35742	0.000786733	0.00560027
MYL5	7.82877	2.51425	0.749202	3.3559	0.000791061	NA
ARL4C	135.725	0.499543	0.148857	3.35585	0.000791203	0.00562837
PLEKHM1	94.7556	0.608878	0.181483	3.355	0.000793637	0.00564195
ITGA5	50.042	0.828794	0.24713	3.35367	0.000797471	0.00566547
DDOST	600.928	0.298458	0.0890156	3.35287	0.000799771	0.0056762
SRPX2	9.98968	2.01335	0.600502	3.35278	0.000800037	0.0056762
FNDC3B	500.52	0.279892	0.0835702	3.34919	0.000810495	0.00574661
FMR1	411.396	-0.321381	0.0959967	-3.34783	0.00081446	0.00577092
RND3	134.331	0.526441	0.157369	3.34526	0.000822059	0.00582094
TTC26	107.338	-0.557521	0.16668	-3.34487	0.00082322	0.00582342
ERO1A	428.106	-0.305059	0.0912045	-3.34478	0.000823492	0.00582342
PIP5K1A	460.508	0.306503	0.0916436	3.34451	0.000824272	0.00582492
CCT4	2638.98	-0.169057	0.0505502	-3.34434	0.000824787	0.00582492
ULK3	94.9068	0.589502	0.176305	3.34365	0.000826825	0.00583549
LIG3	46.6161	-0.839881	0.251222	-3.34318	0.000828234	0.0058416
QPCTL	85.1916	0.622667	0.186278	3.34267	0.000829764	0.00584856
UBTF	367.541	-0.339339	0.101559	-3.3413	0.000833863	0.0058736
TCERG1	103.456	-0.566482	0.16962	-3.33972	0.000838644	0.00590342
PJA2	341.187	0.339583	0.101745	3.33759	0.00084507	0.00594476
DFFA	762.038	0.259805	0.0778807	3.33593	0.000850135	0.00597649
HAUS5	113.851	-0.549961	0.164874	-3.33565	0.000851001	0.00597867
VARS1	310.09	0.36941	0.11079	3.33432	0.000855073	0.00600336
GASK1B	8.44453	2.23124	0.669367	3.33336	0.000858045	NA
RCN1	720.438	0.246842	0.0740759	3.33228	0.000861361	0.00604357
B3GAT3	184.187	0.441949	0.13264	3.33195	0.000862383	0.0060468
CLIP4	261.725	0.377502	0.113363	3.33003	0.000868378	0.00608486
NIPBL	270.398	-0.36232	0.108822	-3.32946	0.000870137	0.00609153
ANPEP	130.796	0.511865	0.153743	3.32936	0.000870461	0.00609153
PDK1	60.6023	0.754651	0.2267	3.32885	0.000872048	0.00609867
KAT5	148.884	-0.474377	0.142788	-3.32225	0.000892941	0.00624073
ALDH1A3	47.2489	-0.86076	0.259131	-3.32172	0.000894639	0.00624854
SIPA1L3	277.804	0.355543	0.10705	3.32127	0.000896086	0.00625417
CMC2	314.663	-0.341327	0.102775	-3.32111	0.000896607	0.00625417
NOP58	968.039	-0.242831	0.0731604	-3.31916	0.000902892	0.00629393
INHBB	21.4688	-1.26383	0.380804	-3.31884	0.000903929	0.00629708
ILKAP	233.218	-0.400008	0.120568	-3.31771	0.000907577	0.00631802
PLCB4	279.366	0.354078	0.106731	3.31748	0.000908326	0.00631802
CTSA	461.66	0.296503	0.089379	3.31737	0.000908695	0.00631802
GNA13	168.839	-0.445593	0.134329	-3.31718	0.000909302	0.00631815
SCRIB	285.622	-0.391116	0.11794	-3.31624	0.000912388	0.0063355
ANKRD33B	29.0584	-1.07577	0.32448	-3.31537	0.000915235	0.00635118
ERLIN2	347.084	0.325164	0.0980871	3.31505	0.000916251	0.00635239
TNFAIP2	265.17	0.374917	0.113099	3.31495	0.000916591	0.00635239
KLF4	15.8071	-1.5302	0.461888	-3.31293	0.000923242	0.00639437
IDH3B	716.799	-0.251399	0.0759154	-3.31157	0.000927743	0.00641791
ATOSA	89.7939	0.62254	0.187991	3.31154	0.000927833	0.00641791
ITPK1	154.962	-0.460861	0.139388	-3.30631	0.000945323	0.00653469
RALY	810.064	-0.241242	0.0730273	-3.30344	0.000955051	0.0065977
NMD3	220.206	0.413689	0.125303	3.30151	0.000961659	0.00663909
BCAT2	107.404	0.566096	0.171631	3.29833	0.000972605	0.00671035
IDH2	365.974	-0.313928	0.0951941	-3.29777	0.000974567	0.00671551
MTMR12	239.428	-0.388076	0.117679	-3.29776	0.000974601	0.00671551
UACA	310.726	-0.363899	0.110491	-3.29347	0.000989575	0.00681433
TCEAL8	252.985	0.371735	0.112944	3.29131	0.000997202	0.00685905
HDGFL3	174.86	-0.45743	0.138982	-3.29128	0.000997344	0.00685905
CYREN	98.3883	-0.571594	0.173818	-3.28846	0.00100738	0.00692365
NUBP1	75.0416	-0.656818	0.199801	-3.28736	0.00101132	0.00694386
DNM2	507.996	-0.294208	0.0894991	-3.28728	0.00101161	0.00694386
TFAM	167.489	-0.465608	0.141658	-3.28685	0.00101316	0.00695003
BRME1	5.47347	-3.35693	1.02171	-3.2856	0.00101765	NA
SLC29A3	42.9292	0.910094	0.277064	3.28478	0.00102063	0.00699685
HSP90B1	1078.17	-0.206648	0.0629571	-3.28236	0.00102942	0.00705262
TEDC1	36.3126	-0.968725	0.29516	-3.28203	0.00103062	0.00705636
CHKA	193.354	-0.423642	0.129114	-3.28115	0.00103386	0.00706992
ETFA	875.955	0.232672	0.0709123	3.28113	0.00103392	0.00706992
NUPR1	51.8018	0.810426	0.247215	3.27822	0.00104464	0.00713871
AP2B1	910.584	-0.23302	0.0711787	-3.27374	0.00106136	0.00724834
MAT2A	345.415	-0.33332	0.101845	-3.27283	0.00106475	0.00726689
CLEC2B	29.9076	-1.09101	0.333396	-3.27241	0.00106636	0.0072733
GPX8	217.22	0.399571	0.122162	3.27084	0.00107229	0.0073091
TADA2A	60.3525	-0.743197	0.227339	-3.26911	0.00107887	0.00734929
NUP85	589.254	-0.256509	0.0784858	-3.26822	0.00108225	0.00736767
SLC37A3	129.632	0.564544	0.172807	3.26691	0.00108729	0.00739727
BCAP31	2497.51	0.165404	0.0506339	3.26667	0.00108819	0.00739744
SMURF2	129.624	0.503477	0.154131	3.26654	0.00108869	0.00739744
SNX5	483.421	-0.277882	0.0850906	-3.26572	0.00109186	0.00741431
TP53I3	73.5727	0.660749	0.20253	3.26247	0.00110446	0.00749517
REEP6	52.7414	0.780678	0.239373	3.26134	0.00110886	0.00752024
PDLIM7	573.458	0.268183	0.082238	3.26105	0.00110999	0.0075232
ZDHHC20	112.94	-0.534226	0.163895	-3.25957	0.00111579	0.00755776
LYAR	213.399	-0.466181	0.14306	-3.25864	0.00111947	0.00757787
CYSTM1	53.927	0.786761	0.241475	3.25814	0.00112144	0.00758643
STAG2	209.536	-0.403844	0.123961	-3.25782	0.00112271	0.0075903
MASTL	34.2464	-0.959779	0.294643	-3.25743	0.00112426	0.00759596
IFI27L1	202.047	0.410794	0.126168	3.25592	0.00113025	0.00763165
ADGRL3	67.7045	0.727366	0.223442	3.25528	0.00113282	0.00764424
TMTC1	111.302	0.542827	0.166899	3.25244	0.00114421	0.00771622
FBXO43	7.74545	-2.47543	0.761434	-3.25101	0.00114998	NA
CNPY4	143.194	0.471757	0.145207	3.24886	0.00115866	0.00780884
NEU1	303.272	0.347517	0.107019	3.24725	0.00116526	0.00784835
TXN	8298.19	0.171411	0.052828	3.2447	0.00117575	0.00791406
TAF6	214.936	-0.399564	0.123192	-3.24343	0.00118098	0.00794434
ASPHD1	55.2772	0.745324	0.229905	3.24188	0.00118742	0.00798264
KAT6A	215.382	-0.414677	0.127978	-3.24023	0.00119433	0.00802411
NDEL1	491.707	0.271759	0.0838856	3.23964	0.0011968	0.0080337
YRDC	223.483	0.381827	0.117865	3.23953	0.00119725	0.0080337
RANGRF	82.6748	-0.617814	0.190781	-3.23834	0.00120228	0.00806241
CTDNEP1	410.339	-0.2956	0.0912935	-3.23791	0.00120411	0.00806963
NSD1	23.8743	-1.21848	0.37639	-3.23728	0.00120674	0.00808221
MEA1	1539.17	-0.180829	0.0558765	-3.23623	0.0012112	0.00810709
PRR3	61.6936	-0.711187	0.219829	-3.23518	0.00121567	0.00813192
PRRC1	191.624	0.410363	0.126881	3.23424	0.00121968	0.00815371
AFF4	163.583	0.453779	0.140338	3.23346	0.00122299	0.00817073
FMNL1	62.5942	-0.69887	0.216174	-3.2329	0.00122542	0.00818186
DDX11	34.146	-1.02564	0.317326	-3.23215	0.00122862	0.00819814
PKD2	204.142	0.397557	0.123008	3.23197	0.00122942	0.00819842
GLT8D2	17.3849	1.43099	0.442812	3.2316	0.00123099	0.0082038
ZFYVE1	175.162	0.424081	0.131396	3.2275	0.00124875	0.00831705
VPS8	174.09	0.433152	0.134289	3.22553	0.00125738	0.0083693
DUSP12	109.592	-0.529207	0.164304	-3.2209	0.0012779	0.00850064
RNF169	163.632	-0.464327	0.144204	-3.21992	0.00128225	0.00852431
SIPA1L2	269.103	-0.356322	0.110674	-3.21956	0.00128387	0.00852984
C12orf57	640.953	-0.249368	0.0774597	-3.21933	0.0012849	0.00853141
COL18A1	354.411	0.320112	0.099467	3.21827	0.00128966	0.00855772
MEIOC	60.2373	-0.724047	0.22511	-3.21642	0.00129799	0.00860769
RARS2	507.724	0.274797	0.0855129	3.21351	0.00131123	0.00869012
CCDC59	145.974	-0.459264	0.143058	-3.21033	0.00132581	0.00878132
CAPRIN1	469.643	-0.285275	0.0888806	-3.20964	0.001329	0.00879709
TACC2	58.9706	-0.735721	0.229244	-3.20933	0.00133043	0.00880114
TMED7	765.799	0.234412	0.0730472	3.20904	0.00133178	0.00880463
DDR2	146.821	0.472205	0.147172	3.20852	0.00133421	0.00881528
MTA2	231.265	-0.37616	0.117297	-3.2069	0.00134175	0.00885969
THAP7	109.682	-0.548982	0.171207	-3.20655	0.00134339	0.00886504
SMC1A	455.081	-0.284069	0.0886207	-3.20544	0.00134855	0.00889364
PON2	689.212	0.239058	0.0746171	3.2038	0.00135627	0.00893911
OSBPL5	131.985	-0.496194	0.154891	-3.2035	0.00135767	0.00894282
OTULIN	303.167	-0.330498	0.103245	-3.20112	0.00136895	0.00901164
TMED10	1785.67	0.178678	0.0558209	3.20091	0.00136995	0.00901267
SFMBT1	37.0333	-0.928923	0.290446	-3.19826	0.00138259	0.0090903
NELFB	270.295	-0.360265	0.112861	-3.19211	0.00141236	0.00928035
PARP2	171.378	-0.439923	0.13786	-3.19107	0.00141745	0.00930809
CCDC74B	19.1529	-1.3333	0.417927	-3.19028	0.00142136	0.00932812
EVI5L	203.046	0.393422	0.12339	3.18844	0.00143041	0.0093818
HPD	17.9825	1.34325	0.42142	3.18743	0.00143542	0.00940891
GADD45B	97.6819	-0.55753	0.175054	-3.1849	0.00144806	0.00948406
CLSTN1	761.922	0.248289	0.0779613	3.18478	0.00144865	0.00948406
LAMP1	993.006	0.219762	0.0690733	3.18157	0.00146478	0.00958384
F8A3	301.359	-0.326646	0.102684	-3.18107	0.00146731	0.00959459
SPRED2	277.377	0.34727	0.109189	3.18044	0.00147051	0.00960964
TRIML2	8.74548	2.14963	0.676075	3.17958	0.00147488	NA
DNAJC1	129.188	0.486904	0.153173	3.17879	0.00147891	0.00965867
HIGD2A	1272.94	0.196906	0.0619708	3.17741	0.00148598	0.009699
GABPB1	126.434	-0.490569	0.154484	-3.17555	0.00149555	0.00975552
OGG1	117.224	-0.506886	0.159713	-3.17373	0.00150496	0.00981097
NUP210	37.67	-0.891691	0.280985	-3.17345	0.00150639	0.00981433
NPC2	359.302	0.336665	0.106212	3.16973	0.0015258	0.00993477
METTL8	69.6766	0.666302	0.210298	3.16838	0.00153293	0.00997517
WDR26	541.864	0.264378	0.0834669	3.16746	0.00153776	0.0100006
ARL1	313.15	0.331465	0.104664	3.16695	0.00154047	0.0100085
KANSL3	302.975	-0.335347	0.105892	-3.16688	0.00154084	0.0100085
UBE2V1	628.554	0.246462	0.0778611	3.16541	0.00154866	0.0100532
CERS1	42.4547	-0.832988	0.263379	-3.16269	0.00156317	0.0101348
MBNL2	208.609	0.384055	0.121435	3.16263	0.00156353	0.0101348
SMNDC1	366.546	-0.302393	0.0956201	-3.16244	0.00156452	0.0101348
RUBCN	86.7599	0.594518	0.187998	3.16235	0.00156499	0.0101348
LIN9	153.429	-0.443226	0.140273	-3.15974	0.0015791	0.01022
NAA40	204.723	-0.40401	0.127905	-3.15867	0.0015849	0.0102464
GLMP	449.782	0.2799	0.0886141	3.15864	0.00158509	0.0102464
RAB3A	48.0299	0.795287	0.252068	3.15506	0.00160468	0.0103668
TAF15	524.973	-0.273551	0.0867267	-3.15418	0.00160952	0.0103919
DOK4	62.7761	0.690152	0.21893	3.15238	0.00161946	0.0104498
PXDN	854.189	0.241482	0.0766414	3.15081	0.00162821	0.0104999
FADS3	349.33	0.320428	0.101703	3.15063	0.00162919	0.0105
RASA4B	199.744	0.4001	0.127044	3.14931	0.00163657	0.0105412
THUMPD1	266.715	-0.355438	0.112889	-3.14857	0.00164072	0.0105612
KTN1	427.648	-0.287124	0.0912013	-3.14824	0.00164255	0.0105612
BRSK1	93.0635	0.56441	0.179278	3.14823	0.00164262	0.0105612
CYP51A1	781.995	0.235224	0.0747238	3.14791	0.00164441	0.0105665
NUCB1	966.45	0.216606	0.0688362	3.14669	0.00165132	0.0106045
COX5A	596.925	-0.277507	0.0882166	-3.14574	0.00165666	0.0106325
TMEM259	266.02	0.342139	0.108812	3.14432	0.00166473	0.0106779
ZWINT	50.8688	-0.764146	0.243145	-3.14276	0.00167364	0.0107286
RAB4A	567.68	0.255204	0.0812449	3.14118	0.00168271	0.0107804
ZMPSTE24	915.98	0.208993	0.0665417	3.14079	0.00168493	0.0107882
UBE2W	344.157	0.319567	0.101765	3.14023	0.00168814	0.0108023
POGLUT3	181.025	-0.418616	0.133319	-3.13995	0.00168976	0.0108062
ELAVL3	26.8245	-1.07182	0.341418	-3.13932	0.00169341	0.0108231
ABHD14B	62.3507	0.682217	0.21733	3.13908	0.00169481	0.0108257
PLCL1	47.0206	0.808913	0.25777	3.13811	0.00170038	0.0108516
ATP6V0C	612.511	0.250311	0.079767	3.13803	0.00170089	0.0108516
AARSD1	326.341	0.313089	0.0998169	3.13663	0.00170902	0.010897
RRP1B	58.2728	-0.722018	0.230265	-3.1356	0.00171505	0.010929
TTC1	670.275	0.243987	0.0778181	3.13535	0.0017165	0.0109299
SS18	138.091	-0.476498	0.151982	-3.13522	0.00171723	0.0109299
NABP2	469.801	-0.274041	0.0874226	-3.13468	0.00172044	0.0109439
SSBP3	280.391	-0.383347	0.122329	-3.13374	0.00172592	0.0109723
ACBD6	312.522	-0.343625	0.10968	-3.13298	0.0017304	0.0109943
ANO10	89.2492	0.574193	0.183284	3.13281	0.00173142	0.0109943
PTPN4	64.5872	0.669171	0.213668	3.13182	0.00173725	0.0110191
UBE2E3	1075.32	-0.200627	0.0640613	-3.1318	0.00173738	0.0110191
VTN	8.92313	1.99902	0.638432	3.13114	0.00174132	NA
TCEA2	271	0.339571	0.108452	3.13107	0.00174171	0.01104
CWC22	140.619	-0.455343	0.145461	-3.13034	0.00174606	0.0110575
OPA1	525.063	0.265098	0.0846891	3.13025	0.00174657	0.0110575
PDZD11	607.941	0.246965	0.0789005	3.13009	0.00174755	0.0110575
WSB1	438.317	0.29932	0.0956327	3.12989	0.0017487	0.0110583
SGK1	157.28	0.44127	0.141005	3.12946	0.00175131	0.0110627
YJEFN3	42.6996	0.823595	0.263177	3.12943	0.00175144	0.0110627
REEP4	198.414	-0.404395	0.129329	-3.12686	0.00176682	0.0111533
CNN3	1328.4	0.197546	0.0631832	3.12656	0.00176867	0.0111582
ST3GAL2	152.684	-0.443656	0.141907	-3.12639	0.00176968	0.0111582
KDELR1	363.87	0.317811	0.101678	3.12565	0.00177414	0.0111798
SLC25A32	244.208	0.360414	0.115316	3.12546	0.00177529	0.0111805
ATF7IP	204.704	-0.391401	0.125256	-3.12482	0.00177915	0.0111983
NLRP2	112.83	0.535285	0.17147	3.12175	0.0017978	0.011309
GAL3ST4	28.6382	1.00276	0.321348	3.12049	0.00180549	0.0113507
BABAM1	984.45	0.210527	0.0674961	3.1191	0.00181403	0.0113978
GTPBP4	947.295	0.214588	0.0688021	3.11892	0.00181518	0.0113984
NKIRAS1	264.589	0.351694	0.112797	3.11795	0.00182116	0.0114292
NPEPPS	605.374	0.247486	0.0794134	3.11642	0.00183058	0.0114817
IRF2BP2	660.439	-0.241798	0.077673	-3.11302	0.00185181	0.0116081
RDH11	95.5571	0.548306	0.176276	3.1105	0.00186773	0.0117011
DMAP1	359.381	-0.305542	0.0982392	-3.11019	0.00186967	0.0117064
FUCA1	224.617	0.372049	0.119725	3.10752	0.00188662	0.0118056
TMLHE	385.879	0.301863	0.0971906	3.10589	0.00189709	0.0118643
SLBP	158.606	-0.46681	0.150373	-3.10435	0.00190697	0.0119191
TMEM267	324.455	0.317213	0.102285	3.10126	0.001927	0.0120373
SCFD2	93.6408	0.590227	0.190445	3.0992	0.00194043	0.0121142
DIS3	180.975	0.416571	0.134547	3.0961	0.00196086	0.0122346
EXOC4	308.849	0.318931	0.10306	3.09463	0.00197061	0.0122884
IFIT1	46.1849	-0.799027	0.258283	-3.09361	0.00197735	0.0123173
BRD7	108.38	-0.536851	0.173537	-3.09358	0.00197754	0.0123173
UNC93B1	167.201	0.429161	0.13876	3.09283	0.00198256	0.0123399
ACOT8	83.9715	0.609891	0.197204	3.0927	0.00198347	0.0123399
CEMIP2	273.781	0.352651	0.114082	3.0912	0.0019935	0.0123952
ASB9	79.0404	0.605101	0.195795	3.09048	0.00199832	0.012418
LIG4	196.186	0.403176	0.130541	3.08849	0.00201173	0.0124941
MAP2K6	44.7786	-0.823612	0.266899	-3.08586	0.00202965	0.012597
WDR1	637.097	0.235768	0.0764064	3.08571	0.00203064	0.012597
IGF2BP1	54.0812	-0.725143	0.235089	-3.08455	0.00203859	0.0126389
IRX5	27.7941	-1.04782	0.33972	-3.08438	0.00203975	0.0126389
CAPZB	707.772	0.241869	0.0785032	3.081	0.00206305	0.0127691
FZD7	238.602	-0.368368	0.119561	-3.08099	0.00206313	0.0127691
PCDHGC3	324.922	-0.319615	0.103848	-3.07773	0.00208584	0.0128957
CLN6	89.0218	-0.581925	0.189077	-3.07771	0.00208598	0.0128957
HGS	1093.66	0.192717	0.0626275	3.07719	0.00208962	0.0129108
ADAMTS12	24.128	1.09949	0.357382	3.0765	0.00209447	0.0129333
SEC23B	163.663	0.420713	0.136776	3.07594	0.00209842	0.0129503
C6orf226	202.689	-0.406595	0.132258	-3.07425	0.00211031	0.0130063
TIMELESS	102.799	-0.557508	0.181358	-3.07407	0.00211163	0.0130063
NRP2	247.803	0.358295	0.116557	3.07398	0.00211222	0.0130063
FAH	392.185	0.282495	0.0918993	3.07397	0.00211233	0.0130063
P4HA2	248.493	0.362269	0.117875	3.07333	0.00211686	0.0130268
DENND5B	90.7009	-0.567201	0.184596	-3.07266	0.00212164	0.0130487
NDUFV3	407.226	0.289293	0.0942045	3.0709	0.00213414	0.0131181
ADGRB1	37.6146	0.860907	0.280672	3.06731	0.00215995	0.0132692
HTRA2	357.651	-0.310051	0.101109	-3.06649	0.00216587	0.0132979
DYRK1B	60.7143	0.676538	0.220641	3.06623	0.00216775	0.0133019
TBX1	25.617	-1.08159	0.352886	-3.06498	0.00217687	0.0133397
MICAL1	123.745	0.508876	0.166032	3.06493	0.00217719	0.0133397
HIP1	105.868	-0.533307	0.174006	-3.06487	0.00217764	0.0133397
CNOT6	200.045	-0.38173	0.124612	-3.06335	0.00218872	0.013393
CEP57L1	56.9997	-0.696405	0.227335	-3.06334	0.00218882	0.013393
OSBPL1A	169.335	0.416188	0.135956	3.0612	0.00220454	0.0134815
UCP2	175.589	-0.404768	0.132533	-3.05409	0.00225747	0.0137974
COQ5	108.524	-0.502628	0.164588	-3.05385	0.00225925	0.0138004
HELLS	89.4074	-0.560734	0.183634	-3.05354	0.0022616	0.0138069
GADD45A	236.074	0.366368	0.120042	3.052	0.00227322	0.0138669
GSDMD	236.871	0.363042	0.118956	3.0519	0.00227399	0.0138669
ACTR1B	261.267	0.337865	0.110735	3.05113	0.00227982	0.0138945
ROBO1	158.057	0.426549	0.139825	3.05058	0.00228399	0.0139121
TMEM167A	573.532	0.247645	0.0812042	3.04966	0.00229102	0.0139422
DYNC2LI1	132.029	0.467449	0.153283	3.04959	0.00229153	0.0139422
FBLIM1	297.671	0.330409	0.108403	3.04797	0.00230394	0.0140098
ADRM1	1414.38	-0.186411	0.0612284	-3.04452	0.00233052	0.0141634
GRIPAP1	224.139	0.398634	0.130985	3.04335	0.00233958	0.0141994
SMIM14	195.731	0.384369	0.126299	3.04332	0.00233984	0.0141994
LDAF1	37.1597	0.929195	0.30533	3.04325	0.0023404	0.0141994
UGCG	491.006	-0.263832	0.0867139	-3.04255	0.00234582	0.0142243
RELT	18.5467	-1.29041	0.424251	-3.04162	0.00235311	0.0142537
YIPF3	215.412	0.401659	0.132056	3.04159	0.00235332	0.0142537
IFT43	300.971	0.320891	0.105541	3.04043	0.00236239	0.0143006
EXOC7	242.476	0.37826	0.124463	3.03912	0.0023727	0.0143549
SLC41A2	113.149	0.500261	0.164622	3.03884	0.00237491	0.0143602
FANK1	11.6366	1.63279	0.537459	3.03798	0.00238168	0.0143931
HSD17B4	333.773	0.30241	0.0995494	3.03779	0.00238322	0.0143943
LAPTM5	13.3154	-1.4901	0.490658	-3.03694	0.00238992	0.0144267
LZTS3	53.8006	0.707287	0.233009	3.03544	0.00240182	0.0144904
MRPL11	81.4271	-0.588414	0.193913	-3.03442	0.00241	0.0145316
RBM3	1420.44	-0.182706	0.0602557	-3.03218	0.00242792	0.0146314
DSP	102.156	-0.523657	0.172845	-3.02963	0.00244856	0.0147475
CCHCR1	105.955	-0.513845	0.169721	-3.02758	0.00246519	0.0148394
NUDT5	640.663	-0.233756	0.0772357	-3.02653	0.0024738	0.0148829
RNF7	321.594	0.320099	0.105777	3.02617	0.00247675	0.0148923
CAND2	50.715	-0.73104	0.241689	-3.02472	0.00248863	0.0149554
PDIA5	191.745	0.395365	0.130733	3.02422	0.00249273	0.0149717
PIK3R1	89.1613	-0.565451	0.187054	-3.02293	0.00250337	0.0150272
ARID5B	68.1889	0.62103	0.205642	3.01995	0.00252812	0.0151673
PGBD1	89.6932	-0.565736	0.187376	-3.01926	0.00253396	0.0151939
MEIOB	8.29494	-2.01344	0.667003	-3.01864	0.00253914	NA
DTNBP1	259.826	-0.333825	0.110644	-3.01712	0.00255189	0.0152929
MAPKAP1	484.484	0.261583	0.086729	3.01609	0.00256054	0.0153362
NBPF10	1881.15	-0.21243	0.0704913	-3.01357	0.00258198	0.0154474
NBPF20	1881.15	-0.21243	0.0704913	-3.01357	0.00258198	0.0154474
GAS7	11.0699	-1.67483	0.556117	-3.01165	0.00259836	0.0155368
BCKDHB	225.025	0.360368	0.119718	3.01014	0.00261129	0.0155969
MSMO1	94.0664	0.535485	0.177894	3.01013	0.00261132	0.0155969
PET100	1011.93	0.200248	0.0665479	3.00907	0.00262047	0.0156429
MED21	79.4599	-0.579257	0.192647	-3.00684	0.00263978	0.0157494
IL1RAP	185.447	0.398091	0.132525	3.00388	0.00266557	0.0158945
PIGBOS1	99.8896	-0.517736	0.172386	-3.00335	0.00267021	0.0159133
MOXD1	166.895	0.430882	0.143481	3.00305	0.00267284	0.0159202
PDE9A	27.5568	-1.02513	0.341489	-3.00196	0.0026825	0.0159689
KLHL15	82.2471	-0.568573	0.189506	-3.00029	0.0026972	0.0160475
BIRC2	561.669	-0.242285	0.080768	-2.99976	0.00270191	0.0160667
SRD5A3	172.518	0.396572	0.13223	2.99911	0.00270771	0.0160923
SEH1L	1328.78	-0.196141	0.0654294	-2.99775	0.00271981	0.0161553
PHF5A	188.325	-0.393159	0.131167	-2.9974	0.00272295	0.0161613
ARID2	103.641	-0.526318	0.175597	-2.9973	0.00272384	0.0161613
ZBTB8A	81.9417	-0.568456	0.189678	-2.99696	0.00272689	0.0161705
TICAM2	100.536	-0.517673	0.172858	-2.9948	0.00274627	0.0162765
TAF1B	143.331	-0.434286	0.145066	-2.99372	0.00275599	0.0163251
MATR3	2108.16	-0.155272	0.0519183	-2.99071	0.00278334	0.0164781
LENG1	221.229	-0.365195	0.122156	-2.98957	0.00279367	0.0165279
SEPTIN10	199.085	-0.386863	0.12941	-2.98945	0.00279483	0.0165279
TBCEL	65.1334	0.688139	0.230309	2.98789	0.00280908	0.016603
SHB	237.07	0.362815	0.12146	2.98711	0.00281628	0.0166364
FSTL3	94.5575	0.527599	0.176691	2.98601	0.00282648	0.0166875
TMEM30A	701.429	0.216662	0.0725643	2.9858	0.00282841	0.0166878
UBR3	390.453	0.286236	0.0958701	2.98566	0.00282963	0.0166878
PGK1	2038.39	0.202905	0.0680358	2.98233	0.00286065	0.0168615
UGP2	348.635	-0.291606	0.0977856	-2.9821	0.0028628	0.016865
IQCC	21.5018	-1.12007	0.375696	-2.98132	0.00287005	0.0168984
SEZ6L2	134.072	0.461026	0.154658	2.98094	0.00287364	0.0169103
IFI44	68.4484	-0.625755	0.209956	-2.98041	0.0028786	0.0169303
JADE2	31.9199	-0.924126	0.310113	-2.97997	0.00288279	0.0169456
RAB5C	813.494	0.212992	0.0714866	2.97947	0.00288743	0.0169636
NRG1	38.5053	-0.884798	0.297111	-2.97801	0.00290127	0.0170357
ANO6	715.702	0.219692	0.073787	2.97738	0.00290721	0.0170612
SLC25A5	1727.99	-0.167928	0.0564043	-2.97721	0.00290883	0.0170614
GPAA1	774.763	0.209756	0.0704648	2.97674	0.00291328	0.0170782
LAMP2	2770.88	0.193062	0.0648699	2.97613	0.00291906	0.0171028
CFHR3	12.5879	1.49432	0.502223	2.97542	0.00292592	0.0171337
TMEM179B	339.88	0.310429	0.104345	2.97501	0.00292974	0.0171463
PRDX4	1690.52	0.167733	0.0563835	2.97486	0.00293127	0.0171463
CEP97	101.47	-0.511484	0.172009	-2.97358	0.00294344	0.0172082
IK	715.554	-0.216311	0.0727832	-2.97199	0.00295873	0.0172881
SRSF10	408.792	-0.266734	0.0897897	-2.97066	0.00297163	0.0173452
FAM220A	239.758	0.348346	0.117263	2.97065	0.00297172	0.0173452
PIGX	160.25	-0.422663	0.142325	-2.9697	0.00298089	0.0173894
UBE2E2	153.338	0.438098	0.147538	2.96939	0.00298391	0.0173975
LPAR2	40.5227	0.881524	0.29689	2.96919	0.00298584	0.0173993
UBE2J2	339.721	-0.303448	0.102249	-2.96773	0.00300009	0.0174729
ZYX	768.331	0.226433	0.0763032	2.96754	0.00300188	0.0174739
TOR1B	198.327	0.371548	0.125231	2.96691	0.00300806	0.0175004
PBX1	59.9949	-0.667901	0.225177	-2.96612	0.00301584	0.0175311
KIF26A	41.3843	-0.803425	0.270874	-2.96604	0.00301659	0.0175311
BTBD6	83.2144	-0.578066	0.194922	-2.96563	0.00302065	0.0175452
MCM8	111.739	-0.498149	0.168077	-2.96382	0.00303847	0.0176335
SUV39H2	413.088	-0.267834	0.0903699	-2.96375	0.00303913	0.0176335
IPO7	1480.54	-0.180654	0.0609766	-2.96268	0.00304973	0.0176855
MYO10	96.2129	-0.56104	0.189511	-2.96046	0.00307179	0.0178038
MFN2	477.741	-0.254492	0.0860145	-2.95872	0.00308924	0.0178953
TRMT112	923.523	-0.208045	0.0703294	-2.95816	0.00309484	0.0179181
SMTN	69.623	-0.62445	0.211111	-2.95793	0.00309713	0.0179217
SPRYD3	182.57	0.397103	0.134277	2.95735	0.00310296	0.0179458
NPTN	391.367	0.287824	0.0973466	2.95669	0.00310961	0.0179746
OLFML2A	171.928	0.398352	0.134752	2.95619	0.00311468	0.0179942
NOL7	93.103	-0.61192	0.207108	-2.95459	0.00313084	0.0180779
JAZF1	110.906	0.52991	0.179378	2.95416	0.00313526	0.0180937
WFS1	129.933	0.452977	0.153367	2.95355	0.00314138	0.0181193
FOXP4	174.154	-0.412686	0.139738	-2.95327	0.00314424	0.0181261
ARSG	14.0372	1.43396	0.485906	2.9511	0.00316643	0.0182443
ARAF	1072.1	-0.198704	0.0673437	-2.95059	0.00317169	0.0182648
COQ6	226.128	0.362794	0.122974	2.95016	0.00317609	0.0182804
ABHD4	67.9543	0.624322	0.211695	2.94915	0.00318644	0.0183301
NTAQ1	234.208	-0.339377	0.115151	-2.94722	0.00320644	0.0184353
PPP2R2A	296.352	0.306517	0.104028	2.94649	0.00321407	0.0184693
SAR1A	1353.82	0.171934	0.0583813	2.94502	0.00322935	0.0185418
SAV1	152.843	-0.496242	0.168506	-2.94494	0.00323014	0.0185418
CREBBP	156.838	-0.42818	0.145416	-2.94452	0.0032346	0.0185575
PODXL2	235.676	0.34133	0.115943	2.94395	0.00324053	0.0185817
CPSF3	303.944	-0.300905	0.102274	-2.94216	0.0032593	0.0186794
DSN1	242.326	-0.339516	0.115425	-2.94143	0.00326699	0.0187135
GNPTG	155.537	0.417193	0.141939	2.93925	0.00329006	0.0188356
TMCO6	82.8341	-0.554717	0.188805	-2.93804	0.00330292	0.0188992
MBOAT1	110.502	-0.491267	0.167239	-2.93752	0.00330845	0.0189208
PARPBP	41.7348	-0.836039	0.284659	-2.93699	0.00331418	0.0189434
KCTD12	34.7179	-0.873288	0.297467	-2.93575	0.00332746	0.0190093
DEGS1	2063.24	0.156601	0.0533537	2.93514	0.00333395	0.0190362
CPSF2	260.687	-0.33659	0.114694	-2.93469	0.00333882	0.0190497
COLEC12	72.0897	-0.612265	0.208637	-2.93459	0.00333985	0.0190497
SSB	1399.49	0.178188	0.0607239	2.93439	0.00334199	0.0190518
EEF1AKMT4	84.3243	0.546151	0.186146	2.93399	0.0033464	0.0190565
ADGRG6	17.301	-1.27652	0.435091	-2.9339	0.00334727	0.0190565
ACOT13	236.312	0.366414	0.124893	2.93383	0.00334812	0.0190565
LANCL2	166.749	-0.401679	0.136962	-2.93278	0.00335941	0.0191106
RNF2	197.791	-0.365284	0.124569	-2.93239	0.00336365	0.0191247
SPIN1	327.277	-0.294013	0.100389	-2.92875	0.00340327	0.0193397
SLC27A1	33.797	0.85878	0.293343	2.92756	0.00341635	0.0194038
LGALS3BP	219.167	0.360542	0.123227	2.92582	0.00343545	0.019502
NDUFAF3	142.226	-0.427537	0.146141	-2.92551	0.00343891	0.0195113
PNN	363.237	-0.278483	0.0952314	-2.92427	0.00345263	0.0195789
TDRD3	97.1638	-0.513381	0.175694	-2.92203	0.00347764	0.0197103
MAPKBP1	105.215	0.492871	0.168697	2.92164	0.00348192	0.0197242
RPP21	445.677	-0.253786	0.0868755	-2.92126	0.00348622	0.0197382
SAT1	858.531	0.229039	0.0784223	2.92059	0.0034937	0.0197701
ATOH8	14.6872	-1.38607	0.474733	-2.91967	0.00350398	0.0198172
AP2A2	517.482	0.244595	0.0837816	2.91944	0.00350661	0.0198172
TCF7L1	202.927	-0.390885	0.133894	-2.91936	0.00350756	0.0198172
ELOB	851.524	0.235081	0.0805525	2.91836	0.00351881	0.0198704
PCYOX1	591.674	0.238594	0.0817779	2.91758	0.00352755	0.0199093
LEPROT	350.813	0.281978	0.0967281	2.91516	0.00355503	0.0200539
CEP57	79.7606	-0.562961	0.193145	-2.91471	0.00356021	0.0200726
MFSD14B	541.605	-0.254056	0.0871854	-2.91397	0.00356864	0.0201096
SELENOW	56.7746	0.694641	0.238444	2.91323	0.00357713	0.0201469
NDUFA11	456.872	0.26299	0.0903136	2.91196	0.00359166	0.0202181
GUCD1	302.446	-0.307091	0.105532	-2.90994	0.00361499	0.0203388
CWC15	1329.05	-0.186726	0.0641805	-2.90939	0.00362132	0.0203638
LIN37	235.139	0.335757	0.115504	2.90688	0.00365053	0.0205173
CSTB	432.546	0.257606	0.0886338	2.90641	0.00365608	0.0205298
DNAL1	71.3002	0.589748	0.202916	2.90636	0.00365656	0.0205298
SMIM26	697.053	0.217516	0.074875	2.90506	0.00367186	0.0206049
ZBED5	709.856	-0.227874	0.0784667	-2.90409	0.00368327	0.0206492
NADSYN1	129.92	0.442102	0.152236	2.90406	0.00368358	0.0206492
NR3C1	144.289	-0.429175	0.147833	-2.90311	0.00369473	0.0207008
ROCK2	454.009	-0.258193	0.0889703	-2.90202	0.00370768	0.0207574
BEX1	36.1182	0.848548	0.292408	2.90193	0.00370868	0.0207574
CSRP1	204.723	0.385434	0.132844	2.9014	0.00371494	0.0207817
NCOA5	136.858	-0.442853	0.152732	-2.89955	0.00373702	0.0208943
SUMO3	174.158	-0.400139	0.13803	-2.89894	0.00374427	0.020924
NOTCH2NLB	155.546	-0.408881	0.141061	-2.89861	0.00374817	0.0209349
ENSA	285.235	-0.315641	0.108909	-2.89821	0.00375304	0.0209512
LINGO1	117.525	-0.46617	0.16091	-2.89709	0.00376641	0.021015
NELFE	307.324	-0.299404	0.10336	-2.89672	0.00377089	0.0210291
FGF5	3.14652	4.0705	1.40706	2.89291	0.00381689	NA
CCDC88A	359.505	-0.30855	0.106695	-2.89189	0.00382933	0.0213439
ABAT	11.2058	1.5738	0.544527	2.89022	0.00384975	0.0214466
NEDD8	954.356	0.190067	0.0657692	2.8899	0.0038536	0.021457
DHRS7B	155.873	0.401988	0.139127	2.88935	0.00386036	0.0214835
ACYP1	44.8022	-0.764805	0.264778	-2.88848	0.00387111	0.0215322
OXCT1	222.101	-0.353976	0.122629	-2.88656	0.00389479	0.0216527
VRK1	317.876	-0.29592	0.102524	-2.88634	0.0038975	0.0216566
R3HCC1	137.751	-0.423638	0.146877	-2.8843	0.00392281	0.021786
ABCB10	266.107	-0.327113	0.113444	-2.88348	0.00393313	0.021832
ANXA6	1072.64	0.187962	0.0651904	2.88328	0.00393555	0.0218342
RUSC2	106.789	0.489522	0.169822	2.88256	0.00394457	0.021873
TRMO	151.36	-0.403262	0.13997	-2.88105	0.00396353	0.0219668
CENPS	391.94	-0.28037	0.0973665	-2.87953	0.00398271	0.0220617
STRN4	32.4762	-0.90349	0.313949	-2.87783	0.00400424	0.0221695
WDFY1	675.062	-0.238319	0.0828245	-2.87739	0.00400978	0.0221888
SETD6	34.8798	-0.851596	0.296037	-2.87666	0.00401914	0.0222292
CMIP	48.807	0.717983	0.249689	2.87551	0.00403381	0.0222989
SLX1A	106.304	-0.491757	0.171095	-2.87417	0.00405089	0.0223818
MDH1	745.735	-0.215384	0.0749476	-2.8738	0.0040557	0.0223969
PRKACA	416.978	-0.266685	0.0928045	-2.87363	0.00405787	0.0223974
MIGA1	175.701	0.378027	0.131604	2.87245	0.00407303	0.0224695
NIPSNAP2	288.834	-0.329427	0.114756	-2.87068	0.00409595	0.0225844
GRK6	121.668	-0.456527	0.159255	-2.86664	0.00414849	0.0228624
ATRX	602.267	0.237108	0.0827609	2.86498	0.00417037	0.0229712
ZBTB8OS	154.721	0.399386	0.139492	2.86315	0.00419447	0.0230921
SLC8A1	146.488	-0.415876	0.145278	-2.86261	0.00420168	0.02312
STAT2	85.9074	0.535723	0.187176	2.86214	0.00420792	0.0231425
IFI35	224.335	0.346596	0.121105	2.86196	0.00421034	0.023144
SIVA1	118.376	-0.451252	0.157712	-2.86125	0.0042198	0.0231842
HSPA5	2867.97	0.135789	0.0474686	2.8606	0.00422834	0.0232192
PDCD5	849.719	-0.20167	0.0705047	-2.86038	0.00423137	0.023224
HIKESHI	403.229	0.260374	0.0910599	2.85937	0.00424486	0.0232861
NEK7	222.319	0.339302	0.118717	2.85808	0.00426209	0.0233688
TAP1	423.3	-0.274825	0.0961672	-2.85779	0.00426604	0.0233785
PEX13	146.729	0.421745	0.147589	2.85756	0.00426906	0.0233832
STXBP2	437.64	0.265386	0.0929328	2.85568	0.0042945	0.023498
PKP4	165.983	-0.408322	0.142997	-2.85546	0.00429751	0.023498
LGALS3	275.032	0.345221	0.1209	2.85544	0.00429774	0.023498
ATRIP	45.2305	-0.736465	0.257923	-2.85536	0.00429876	0.023498
USP37	138.811	-0.43193	0.1513	-2.8548	0.00430637	0.02352
NR2F6	178.343	-0.420355	0.147248	-2.85474	0.00430716	0.02352
CYFIP1	190.886	0.373563	0.130952	2.85267	0.00433536	0.023662
ASPH	584.968	0.240699	0.084425	2.85104	0.00435767	0.0237717
NUP54	326.832	-0.283329	0.0994311	-2.8495	0.00437881	0.0238633
PDE4DIP	26.9868	0.947317	0.332451	2.84949	0.00437889	0.0238633
GEMIN2	41.0745	-0.791292	0.277818	-2.84824	0.00439613	0.0239451
PXK	134.622	-0.428578	0.15051	-2.8475	0.00440643	0.0239891
PELI1	202.468	0.352174	0.123715	2.84665	0.00441823	0.0240412
LUC7L2	256.907	-0.324076	0.113902	-2.84523	0.00443796	0.0241363
RAP2B	56.3606	-0.644609	0.226683	-2.84365	0.00445995	0.0242436
SCHIP1	112.501	-0.460099	0.161821	-2.84326	0.0044655	0.0242616
DDX39B	1148.9	0.185996	0.0654209	2.84307	0.00446816	0.0242638
CALCOCO1	163.47	0.392185	0.137965	2.84263	0.00447431	0.0242849
HYOU1	819.016	0.200111	0.070405	2.84229	0.0044791	0.024288
YWHAG	798.898	0.205624	0.0723451	2.84227	0.00447939	0.024288
INHBA	140.559	0.420514	0.147962	2.84204	0.00448262	0.0242933
E2F3	67.9908	0.594182	0.209111	2.84147	0.00449059	0.0243183
ABCF3	275.309	0.312308	0.109914	2.84139	0.00449175	0.0243183
ZNF224	56.7996	0.649421	0.228735	2.83919	0.00452289	0.0244745
LIFR	207.582	-0.356915	0.125752	-2.83825	0.00453623	0.0245344
[truncated: 10,454 more rows]

## Sheet: MB157-RB-del
Genes	baseMean	log2FoldChange	lfcSE	stat	pvalue	padj
CPA4	311.669	1.54423	0.136757	11.2918	1.44073e-29	8.69194e-26
RRM2	3411.91	0.719189	0.0684028	10.514	7.44386e-26	2.24544e-22
CCNE1	714.543	0.813205	0.0815967	9.96615	2.14383e-23	4.31124e-20
CDKN1A	233.676	1.24224	0.128875	9.63907	5.46785e-22	8.24689e-19
PDGFRB	741.142	-0.674836	0.0788172	-8.56204	1.10886e-17	1.33795e-14
ANP32E	740.197	-0.590749	0.0785344	-7.52217	5.38741e-14	5.41704e-11
H1-4	2890.81	-0.485022	0.0665105	-7.29242	3.04427e-13	2.62373e-10
HMGB1	4228.53	-0.466951	0.0652994	-7.15092	8.62005e-13	6.50059e-10
KRT18	1350.53	0.448997	0.0649007	6.91821	4.57396e-12	3.06608e-09
CDC20	1782.51	-0.458472	0.0675606	-6.78608	1.15221e-11	6.9513e-09
CCNE2	296.12	0.73383	0.112533	6.52099	6.98445e-11	3.83065e-08
BIRC5	2538.43	-0.396348	0.0630024	-6.291	3.15421e-10	1.58578e-07
YWHAZ	11292.8	-0.338813	0.0544986	-6.2169	5.07071e-10	2.3532e-07
NCEH1	232.66	0.797731	0.129827	6.14458	8.01752e-10	3.34183e-07
CDC6	351.518	0.627595	0.102232	6.13891	8.30888e-10	3.34183e-07
CCT5	4672.97	-0.371495	0.0611097	-6.07915	1.20819e-09	4.55564e-07
CAMK2N2	117.432	1.02864	0.173551	5.92703	3.08468e-09	1.0947e-06
H4C8	3487.83	-0.384536	0.0657237	-5.85079	4.8923e-09	1.63973e-06
UXT	1901.63	-0.417508	0.072003	-5.79848	6.69175e-09	2.12481e-06
HDGF	2338.34	-0.367756	0.0637669	-5.76719	8.06045e-09	2.43143e-06
MME	1826.46	0.344938	0.0603159	5.71886	1.07241e-08	3.08088e-06
CDC25B	983.09	-0.39942	0.0708635	-5.63647	1.73575e-08	4.75989e-06
IL11	139.133	0.914521	0.162683	5.62149	1.89322e-08	4.966e-06
MLLT11	692.554	0.467527	0.0833214	5.61112	2.01017e-08	5.05306e-06
DHCR24	222.23	0.74195	0.133037	5.577	2.44702e-08	5.90515e-06
TMEM106C	732.206	0.435392	0.0796482	5.46644	4.59166e-08	1.06544e-05
EVI2B	198.381	-0.716333	0.133754	-5.3556	8.52734e-08	1.87899e-05
PTTG1	3775.69	-0.303277	0.0566709	-5.35154	8.72065e-08	1.87899e-05
H1-5	9815.42	-0.311822	0.0584494	-5.3349	9.55986e-08	1.98878e-05
ZNF326	224.212	-0.693944	0.131031	-5.29605	1.18336e-07	2.37973e-05
WLS	344.428	0.558993	0.106346	5.25636	1.46933e-07	2.85951e-05
LIMA1	374.545	0.519868	0.0996636	5.21622	1.82607e-07	3.44272e-05
ASPH	875.747	0.412615	0.0795631	5.186	2.14854e-07	3.92791e-05
NPY	301.65	0.577079	0.112443	5.13219	2.86395e-07	5.08182e-05
FAM111B	371.726	0.525792	0.103715	5.06958	3.98703e-07	6.87251e-05
PCLAF	1930.4	0.294803	0.0597377	4.93495	8.01701e-07	0.000134352
CDC42	2904.37	-0.347388	0.0706124	-4.91965	8.6699e-07	0.000141366
C6orf62	2484.99	-0.343316	0.0702018	-4.89042	1.00621e-06	0.00015975
TRIM59	301.871	-0.55576	0.114208	-4.86621	1.13761e-06	0.000170843
CYBRD1	306.347	0.527534	0.108424	4.86549	1.14176e-06	0.000170843
CDCA3	445.005	-0.458472	0.0942937	-4.86217	1.16104e-06	0.000170843
CKS1B	1144.45	-0.343062	0.0709464	-4.83551	1.32802e-06	0.000190761
AXL	1999.36	-0.291536	0.060452	-4.8226	1.417e-06	0.000191608
PPID	369.755	-0.526262	0.109156	-4.82119	1.42703e-06	0.000191608
PCYOX1L	299.949	0.538677	0.111738	4.82089	1.4292e-06	0.000191608
KTN1	452.855	-0.458824	0.0954719	-4.80586	1.5409e-06	0.000202092
PHF10	432.372	-0.458307	0.0955408	-4.79697	1.61081e-06	0.000206766
DDX54	418.404	-0.472522	0.0988204	-4.78163	1.73882e-06	0.000218547
RBM8A	976.548	-0.338893	0.0713828	-4.74755	2.05896e-06	0.000248727
TCF19	388.399	0.481053	0.101332	4.74731	2.06138e-06	0.000248727
UAP1	370.849	0.478323	0.10205	4.68714	2.77049e-06	0.000327733
SLC1A3	609.42	-0.378035	0.0821116	-4.60392	4.14615e-06	0.000481033
CCT3	2062.23	-0.269667	0.0593081	-4.54688	5.44461e-06	0.000609142
CNIH2	149.539	0.669171	0.147181	4.54659	5.45229e-06	0.000609142
GLIPR2	310.351	0.509208	0.11348	4.4872	7.21665e-06	0.000780439
FUCA1	187.377	0.62783	0.139941	4.48638	7.24425e-06	0.000780439
LRRC45	365.994	0.458837	0.102895	4.45927	8.22401e-06	0.000870447
RBM42	1720.35	-0.291443	0.0656687	-4.43809	9.07619e-06	0.000944081
DCAF13	891.834	-0.324688	0.0735327	-4.41556	1.00749e-05	0.0010302
CENPP	169.79	0.637771	0.144611	4.41025	1.03251e-05	0.00103819
KIF20A	614.98	-0.369549	0.0839946	-4.39968	1.08412e-05	0.00107222
CAST	955.657	-0.315238	0.0720463	-4.3755	1.21155e-05	0.00117892
CCNB1	1035.72	-0.306043	0.0700251	-4.37048	1.23975e-05	0.00118721
AURKB	918.539	-0.348613	0.0799839	-4.35854	1.30934e-05	0.00123426
SDC2	4073.65	-0.259371	0.0595694	-4.3541	1.33615e-05	0.00124015
PI4K2B	199.59	0.580417	0.133738	4.33994	1.42521e-05	0.00130201
MORF4L1	5151.43	-0.278588	0.0642387	-4.33676	1.44596e-05	0.00130201
H4C5	694.046	-0.356617	0.082817	-4.30608	1.66172e-05	0.00147429
JAG1	356.196	-0.455061	0.105798	-4.30123	1.69851e-05	0.00148509
AHSA1	2432.43	-0.295448	0.068872	-4.2898	1.7883e-05	0.00154126
SLC39A8	74.6909	0.872643	0.204118	4.27518	1.90981e-05	NA
KARS1	906.303	-0.349693	0.0819258	-4.2684	1.96877e-05	0.0016729
GRB10	796.291	-0.427819	0.100305	-4.26517	1.99746e-05	0.00167371
UBXN1	509.624	-0.375105	0.0884819	-4.23934	2.24178e-05	0.00185269
MAGED1	494.014	0.378889	0.0895372	4.23164	2.31998e-05	0.00189141
CRLF1	239.246	0.512391	0.122037	4.19864	2.68523e-05	0.00216
SNRPB	3799.58	-0.242208	0.0579087	-4.18258	2.88214e-05	0.00227942
KIFC2	132.96	0.699963	0.167638	4.17545	2.97394e-05	0.00227942
EIF4A1	4597.75	-0.226561	0.0542696	-4.17474	2.98326e-05	0.00227942
ID2	200.695	-0.539483	0.129229	-4.17462	2.98482e-05	0.00227942
MGARP	335.205	0.43918	0.105648	4.15703	3.22412e-05	0.00243139
ZNRD2	454.368	-0.394822	0.0951771	-4.14829	3.34968e-05	0.00249489
GPRC5A	153.662	0.611373	0.147568	4.14301	3.42784e-05	0.00252197
RRM1	1540.91	0.300856	0.0728132	4.13188	3.59807e-05	0.00261532
SCD5	160.345	0.61228	0.148407	4.12569	3.69632e-05	0.00265475
TMEM179	13.7608	2.16286	0.525643	4.11469	3.87692e-05	NA
BRIP1	132.635	0.641048	0.15594	4.11085	3.94201e-05	0.0027979
PRRC2A	919.364	-0.325203	0.079317	-4.10004	4.13082e-05	0.00287792
E2F7	124.677	0.654215	0.159695	4.09666	4.19155e-05	0.00287792
OSBPL5	195.817	-0.532346	0.129957	-4.09631	4.19787e-05	0.00287792
PRSS35	227.846	0.513199	0.125945	4.07478	4.60579e-05	0.0031221
NPNT	209.922	0.532699	0.13164	4.04664	5.19589e-05	0.00348298
P4HB	2099.42	0.23732	0.058738	4.04031	5.33805e-05	0.00353895
NEK2	538.465	-0.357292	0.0886437	-4.03066	5.56213e-05	0.0035787
CMC4	632.236	0.353965	0.0878571	4.02887	5.60456e-05	0.0035787
MRPL47	873.067	-0.302597	0.0751242	-4.02796	5.6264e-05	0.0035787
DDAH2	611.77	-0.348947	0.0866393	-4.02758	5.63527e-05	0.0035787
CAPNS1	1238.59	0.282725	0.070317	4.02071	5.80225e-05	0.00364635
SLC16A4	62.7114	0.887304	0.221695	4.00236	6.27148e-05	NA
NUP210	100.622	0.710318	0.177556	4.00052	6.32031e-05	0.00393097
OTUB1	1150.03	-0.319118	0.0799365	-3.99215	6.54771e-05	0.00402383
TCF7L1	222.985	-0.493019	0.123559	-3.99016	6.60301e-05	0.00402383
RUNX3	164.879	-0.56948	0.142863	-3.98619	6.71432e-05	0.00405075
PLXND1	763.335	-0.360108	0.0905013	-3.97904	6.91941e-05	0.00410225
CHKA	224.89	-0.511737	0.128626	-3.97848	6.93568e-05	0.00410225
PHGDH	137.986	0.640237	0.161746	3.95829	7.54898e-05	0.00442165
GPX4	4553.67	-0.219159	0.0554117	-3.95511	7.64996e-05	0.00443771
THOC6	163.789	-0.548533	0.138879	-3.94972	7.82439e-05	0.00449567
IGFBP7	386.73	0.491175	0.124647	3.94052	8.1306e-05	0.00462754
PRPS2	415.389	0.374429	0.0951314	3.93591	8.28808e-05	0.00467308
MFN1	672.06	-0.389192	0.0995597	-3.90914	9.26264e-05	0.00517422
TP73	65.4223	0.845347	0.21626	3.90893	9.27069e-05	NA
MRPS35	489.156	-0.403697	0.103659	-3.89447	9.8412e-05	0.00544697
H3C2	4828.57	-0.222112	0.0571004	-3.88986	0.000100303	0.00550115
CLDN1	24.1016	1.45726	0.375154	3.88443	0.00010257	NA
MYH9	210.075	0.493094	0.127296	3.87359	0.000107243	0.00582878
TENM2	299.235	0.42106	0.108913	3.86601	0.000110629	0.00591805
NABP1	260.145	0.444012	0.114864	3.86553	0.000110847	0.00591805
TNPO1	688.483	-0.315911	0.0820114	-3.85203	0.000117141	0.00619924
CCT6A	5309.87	-0.209919	0.0546288	-3.84265	0.000121713	0.00638515
CHORDC1	378.68	-0.38305	0.0998821	-3.83502	0.000125552	0.00652977
PAK1IP1	518.651	-0.355522	0.0931089	-3.81834	0.000134351	0.00692767
ARL6IP1	1504.81	-0.259769	0.0681991	-3.80898	0.000139544	0.00710568
RRBP1	1240.23	-0.272526	0.0715688	-3.80789	0.000140158	0.00710568
TRIB2	232.79	-0.469418	0.123394	-3.80422	0.000142253	0.00715176
CA8	106.68	-0.658843	0.174021	-3.78599	0.000153097	0.00763334
ZNF146	469.976	-0.377104	0.0999768	-3.77191	0.000162002	0.00801115
CENPW	866.886	-0.297521	0.0789546	-3.76826	0.00016439	0.00806311
ALG9	387.102	-0.406151	0.10788	-3.76483	0.00016666	0.00807601
MCM4	644.121	0.361736	0.0961085	3.76383	0.00016733	0.00807601
DYNLL1	2388.72	-0.211821	0.0563785	-3.75712	0.000171882	0.00822986
KDM5C	392.745	-0.398943	0.106326	-3.75207	0.000175382	0.00833132
XPO1	4208.64	-0.204488	0.054827	-3.72969	0.000191714	0.00903601
SNAI2	451.794	-0.358121	0.0961019	-3.72647	0.00019418	0.00908131
LOXL2	1319.11	0.250797	0.0674617	3.71762	0.00020111	0.00933305
OFD1	113.594	-0.685729	0.185304	-3.70056	0.00021512	0.00990701
MYH15	8.99718	2.7695	0.749231	3.69646	0.000218631	NA
CDK16	1585.9	-0.247025	0.0668698	-3.69412	0.000220651	0.00997324
RBX1	2240.76	-0.251625	0.0681281	-3.69341	0.000221266	0.00997324
CAPZA2	1843.79	-0.269427	0.0729538	-3.69312	0.000221517	0.00997324
TRMT61A	180.795	-0.493499	0.133794	-3.68851	0.000225571	0.0100773
CHAF1B	418.545	0.356167	0.0966082	3.68671	0.000227168	0.0100773
PTTG2	145.944	-0.541415	0.147375	-3.67372	0.000239049	0.0104642
CMKLR2	129.324	0.588888	0.160312	3.67338	0.000239359	0.0104642
PEA15	290.816	0.406859	0.110866	3.66981	0.000242729	0.0105351
ZFAND2A	333.729	-0.422972	0.115332	-3.66743	0.000245002	0.0105578
GJA1	306.262	-0.396567	0.108309	-3.66144	0.000250798	0.010731
EIF3M	1224.48	-0.244806	0.0669712	-3.65539	0.000256794	0.0109101
NCAPD2	316.464	-0.390702	0.107269	-3.64227	0.000270239	0.0113237
IRAK1	482.639	-0.342823	0.0941489	-3.64129	0.000271279	0.0113237
CCDC167	329.825	-0.381758	0.104866	-3.64045	0.00027216	0.0113237
GTF2H5	159.108	0.536001	0.147644	3.63036	0.000283023	0.0116228
TCEAL1	286.227	0.405688	0.111754	3.6302	0.0002832	0.0116228
MVP	128.457	0.570368	0.157289	3.62624	0.00028758	0.0116699
PNPT1	388.611	-0.373856	0.103156	-3.6242	0.000289859	0.0116699
FDPS	654.128	0.320552	0.0884541	3.62394	0.000290152	0.0116699
DAZAP2	1891.84	-0.253262	0.0699535	-3.62044	0.000294103	0.0116753
MED12	248.681	-0.424784	0.117331	-3.62039	0.000294157	0.0116753
DBN1	629.033	-0.29762	0.0823348	-3.61475	0.000300638	0.0118326
RNF182	91.109	0.674985	0.186793	3.61354	0.000302042	0.0118326
GLIS3	179.883	0.482663	0.133697	3.61013	0.000306044	0.011912
PPAN	315.98	-0.386048	0.107059	-3.60595	0.000311011	0.0120278
SMNDC1	484.873	-0.361017	0.100181	-3.60365	0.000313785	0.0120545
POGLUT3	282.647	0.397479	0.110348	3.60207	0.000315699	0.0120545
ZC3H7B	438.292	-0.340994	0.094721	-3.59998	0.00031824	0.0120751
EIF4G2	4613.56	-0.218668	0.0607862	-3.59733	0.000321505	0.0121228
IDH3B	859.398	-0.261321	0.0728169	-3.58874	0.000332275	0.012451
PRR11	1706.19	-0.238684	0.0667153	-3.57764	0.000346707	0.0129116
FSTL1	203.528	0.53647	0.150193	3.57188	0.000354424	0.013118
TRIM47	584.286	-0.32776	0.0920586	-3.56035	0.000370366	0.0136245
ZC3H15	1032.29	-0.264363	0.074602	-3.54365	0.00039463	0.0144291
MICB	102.72	0.620383	0.175178	3.54144	0.000397945	0.0144627
TGFB1I1	938.332	-0.26454	0.0748717	-3.53325	0.00041049	0.0148293
H2AC8	511.365	-0.394133	0.111642	-3.53033	0.000415038	0.0149043
MARCKS	798.752	-0.262872	0.0746843	-3.51978	0.000431906	0.0154183
ENAH	1244.35	-0.298619	0.0849919	-3.5135	0.000442245	0.0156945
GET1	408.696	0.351169	0.100026	3.51077	0.000446811	0.0157638
UNG	276.681	0.403519	0.115272	3.50059	0.000464223	0.0162829
NPM1	4685.32	-0.224092	0.0641008	-3.49594	0.000472401	0.016474
DCBLD2	2457.27	0.202584	0.0579756	3.4943	0.000475313	0.0164802
EIF5	2140.33	-0.240032	0.0687412	-3.49183	0.000479724	0.0165381
AKAP12	176.529	0.47252	0.135527	3.48654	0.000489311	0.0166905
PPP2R5D	621.333	-0.328882	0.0943343	-3.48634	0.000489676	0.0166905
CKS2	1656.85	-0.234082	0.067194	-3.48368	0.000494576	0.0167628
MYO19	186.339	0.469537	0.135166	3.47378	0.000513189	0.017262
EIF1AY	2076.52	-0.245757	0.070781	-3.47208	0.000516446	0.017262
BTBD2	170.819	-0.479935	0.138257	-3.47133	0.000517889	0.017262
LAMTOR3	302.028	-0.408567	0.117765	-3.46935	0.000521726	0.0172884
DAP	283.795	0.384138	0.110767	3.46797	0.00052441	0.0172884
ARPC5	2010.07	0.213829	0.0617844	3.46089	0.000538403	0.0176303
HMOX2	379.711	0.358182	0.103528	3.45977	0.000540628	0.0176303
SRSF1	1938.51	-0.218794	0.0633917	-3.45146	0.000557558	0.0180847
MYO18A	176.701	-0.474989	0.13774	-3.44843	0.000563854	0.0181911
LUM	71.5554	0.733079	0.212624	3.44777	0.00056523	NA
HDAC7	279.33	-0.380091	0.110352	-3.44437	0.000572391	0.0183423
PPIF	776.654	0.293564	0.0852805	3.44234	0.000576712	0.0183423
RNF13	374.379	-0.38485	0.111813	-3.44189	0.000577661	0.0183423
DDX27	438.949	-0.319948	0.0930834	-3.43722	0.000587728	0.0185642
SNX10	47.7475	0.929892	0.270627	3.43607	0.000590222	NA
MTHFD2	651.285	0.276827	0.080616	3.4339	0.00059496	0.0186948
PEG10	303.825	0.387755	0.112974	3.43224	0.000598614	0.0187121
SYNGR2	655.595	0.297352	0.0866972	3.42978	0.000604079	0.0187856
RPA2	138.144	0.518378	0.151561	3.42026	0.000625619	0.0193557
PIK3R2	368.72	0.36849	0.107823	3.41755	0.00063187	0.0194493
APOBEC3C	387.407	0.342702	0.100329	3.4158	0.000635955	0.0194757
SLC9A7	200.101	0.445394	0.130573	3.41107	0.000647086	0.0197165
ANKRD13A	268.95	0.391704	0.115028	3.40529	0.000660948	0.019958
ASF1A	173.046	-0.48382	0.142133	-3.404	0.000664071	0.019958
TNRC6C	134.916	-0.582843	0.171241	-3.40364	0.000664935	0.019958
ZNG1B	499.201	-0.320562	0.0942956	-3.39954	0.000674991	0.0201595
SNRPC	1063.49	-0.251159	0.0739729	-3.39529	0.000685566	0.0203745
MRPL48	192.377	-0.454465	0.13423	-3.38572	0.000709918	0.0209948
CDH23	56.8076	0.8141	0.240777	3.38114	0.000721862	NA
PSMC2	2110.43	-0.204907	0.060727	-3.37422	0.000740244	0.0217848
FEN1	223.934	0.416869	0.123657	3.37116	0.000748521	0.0218773
H3C1	792.759	0.31139	0.0924237	3.36916	0.000753972	0.0218773
DUT	132.616	0.54108	0.160603	3.36906	0.000754263	0.0218773
AIMP2	950.005	-0.258229	0.07683	-3.36104	0.000776484	0.0223104
NFE2L3	262.135	-0.392869	0.11689	-3.36101	0.000776593	0.0223104
CALM2	13415.6	-0.194833	0.0579918	-3.35966	0.000780378	0.0223122
IFITM2	786.709	-0.25833	0.0769258	-3.35818	0.000784589	0.0223122
SLC12A4	206.853	0.433236	0.129052	3.35705	0.000787784	0.0223122
STIP1	810.329	-0.253869	0.0756517	-3.35577	0.000791448	0.0223122
MIIP	364.8	-0.343987	0.102568	-3.35375	0.000797243	0.022371
PLPPR4	24.2327	1.24473	0.371621	3.34945	0.000809732	NA
ATAD2	426.122	0.332825	0.0994218	3.34761	0.000815117	0.0226458
H1-3	1636.98	-0.21107	0.0630586	-3.3472	0.000816323	0.0226458
TONSL	153.059	0.488699	0.146032	3.34653	0.000818296	0.0226458
PSMB9	833.738	-0.256748	0.0768306	-3.34173	0.000832568	0.0228685
KIF5B	914.207	-0.241763	0.0723564	-3.34128	0.000833925	0.0228685
RFC4	318.682	0.356967	0.107103	3.33292	0.0008594	0.0234605
SDC1	56.6366	0.788196	0.236509	3.33263	0.000860306	NA
CAMK1	189.124	0.507293	0.15241	3.32846	0.000873267	0.0237316
LIN7C	903.216	-0.242606	0.0730126	-3.32279	0.000891212	0.0240711
TUBB2A	2196.5	0.204654	0.0616057	3.322	0.000893738	0.0240711
BTG3	568.303	0.310768	0.0936396	3.31877	0.000904157	0.0242435
SSB	1107.97	-0.230252	0.0695304	-3.31152	0.000927893	0.0247698
TBC1D2	240.467	0.396207	0.119736	3.30899	0.00093633	0.0248849
LCAT	109.837	0.631256	0.19099	3.30518	0.000949145	0.0251149
ITM2C	453.005	0.320527	0.09706	3.30236	0.000958738	0.0252579
CYBA	203.315	0.427793	0.12978	3.29629	0.000979696	0.0256979
PTPA	206.508	-0.427386	0.1298	-3.29265	0.000992488	0.0259207
SLC25A29	175.696	0.46023	0.139862	3.29059	0.000999769	0.0259983
METRNL	358.365	-0.35036	0.106754	-3.28195	0.00103094	0.0265488
THUMPD3	733.679	-0.289472	0.0882182	-3.28132	0.00103323	0.0265488
GNG12	401.831	0.320967	0.0978459	3.28033	0.00103685	0.0265488
TLK2	501.535	-0.296732	0.0904706	-3.27987	0.00103854	0.0265488
RBP7	1231.89	0.225048	0.0687376	3.27401	0.00106033	0.0269915
CEP41	220.872	-0.418583	0.128047	-3.26897	0.00107941	0.0273616
PLK1	769.286	-0.252459	0.0773379	-3.26436	0.0010971	0.0274939
NUF2	297.263	-0.365545	0.111985	-3.26423	0.00109762	0.0274939
PYGL	275.256	0.372401	0.114091	3.26406	0.0010983	0.0274939
CSDE1	3881.97	-0.188943	0.0580128	-3.25692	0.00112626	0.0280495
CYB561A3	724.983	0.254012	0.0780125	3.25604	0.00112979	0.0280495
DPH3	339.469	-0.345451	0.1062	-3.25284	0.00114256	0.0282503
NAGK	493.336	0.298127	0.0917922	3.24785	0.00116281	0.0286337
HPRT1	440.427	0.302519	0.0932124	3.24548	0.00117252	0.0287239
BAP1	251.259	-0.411356	0.12678	-3.24464	0.001176	0.0287239
LFNG	246.025	-0.391875	0.121082	-3.23645	0.00121024	0.0294412
STMN1	1704.9	-0.212611	0.0659396	-3.22434	0.00126266	0.0305928
H3C11	469.391	-0.357753	0.111024	-3.2223	0.00127166	0.0306877
ATP9A	111.358	0.558049	0.173324	3.21968	0.00128332	0.0308456
FZD7	430.517	-0.325262	0.101501	-3.20453	0.00135283	0.0323873
MAK16	454.72	-0.356273	0.111447	-3.19679	0.00138966	0.0331375
ATG5	376.611	-0.339816	0.106414	-3.19333	0.0014064	0.0334048
ISY1	318.297	-0.352961	0.110666	-3.18943	0.00142553	0.033605
HEY1	292.348	-0.365587	0.114628	-3.18934	0.00142597	0.033605
MACO1	274.959	-0.373668	0.11763	-3.17665	0.00148988	0.0349746
BUB1	707.348	-0.278809	0.0878212	-3.17474	0.00149973	0.0349776
PSMC6	744.012	-0.241777	0.0762067	-3.17265	0.00151053	0.0349776
LRP3	134.332	0.508122	0.160187	3.17206	0.00151363	0.0349776
NDUFS4	469.267	-0.290315	0.0915434	-3.17134	0.00151739	0.0349776
SMC1A	634.62	0.289996	0.0914516	3.17103	0.001519	0.0349776
SLC29A1	180.562	0.430465	0.135878	3.16802	0.0015348	0.035207
IFRD1	217.641	-0.407084	0.128757	-3.16165	0.00156875	0.0358496
SLX9	320.393	-0.336158	0.106427	-3.15857	0.00158546	0.0360946
WDR45	634.36	0.260326	0.0826538	3.14959	0.00163499	0.0370824
RPF2	458.425	-0.29985	0.0952738	-3.14725	0.00164815	0.0372409
GNL1	311.012	0.33241	0.105867	3.1399	0.00169008	0.0380457
COL12A1	285.505	0.369429	0.117699	3.13878	0.00169655	0.0380493
CIZ1	397.98	-0.298419	0.0952155	-3.13414	0.00172359	0.038356
RNF26	209.174	-0.398301	0.127118	-3.13331	0.00172844	0.038356
HELLS	194.068	0.419941	0.134031	3.13317	0.0017293	0.038356
ITPR3	89.5501	0.587879	0.187719	3.1317	0.00173798	NA
SLC20A1	530.865	0.281735	0.0901381	3.1256	0.00177446	0.0389906
RAMP1	111.808	0.532404	0.170348	3.12539	0.00177571	0.0389906
WDFY2	90.9672	-0.583537	0.186724	-3.12513	0.00177729	0.0389906
ANAPC7	340.394	-0.322807	0.103654	-3.11428	0.00184397	0.0400227
CNN3	1046.23	0.252917	0.0812407	3.11318	0.00185082	0.0400227
CSRP1	268.427	0.356004	0.114356	3.11314	0.00185111	0.0400227
GAS2L1	133.525	-0.491804	0.15805	-3.1117	0.00186013	0.0400227
EIF1	5677.71	-0.220724	0.0709373	-3.11154	0.00186116	0.0400227
FAM20C	1684.13	-0.205015	0.0658988	-3.11106	0.00186414	0.0400227
AFAP1L2	184.002	-0.464979	0.149648	-3.10714	0.00188904	0.0404135
FXR1	2399.98	-0.187511	0.0604239	-3.10326	0.00191402	0.040803
CFL1	4481.29	-0.160793	0.0518387	-3.10179	0.00192354	0.0408228
NAXE	183.537	0.45275	0.146079	3.09936	0.00193941	0.0408228
HSPA1B	881.226	-0.238972	0.0771135	-3.09896	0.00194198	0.0408228
PRPS1	591.633	0.262987	0.0848631	3.09896	0.00194201	0.0408228
MCM8	199.873	0.415913	0.134422	3.09409	0.00197417	0.0412657
TMEM256	455.826	-0.284294	0.091919	-3.09288	0.00198224	0.0412657
GNG4	181.909	0.440079	0.142297	3.09268	0.0019836	0.0412657
QKI	859.451	-0.262339	0.0848673	-3.09116	0.00199374	0.0413341
FHL2	505.206	0.306237	0.0992174	3.08652	0.00202513	0.0418275
DDX39A	1064.27	-0.274366	0.0889181	-3.0856	0.0020314	0.0418275
SCG2	49.8148	0.770238	0.249895	3.08225	0.00205442	NA
PCNA	534.573	0.281196	0.091337	3.07867	0.00207929	0.042668
LGI2	67.4335	0.653357	0.212586	3.07338	0.00211652	NA
UBR7	509.527	0.268288	0.0873462	3.07155	0.00212949	0.0435498
MPPE1	48.4371	0.778088	0.253576	3.06846	0.00215168	NA
AHCY	520.588	0.277444	0.0904217	3.06833	0.00215257	0.0438731
ZHX3	96.156	0.546613	0.17831	3.06552	0.00217292	0.0440072
NSMCE2	515.303	-0.280823	0.0916105	-3.06541	0.00217373	0.0440072
PRPF31	807.812	-0.246207	0.0803768	-3.06316	0.00219011	0.0441904
TMEM54	433.458	0.324427	0.106096	3.05786	0.00222923	0.0447437
XRCC6	5236.43	-0.163631	0.0535189	-3.05744	0.00223237	0.0447437
NUAK2	70.8205	0.652105	0.213327	3.05684	0.00223684	NA
IMPDH1	420.074	-0.291251	0.095413	-3.05253	0.00226923	0.0453321
IFI27	56.7229	0.720533	0.23643	3.04755	0.00230713	NA
C17orf75	167.738	-0.424954	0.139724	-3.04138	0.00235499	0.0468899
RRAGD	166.989	0.428476	0.14097	3.03949	0.00236983	0.047025
LITAF	148.925	0.455328	0.149852	3.03853	0.00237736	0.047025
WNT2B	18.7233	1.24817	0.411199	3.03542	0.00240197	NA
ZBTB38	574.553	0.281495	0.0927774	3.03409	0.00241266	0.0475672
HPSE	68.0022	0.680682	0.225372	3.02026	0.00252561	NA
GSDMD	243.336	0.353623	0.117153	3.01848	0.00254049	0.0498703
HOMER2	97.0094	0.542407	0.179735	3.01782	0.00254601	0.0498703
PAPSS2	168.921	0.43765	0.145089	3.01642	0.00255782	0.0499395
ZFR	627.753	-0.266538	0.0884451	-3.0136	0.00258172	0.0502436
MAP4K2	165.645	0.419073	0.139121	3.0123	0.00259278	0.0502965
POLR2E	624.35	-0.246369	0.0818431	-3.01026	0.00261023	0.0504729
FANCL	749.895	0.235426	0.0783608	3.00438	0.0026612	0.0512941
NF1	65.2747	0.64459	0.214872	2.99987	0.00270092	NA
C1QTNF2	19.8356	1.20057	0.400509	2.99761	0.00272101	NA
HSPG2	57.7048	0.703349	0.235011	2.99283	0.00276403	NA
MROH1	111.811	0.510822	0.170682	2.99282	0.00276415	0.0531086
SSBP3	304.228	-0.327844	0.109597	-2.99137	0.00277732	0.0531922
SGO2	401.036	-0.293961	0.0983058	-2.99028	0.00278726	0.0532138
ASF1B	284.016	0.353528	0.118517	2.98293	0.00285507	0.0543045
SUN2	417.83	-0.299197	0.100329	-2.98214	0.00286239	0.0543045
NXPH4	57.187	0.687156	0.230554	2.98046	0.00287813	NA
CLSPN	341.5	0.30771	0.103262	2.9799	0.00288338	0.0545312
TIMM9	494.236	-0.271307	0.0912157	-2.97434	0.00293618	0.0552218
PTGES3	2780.95	-0.179039	0.0601986	-2.97413	0.00293821	0.0552218
PIK3R3	353.123	0.312972	0.10537	2.97023	0.00297582	0.0557549
ATG10	82.9508	0.572561	0.19337	2.96095	0.00306688	NA
ICAM1	184.864	0.40012	0.135134	2.9609	0.00306737	0.0571465
ANXA7	633.71	-0.26019	0.0878801	-2.96074	0.00306903	0.0571465
PTP4A2	2079.93	-0.183568	0.0621202	-2.95506	0.00312613	0.0580306
GPAA1	891.841	0.231209	0.0783244	2.95194	0.00315782	0.0584391
NHEJ1	216.747	-0.387361	0.131318	-2.94979	0.00317993	0.0586683
IRF2BP2	706.398	-0.231047	0.0783846	-2.94761	0.00320241	0.0587519
BANF1	1459.44	-0.207319	0.0703537	-2.94681	0.00321066	0.0587519
COA6	771.324	-0.2259	0.0766666	-2.94652	0.00321368	0.0587519
SCML1	115.206	0.499143	0.169528	2.94432	0.00323669	0.0589599
TRIM24	356.244	-0.299244	0.101661	-2.94356	0.0032446	0.0589599
EIF3E	6490.66	-0.163821	0.0557188	-2.94014	0.00328061	0.0594352
STK17A	379.545	0.290575	0.0989589	2.93632	0.00332136	0.0594716
PLRG1	738.007	-0.247717	0.0843877	-2.93546	0.00333053	0.0594716
MRPS9	144.612	-0.434487	0.148014	-2.93545	0.00333059	0.0594716
DCAF11	169.943	-0.40344	0.137462	-2.93492	0.00333638	0.0594716
SYNCRIP	2531.24	-0.172212	0.058683	-2.93462	0.00333958	0.0594716
FNBP1	588.533	-0.273794	0.0933044	-2.93442	0.00334176	0.0594716
PCGF2	398.172	-0.283938	0.0967996	-2.93325	0.0033543	0.0595192
EWSR1	1368.47	-0.210483	0.0719028	-2.92732	0.00341892	0.0603426
RAB11FIP4	179.138	-0.401468	0.137186	-2.92644	0.00342865	0.0603426
TMED4	584.857	0.282959	0.0967187	2.92559	0.00343801	0.0603426
TMEM97	147.234	0.468635	0.160198	2.92535	0.00344072	0.0603426
LRATD2	182.067	0.399085	0.136658	2.92032	0.00349675	0.0611474
H4C11	1770.06	-0.235499	0.0807035	-2.91808	0.00352199	0.0614108
NFIX	770.255	-0.22818	0.0783719	-2.9115	0.00359699	0.0625379
CCDC71L	24.0429	1.03098	0.354133	2.91127	0.0035996	NA
ANXA8L1	15.2892	1.34449	0.461949	2.91047	0.00360886	NA
ANXA1	2736.42	0.173447	0.0596722	2.90666	0.00365306	0.0630971
COX20	807.78	-0.22129	0.0761373	-2.90647	0.00365536	0.0630971
DEGS1	2106.89	0.187571	0.0645511	2.90578	0.00366341	0.0630971
RBM39	1319.45	-0.199543	0.0686866	-2.90513	0.00367099	0.0630971
USP7	807.92	-0.223341	0.0769373	-2.9029	0.00369726	0.0633682
TTLL5	215.719	0.365376	0.126012	2.89953	0.00373719	0.063871
CDK2	229.984	0.365189	0.126064	2.89685	0.00376935	0.0642386
CANX	7006.21	-0.157099	0.0542541	-2.89561	0.0037842	0.06431
PSMD11	1048.69	-0.232404	0.0803245	-2.89331	0.00381207	0.0645039
SLC9A3R2	202.517	-0.364048	0.125842	-2.8929	0.00381699	0.0645039
SDC4	239.103	0.370254	0.128396	2.88368	0.00393058	0.066238
MID1	414.074	0.271707	0.0942545	2.88269	0.0039429	0.0662605
SMOX	101.783	0.50833	0.176551	2.87923	0.00398646	0.0666857
IFI27L2	119.779	0.471828	0.16389	2.87893	0.00399031	0.0666857
S100A6	2147.56	0.229533	0.0798383	2.87497	0.00404062	0.0673399
PSMD7	1354.57	-0.196749	0.0685122	-2.87173	0.00408225	0.0677845
RBBP7	889.549	0.230625	0.0803247	2.87115	0.00408977	0.0677845
ADIPOR1	730.414	0.250047	0.0871542	2.86902	0.00411741	0.0678927
AS3MT	207.172	0.365634	0.127469	2.86841	0.00412538	0.0678927
DTL	396.154	0.295242	0.102942	2.86805	0.00413005	0.0678927
ITGA3	424.239	0.274666	0.0959692	2.86202	0.00420953	0.0688263
SEC23B	157.855	0.404929	0.141515	2.86138	0.00421805	0.0688263
MATN2	315.191	0.308377	0.107793	2.86083	0.0042253	0.0688263
MFSD10	213.018	-0.370531	0.129543	-2.86029	0.00423248	0.0688263
CDKL5	67.6941	-0.611103	0.213703	-2.8596	0.00424181	NA
TAP2	185.13	-0.407496	0.142618	-2.85726	0.00427316	0.069301
ATP13A3	796.697	0.229916	0.0804946	2.85629	0.00428619	0.0693259
SEL1L3	13.9614	1.36899	0.480348	2.84999	0.00437205	NA
CD68	298.175	0.324156	0.113785	2.84885	0.00438774	0.0707787
MELTF	180.999	0.39157	0.137598	2.84575	0.00443066	0.0710716
SYF2	417.978	-0.273291	0.0960536	-2.84519	0.00443846	0.0710716
TNFAIP1	250.356	0.332531	0.116883	2.84499	0.00444124	0.0710716
EPB41L5	56.8297	0.663506	0.233251	2.8446	0.00444666	NA
MPRIP	2618.44	-0.203726	0.0716363	-2.8439	0.00445656	0.0711281
NXT2	54.9458	-0.666952	0.234871	-2.83966	0.00451622	NA
TMEM17	47.6567	0.730927	0.257498	2.83857	0.0045316	NA
CLU	194.19	0.369663	0.130452	2.83372	0.00460101	0.0731059
TBX3	132.451	-0.43999	0.155284	-2.83346	0.00460471	0.0731059
MCAM	520.984	0.250481	0.0885219	2.8296	0.00466065	0.0737997
RBBP8	69.7955	0.603616	0.213333	2.82946	0.00466262	NA
SCRIB	346.024	-0.299213	0.105905	-2.82528	0.00472389	0.0746053
L1CAM	960.46	-0.212681	0.0753817	-2.82138	0.0047817	0.0753211
SAMHD1	39.9254	0.787205	0.279138	2.82013	0.00480044	NA
F11R	47.951	0.716828	0.254188	2.82007	0.00480127	NA
PLK4	149.508	-0.412074	0.146546	-2.81191	0.00492487	0.0773743
CRISPLD2	135.817	-0.424156	0.150944	-2.81002	0.00495384	0.0776273
PSMB6	2119.5	-0.180584	0.0643087	-2.80807	0.00498388	0.0777349
LACTB2	415.29	0.270904	0.096479	2.80791	0.00498647	0.0777349
AIMP1	574.889	-0.240764	0.0858436	-2.80468	0.0050366	0.078214
KDELR3	114.264	0.46163	0.164617	2.80427	0.00504314	0.078214
HSPB1	1296.97	-0.195725	0.0698164	-2.80343	0.00505623	0.078216
FGF2	111.448	0.498298	0.178025	2.79902	0.00512573	0.0790882
TMEM45A	73.4134	0.573829	0.205109	2.79767	0.00514723	NA
EFCAB2	235.116	-0.331162	0.118494	-2.79477	0.00519367	0.0798442
SUPT4H1	1102.69	-0.201086	0.0719823	-2.79356	0.00521321	0.0798442
SMS	7818.28	-0.16349	0.0585255	-2.79348	0.00521442	0.0798442
GLUL	268.847	-0.344467	0.123355	-2.79249	0.00523037	0.0798856
CHRNA5	125.064	0.454525	0.162961	2.78916	0.00528448	0.0805082
CALD1	393.432	0.300323	0.107885	2.78373	0.00537381	0.0815589
RSBN1L	238.583	-0.347696	0.124921	-2.78333	0.00538048	0.0815589
ANP32B	2313.5	-0.16188	0.0582241	-2.78029	0.00543108	0.0821196
C2CD3	24.1106	0.986708	0.355209	2.77782	0.00547244	NA
SAMD12	67.1533	0.602419	0.216908	2.7773	0.00548131	NA
RPF1	547.131	-0.275274	0.0992538	-2.77344	0.00554676	0.0836589
DOCK9	151	0.40853	0.147374	2.77206	0.00557036	0.0837804
ACTL6A	958.354	-0.200426	0.0723236	-2.77124	0.00558424	0.0837804
EIF3L	2508.96	-0.176339	0.0636545	-2.77026	0.00560118	0.0837804
ATF1	156.78	-0.39903	0.144106	-2.76901	0.00562273	0.0837804
JPT1	3057.09	-0.154922	0.0559783	-2.76754	0.00564811	0.0837804
AP3D1	609.479	-0.236665	0.0855201	-2.76736	0.00565117	0.0837804
MAIP1	450.04	-0.275409	0.0995222	-2.76731	0.00565202	0.0837804
TRDMT1	56.4091	-0.665409	0.240524	-2.76649	0.00566628	NA
NOP53	344.879	-0.308205	0.111471	-2.7649	0.00569408	0.084197
MATK	33.3334	0.837509	0.303277	2.76153	0.0057531	NA
SLC43A3	152.505	0.425206	0.153982	2.7614	0.00575534	0.0846705
KDM3B	97.9549	-0.498998	0.180713	-2.76128	0.00575759	0.0846705
EIF4EBP2	202.623	0.357771	0.129608	2.76041	0.00577284	0.0846705
LMBRD2	184.469	0.381636	0.13829	2.75969	0.00578564	0.0846705
S100A4	215.609	-0.383321	0.13893	-2.75909	0.00579628	0.0846705
UTP6	481.775	-0.260759	0.0945457	-2.75802	0.00581518	0.0847416
HINT1	4897.59	0.143789	0.0522231	2.75337	0.00589849	0.0857484
ANXA8	7.59207	1.95568	0.710575	2.75225	0.00591869	NA
LDAF1	33.1006	0.844365	0.306899	2.75128	0.00593633	NA
PSAT1	189.578	0.367301	0.133598	2.74929	0.00597246	0.0864784
BRI3BP	149.288	0.415149	0.151017	2.74902	0.00597738	0.0864784
SERINC2	88.7196	0.543349	0.197783	2.7472	0.00601065	NA
NAA10	614.771	-0.22656	0.0824863	-2.74664	0.006021	0.0869011
C12orf75	566.961	0.245719	0.0895233	2.74475	0.00605564	0.0871925
HKDC1	123.914	0.451099	0.164405	2.74383	0.00607275	0.0872307
ANKRD27	504.111	-0.253754	0.0926576	-2.73862	0.00616969	0.0884127
TATDN1	568.056	-0.239524	0.0875019	-2.73736	0.00619349	0.0885435
TMEM65	220.326	0.340649	0.124551	2.73502	0.00623773	0.0887972
HSPD1	6060.71	-0.183851	0.067225	-2.73486	0.00624068	0.0887972
RBM3	950.58	-0.214978	0.0786909	-2.73193	0.00629642	0.0893795
GDE1	107.843	-0.483147	0.176931	-2.73071	0.00631975	0.0894806
IDH2	848.323	0.203753	0.0746344	2.73001	0.0063332	0.0894806
HDAC9	68.2077	0.57392	0.210454	2.72706	0.0063902	NA
ALPK2	229.562	0.33122	0.121519	2.72565	0.00641741	0.0903591
MCM3	622.212	0.233011	0.085501	2.72525	0.00642534	0.0903591
UBE2S	2045	-0.19156	0.0703395	-2.72336	0.00646207	0.0906643
USP32	595.383	-0.243066	0.0893318	-2.72093	0.00650985	0.0909256
SMARCD1	164.911	-0.394387	0.144948	-2.72088	0.00651084	0.0909256
AK4	185.641	0.391731	0.144211	2.71638	0.00660008	0.0919591
PSMC3IP	80.8972	0.554718	0.204313	2.71504	0.00662678	NA
TRPV2	10.195	1.60627	0.591968	2.71344	0.00665887	NA
THAP4	434.722	-0.279406	0.102984	-2.71311	0.00666552	0.0924163
TFB1M	105.236	-0.466268	0.171864	-2.71301	0.00666755	0.0924163
LAYN	223.794	0.35646	0.131416	2.71245	0.00667885	0.0924163
VGF	18.9664	1.09218	0.402758	2.71174	0.00669312	NA
FAM76A	24.0129	-0.971979	0.3588	-2.70897	0.00674931	NA
IL1RAP	151.738	0.399959	0.147735	2.70727	0.0067839	0.0935112
CHID1	485.198	-0.248372	0.0917509	-2.70702	0.00678898	0.0935112
CTSA	382.771	0.26213	0.0968981	2.70521	0.00682611	0.0938084
APOBEC3F	181.574	-0.364676	0.134889	-2.70353	0.0068607	0.0940696
MRPL54	340.472	-0.289841	0.107261	-2.7022	0.00688824	0.0942331
CALHM3	1.73497	-4.26964	1.58057	-2.70132	0.00690646	NA
ANOS1	52.5251	0.645083	0.238806	2.70129	0.0069072	NA
HGSNAT	464.824	0.264319	0.0979277	2.69912	0.00695229	0.0947415
RTCB	414.502	-0.262419	0.0972315	-2.6989	0.00695682	0.0947415
RASA3	343.835	-0.278838	0.103366	-2.69757	0.00698468	0.0949067
UBR2	186.926	-0.361504	0.134143	-2.69491	0.00704079	0.0954541
FLOT1	1061.09	-0.193136	0.0718146	-2.68937	0.00715861	0.0968338
DUS3L	88.912	-0.504771	0.187775	-2.68816	0.00718459	NA
PSMD6	855.782	-0.214737	0.0800114	-2.68382	0.00727852	0.0981708
GAR1	140.745	-0.409412	0.152578	-2.6833	0.00728999	0.0981708
G6PD	287.648	-0.303823	0.113356	-2.68026	0.00735642	0.0988447
IFI6	224.142	0.340607	0.127153	2.67871	0.00739056	0.0990828
EIF3G	1189.75	-0.176386	0.0658684	-2.67786	0.00740934	0.0991143
GPC1	123.309	0.442829	0.165492	2.67583	0.00745434	0.0994957
ATP6V0E1	1822.78	0.172825	0.0646262	2.67422	0.00749036	0.0997557
CDC23	402.68	-0.285731	0.106893	-2.67305	0.00751659	0.0998846
FBXO38	602.414	-0.231571	0.0866793	-2.67158	0.00754946	0.100101
VEPH1	33.8598	0.803829	0.300912	2.6713	0.00755572	NA
PTPN1	380.379	0.292494	0.109565	2.66959	0.0075944	0.100476
PLEKHA8	158.763	-0.405092	0.151798	-2.66863	0.00761613	0.100543
TNPO3	946.843	-0.194241	0.0728249	-2.66724	0.00764771	0.100664
NDUFB9	2714.23	-0.525757	0.197152	-2.66676	0.00765867	0.100664
MRPL28	802.762	-0.227837	0.0855049	-2.66461	0.00770784	0.100901
NT5C2	456.04	-0.267668	0.100457	-2.6645	0.00771018	0.100901
DNER	2.8219	3.83753	1.44066	2.66374	0.0077277	NA
PPP1R9B	328.561	-0.284629	0.106954	-2.66123	0.00778557	0.10143
BEX3	1484.19	0.171516	0.0644542	2.66104	0.0077899	0.10143
SRSF4	372.64	-0.260189	0.0977946	-2.66056	0.00780098	0.10143
BCAT2	95.53	0.481635	0.181231	2.65757	0.00787055	0.10201
PPIC	342.103	0.277986	0.10463	2.65685	0.00788736	0.10201
MAPK8IP2	127.326	0.415689	0.156482	2.65647	0.00789638	0.10201
UCN2	2.7047	-3.86854	1.45882	-2.65182	0.00800587	NA
CNIH4	1000.58	-0.191427	0.0722456	-2.64967	0.00805701	0.103762
EMC3	934.397	-0.193977	0.0732186	-2.64928	0.00806633	0.103762
G3BP2	476.045	0.243856	0.0921061	2.64756	0.00810754	0.10407
ST6GALNAC2	28.9003	0.859479	0.324911	2.64527	0.00816254	NA
GPR137C	107.103	0.444977	0.168294	2.64405	0.00819208	0.104932
NFYA	434.467	-0.248785	0.0942016	-2.64099	0.00826643	0.10566
MLLT1	432.277	-0.306413	0.116365	-2.6332	0.0084584	0.10778
MXD4	206.066	0.340038	0.129206	2.63175	0.00849463	0.10778
FZD6	217.282	0.329015	0.125023	2.63164	0.00849733	0.10778
NIPAL3	74.1736	0.544049	0.206781	2.63104	0.00851235	NA
GSDME	119.481	0.425361	0.161715	2.63031	0.00853082	0.10778
KRT8	326.242	0.292687	0.111284	2.63009	0.00853625	0.10778
FAIM	330.272	-0.297693	0.113193	-2.62996	0.0085395	0.10778
MRTFA	74.7908	0.53368	0.202998	2.62899	0.0085638	NA
ADI1	108.748	0.446971	0.170065	2.62823	0.00858296	0.107943
CLIP1	337.45	0.274589	0.104485	2.62803	0.00858821	0.107943
SIRPA	375.761	0.270383	0.102944	2.62651	0.00862646	0.108198
ASRGL1	35.948	0.774794	0.295125	2.62531	0.00865707	NA
HSD17B11	603.538	-0.224413	0.0855192	-2.62413	0.00868709	0.108733
BCAP31	1271.32	-0.179218	0.0683467	-2.62219	0.00873664	0.109127
MRTO4	434.192	-0.250047	0.0954682	-2.61917	0.00881448	0.109871
NRN1	347.991	0.287454	0.109811	2.61771	0.00885226	0.110115
SUGT1	327.596	-0.278256	0.106456	-2.61382	0.00895375	0.111148
MFSD11	246.733	0.329055	0.125945	2.61268	0.00898346	0.111288
MBOAT7	397.56	0.261298	0.100054	2.61156	0.0090131	0.111426
TEN1	507.131	-0.230312	0.088359	-2.60655	0.00914602	0.112811
MRPL19	455.568	-0.240686	0.0924107	-2.60452	0.00920022	0.112811
SVIL	136.381	-0.416423	0.159902	-2.60424	0.00920785	0.112811
ILF3	614.795	-0.213116	0.0818515	-2.60369	0.00922264	0.112811
TUBB2B	1452.34	0.168869	0.0648816	2.60273	0.00924847	0.112811
RSU1	1205.56	-0.210163	0.0807507	-2.60261	0.00925159	0.112811
LPGAT1	241.697	0.306167	0.117705	2.60115	0.00929127	0.112811
CCN2	112.984	0.437479	0.16821	2.60079	0.00930082	0.112811
MRPS22	392.25	-0.260281	0.100081	-2.60071	0.00930308	0.112811
IDH3A	571.83	-0.232453	0.0894017	-2.6001	0.00931978	0.112811
SNRPF	1877.03	-0.158571	0.0609963	-2.59969	0.00933081	0.112811
SKP2	782.754	0.203958	0.0784823	2.59878	0.00935561	0.112885
NFKBIZ	116.219	-0.426685	0.164383	-2.59568	0.00944046	0.113681
ITGA9	59.3347	-0.618874	0.238718	-2.59249	0.00952842	NA
ZNF699	118.611	-0.420844	0.162431	-2.59092	0.00957208	0.114689
MGAT2	282.272	-0.289468	0.111749	-2.59035	0.00958791	0.114689
PON2	511.2	0.226509	0.087462	2.5898	0.00960313	0.114689
MAP1LC3A	200.053	0.350571	0.135381	2.58951	0.00961136	0.114689
LSM1	858.322	-0.194974	0.0753022	-2.58922	0.00961923	0.114689
DDX10	80.1194	-0.549531	0.212467	-2.58643	0.00969751	NA
SCARA3	154.512	0.376277	0.145525	2.58565	0.0097195	0.115489
NRP1	523.566	-0.233458	0.0902962	-2.58547	0.00972462	0.115489
TFDP1	318.085	0.303695	0.117515	2.5843	0.00975776	0.115604
NDC80	327.059	-0.265677	0.102851	-2.58312	0.00979123	0.115604
DCXR	837.344	0.25069	0.0970786	2.58234	0.00981315	0.115604
HMGB2	3049.01	-0.140197	0.0542976	-2.58201	0.00982278	0.115604
RCAN1	89.0841	0.493773	0.191239	2.58197	0.00982381	NA
MGME1	349.154	0.266348	0.103166	2.58175	0.00983005	0.115604
FAM171A1	362.018	-0.258244	0.100059	-2.58092	0.00985381	0.115658
TASOR2	480.989	-0.235309	0.0912993	-2.57734	0.00995639	0.116432
YBX3	221.402	0.375508	0.1457	2.57727	0.00995839	0.116432
PAPPA	15.5008	1.17712	0.457015	2.57567	0.0100046	NA
DPF1	77.873	0.50435	0.195895	2.57459	0.010036	NA
MAP3K2	478.697	-0.237017	0.0923388	-2.56681	0.0102638	0.11977
MTSS2	490.326	-0.230311	0.0898028	-2.56463	0.0103285	0.120166
DDIT4	80.0281	0.53458	0.208443	2.56463	0.0103287	NA
CASTOR2	238.422	-0.303786	0.118497	-2.56367	0.0103572	0.120166
PRKACA	415.863	0.247937	0.0967118	2.56366	0.0103574	0.120166
ACOT1	125.008	-0.420451	0.164081	-2.56246	0.0103934	0.120352
AP2M1	850.422	0.215697	0.0842092	2.56144	0.0104238	0.120473
LRRC47	261.579	-0.289509	0.113066	-2.56052	0.0104515	0.120562
WDHD1	55.9611	0.605902	0.23679	2.55881	0.010503	NA
ARHGEF39	83.7409	-0.482369	0.189082	-2.55111	0.010738	NA
ZSWIM8	104.347	0.441857	0.173306	2.54957	0.0107855	0.124177
MCM2	178.84	0.352847	0.138432	2.54889	0.0108068	0.124185
ACIN1	355.738	-0.290166	0.113925	-2.54699	0.0108656	0.124428
UBE4A	226.437	0.31079	0.122039	2.54665	0.0108762	0.124428
POR	510.225	-0.261336	0.102637	-2.54622	0.0108898	0.124428
CALR	2335.62	0.180049	0.0707602	2.54449	0.0109437	0.124615
POLA1	192.892	0.336232	0.132147	2.54437	0.0109474	0.124615
PPEF1	39.2027	-0.767674	0.301892	-2.54288	0.0109944	NA
LSG1	390.945	-0.268058	0.105423	-2.54269	0.0110002	0.12498
TP53INP1	86.8018	0.483622	0.19033	2.54096	0.0110549	NA
TCP1	733.015	-0.240803	0.0947929	-2.54031	0.0110755	0.125215
GPSM2	269.894	-0.301353	0.118641	-2.54004	0.0110841	0.125215
HMBS	328.421	-0.26119	0.102837	-2.53985	0.01109	0.125215
HLA-B	2426.77	-0.211807	0.0834077	-2.53941	0.0111039	0.125215
OLFML2A	166.022	0.355829	0.140167	2.5386	0.0111296	0.12527
LCORL	218.197	-0.317786	0.125246	-2.5373	0.0111711	0.125503
AP2S1	372.621	0.25831	0.101857	2.53602	0.0112121	0.125729
FN3KRP	181.467	0.359622	0.142041	2.53182	0.0113471	0.127007
ITPK1	201.932	-0.34918	0.137992	-2.53043	0.0113923	0.127277
HMX3	4.45951	2.45389	0.969843	2.5302	0.0113999	NA
ZNF286A	195.72	-0.338212	0.13372	-2.52925	0.0114307	0.12747
STX7	272.837	-0.309967	0.122602	-2.52825	0.0114634	0.127599
CLCC1	160.886	0.359742	0.142343	2.52729	0.0114948	0.127713
TTC21B	66.9954	-0.532194	0.211112	-2.52091	0.0117051	NA
LIPA	269.467	0.286538	0.113701	2.52009	0.0117325	0.130114
TOP1MT	279.471	-0.28542	0.113343	-2.51821	0.0117953	0.130571
CARD19	90.9066	0.489641	0.194663	2.51532	0.0118924	0.131404
USP38	515.763	-0.2356	0.0937894	-2.51201	0.0120044	0.1324
NT5E	663.892	-0.242529	0.0967184	-2.50758	0.0121561	0.133828
TARDBP	685.29	-0.200788	0.0801194	-2.50611	0.0122067	0.13414
NF2	504.662	0.233544	0.0933489	2.50184	0.0123549	0.135522
LOXL1	452.478	0.232506	0.0929671	2.50095	0.0123861	0.135618
FKBP8	794.964	0.213208	0.0853289	2.49867	0.0124661	0.136247
GNAS	2530.58	0.176318	0.0706062	2.4972	0.0125179	0.136565
CHD5	20.3059	0.956936	0.383327	2.4964	0.0125462	NA
PLEKHA2	213.097	0.314425	0.125961	2.49621	0.0125529	0.1367
TRIM65	81.5981	-0.478159	0.1917	-2.49431	0.0126204	NA
PAM	106.695	0.432266	0.173466	2.49194	0.0127049	0.137867
COL5A2	565.218	0.216283	0.0867941	2.49191	0.0127058	0.137867
PRKAR1B	79.7929	0.492487	0.198214	2.48462	0.012969	NA
SLC39A14	235.474	-0.29671	0.119446	-2.48405	0.0129899	0.140109
ATG9A	407.965	-0.239987	0.0966157	-2.48393	0.0129941	0.140109
PCIF1	144.098	-0.398231	0.160338	-2.48371	0.0130023	0.140109
CPNE1	863.62	-0.184947	0.0744799	-2.48317	0.0130218	0.140109
FUS	4355	-0.157752	0.0635393	-2.48275	0.0130372	0.140109
PSPH	312.601	0.272611	0.10982	2.48236	0.0130517	0.140109
TRIM28	1280.79	-0.177005	0.0714073	-2.47881	0.0131821	0.141071
WDR75	375.381	-0.249198	0.100538	-2.47865	0.0131881	0.141071
ARF3	194.788	0.329437	0.132986	2.47724	0.0132404	0.141379
KLF3	106.29	-0.45248	0.1828	-2.47527	0.0133136	0.141726
CCDC102B	141.209	-0.39515	0.15965	-2.4751	0.0133198	0.141726
HOXD10	4.39641	2.51762	1.01756	2.47417	0.0133545	NA
MRPL21	420.525	-0.246578	0.0997223	-2.47264	0.0134118	0.142216
HSPB11	468.135	0.234524	0.094849	2.47261	0.0134132	0.142216
SLC25A44	292.964	-0.284039	0.114903	-2.47198	0.0134367	0.142216
FBF1	52.8421	0.587515	0.237886	2.46973	0.0135213	NA
ARF4	254.412	0.293998	0.119055	2.46942	0.0135333	0.142988
FABP5	665.918	-0.206055	0.0834952	-2.46786	0.0135923	0.143361
BTF3	1982.01	-0.157294	0.0637959	-2.46559	0.0136789	0.144023
HM13	270.954	0.323077	0.131088	2.46459	0.0137171	0.144173
[truncated: 11,518 more rows]
