# Supplementary material for: Discrete vulnerability to pharmacological CDK2 inhibition is governed by heterogeneity of the cancer cell cycle
Source: Nat Commun. 2025 Feb 9;16:1476. doi: 10.1038/s41467-025-56674-4 (PMC11808123; doi:10.1038/s41467-025-56674-4)
Supplement: Supplementary file 5 — Supplementary data 2 [file 41467_2025_56674_MOESM5_ESM.xlsx]

## Sheet: MiaPaCa-2
GENE	sumZ	numObs	pval_synth	rank_synth	normZ	pval_synth	fdr_synth	pval_supp	rank_supp	fdr_supp
POC1A	-12.91	4	6.15e-09	1	-5.7	6.15e-09	0.000111	1	18051	1
NRM	-12.16	4	4.49e-08	2	-5.35	4.49e-08	0.000405	1	18050	1
APEX2	-11.47	4	2.48e-07	3	-5.03	2.48e-07	0.00119	1	18049	1
ZBTB49	-11.45	4	2.64e-07	4	-5.02	2.64e-07	0.00119	1	18048	1
PPM1G	-11.18	4	5.02e-07	5	-4.89	5.02e-07	0.00181	1	18047	1
FAM19A4	-10.83	4	1.14e-06	6	-4.73	1.14e-06	0.00342	1	18046	1
RASGEF1B	-10.58	4	2e-06	7	-4.61	2e-06	0.00515	1	18045	1
ZSCAN23	-10.07	4	6.21e-06	8	-4.37	6.21e-06	0.014	1	18044	1
LEMD2	-9.71	4	1.31e-05	9	-4.2	1.31e-05	0.0246	1	18043	1
POC5	-9.69	4	1.36e-05	10	-4.2	1.36e-05	0.0246	1	18042	1
SMOC2	-9.56	4	1.78e-05	11	-4.13	1.78e-05	0.0292	1	18041	1
YIPF6	-9.37	4	2.59e-05	12	-4.05	2.59e-05	0.0389	1	18040	1
CNOT11	-9.29	4	3.04e-05	13	-4.01	3.04e-05	0.0422	1	18039	1
NBPF6	-4.57	1	4.09e-05	14	-3.94	4.09e-05	0.052	1	18038	1
WSB1	-9.11	4	4.32e-05	15	-3.93	4.32e-05	0.052	1	18037	1
GUF1	-8.98	4	5.55e-05	16	-3.87	5.55e-05	0.0594	1	18036	1
CCNE2	-8.94	4	6.04e-05	17	-3.84	6.04e-05	0.0594	1	18035	1
LHFPL2	-8.93	4	6.13e-05	18	-3.84	6.13e-05	0.0594	1	18034	1
OR56A1	-8.9	4	6.45e-05	19	-3.83	6.45e-05	0.0594	1	18033	1
EIF2S3L	-8.87	4	6.88e-05	20	-3.81	6.88e-05	0.0594	1	18032	1
C17orf102	-8.87	4	6.91e-05	21	-3.81	6.91e-05	0.0594	1	18031	1
ARID4B	-8.83	4	7.45e-05	22	-3.79	7.45e-05	0.0609	1	18030	1
CEP72	-8.81	4	7.76e-05	23	-3.78	7.76e-05	0.0609	1	18029	1
UBA6	-8.74	4	8.77e-05	24	-3.75	8.77e-05	0.066	1	18028	1
CACNB4	-8.61	4	0.000111	25	-3.69	0.000111	0.0781	1	18027	1
CCNB1	-8.61	4	0.000113	26	-3.69	0.000113	0.0781	1	18026	1
ERMP1	-8.52	4	0.000131	27	-3.65	0.000131	0.0878	1	18025	1
ADAM19	-8.34	4	0.000182	28	-3.57	0.000182	0.117	1	18024	1
SRGN	-8.31	4	0.000191	29	-3.55	0.000191	0.119	1	18023	1
WHSC1	-8.26	4	0.00021	30	-3.53	0.00021	0.124	1	18022	1
CDK6	-8.25	4	0.000212	31	-3.52	0.000212	0.124	1	18021	1
KAZALD1	-8.2	4	0.000234	32	-3.5	0.000234	0.132	1	18020	1
CDC25A	-8.02	4	0.00032	33	-3.41	0.00032	0.175	1	18019	1
EIF3K	-7.98	4	0.000341	34	-3.4	0.000341	0.18	1	18018	1
CNOT4	-7.97	4	0.000348	35	-3.39	0.000348	0.18	1	18017	1
DIP2B	-7.92	4	0.000375	36	-3.37	0.000375	0.183	1	18016	1
SYNCRIP	-7.91	4	0.000382	37	-3.37	0.000382	0.183	1	18015	1
ZDHHC17	-7.91	4	0.000385	38	-3.36	0.000385	0.183	1	18014	1
C9orf89	-7.88	4	0.000407	39	-3.35	0.000407	0.188	1	18013	1
PLCXD3	-7.82	4	0.000444	40	-3.32	0.000444	0.2	1	18012	1
PPP4C	-7.74	4	0.000511	41	-3.28	0.000511	0.222	0.999	18011	1
BCMO1	-6.7	3	0.000516	42	-3.28	0.000516	0.222	0.999	18010	1
TRIM37	-7.72	4	0.000529	43	-3.27	0.000529	0.222	0.999	18009	1
ARL6IP6	-7.69	4	0.000556	44	-3.26	0.000556	0.223	0.999	18008	1
SMARCAD1	-7.68	4	0.00056	45	-3.26	0.00056	0.223	0.999	18007	1
PRRC2B	-7.67	4	0.000569	46	-3.25	0.000569	0.223	0.999	18006	1
RBBP7	-7.6	4	0.000639	47	-3.22	0.000639	0.245	0.999	18005	1
HEXB	-7.51	4	0.00074	48	-3.18	0.00074	0.275	0.999	18004	1
PTPN12	-7.51	4	0.000746	49	-3.18	0.000746	0.275	0.999	18003	1
AC018755.1	-7.48	4	0.000774	50	-3.17	0.000774	0.276	0.999	18002	1
CCNA2	-7.47	4	0.00079	51	-3.16	0.00079	0.276	0.999	18001	1
PIH1D2	-7.47	4	0.000794	52	-3.16	0.000794	0.276	0.999	18000	1
NT5C2	-7.43	4	0.000839	53	-3.14	0.000839	0.286	0.999	17999	1
RNF14	-7.39	4	0.000897	54	-3.12	0.000897	0.3	0.999	17998	1
CORO1A	-7.33	4	0.000988	55	-3.09	0.000988	0.317	0.999	17997	1
COL9A1	-7.32	4	0.001	56	-3.09	0.001	0.317	0.999	17996	1
PBRM1	-7.32	4	0.00101	57	-3.09	0.00101	0.317	0.999	17995	1
FOXM1	-7.31	4	0.00102	58	-3.09	0.00102	0.317	0.999	17994	1
TPTE	-7.28	4	0.00107	59	-3.07	0.00107	0.326	0.999	17993	1
SLC35B2	-7.25	4	0.00112	60	-3.06	0.00112	0.329	0.999	17992	1
KCNK5	-7.23	4	0.00115	61	-3.05	0.00115	0.329	0.999	17991	1
CPS1	-7.22	4	0.00117	62	-3.04	0.00117	0.329	0.999	17990	1
LTV1	-7.22	4	0.00118	63	-3.04	0.00118	0.329	0.999	17989	1
PCBD1	-7.21	4	0.00118	64	-3.04	0.00118	0.329	0.999	17988	1
PRSS12	-7.21	4	0.00119	65	-3.04	0.00119	0.329	0.999	17987	1
FAM122A	-7.2	4	0.00121	66	-3.03	0.00121	0.332	0.999	17986	1
USF2	-7.17	4	0.00126	67	-3.02	0.00126	0.34	0.999	17985	1
HECTD1	-7.13	4	0.00134	68	-3	0.00134	0.354	0.999	17984	1
ERICH2	-7.13	4	0.00135	69	-3	0.00135	0.354	0.999	17983	1
STK32C	-7.09	4	0.00144	70	-2.98	0.00144	0.372	0.999	17982	1
ARPP19	-7.06	4	0.0015	71	-2.97	0.0015	0.376	0.999	17981	1
PRPS2	-7.06	4	0.00151	72	-2.97	0.00151	0.376	0.998	17980	1
PCM1	-7.05	4	0.00153	73	-2.96	0.00153	0.376	0.998	17979	1
RUVBL2	-7.04	4	0.00156	74	-2.96	0.00156	0.376	0.998	17978	1
ZNF596	-7.03	4	0.00156	75	-2.96	0.00156	0.376	0.998	17977	1
PTK6	-7.02	4	0.00161	76	-2.95	0.00161	0.382	0.998	17976	1
FBXO16	-7	4	0.00166	77	-2.94	0.00166	0.388	0.998	17975	1
NKD2	-6.98	4	0.0017	78	-2.93	0.0017	0.388	0.998	17974	1
ELN	-6.97	4	0.00172	79	-2.93	0.00172	0.388	0.998	17973	1
CCDC136	-6.04	3	0.00172	80	-2.93	0.00172	0.388	0.998	17972	1
ARHGAP21	-6.93	4	0.00182	81	-2.91	0.00182	0.406	0.998	17971	1
ZNF804A	-6.92	4	0.00184	82	-2.9	0.00184	0.406	0.998	17970	1
TCF7L2	-6.88	4	0.00197	83	-2.88	0.00197	0.428	0.998	17969	1
KIF5B	-6.87	4	0.002	84	-2.88	0.002	0.429	0.998	17968	1
FASTKD3	-6.84	4	0.00208	85	-2.87	0.00208	0.432	0.998	17967	1
STAT1	-6.84	4	0.00208	86	-2.87	0.00208	0.432	0.998	17966	1
MED26	-6.84	4	0.00208	87	-2.87	0.00208	0.432	0.998	17965	1
CLPTM1L	-6.82	4	0.00215	88	-2.86	0.00215	0.441	0.998	17964	1
TBC1D15	-6.8	4	0.00222	89	-2.84	0.00222	0.451	0.998	17963	1
PRPS1	-6.77	4	0.00231	90	-2.83	0.00231	0.452	0.998	17962	1
ACTA2	-6.77	4	0.00233	91	-2.83	0.00233	0.452	0.998	17961	1
TAF5L	-6.75	4	0.00237	92	-2.82	0.00237	0.452	0.998	17960	1
BUB3	-6.75	4	0.00237	93	-2.82	0.00237	0.452	0.998	17959	1
TMEM163	-6.74	4	0.0024	94	-2.82	0.0024	0.452	0.998	17958	1
KATNA1	-6.74	4	0.00241	95	-2.82	0.00241	0.452	0.998	17957	1
CACHD1	-6.74	4	0.00242	96	-2.82	0.00242	0.452	0.998	17956	1
SOX9	-6.73	4	0.00243	97	-2.82	0.00243	0.452	0.998	17955	1
LILRB5	-6.73	4	0.00247	98	-2.81	0.00247	0.452	0.998	17954	1
ORC6	-6.72	4	0.0025	99	-2.81	0.0025	0.452	0.998	17953	1
LGALS16	-6.72	4	0.0025	100	-2.81	0.0025	0.452	0.997	17952	1
AZI1	-6.69	4	0.00259	101	-2.8	0.00259	0.463	0.997	17951	1
DGKD	-6.66	4	0.00271	102	-2.78	0.00271	0.48	0.997	17950	1
GNAI3	-6.64	4	0.00279	103	-2.77	0.00279	0.48	0.997	17949	1
MSH6	-6.64	4	0.0028	104	-2.77	0.0028	0.48	0.997	17948	1
C4orf32	-6.63	4	0.00285	105	-2.76	0.00285	0.48	0.997	17947	1
CMIP	-6.62	4	0.00286	106	-2.76	0.00286	0.48	0.997	17946	1
FERMT1	-6.62	4	0.00288	107	-2.76	0.00288	0.48	0.997	17945	1
FAM160B1	-6.62	4	0.00288	108	-2.76	0.00288	0.48	0.997	17944	1
LMF1	-6.61	4	0.00292	109	-2.76	0.00292	0.48	0.997	17943	1
FBXO5	-6.61	4	0.00292	110	-2.76	0.00292	0.48	0.997	17942	1
LEMD1	-6.59	4	0.00301	111	-2.75	0.00301	0.49	0.997	17941	1
IQCJ	-6.58	4	0.00306	112	-2.74	0.00306	0.49	0.997	17940	1
CPT1C	-6.57	4	0.00307	113	-2.74	0.00307	0.49	0.997	17939	1
ZP4	-6.57	4	0.0031	114	-2.74	0.0031	0.49	0.997	17938	1
PPM1N	-6.55	4	0.00316	115	-2.73	0.00316	0.496	0.997	17937	1
RBP5	-6.54	4	0.00322	116	-2.72	0.00322	0.502	0.997	17936	1
SUMF2	-6.53	4	0.00326	117	-2.72	0.00326	0.503	0.997	17935	1
FOXC2	-6.53	4	0.00329	118	-2.72	0.00329	0.503	0.997	17934	1
IDH3B	-6.51	4	0.00334	119	-2.71	0.00334	0.507	0.997	17933	1
DOK2	-6.5	4	0.00341	120	-2.71	0.00341	0.508	0.997	17932	1
ZNF787	-6.5	4	0.00342	121	-2.7	0.00342	0.508	0.997	17931	1
EPHA2	-6.49	4	0.00343	122	-2.7	0.00343	0.508	0.997	17930	1
CARM1	-6.48	4	0.00351	123	-2.7	0.00351	0.511	0.996	17929	1
HDGFRP2	-6.47	4	0.00353	124	-2.69	0.00353	0.511	0.996	17928	1
SATL1	-6.47	4	0.00354	125	-2.69	0.00354	0.511	0.996	17927	1
SUN1	-6.46	4	0.00358	126	-2.69	0.00358	0.512	0.996	17926	1
IPO7	-6.46	4	0.00361	127	-2.69	0.00361	0.512	0.996	17925	1
NFKBIE	-6.42	4	0.00379	128	-2.67	0.00379	0.527	0.996	17924	1
RFWD3	-6.42	4	0.0038	129	-2.67	0.0038	0.527	0.996	17923	1
BARX2	-6.42	4	0.00382	130	-2.67	0.00382	0.527	0.996	17922	1
ACAA1	-6.42	4	0.00383	131	-2.67	0.00383	0.527	0.996	17921	1
LSMEM2	-6.41	4	0.00388	132	-2.66	0.00388	0.527	0.996	17920	1
SPATS1	-6.41	4	0.00389	133	-2.66	0.00389	0.527	0.996	17919	1
GPR155	-6.37	4	0.00405	134	-2.65	0.00405	0.532	0.996	17918	1
CD69	-6.37	4	0.00408	135	-2.65	0.00408	0.532	0.996	17917	1
ZEB1	-6.37	4	0.00408	136	-2.65	0.00408	0.532	0.996	17916	1
RP11-93B14.6	-6.37	4	0.00408	137	-2.65	0.00408	0.532	0.996	17915	1
FAM188B	-6.37	4	0.00409	138	-2.64	0.00409	0.532	0.996	17914	1
ALG3	-6.37	4	0.0041	139	-2.64	0.0041	0.532	0.996	17913	1
TMEM17	-6.36	4	0.00414	140	-2.64	0.00414	0.532	0.996	17912	1
CDC73	-6.35	4	0.00418	141	-2.64	0.00418	0.532	0.996	17911	1
ZNF496	-6.35	4	0.00419	142	-2.64	0.00419	0.532	0.996	17910	1
CLEC2L	-6.34	4	0.00423	143	-2.63	0.00423	0.532	0.996	17909	1
HELT	-6.33	4	0.00429	144	-2.63	0.00429	0.532	0.996	17908	1
DHX33	-6.33	4	0.0043	145	-2.63	0.0043	0.532	0.996	17907	1
BBS9	-6.33	4	0.00431	146	-2.63	0.00431	0.532	0.996	17906	1
WDR43	-6.32	4	0.00437	147	-2.62	0.00437	0.532	0.996	17905	1
CACNA2D4	-6.31	4	0.00443	148	-2.62	0.00443	0.532	0.996	17904	1
ZNF250	-6.31	4	0.00445	149	-2.62	0.00445	0.532	0.996	17903	1
CDK13	-6.3	4	0.0045	150	-2.61	0.0045	0.532	0.995	17902	1
MRFAP1L1	-6.3	4	0.00451	151	-2.61	0.00451	0.532	0.995	17901	1
OSTF1	-6.3	4	0.00451	152	-2.61	0.00451	0.532	0.995	17900	1
WNT9A	-6.3	4	0.00451	153	-2.61	0.00451	0.532	0.995	17899	1
CCSER2	-6.29	4	0.00457	154	-2.61	0.00457	0.534	0.995	17898	1
AMPH	-6.28	4	0.00459	155	-2.6	0.00459	0.534	0.995	17897	1
KLB	-6.28	4	0.00461	156	-2.6	0.00461	0.534	0.995	17896	1
KCNH8	-6.27	4	0.00468	157	-2.6	0.00468	0.535	0.995	17895	1
STRN4	-6.27	4	0.00468	158	-2.6	0.00468	0.535	0.995	17894	1
MZF1	-6.26	4	0.00472	159	-2.6	0.00472	0.536	0.995	17893	1
ATXN3	-6.24	4	0.00486	160	-2.59	0.00486	0.54	0.995	17892	1
LRRC16A	-6.24	4	0.00486	161	-2.59	0.00486	0.54	0.995	17891	1
BMP2K	-6.24	4	0.00487	162	-2.58	0.00487	0.54	0.995	17890	1
UGGT1	-5.4	3	0.00492	163	-2.58	0.00492	0.54	0.995	17889	1
CEACAM1	-6.22	4	0.00499	164	-2.58	0.00499	0.54	0.995	17888	1
ARHGEF38	-6.22	4	0.005	165	-2.58	0.005	0.54	0.995	17887	1
AP4S1	-6.22	4	0.00501	166	-2.58	0.00501	0.54	0.995	17886	1
CEP120	-6.21	4	0.00511	167	-2.57	0.00511	0.54	0.995	17885	1
TFPI	-6.2	4	0.00517	168	-2.56	0.00517	0.54	0.995	17884	1
KNTC1	-6.19	4	0.00522	169	-2.56	0.00522	0.54	0.995	17883	1
CEP57	-6.19	4	0.00523	170	-2.56	0.00523	0.54	0.995	17882	1
ATP9B	-6.18	4	0.00526	171	-2.56	0.00526	0.54	0.995	17881	1
ARHGAP20	-6.18	4	0.00527	172	-2.56	0.00527	0.54	0.995	17880	1
ERMARD	-6.18	4	0.00529	173	-2.56	0.00529	0.54	0.995	17879	1
CALN1	-6.18	4	0.00529	174	-2.56	0.00529	0.54	0.995	17878	1
USP42	-6.17	4	0.00532	175	-2.55	0.00532	0.54	0.995	17877	1
NRXN2	-6.17	4	0.00533	176	-2.55	0.00533	0.54	0.995	17876	1
PWWP2B	-6.17	4	0.00535	177	-2.55	0.00535	0.54	0.995	17875	1
TRIM33	-6.17	4	0.00535	178	-2.55	0.00535	0.54	0.995	17874	1
CLCN4	-6.17	4	0.00536	179	-2.55	0.00536	0.54	0.995	17873	1
DUSP11	-6.16	4	0.0054	180	-2.55	0.0054	0.54	0.995	17872	1
TMEM176B	-6.16	4	0.00541	181	-2.55	0.00541	0.54	0.995	17871	1
CHTF8	-6.15	4	0.00547	182	-2.54	0.00547	0.542	0.995	17870	1
CRB1	-6.14	4	0.00557	183	-2.54	0.00557	0.548	0.994	17869	1
ZFP28	-6.14	4	0.00558	184	-2.54	0.00558	0.548	0.994	17868	1
CLK1	-6.13	4	0.00563	185	-2.53	0.00563	0.549	0.994	17867	1
FAM131B	-6.12	4	0.0057	186	-2.53	0.0057	0.552	0.994	17866	1
GUCY1B3	-6.12	4	0.00572	187	-2.53	0.00572	0.552	0.994	17865	1
PDCD1	-6.11	4	0.00582	188	-2.52	0.00582	0.555	0.994	17864	1
MTRR	-6.1	4	0.00585	189	-2.52	0.00585	0.555	0.994	17863	1
ERCC1	-6.1	4	0.00587	190	-2.52	0.00587	0.555	0.994	17862	1
ZSWIM8	-6.1	4	0.00588	191	-2.52	0.00588	0.555	0.994	17861	1
EPN1	-6.09	4	0.00592	192	-2.52	0.00592	0.557	0.994	17860	1
MEN1	-6.09	4	0.00597	193	-2.51	0.00597	0.559	0.994	17859	1
CHRNB3	-6.08	4	0.00602	194	-2.51	0.00602	0.56	0.994	17858	1
FAM210B	-6.07	4	0.00613	195	-2.5	0.00613	0.565	0.994	17857	1
UGT3A2	-6.07	4	0.00613	196	-2.5	0.00613	0.565	0.994	17856	1
NPY5R	-6.06	4	0.00621	197	-2.5	0.00621	0.567	0.994	17855	1
PARP8	-6.06	4	0.00622	198	-2.5	0.00622	0.567	0.994	17854	1
TMEM192	-6.05	4	0.00626	199	-2.5	0.00626	0.568	0.994	17853	1
WISP1	-6.03	4	0.00647	200	-2.49	0.00647	0.582	0.994	17852	1
GYG2	-6.03	4	0.00648	201	-2.49	0.00648	0.582	0.994	17851	1
TMED6	-6.02	4	0.00656	202	-2.48	0.00656	0.585	0.993	17850	1
GET4	-6.01	4	0.00662	203	-2.48	0.00662	0.585	0.993	17849	1
CHRNA9	-6.01	4	0.00663	204	-2.48	0.00663	0.585	0.993	17848	1
CXCL6	-3	1	0.00664	205	-2.48	0.00664	0.585	0.993	17847	1
MCM8	-6	4	0.00671	206	-2.47	0.00671	0.587	0.993	17846	1
TMEM201	-6	4	0.00673	207	-2.47	0.00673	0.587	0.993	17845	1
PCDHB14	-5.99	4	0.0068	208	-2.47	0.0068	0.59	0.993	17844	1
SRCRB4D	-5.98	4	0.00691	209	-2.46	0.00691	0.591	0.993	17843	1
CPNE7	-5.98	4	0.00693	210	-2.46	0.00693	0.591	0.993	17842	1
A2M	-5.97	4	0.00697	211	-2.46	0.00697	0.591	0.993	17841	1
TAOK1	-5.97	4	0.00698	212	-2.46	0.00698	0.591	0.993	17840	1
SLC12A9	-5.97	4	0.00699	213	-2.46	0.00699	0.591	0.993	17839	1
SAMD8	-5.96	4	0.00706	214	-2.45	0.00706	0.591	0.993	17838	1
HDAC9	-5.96	4	0.00707	215	-2.45	0.00707	0.591	0.993	17837	1
LGALS4	-5.96	4	0.00707	216	-2.45	0.00707	0.591	0.993	17836	1
CDK5	-5.95	4	0.00712	217	-2.45	0.00712	0.592	0.993	17835	1
WISP3	-5.95	4	0.00717	218	-2.45	0.00717	0.594	0.993	17834	1
PLRG1	-5.94	4	0.00722	219	-2.45	0.00722	0.595	0.993	17833	1
BCKDHB	-5.93	4	0.00731	220	-2.44	0.00731	0.596	0.993	17832	1
DHRS3	-5.93	4	0.00733	221	-2.44	0.00733	0.596	0.993	17831	1
NUDT6	-5.93	4	0.00735	222	-2.44	0.00735	0.596	0.993	17830	1
FAM163B	-5.93	4	0.00736	223	-2.44	0.00736	0.596	0.993	17829	1
PAX8	-5.91	4	0.0075	224	-2.43	0.0075	0.602	0.993	17828	1
POLN	-5.91	4	0.00751	225	-2.43	0.00751	0.602	0.992	17827	1
HIST1H1B	-5.9	4	0.00759	226	-2.43	0.00759	0.602	0.992	17826	1
MOG	-5.9	4	0.00761	227	-2.43	0.00761	0.602	0.992	17825	1
NANOS2	-5.9	4	0.00762	228	-2.43	0.00762	0.602	0.992	17824	1
SLC40A1	-5.9	4	0.00764	229	-2.43	0.00764	0.602	0.992	17823	1
DCTD	-5.9	4	0.00767	230	-2.42	0.00767	0.602	0.992	17822	1
GPR50	-5.88	4	0.00783	231	-2.42	0.00783	0.612	0.992	17821	1
PIDD	-5.87	4	0.00793	232	-2.41	0.00793	0.616	0.992	17820	1
SUV39H2	-5.87	4	0.00795	233	-2.41	0.00795	0.616	0.992	17819	1
DCLRE1A	-5.86	4	0.008	234	-2.41	0.008	0.617	0.992	17818	1
CASP8	-5.86	4	0.00807	235	-2.41	0.00807	0.62	0.992	17817	1
SMAD1	-5.84	4	0.00821	236	-2.4	0.00821	0.625	0.992	17816	1
KCNJ9	-5.84	4	0.00821	237	-2.4	0.00821	0.625	0.992	17815	1
CACNA1H	-5.84	4	0.00825	238	-2.4	0.00825	0.626	0.992	17814	1
RALGDS	-5.82	4	0.00851	239	-2.39	0.00851	0.638	0.991	17813	1
SLC26A2	-5.81	4	0.00854	240	-2.38	0.00854	0.638	0.991	17812	1
PCSK2	-5.81	4	0.00855	241	-2.38	0.00855	0.638	0.991	17811	1
ACSL1	-5.81	4	0.00857	242	-2.38	0.00857	0.638	0.991	17810	1
SYCN	-5.81	4	0.00859	243	-2.38	0.00859	0.638	0.991	17809	1
KLHL32	-5.8	4	0.00871	244	-2.38	0.00871	0.644	0.991	17808	1
GTF2A2	-5.79	4	0.00875	245	-2.38	0.00875	0.645	0.991	17807	1
C5AR1	-5.79	4	0.00879	246	-2.37	0.00879	0.645	0.991	17806	1
SLC22A2	-5.78	4	0.00891	247	-2.37	0.00891	0.65	0.991	17805	1
BTRC	-5.78	4	0.00892	248	-2.37	0.00892	0.65	0.991	17804	1
CYP7A1	-5.77	4	0.00898	249	-2.37	0.00898	0.651	0.991	17803	1
FAM169B	-5.77	4	0.00903	250	-2.36	0.00903	0.651	0.991	17802	1
CHMP7	-5.77	4	0.00906	251	-2.36	0.00906	0.651	0.991	17801	1
TXK	-5.74	4	0.00934	252	-2.35	0.00934	0.664	0.991	17800	1
BTN3A2	-4.06	2	0.00936	253	-2.35	0.00936	0.664	0.991	17799	1
IGFLR1	-5.74	4	0.00936	254	-2.35	0.00936	0.664	0.991	17798	1
C5orf34	-5.73	4	0.00942	255	-2.35	0.00942	0.664	0.991	17797	1
USP1	-5.73	4	0.00944	256	-2.35	0.00944	0.664	0.991	17796	1
TRAPPC12	-5.73	4	0.00949	257	-2.35	0.00949	0.664	0.991	17795	1
PPT2	-5.73	4	0.0095	258	-2.35	0.0095	0.664	0.99	17794	1
ADAM12	-5.73	4	0.00952	259	-2.34	0.00952	0.664	0.99	17793	1
SLC17A4	-5.71	4	0.0097	260	-2.34	0.0097	0.666	0.99	17792	1
WNK3	-5.71	4	0.00973	261	-2.34	0.00973	0.666	0.99	17791	1
ARPC5L	-5.71	4	0.00976	262	-2.34	0.00976	0.666	0.99	17790	1
PHF3	-5.7	4	0.00979	263	-2.33	0.00979	0.666	0.99	17789	1
MEGF8	-5.7	4	0.00979	264	-2.33	0.00979	0.666	0.99	17788	1
GPC2	-5.7	4	0.0098	265	-2.33	0.0098	0.666	0.99	17787	1
HP1BP3	-5.7	4	0.00982	266	-2.33	0.00982	0.666	0.99	17786	1
CCDC127	-5.69	4	0.00993	267	-2.33	0.00993	0.669	0.99	17785	1
A1CF	-5.69	4	0.00993	268	-2.33	0.00993	0.669	0.99	17784	1
ZNF177	-5.69	4	0.00997	269	-2.33	0.00997	0.669	0.99	17783	1
MCOLN2	-5.68	4	0.0101	270	-2.32	0.0101	0.669	0.99	17782	1
ENC1	-5.68	4	0.0101	271	-2.32	0.0101	0.669	0.99	17781	1
AVPR1A	-5.68	4	0.0101	272	-2.32	0.0101	0.669	0.99	17780	1
VAT1L	-5.67	4	0.0103	273	-2.32	0.0103	0.671	0.99	17779	1
BAHD1	-5.67	4	0.0103	274	-2.32	0.0103	0.671	0.99	17778	1
CTLA4	-5.66	4	0.0103	275	-2.31	0.0103	0.671	0.99	17777	1
AGK	-5.66	4	0.0104	276	-2.31	0.0104	0.671	0.99	17776	1
UBE2D3	-4	2	0.0104	277	-2.31	0.0104	0.671	0.99	17775	1
GPX3	-5.66	4	0.0104	278	-2.31	0.0104	0.671	0.99	17774	1
SPANXN4	-5.65	4	0.0104	279	-2.31	0.0104	0.671	0.99	17773	1
TAX1BP1	-5.65	4	0.0104	280	-2.31	0.0104	0.671	0.99	17772	1
HMMR	-5.64	4	0.0105	281	-2.31	0.0105	0.671	0.989	17771	1
TRAF3IP1	-5.64	4	0.0106	282	-2.31	0.0106	0.671	0.989	17770	1
SERTAD3	-5.64	4	0.0106	283	-2.31	0.0106	0.671	0.989	17769	1
FTSJ3	-5.64	4	0.0106	284	-2.31	0.0106	0.671	0.989	17768	1
EHMT1	-5.63	4	0.0107	285	-2.3	0.0107	0.673	0.989	17767	1
UCHL5	-5.63	4	0.0107	286	-2.3	0.0107	0.673	0.989	17766	1
TOMM7	-5.63	4	0.0107	287	-2.3	0.0107	0.673	0.989	17765	1
RSPO3	-5.63	4	0.0107	288	-2.3	0.0107	0.673	0.989	17764	1
STH	-5.63	4	0.0108	289	-2.3	0.0108	0.673	0.989	17763	1
CD83	-5.61	4	0.0109	290	-2.29	0.0109	0.673	0.989	17762	1
KCMF1	-5.61	4	0.0109	291	-2.29	0.0109	0.673	0.989	17761	1
TMEM55A	-5.61	4	0.011	292	-2.29	0.011	0.673	0.989	17760	1
PMP2	-5.61	4	0.011	293	-2.29	0.011	0.673	0.989	17759	1
ANKRD33	-5.61	4	0.011	294	-2.29	0.011	0.673	0.989	17758	1
JMJD8	-5.61	4	0.011	295	-2.29	0.011	0.673	0.989	17757	1
ERMN	-5.61	4	0.0111	296	-2.29	0.0111	0.673	0.989	17756	1
GLTPD2	-5.6	4	0.0111	297	-2.29	0.0111	0.673	0.989	17755	1
TNFAIP8L3	-5.59	4	0.0112	298	-2.28	0.0112	0.681	0.989	17754	1
PCDH12	-5.59	4	0.0113	299	-2.28	0.0113	0.681	0.989	17753	1
HPGD	-5.58	4	0.0114	300	-2.28	0.0114	0.685	0.989	17752	1
OSTM1	-5.57	4	0.0115	301	-2.27	0.0115	0.685	0.988	17751	1
LEMD3	-5.57	4	0.0116	302	-2.27	0.0116	0.685	0.988	17750	1
CLIC2	-5.57	4	0.0116	303	-2.27	0.0116	0.685	0.988	17749	1
GLCCI1	-5.57	4	0.0116	304	-2.27	0.0116	0.685	0.988	17748	1
ALG1	-4.82	3	0.0116	305	-2.27	0.0116	0.685	0.988	17747	1
ACPT	-4.81	3	0.0117	306	-2.27	0.0117	0.685	0.988	17746	1
ZBBX	-5.56	4	0.0117	307	-2.27	0.0117	0.685	0.988	17745	1
ATAD2B	-5.56	4	0.0117	308	-2.27	0.0117	0.685	0.988	17744	1
KNSTRN	-5.55	4	0.0118	309	-2.26	0.0118	0.685	0.988	17743	1
SNX13	-5.55	4	0.0118	310	-2.26	0.0118	0.685	0.988	17742	1
MAT2A	-5.55	4	0.0118	311	-2.26	0.0118	0.685	0.988	17741	1
RNF216	-5.55	4	0.0118	312	-2.26	0.0118	0.685	0.988	17740	1
CERKL	-5.54	4	0.0119	313	-2.26	0.0119	0.686	0.988	17739	1
FBXO38	-5.54	4	0.012	314	-2.26	0.012	0.686	0.988	17738	1
PKP4	-5.53	4	0.0121	315	-2.25	0.0121	0.686	0.988	17737	1
FBXO18	-5.53	4	0.0122	316	-2.25	0.0122	0.686	0.988	17736	1
PGAP1	-5.53	4	0.0122	317	-2.25	0.0122	0.686	0.988	17735	1
KCTD9	-4.78	3	0.0122	318	-2.25	0.0122	0.686	0.988	17734	1
PDCD6	-5.52	4	0.0123	319	-2.25	0.0123	0.686	0.988	17733	1
2023-09-08	-5.52	4	0.0123	320	-2.25	0.0123	0.686	0.988	17732	1
FKBP9	-5.52	4	0.0123	321	-2.25	0.0123	0.686	0.988	17731	1
SAYSD1	-5.51	4	0.0123	322	-2.25	0.0123	0.686	0.988	17730	1
OR8K3	-5.51	4	0.0124	323	-2.25	0.0124	0.686	0.988	17729	1
CCDC7	-5.51	4	0.0124	324	-2.24	0.0124	0.686	0.988	17728	1
P4HA2	-5.51	4	0.0125	325	-2.24	0.0125	0.686	0.988	17727	1
CDKN1A	-5.5	4	0.0125	326	-2.24	0.0125	0.686	0.988	17726	1
SMAP1	-5.5	4	0.0125	327	-2.24	0.0125	0.686	0.987	17725	1
ZBTB7A	-5.5	4	0.0125	328	-2.24	0.0125	0.686	0.987	17724	1
C5orf38	-5.5	4	0.0125	329	-2.24	0.0125	0.686	0.987	17723	1
TEPP	-5.5	4	0.0125	330	-2.24	0.0125	0.686	0.987	17722	1
ODF3L2	-5.49	4	0.0127	331	-2.24	0.0127	0.691	0.987	17721	1
IFI44L	-5.49	4	0.0127	332	-2.23	0.0127	0.691	0.987	17720	1
GDF15	-5.49	4	0.0128	333	-2.23	0.0128	0.692	0.987	17719	1
LPCAT3	-4.75	3	0.0128	334	-2.23	0.0128	0.692	0.987	17718	1
ARID5B	-5.47	4	0.013	335	-2.23	0.013	0.697	0.987	17717	1
CCDC61	-5.47	4	0.013	336	-2.23	0.013	0.697	0.987	17716	1
BTD	-5.47	4	0.013	337	-2.22	0.013	0.697	0.987	17715	1
FES	-5.47	4	0.013	338	-2.22	0.013	0.697	0.987	17714	1
FCER2	-5.46	4	0.0131	339	-2.22	0.0131	0.699	0.987	17713	1
ZNF296	-5.46	4	0.0132	340	-2.22	0.0132	0.701	0.987	17712	1
CCDC130	-5.45	4	0.0133	341	-2.22	0.0133	0.705	0.987	17711	1
MRS2	-5.44	4	0.0135	342	-2.21	0.0135	0.71	0.987	17710	1
UNC5C	-5.44	4	0.0135	343	-2.21	0.0135	0.71	0.987	17709	1
SPSB3	-5.44	4	0.0135	344	-2.21	0.0135	0.711	0.986	17708	1
DIRC3	-5.43	4	0.0136	345	-2.21	0.0136	0.711	0.986	17707	1
PID1	-5.43	4	0.0136	346	-2.21	0.0136	0.711	0.986	17706	1
MSH4	-5.43	4	0.0137	347	-2.21	0.0137	0.711	0.986	17705	1
PF4	-3.84	2	0.0138	348	-2.2	0.0138	0.711	0.986	17704	1
GIMAP7	-5.41	4	0.0139	349	-2.2	0.0139	0.711	0.986	17703	1
TBL1X	-5.41	4	0.014	350	-2.2	0.014	0.711	0.986	17702	1
HRK	-5.41	4	0.014	351	-2.2	0.014	0.711	0.986	17701	1
SPTSSA	-5.41	4	0.0141	352	-2.2	0.0141	0.711	0.986	17700	1
LRRC14	-5.4	4	0.0141	353	-2.19	0.0141	0.711	0.986	17699	1
ACAD8	-5.4	4	0.0141	354	-2.19	0.0141	0.711	0.986	17698	1
SPRY1	-5.4	4	0.0141	355	-2.19	0.0141	0.711	0.986	17697	1
PROM2	-5.4	4	0.0142	356	-2.19	0.0142	0.711	0.986	17696	1
KIAA1244	-5.4	4	0.0142	357	-2.19	0.0142	0.711	0.986	17695	1
FOXK1	-5.4	4	0.0142	358	-2.19	0.0142	0.711	0.986	17694	1
FBXL12	-5.39	4	0.0143	359	-2.19	0.0143	0.711	0.986	17693	1
RTEL1	-5.39	4	0.0143	360	-2.19	0.0143	0.711	0.986	17692	1
AIRE	-5.39	4	0.0144	361	-2.19	0.0144	0.711	0.986	17691	1
MAGED2	-5.39	4	0.0144	362	-2.19	0.0144	0.711	0.986	17690	1
GHITM	-5.38	4	0.0145	363	-2.18	0.0145	0.711	0.986	17689	1
TMEM62	-5.38	4	0.0145	364	-2.18	0.0145	0.711	0.986	17688	1
NEUROG2	-5.38	4	0.0145	365	-2.18	0.0145	0.711	0.986	17687	1
OR2Y1	-5.38	4	0.0145	366	-2.18	0.0145	0.711	0.986	17686	1
ASPH	-5.38	4	0.0145	367	-2.18	0.0145	0.711	0.985	17685	1
HAPLN4	-5.38	4	0.0145	368	-2.18	0.0145	0.711	0.985	17684	1
DHRS7B	-5.38	4	0.0146	369	-2.18	0.0146	0.711	0.985	17683	1
FOXD3	-4.66	3	0.0146	370	-2.18	0.0146	0.711	0.985	17682	1
DEFB113	-5.37	4	0.0146	371	-2.18	0.0146	0.712	0.985	17681	1
FZR1	-5.37	4	0.0147	372	-2.18	0.0147	0.712	0.985	17680	1
RPF2	-5.37	4	0.0147	373	-2.18	0.0147	0.712	0.985	17679	1
VWDE	-5.36	4	0.0149	374	-2.17	0.0149	0.715	0.985	17678	1
LCN10	-5.36	4	0.0149	375	-2.17	0.0149	0.715	0.985	17677	1
NT5E	-5.36	4	0.0149	376	-2.17	0.0149	0.715	0.985	17676	1
ZNF550	-5.36	4	0.0149	377	-2.17	0.0149	0.715	0.985	17675	1
MPHOSPH6	-5.35	4	0.0151	378	-2.17	0.0151	0.719	0.985	17674	1
C7orf25	-5.34	4	0.0153	379	-2.16	0.0153	0.721	0.985	17673	1
TNFRSF1A	-5.34	4	0.0153	380	-2.16	0.0153	0.721	0.985	17672	1
CDCA8	-5.34	4	0.0153	381	-2.16	0.0153	0.721	0.985	17671	1
ATP6V0E2	-5.33	4	0.0153	382	-2.16	0.0153	0.721	0.985	17670	1
LGALS13	-2.67	1	0.0153	383	-2.16	0.0153	0.721	0.985	17669	1
OSR1	-5.33	4	0.0153	384	-2.16	0.0153	0.721	0.985	17668	1
USP4	-5.33	4	0.0154	385	-2.16	0.0154	0.723	0.985	17667	1
FAM110A	-5.32	4	0.0155	386	-2.16	0.0155	0.724	0.984	17666	1
LONP1	-5.32	4	0.0156	387	-2.16	0.0156	0.724	0.984	17665	1
UGT1A8	-5.32	4	0.0156	388	-2.15	0.0156	0.724	0.984	17664	1
SPDYE3	-5.32	4	0.0156	389	-2.15	0.0156	0.724	0.984	17663	1
STXBP2	-5.31	4	0.0157	390	-2.15	0.0157	0.727	0.984	17662	1
SLC17A8	-5.31	4	0.0158	391	-2.15	0.0158	0.727	0.984	17661	1
OBFC1	-5.31	4	0.0158	392	-2.15	0.0158	0.727	0.984	17660	1
OSR2	-5.31	4	0.0158	393	-2.15	0.0158	0.727	0.984	17659	1
RNF213	-5.3	4	0.0159	394	-2.15	0.0159	0.728	0.984	17658	1
CERS2	-5.3	4	0.016	395	-2.15	0.016	0.728	0.984	17657	1
ZNF639	-5.3	4	0.016	396	-2.14	0.016	0.728	0.984	17656	1
EFCAB10	-5.3	4	0.016	397	-2.14	0.016	0.728	0.984	17655	1
CLTA	-5.29	4	0.0161	398	-2.14	0.0161	0.73	0.984	17654	1
SFR1	-5.29	4	0.0162	399	-2.14	0.0162	0.731	0.984	17653	1
DISC1	-5.29	4	0.0162	400	-2.14	0.0162	0.731	0.984	17652	1
NRK	-5.28	4	0.0162	401	-2.14	0.0162	0.731	0.984	17651	1
LRFN1	-5.28	4	0.0163	402	-2.14	0.0163	0.731	0.984	17650	1
ZNF555	-5.28	4	0.0163	403	-2.14	0.0163	0.731	0.984	17649	1
CD4	-5.27	4	0.0164	404	-2.13	0.0164	0.734	0.984	17648	1
TIGD5	-5.27	4	0.0166	405	-2.13	0.0166	0.735	0.983	17647	1
TPBG	-5.27	4	0.0166	406	-2.13	0.0166	0.735	0.983	17646	1
DUSP2	-5.27	4	0.0166	407	-2.13	0.0166	0.735	0.983	17645	1
GGH	-5.26	4	0.0166	408	-2.13	0.0166	0.735	0.983	17644	1
TCP11L1	-5.26	4	0.0167	409	-2.13	0.0167	0.736	0.983	17643	1
PRMT7	-5.26	4	0.0168	410	-2.13	0.0168	0.738	0.983	17642	1
DAAM2	-5.25	4	0.0168	411	-2.12	0.0168	0.739	0.983	17641	1
UBE3B	-5.25	4	0.0169	412	-2.12	0.0169	0.739	0.983	17640	1
KANSL3	-5.25	4	0.017	413	-2.12	0.017	0.742	0.983	17639	1
PHKA2	-5.24	4	0.0171	414	-2.12	0.0171	0.744	0.983	17638	1
KLHL34	-5.24	4	0.0172	415	-2.12	0.0172	0.745	0.983	17637	1
VASH2	-5.23	4	0.0172	416	-2.12	0.0172	0.745	0.983	17636	1
TFDP1	-5.23	4	0.0172	417	-2.11	0.0172	0.745	0.983	17635	1
FANCC	-5.23	4	0.0173	418	-2.11	0.0173	0.745	0.983	17634	1
SLC9A4	-5.23	4	0.0173	419	-2.11	0.0173	0.745	0.983	17633	1
RCVRN	-5.23	4	0.0174	420	-2.11	0.0174	0.745	0.983	17632	1
FBXW11	-5.22	4	0.0174	421	-2.11	0.0174	0.745	0.983	17631	1
SQRDL	-5.22	4	0.0174	422	-2.11	0.0174	0.745	0.983	17630	1
PTPRN	-5.22	4	0.0175	423	-2.11	0.0175	0.745	0.982	17629	1
PTPRF	-5.22	4	0.0176	424	-2.11	0.0176	0.745	0.982	17628	1
HMBOX1	-5.22	4	0.0176	425	-2.11	0.0176	0.745	0.982	17627	1
CHD7	-5.21	4	0.0176	426	-2.11	0.0176	0.745	0.982	17626	1
AKIP1	-5.21	4	0.0178	427	-2.1	0.0178	0.745	0.982	17625	1
MAPK3	-5.21	4	0.0178	428	-2.1	0.0178	0.745	0.982	17624	1
WNK2	-5.21	4	0.0178	429	-2.1	0.0178	0.745	0.982	17623	1
TSNARE1	-5.21	4	0.0178	430	-2.1	0.0178	0.745	0.982	17622	1
SLC22A3	-5.2	4	0.0178	431	-2.1	0.0178	0.745	0.982	17621	1
GMCL1	-5.2	4	0.0179	432	-2.1	0.0179	0.745	0.982	17620	1
TAPBPL	-5.2	4	0.0179	433	-2.1	0.0179	0.745	0.982	17619	1
AMDHD1	-5.2	4	0.0179	434	-2.1	0.0179	0.745	0.982	17618	1
PGLS	-4.5	3	0.018	435	-2.1	0.018	0.745	0.982	17617	1
GRB10	-5.19	4	0.0181	436	-2.1	0.0181	0.746	0.982	17616	1
CCDC121	-5.19	4	0.0181	437	-2.1	0.0181	0.746	0.982	17615	1
LRTM2	-5.19	4	0.0181	438	-2.09	0.0181	0.747	0.982	17614	1
IDH3G	-5.19	4	0.0182	439	-2.09	0.0182	0.747	0.982	17613	1
TNFSF9	-5.18	4	0.0182	440	-2.09	0.0182	0.747	0.982	17612	1
ABCA12	-5.18	4	0.0182	441	-2.09	0.0182	0.747	0.982	17611	1
KIAA1683	-5.18	4	0.0183	442	-2.09	0.0183	0.747	0.982	17610	1
PDGFD	-5.18	4	0.0183	443	-2.09	0.0183	0.747	0.982	17609	1
SOX14	-5.18	4	0.0184	444	-2.09	0.0184	0.748	0.982	17608	1
SHOC2	-5.17	4	0.0184	445	-2.09	0.0184	0.748	0.982	17607	1
LYSMD3	-5.16	4	0.0188	446	-2.08	0.0188	0.756	0.981	17606	1
ATP6V1D	-5.16	4	0.0188	447	-2.08	0.0188	0.756	0.981	17605	1
GPR1	-5.16	4	0.0188	448	-2.08	0.0188	0.756	0.981	17604	1
AIFM2	-5.16	4	0.0188	449	-2.08	0.0188	0.756	0.981	17603	1
KCNG4	-5.15	4	0.0189	450	-2.08	0.0189	0.756	0.981	17602	1
HACE1	-5.15	4	0.0189	451	-2.08	0.0189	0.756	0.981	17601	1
CTBP2	-5.15	4	0.0189	452	-2.08	0.0189	0.756	0.981	17600	1
ARRDC1	-5.14	4	0.0191	453	-2.07	0.0191	0.757	0.981	17599	1
PCYT2	-5.14	4	0.0191	454	-2.07	0.0191	0.757	0.981	17598	1
SIGLECL1	-5.14	4	0.0191	455	-2.07	0.0191	0.757	0.981	17597	1
XAF1	-5.14	4	0.0192	456	-2.07	0.0192	0.757	0.981	17596	1
CTSO	-5.14	4	0.0193	457	-2.07	0.0193	0.757	0.981	17595	1
CAMK2D	-4.45	3	0.0193	458	-2.07	0.0193	0.757	0.981	17594	1
TBX19	-5.13	4	0.0193	459	-2.07	0.0193	0.757	0.981	17593	1
SIRT6	-5.13	4	0.0193	460	-2.07	0.0193	0.757	0.981	17592	1
MAF1	-5.13	4	0.0193	461	-2.07	0.0193	0.757	0.981	17591	1
RBPJ	-5.13	4	0.0195	462	-2.06	0.0195	0.76	0.981	17590	1
C2orf70	-5.13	4	0.0195	463	-2.06	0.0195	0.76	0.981	17589	1
LGALS3	-5.12	4	0.0195	464	-2.06	0.0195	0.76	0.98	17588	1
OR2F2	-5.12	4	0.0197	465	-2.06	0.0197	0.762	0.98	17587	1
C1orf170	-5.12	4	0.0197	466	-2.06	0.0197	0.762	0.98	17586	1
CATSPER4	-5.11	4	0.0199	467	-2.06	0.0199	0.769	0.98	17585	1
C1orf229	-5.1	4	0.0201	468	-2.05	0.0201	0.774	0.98	17584	1
SCAPER	-5.1	4	0.0201	469	-2.05	0.0201	0.774	0.98	17583	1
BPIFA3	-5.09	4	0.0202	470	-2.05	0.0202	0.775	0.98	17582	1
FKBP5	-5.08	4	0.0205	471	-2.04	0.0205	0.78	0.98	17581	1
FCGRT	-5.07	4	0.0207	472	-2.04	0.0207	0.78	0.979	17580	1
FRYL	-5.07	4	0.0208	473	-2.04	0.0208	0.78	0.979	17579	1
PITHD1	-5.07	4	0.0208	474	-2.04	0.0208	0.78	0.979	17578	1
SLC12A7	-5.07	4	0.0208	475	-2.04	0.0208	0.78	0.979	17577	1
C19orf71	-5.07	4	0.0208	476	-2.04	0.0208	0.78	0.979	17576	1
NUP62CL	-5.07	4	0.0208	477	-2.04	0.0208	0.78	0.979	17575	1
GNG7	-5.07	4	0.0209	478	-2.04	0.0209	0.78	0.979	17574	1
ZC3H12D	-5.06	4	0.0209	479	-2.04	0.0209	0.78	0.979	17573	1
IDO1	-5.06	4	0.0209	480	-2.04	0.0209	0.78	0.979	17572	1
WDR83OS	-5.06	4	0.0209	481	-2.04	0.0209	0.78	0.979	17571	1
TMEM104	-5.06	4	0.0209	482	-2.04	0.0209	0.78	0.979	17570	1
CHSY3	-5.06	4	0.0209	483	-2.04	0.0209	0.78	0.979	17569	1
MAMSTR	-5.06	4	0.021	484	-2.03	0.021	0.78	0.979	17568	1
BCL10	-5.06	4	0.021	485	-2.03	0.021	0.78	0.979	17567	1
ZNF566	-5.06	4	0.021	486	-2.03	0.021	0.78	0.979	17566	1
E2F2	-5.05	4	0.0211	487	-2.03	0.0211	0.781	0.979	17565	1
SDCBP2	-5.05	4	0.0212	488	-2.03	0.0212	0.781	0.979	17564	1
PTPRE	-5.05	4	0.0212	489	-2.03	0.0212	0.781	0.979	17563	1
LARP4B	-5.05	4	0.0212	490	-2.03	0.0212	0.781	0.979	17562	1
MKNK1	-5.05	4	0.0213	491	-2.03	0.0213	0.783	0.979	17561	1
SSX5	-3.56	2	0.0214	492	-2.03	0.0214	0.783	0.979	17560	1
SEC16A	-5.04	4	0.0214	493	-2.02	0.0214	0.783	0.979	17559	1
UBE2B	-5.04	4	0.0214	494	-2.02	0.0214	0.783	0.979	17558	1
PRL	-5.03	4	0.0216	495	-2.02	0.0216	0.785	0.978	17557	1
HIST1H1D	-5.03	4	0.0216	496	-2.02	0.0216	0.785	0.978	17556	1
SPATA5	-5.03	4	0.0216	497	-2.02	0.0216	0.785	0.978	17555	1
ENHO	-5.03	4	0.0217	498	-2.02	0.0217	0.785	0.978	17554	1
BLOC1S3	-5.02	4	0.0218	499	-2.02	0.0218	0.785	0.978	17553	1
HNRNPAB	-5.02	4	0.0219	500	-2.02	0.0219	0.785	0.978	17552	1
PPP1R1C	-5.02	4	0.0219	501	-2.02	0.0219	0.785	0.978	17551	1
KIF3B	-5.02	4	0.022	502	-2.01	0.022	0.785	0.978	17550	1
NLRP8	-5.02	4	0.022	503	-2.01	0.022	0.785	0.978	17549	1
CLTB	-5.02	4	0.022	504	-2.01	0.022	0.785	0.978	17548	1
MAPK4	-5.02	4	0.022	505	-2.01	0.022	0.785	0.978	17547	1
TMEM237	-5.02	4	0.0221	506	-2.01	0.0221	0.785	0.978	17546	1
CHRNG	-5.01	4	0.0221	507	-2.01	0.0221	0.785	0.978	17545	1
TSKU	-5.01	4	0.0221	508	-2.01	0.0221	0.785	0.978	17544	1
SFXN1	-5.01	4	0.0222	509	-2.01	0.0222	0.785	0.978	17543	1
SLC18B1	-5.01	4	0.0222	510	-2.01	0.0222	0.785	0.978	17542	1
OR2B11	-5.01	4	0.0222	511	-2.01	0.0222	0.785	0.978	17541	1
ANGPT2	-5	4	0.0223	512	-2.01	0.0223	0.787	0.978	17540	1
CEACAM8	-5	4	0.0224	513	-2.01	0.0224	0.787	0.978	17539	1
WRAP73	-4.33	3	0.0224	514	-2.01	0.0224	0.787	0.978	17538	1
ING5	-4.33	3	0.0224	515	-2.01	0.0224	0.787	0.978	17537	1
KIF5C	-5	4	0.0226	516	-2	0.0226	0.787	0.977	17536	1
LRRC70	-4.99	4	0.0226	517	-2	0.0226	0.787	0.977	17535	1
COQ10A	-4.99	4	0.0226	518	-2	0.0226	0.787	0.977	17534	1
RAD54L	-4.99	4	0.0228	519	-2	0.0228	0.791	0.977	17533	1
ZNF395	-4.98	4	0.0229	520	-2	0.0229	0.791	0.977	17532	1
PCDHB6	-4.98	4	0.0231	521	-1.99	0.0231	0.791	0.977	17531	1
OPHN1	-4.97	4	0.0231	522	-1.99	0.0231	0.791	0.977	17530	1
RGS17	-4.31	3	0.0231	523	-1.99	0.0231	0.791	0.977	17529	1
P2RY11	-2.49	1	0.0231	524	-1.99	0.0231	0.791	0.977	17528	1
UGDH	-4.97	4	0.0231	525	-1.99	0.0231	0.791	0.977	17527	1
LECT2	-4.97	4	0.0232	526	-1.99	0.0232	0.791	0.977	17526	1
MAEA	-4.97	4	0.0233	527	-1.99	0.0233	0.791	0.977	17525	1
HEYL	-4.97	4	0.0233	528	-1.99	0.0233	0.791	0.977	17524	1
C5orf22	-4.96	4	0.0233	529	-1.99	0.0233	0.791	0.977	17523	1
CRTAP	-4.96	4	0.0234	530	-1.99	0.0234	0.791	0.977	17522	1
UBXN2B	-4.96	4	0.0234	531	-1.99	0.0234	0.791	0.977	17521	1
PCDHB16	-4.96	4	0.0234	532	-1.99	0.0234	0.791	0.977	17520	1
NDRG2	-4.3	3	0.0234	533	-1.99	0.0234	0.791	0.977	17519	1
PTGES	-4.96	4	0.0234	534	-1.99	0.0234	0.791	0.977	17518	1
FAM81B	-4.96	4	0.0234	535	-1.99	0.0234	0.791	0.977	17517	1
MAP1B	-4.95	4	0.0236	536	-1.98	0.0236	0.793	0.976	17516	1
TNFAIP8	-4.95	4	0.0236	537	-1.98	0.0236	0.793	0.976	17515	1
GYPA	-4.29	3	0.0237	538	-1.98	0.0237	0.793	0.976	17514	1
ZMYM2	-4.95	4	0.0237	539	-1.98	0.0237	0.793	0.976	17513	1
HPGDS	-4.95	4	0.0237	540	-1.98	0.0237	0.793	0.976	17512	1
FNDC1	-4.95	4	0.0238	541	-1.98	0.0238	0.794	0.976	17511	1
C19orf60	-4.94	4	0.0238	542	-1.98	0.0238	0.794	0.976	17510	1
PLEKHA6	-4.94	4	0.0239	543	-1.98	0.0239	0.794	0.976	17509	1
CTHRC1	-4.94	4	0.024	544	-1.98	0.024	0.795	0.976	17508	1
FAM65C	-4.94	4	0.0241	545	-1.98	0.0241	0.797	0.976	17507	1
TPD52L1	-4.93	4	0.0242	546	-1.97	0.0242	0.8	0.976	17506	1
WHSC1L1	-4.93	4	0.0244	547	-1.97	0.0244	0.802	0.976	17505	1
CREB1	-4.92	4	0.0245	548	-1.97	0.0245	0.802	0.976	17504	1
IL5	-4.92	4	0.0245	549	-1.97	0.0245	0.802	0.975	17503	1
SMG7	-4.92	4	0.0245	550	-1.97	0.0245	0.802	0.975	17502	1
IFFO2	-4.92	4	0.0246	551	-1.97	0.0246	0.802	0.975	17501	1
AKAP8	-4.92	4	0.0246	552	-1.97	0.0246	0.802	0.975	17500	1
AGAP2	-4.92	4	0.0246	553	-1.97	0.0246	0.802	0.975	17499	1
TMEM259	-4.91	4	0.0248	554	-1.96	0.0248	0.81	0.975	17498	1
TPGS1	-4.9	4	0.0249	555	-1.96	0.0249	0.811	0.975	17497	1
SUGP2	-4.9	4	0.025	556	-1.96	0.025	0.812	0.975	17496	1
C2orf40	-4.9	4	0.0251	557	-1.96	0.0251	0.814	0.975	17495	1
HNRNPDL	-4.9	4	0.0252	558	-1.96	0.0252	0.814	0.975	17494	1
SP1	-4.89	4	0.0253	559	-1.95	0.0253	0.814	0.975	17493	1
KIAA0586	-4.89	4	0.0254	560	-1.95	0.0254	0.814	0.975	17492	1
TMEM106B	-4.88	4	0.0255	561	-1.95	0.0255	0.814	0.975	17491	1
CCND2	-4.88	4	0.0255	562	-1.95	0.0255	0.814	0.974	17490	1
WDR96	-4.88	4	0.0255	563	-1.95	0.0255	0.814	0.974	17489	1
TMCO4	-4.88	4	0.0256	564	-1.95	0.0256	0.814	0.974	17488	1
PNLIPRP3	-4.88	4	0.0256	565	-1.95	0.0256	0.814	0.974	17487	1
FAM160A2	-4.88	4	0.0256	566	-1.95	0.0256	0.814	0.974	17486	1
FERD3L	-4.88	4	0.0257	567	-1.95	0.0257	0.814	0.974	17485	1
CYS1	-4.88	4	0.0257	568	-1.95	0.0257	0.814	0.974	17484	1
FANCD2	-4.87	4	0.0258	569	-1.95	0.0258	0.814	0.974	17483	1
AVPR1B	-4.87	4	0.0258	570	-1.95	0.0258	0.814	0.974	17482	1
AGPAT4	-4.87	4	0.0258	571	-1.95	0.0258	0.814	0.974	17481	1
NLRP11	-4.87	4	0.0259	572	-1.95	0.0259	0.814	0.974	17480	1
PODNL1	-4.87	4	0.0259	573	-1.94	0.0259	0.814	0.974	17479	1
ST6GALNAC6	-4.87	4	0.0259	574	-1.94	0.0259	0.814	0.974	17478	1
DEFB134	-4.87	4	0.0259	575	-1.94	0.0259	0.814	0.974	17477	1
RAB17	-4.87	4	0.026	576	-1.94	0.026	0.814	0.974	17476	1
CHST8	-4.86	4	0.026	577	-1.94	0.026	0.815	0.974	17475	1
PCDHA11	-4.21	3	0.0261	578	-1.94	0.0261	0.815	0.974	17474	1
DBF4B	-4.86	4	0.0261	579	-1.94	0.0261	0.815	0.974	17473	1
FARP2	-4.86	4	0.0262	580	-1.94	0.0262	0.815	0.974	17472	1
RPS6KA2	-4.86	4	0.0263	581	-1.94	0.0263	0.816	0.974	17471	1
ARL1	-4.85	4	0.0263	582	-1.94	0.0263	0.817	0.974	17470	1
SP140	-4.85	4	0.0264	583	-1.94	0.0264	0.818	0.974	17469	1
PARP1	-4.85	4	0.0265	584	-1.93	0.0265	0.818	0.973	17468	1
SESN1	-4.85	4	0.0265	585	-1.93	0.0265	0.818	0.973	17467	1
GPD1	-4.85	4	0.0266	586	-1.93	0.0266	0.818	0.973	17466	1
KIAA1755	-4.84	4	0.0267	587	-1.93	0.0267	0.82	0.973	17465	1
JUND	-4.84	4	0.0268	588	-1.93	0.0268	0.82	0.973	17464	1
AADAC	-4.84	4	0.0268	589	-1.93	0.0268	0.82	0.973	17463	1
CYP2W1	-4.84	4	0.0268	590	-1.93	0.0268	0.82	0.973	17462	1
SNAPC1	-4.83	4	0.027	591	-1.93	0.027	0.82	0.973	17461	1
RHPN1	-4.83	4	0.027	592	-1.93	0.027	0.82	0.973	17460	1
FEN1	-4.83	4	0.027	593	-1.93	0.027	0.82	0.973	17459	1
RASGEF1C	-4.83	4	0.0271	594	-1.93	0.0271	0.82	0.973	17458	1
PRCC	-4.82	4	0.0272	595	-1.92	0.0272	0.82	0.973	17457	1
PDE4A	-4.82	4	0.0272	596	-1.92	0.0272	0.82	0.973	17456	1
FAM13B	-4.82	4	0.0272	597	-1.92	0.0272	0.82	0.973	17455	1
ADAMTS4	-4.82	4	0.0272	598	-1.92	0.0272	0.82	0.973	17454	1
LRRC18	-4.82	4	0.0272	599	-1.92	0.0272	0.82	0.973	17453	1
TPPP	-4.82	4	0.0273	600	-1.92	0.0273	0.82	0.973	17452	1
LMLN	-4.82	4	0.0274	601	-1.92	0.0274	0.822	0.973	17451	1
ITGA4	-4.81	4	0.0275	602	-1.92	0.0275	0.822	0.973	17450	1
OR51H1P	-4.81	4	0.0275	603	-1.92	0.0275	0.822	0.972	17449	1
LRP12	-4.17	3	0.0275	604	-1.92	0.0275	0.822	0.972	17448	1
TEX36	-4.81	4	0.0276	605	-1.92	0.0276	0.822	0.972	17447	1
TAF12	-4.81	4	0.0276	606	-1.92	0.0276	0.823	0.972	17446	1
CNTLN	-4.81	4	0.0277	607	-1.92	0.0277	0.824	0.972	17445	1
R3HDM4	-4.8	4	0.0278	608	-1.91	0.0278	0.824	0.972	17444	1
E2F3	-4.8	4	0.0279	609	-1.91	0.0279	0.827	0.972	17443	1
PRKAR1B	-4.8	4	0.0279	610	-1.91	0.0279	0.827	0.972	17442	1
EPT1	-4.15	3	0.0281	611	-1.91	0.0281	0.831	0.972	17441	1
SMIM7	-4.79	4	0.0282	612	-1.91	0.0282	0.831	0.972	17440	1
C19orf70	-4.79	4	0.0282	613	-1.91	0.0282	0.831	0.972	17439	1
ETV5	-4.78	4	0.0284	614	-1.91	0.0284	0.832	0.972	17438	1
GDE1	-4.78	4	0.0284	615	-1.9	0.0284	0.832	0.972	17437	1
RGS21	-4.14	3	0.0285	616	-1.9	0.0285	0.832	0.971	17436	1
TIMM23	-4.78	4	0.0285	617	-1.9	0.0285	0.832	0.971	17435	1
PAQR9	-4.78	4	0.0286	618	-1.9	0.0286	0.832	0.971	17434	1
CASC10	-4.78	4	0.0286	619	-1.9	0.0286	0.832	0.971	17433	1
CLU	-4.78	4	0.0286	620	-1.9	0.0286	0.832	0.971	17432	1
TMEM86A	-4.78	4	0.0286	621	-1.9	0.0286	0.832	0.971	17431	1
R3HDML	-4.77	4	0.0287	622	-1.9	0.0287	0.833	0.971	17430	1
SPHK2	-4.77	4	0.0288	623	-1.9	0.0288	0.833	0.971	17429	1
MAPKAPK3	-4.77	4	0.0289	624	-1.9	0.0289	0.833	0.971	17428	1
DESI2	-4.76	4	0.029	625	-1.9	0.029	0.833	0.971	17427	1
NUDT3	-4.76	4	0.0291	626	-1.89	0.0291	0.833	0.971	17426	1
SPOCK2	-4.76	4	0.0291	627	-1.89	0.0291	0.833	0.971	17425	1
PPP1R18	-4.76	4	0.0292	628	-1.89	0.0292	0.833	0.971	17424	1
TNNC1	-4.76	4	0.0292	629	-1.89	0.0292	0.833	0.971	17423	1
LYRM5	-2.38	1	0.0293	630	-1.89	0.0293	0.833	0.971	17422	1
DUSP7	-4.75	4	0.0293	631	-1.89	0.0293	0.833	0.971	17421	1
FAM122B	-4.75	4	0.0293	632	-1.89	0.0293	0.833	0.971	17420	1
DDX50	-4.75	4	0.0294	633	-1.89	0.0294	0.833	0.971	17419	1
GPRIN2	-4.75	4	0.0294	634	-1.89	0.0294	0.833	0.971	17418	1
MNT	-4.11	3	0.0294	635	-1.89	0.0294	0.833	0.971	17417	1
OR14I1	-4.75	4	0.0294	636	-1.89	0.0294	0.833	0.971	17416	1
IFI30	-4.75	4	0.0295	637	-1.89	0.0295	0.833	0.971	17415	1
NFKBIA	-4.75	4	0.0295	638	-1.89	0.0295	0.833	0.97	17414	1
SLC25A12	-4.75	4	0.0295	639	-1.89	0.0295	0.833	0.97	17413	1
CCDC163P	-4.75	4	0.0296	640	-1.89	0.0296	0.833	0.97	17412	1
ZNF362	-4.74	4	0.0297	641	-1.89	0.0297	0.833	0.97	17411	1
ARHGEF7	-4.74	4	0.0297	642	-1.89	0.0297	0.833	0.97	17410	1
TAAR8	-4.74	4	0.0297	643	-1.89	0.0297	0.833	0.97	17409	1
ID2	-4.74	4	0.0297	644	-1.88	0.0297	0.833	0.97	17408	1
MMP24	-4.74	4	0.0299	645	-1.88	0.0299	0.833	0.97	17407	1
MTSS1	-4.74	4	0.0299	646	-1.88	0.0299	0.833	0.97	17406	1
TP53TG5	-4.74	4	0.0299	647	-1.88	0.0299	0.833	0.97	17405	1
OR10H1	-3.35	2	0.03	648	-1.88	0.03	0.835	0.97	17404	1
GPR45	-4.73	4	0.03	649	-1.88	0.03	0.835	0.97	17403	1
CCDC39	-4.73	4	0.0301	650	-1.88	0.0301	0.835	0.97	17402	1
TNFRSF10C	-4.73	4	0.0302	651	-1.88	0.0302	0.836	0.97	17401	1
PPP1R17	-4.73	4	0.0302	652	-1.88	0.0302	0.836	0.97	17400	1
RMND5B	-4.72	4	0.0303	653	-1.88	0.0303	0.838	0.97	17399	1
COG6	-4.72	4	0.0304	654	-1.87	0.0304	0.839	0.97	17398	1
HNRNPA0	-4.71	4	0.0306	655	-1.87	0.0306	0.841	0.969	17397	1
GH2	-4.71	4	0.0306	656	-1.87	0.0306	0.841	0.969	17396	1
TFAP2B	-4.71	4	0.0307	657	-1.87	0.0307	0.842	0.969	17395	1
HES6	-4.71	4	0.0307	658	-1.87	0.0307	0.842	0.969	17394	1
ETV1	-4.71	4	0.0308	659	-1.87	0.0308	0.843	0.969	17393	1
H2AFY	-4.71	4	0.0308	660	-1.87	0.0308	0.843	0.969	17392	1
MAP3K9	-4.7	4	0.0309	661	-1.87	0.0309	0.843	0.969	17391	1
ADH5	-4.7	4	0.0309	662	-1.87	0.0309	0.843	0.969	17390	1
LEAP2	-4.7	4	0.031	663	-1.87	0.031	0.843	0.969	17389	1
ZG16	-4.7	4	0.031	664	-1.87	0.031	0.843	0.969	17388	1
LIPG	-4.7	4	0.0312	665	-1.86	0.0312	0.845	0.969	17387	1
TACR2	-4.7	4	0.0312	666	-1.86	0.0312	0.845	0.969	17386	1
PSIP1	-4.69	4	0.0313	667	-1.86	0.0313	0.846	0.969	17385	1
CTDNEP1	-4.69	4	0.0313	668	-1.86	0.0313	0.846	0.969	17384	1
TMEM196	-4.69	4	0.0314	669	-1.86	0.0314	0.847	0.969	17383	1
UTS2R	-4.68	4	0.0315	670	-1.86	0.0315	0.849	0.968	17382	1
NT5DC2	-4.68	4	0.0316	671	-1.86	0.0316	0.851	0.968	17381	1
ANG	-4.67	4	0.0319	672	-1.85	0.0319	0.854	0.968	17380	1
TIPARP	-4.67	4	0.0319	673	-1.85	0.0319	0.854	0.968	17379	1
PTAFR	-4.67	4	0.0319	674	-1.85	0.0319	0.854	0.968	17378	1
RNASE11	-4.67	4	0.032	675	-1.85	0.032	0.855	0.968	17377	1
AVPI1	-4.67	4	0.032	676	-1.85	0.032	0.855	0.968	17376	1
ANKRD61	-4.67	4	0.0321	677	-1.85	0.0321	0.855	0.968	17375	1
C7orf49	-4.66	4	0.0322	678	-1.85	0.0322	0.857	0.968	17374	1
SERTAD1	-4.66	4	0.0322	679	-1.85	0.0322	0.857	0.968	17373	1
TMEM249	-4.66	4	0.0323	680	-1.85	0.0323	0.857	0.968	17372	1
IL18R1	-4.66	4	0.0324	681	-1.85	0.0324	0.858	0.968	17371	1
HIGD1B	-4.66	4	0.0324	682	-1.85	0.0324	0.858	0.968	17370	1
CLIC1	-4.65	4	0.0326	683	-1.84	0.0326	0.859	0.967	17369	1
CHIT1	-4.65	4	0.0326	684	-1.84	0.0326	0.859	0.967	17368	1
NDNL2	-4.65	4	0.0326	685	-1.84	0.0326	0.859	0.967	17367	1
CHP1	-4.65	4	0.0327	686	-1.84	0.0327	0.859	0.967	17366	1
SHANK3	-4.65	4	0.0327	687	-1.84	0.0327	0.859	0.967	17365	1
EIF4E	-4.64	4	0.0329	688	-1.84	0.0329	0.861	0.967	17364	1
MAST3	-4.64	4	0.0329	689	-1.84	0.0329	0.861	0.967	17363	1
ENKUR	-4.64	4	0.033	690	-1.84	0.033	0.861	0.967	17362	1
TMEM147	-4.64	4	0.0331	691	-1.84	0.0331	0.861	0.967	17361	1
MEGF6	-4.64	4	0.0331	692	-1.84	0.0331	0.861	0.967	17360	1
TMEM161B	-4.64	4	0.0331	693	-1.84	0.0331	0.861	0.967	17359	1
MYL3	-4.64	4	0.0332	694	-1.84	0.0332	0.861	0.967	17358	1
GPR115	-4.64	4	0.0332	695	-1.84	0.0332	0.861	0.967	17357	1
FRG1	-2.32	1	0.0332	696	-1.84	0.0332	0.861	0.967	17356	1
HLF	-4.63	4	0.0333	697	-1.83	0.0333	0.861	0.967	17355	1
CXCL17	-4.63	4	0.0333	698	-1.83	0.0333	0.862	0.967	17354	1
SFRP1	-4.63	4	0.0335	699	-1.83	0.0335	0.862	0.966	17353	1
MAST2	-4.62	4	0.0336	700	-1.83	0.0336	0.862	0.966	17352	1
MLF2	-4.62	4	0.0337	701	-1.83	0.0337	0.862	0.966	17351	1
C6orf223	-4.62	4	0.0337	702	-1.83	0.0337	0.862	0.966	17350	1
ZBTB44	-4.62	4	0.0337	703	-1.83	0.0337	0.862	0.966	17349	1
ING4	-4.62	4	0.0337	704	-1.83	0.0337	0.862	0.966	17348	1
FLVCR2	-4.62	4	0.0338	705	-1.83	0.0338	0.862	0.966	17347	1
KIAA0232	-4	3	0.0338	706	-1.83	0.0338	0.862	0.966	17346	1
ERI3	-4.62	4	0.0339	707	-1.83	0.0339	0.862	0.966	17345	1
PCDHGA9	-4.62	4	0.0339	708	-1.83	0.0339	0.862	0.966	17344	1
USH2A	-4.62	4	0.0339	709	-1.83	0.0339	0.862	0.966	17343	1
ENO4	-4.6	4	0.0343	710	-1.82	0.0343	0.862	0.966	17342	1
GGCX	-4.6	4	0.0343	711	-1.82	0.0343	0.862	0.966	17341	1
NCAPH2	-4.6	4	0.0344	712	-1.82	0.0344	0.862	0.966	17340	1
RFX8	-4.6	4	0.0344	713	-1.82	0.0344	0.862	0.966	17339	1
EAF1	-4.6	4	0.0346	714	-1.82	0.0346	0.862	0.965	17338	1
DNAAF3	-4.6	4	0.0346	715	-1.82	0.0346	0.862	0.965	17337	1
FAAH	-4.6	4	0.0346	716	-1.82	0.0346	0.862	0.965	17336	1
MASTL	-4.6	4	0.0346	717	-1.82	0.0346	0.862	0.965	17335	1
CDKN2B	-4.59	4	0.0346	718	-1.82	0.0346	0.862	0.965	17334	1
EPHA4	-4.59	4	0.0347	719	-1.82	0.0347	0.862	0.965	17333	1
PSD4	-4.59	4	0.0347	720	-1.82	0.0347	0.862	0.965	17332	1
HAT1	-4.59	4	0.0347	721	-1.82	0.0347	0.862	0.965	17331	1
USP26	-4.59	4	0.0347	722	-1.82	0.0347	0.862	0.965	17330	1
IER3	-3.98	3	0.0347	723	-1.82	0.0347	0.862	0.965	17329	1
TNIP1	-4.59	4	0.0347	724	-1.82	0.0347	0.862	0.965	17328	1
ELF2	-4.59	4	0.0348	725	-1.82	0.0348	0.862	0.965	17327	1
ZNF292	-4.59	4	0.0348	726	-1.81	0.0348	0.862	0.965	17326	1
GSG1	-4.59	4	0.0348	727	-1.81	0.0348	0.862	0.965	17325	1
GBP6	-4.59	4	0.0348	728	-1.81	0.0348	0.862	0.965	17324	1
FAM171B	-4.59	4	0.0348	729	-1.81	0.0348	0.862	0.965	17323	1
ADIPOR2	-4.59	4	0.0349	730	-1.81	0.0349	0.862	0.965	17322	1
METTL20	-4.59	4	0.0349	731	-1.81	0.0349	0.862	0.965	17321	1
TCHP	-4.58	4	0.035	732	-1.81	0.035	0.864	0.965	17320	1
UNC50	-4.58	4	0.0351	733	-1.81	0.0351	0.865	0.965	17319	1
MRPS18B	-4.58	4	0.0352	734	-1.81	0.0352	0.866	0.965	17318	1
ALAD	-4.58	4	0.0353	735	-1.81	0.0353	0.866	0.965	17317	1
BIRC6	-4.57	4	0.0354	736	-1.81	0.0354	0.867	0.965	17316	1
TLR6	-4.57	4	0.0354	737	-1.81	0.0354	0.867	0.965	17315	1
NFIL3	-4.57	4	0.0355	738	-1.81	0.0355	0.868	0.965	17314	1
KRTCAP3	-4.57	4	0.0355	739	-1.81	0.0355	0.868	0.964	17313	1
TTBK1	-4.56	4	0.0357	740	-1.8	0.0357	0.868	0.964	17312	1
OVCH1	-4.56	4	0.0358	741	-1.8	0.0358	0.868	0.964	17311	1
CCDC77	-4.56	4	0.0358	742	-1.8	0.0358	0.868	0.964	17310	1
ZNF527	-4.56	4	0.0358	743	-1.8	0.0358	0.868	0.964	17309	1
PPP1R7	-4.56	4	0.0358	744	-1.8	0.0358	0.868	0.964	17308	1
TAS2R14	-4.56	4	0.0359	745	-1.8	0.0359	0.868	0.964	17307	1
IL15	-2.28	1	0.0359	746	-1.8	0.0359	0.868	0.964	17306	1
CALHM1	-4.56	4	0.036	747	-1.8	0.036	0.87	0.964	17305	1
C3orf62	-4.56	4	0.0361	748	-1.8	0.0361	0.87	0.964	17304	1
RTBDN	-4.55	4	0.0362	749	-1.8	0.0362	0.872	0.964	17303	1
ZNF485	-4.55	4	0.0363	750	-1.79	0.0363	0.874	0.964	17302	1
ZCCHC13	-4.55	4	0.0364	751	-1.79	0.0364	0.874	0.964	17301	1
ZNF668	-4.55	4	0.0364	752	-1.79	0.0364	0.874	0.964	17300	1
MICB	-4.54	4	0.0365	753	-1.79	0.0365	0.874	0.964	17299	1
JSRP1	-4.54	4	0.0365	754	-1.79	0.0365	0.874	0.963	17298	1
ZBTB45	-4.54	4	0.0366	755	-1.79	0.0366	0.874	0.963	17297	1
CDH26	-4.54	4	0.0367	756	-1.79	0.0367	0.874	0.963	17296	1
OR1Q1	-4.54	4	0.0368	757	-1.79	0.0368	0.874	0.963	17295	1
GLB1L	-4.53	4	0.0368	758	-1.79	0.0368	0.874	0.963	17294	1
E2F5	-4.53	4	0.0368	759	-1.79	0.0368	0.874	0.963	17293	1
RPS12	-3.21	2	0.0369	760	-1.79	0.0369	0.874	0.963	17292	1
ELANE	-3.92	3	0.0369	761	-1.79	0.0369	0.874	0.963	17291	1
C20orf24	-4.53	4	0.0371	762	-1.78	0.0371	0.874	0.963	17290	1
RABEPK	-4.53	4	0.0372	763	-1.78	0.0372	0.874	0.963	17289	1
NEK11	-4.52	4	0.0372	764	-1.78	0.0372	0.874	0.963	17288	1
EIF2AK3	-4.52	4	0.0372	765	-1.78	0.0372	0.874	0.963	17287	1
C1orf101	-4.52	4	0.0373	766	-1.78	0.0373	0.874	0.963	17286	1
SLC25A42	-4.52	4	0.0373	767	-1.78	0.0373	0.874	0.963	17285	1
ALOX15B	-3.92	3	0.0373	768	-1.78	0.0373	0.874	0.963	17284	1
PHF20L1	-4.52	4	0.0373	769	-1.78	0.0373	0.874	0.963	17283	1
FYB	-4.52	4	0.0374	770	-1.78	0.0374	0.874	0.963	17282	1
MYL1	-4.52	4	0.0374	771	-1.78	0.0374	0.874	0.963	17281	1
S100P	-4.52	4	0.0374	772	-1.78	0.0374	0.874	0.963	17280	1
ABHD8	-4.52	4	0.0374	773	-1.78	0.0374	0.874	0.963	17279	1
MKKS	-4.52	4	0.0375	774	-1.78	0.0375	0.874	0.963	17278	1
LANCL2	-4.51	4	0.0377	775	-1.78	0.0377	0.874	0.962	17277	1
DEFB121	-3.91	3	0.0377	776	-1.78	0.0377	0.874	0.962	17276	1
SLC29A4	-4.51	4	0.0377	777	-1.78	0.0377	0.874	0.962	17275	1
DCLRE1B	-4.51	4	0.0377	778	-1.78	0.0377	0.874	0.962	17274	1
ANKRD29	-4.51	4	0.0378	779	-1.78	0.0378	0.876	0.962	17273	1
LSR	-4.51	4	0.0379	780	-1.78	0.0379	0.877	0.962	17272	1
DCSTAMP	-4.5	4	0.038	781	-1.77	0.038	0.877	0.962	17271	1
SIAE	-4.5	4	0.0381	782	-1.77	0.0381	0.877	0.962	17270	1
NR2C2	-4.5	4	0.0382	783	-1.77	0.0382	0.877	0.962	17269	1
TAB2	-4.5	4	0.0382	784	-1.77	0.0382	0.877	0.962	17268	1
TRPC7	-4.5	4	0.0382	785	-1.77	0.0382	0.877	0.962	17267	1
C7	-4.5	4	0.0383	786	-1.77	0.0383	0.877	0.962	17266	1
OR13D1	-4.5	4	0.0383	787	-1.77	0.0383	0.877	0.962	17265	1
SDPR	-4.5	4	0.0383	788	-1.77	0.0383	0.877	0.962	17264	1
CHPF	-4.49	4	0.0384	789	-1.77	0.0384	0.877	0.962	17263	1
SPATA6	-4.49	4	0.0384	790	-1.77	0.0384	0.877	0.962	17262	1
THOC1	-4.49	4	0.0385	791	-1.77	0.0385	0.877	0.962	17261	1
PRRT3	-4.49	4	0.0386	792	-1.77	0.0386	0.877	0.961	17260	1
C5orf45	-4.49	4	0.0386	793	-1.77	0.0386	0.877	0.961	17259	1
C3AR1	-4.49	4	0.0386	794	-1.77	0.0386	0.877	0.961	17258	1
FSD1	-4.48	4	0.0388	795	-1.76	0.0388	0.88	0.961	17257	1
CCNY	-4.48	4	0.0388	796	-1.76	0.0388	0.88	0.961	17256	1
KLRC1	-4.48	4	0.0389	797	-1.76	0.0389	0.88	0.961	17255	1
SLC35F4	-4.48	4	0.0389	798	-1.76	0.0389	0.88	0.961	17254	1
ZSCAN4	-4.48	4	0.0389	799	-1.76	0.0389	0.88	0.961	17253	1
C10orf53	-4.48	4	0.0391	800	-1.76	0.0391	0.881	0.961	17252	1
MAP2	-4.47	4	0.0392	801	-1.76	0.0392	0.883	0.961	17251	1
IGFL4	-4.47	4	0.0393	802	-1.76	0.0393	0.884	0.961	17250	1
VPS29	-4.47	4	0.0393	803	-1.76	0.0393	0.884	0.961	17249	1
LGSN	-4.47	4	0.0394	804	-1.76	0.0394	0.884	0.961	17248	1
PEBP1	-4.47	4	0.0395	805	-1.76	0.0395	0.885	0.961	17247	1
THEG	-4.46	4	0.0396	806	-1.76	0.0396	0.887	0.96	17246	1
KIAA1468	-4.46	4	0.0397	807	-1.75	0.0397	0.887	0.96	17245	1
STK24	-4.46	4	0.0398	808	-1.75	0.0398	0.887	0.96	17244	1
C1orf228	-4.46	4	0.0398	809	-1.75	0.0398	0.887	0.96	17243	1
COL17A1	-4.46	4	0.0399	810	-1.75	0.0399	0.887	0.96	17242	1
PSD3	-4.46	4	0.0399	811	-1.75	0.0399	0.887	0.96	17241	1
TBC1D9	-4.45	4	0.0399	812	-1.75	0.0399	0.887	0.96	17240	1
DSN1	-4.45	4	0.04	813	-1.75	0.04	0.887	0.96	17239	1
FAM177A1	-4.45	4	0.0401	814	-1.75	0.0401	0.888	0.96	17238	1
TMEM160	-4.45	4	0.0401	815	-1.75	0.0401	0.888	0.96	17237	1
NRSN1	-4.45	4	0.0402	816	-1.75	0.0402	0.888	0.96	17236	1
CDH1	-4.45	4	0.0402	817	-1.75	0.0402	0.888	0.96	17235	1
ARGFX	-4.45	4	0.0403	818	-1.75	0.0403	0.889	0.96	17234	1
C5orf42	-4.44	4	0.0404	819	-1.75	0.0404	0.89	0.96	17233	1
CHST10	-4.44	4	0.0405	820	-1.74	0.0405	0.891	0.959	17232	1
VTI1B	-4.44	4	0.0405	821	-1.74	0.0405	0.891	0.959	17231	1
DERA	-4.44	4	0.0406	822	-1.74	0.0406	0.891	0.959	17230	1
HIST1H2AB	-3.84	3	0.0407	823	-1.74	0.0407	0.891	0.959	17229	1
GSDMC	-4.44	4	0.0407	824	-1.74	0.0407	0.891	0.959	17228	1
ALS2CL	-4.44	4	0.0407	825	-1.74	0.0407	0.891	0.959	17227	1
CD33	-4.43	4	0.0408	826	-1.74	0.0408	0.891	0.959	17226	1
HSPB2	-4.43	4	0.0408	827	-1.74	0.0408	0.891	0.959	17225	1
ZBTB2	-4.43	4	0.0409	828	-1.74	0.0409	0.891	0.959	17224	1
SFRP2	-4.43	4	0.0409	829	-1.74	0.0409	0.891	0.959	17223	1
AGPAT2	-4.43	4	0.0411	830	-1.74	0.0411	0.895	0.959	17222	1
C3orf83	-4.42	4	0.0412	831	-1.74	0.0412	0.895	0.959	17221	1
MRPL1	-4.42	4	0.0413	832	-1.74	0.0413	0.895	0.959	17220	1
GNB1	-4.42	4	0.0413	833	-1.74	0.0413	0.895	0.959	17219	1
TSSC1	-4.42	4	0.0414	834	-1.73	0.0414	0.895	0.959	17218	1
AOAH	-4.42	4	0.0414	835	-1.73	0.0414	0.895	0.959	17217	1
MGARP	-4.42	4	0.0415	836	-1.73	0.0415	0.895	0.958	17216	1
PRRC1	-4.42	4	0.0415	837	-1.73	0.0415	0.895	0.958	17215	1
ACAT1	-4.42	4	0.0416	838	-1.73	0.0416	0.895	0.958	17214	1
C1RL	-4.41	4	0.0417	839	-1.73	0.0417	0.897	0.958	17213	1
SLC25A25	-4.41	4	0.0417	840	-1.73	0.0417	0.897	0.958	17212	1
GLT1D1	-4.41	4	0.0418	841	-1.73	0.0418	0.897	0.958	17211	1
CYP2A13	-4.41	4	0.0419	842	-1.73	0.0419	0.897	0.958	17210	1
CCNC	-4.41	4	0.042	843	-1.73	0.042	0.897	0.958	17209	1
TNFAIP6	-4.41	4	0.042	844	-1.73	0.042	0.897	0.958	17208	1
DSCAML1	-4.4	4	0.042	845	-1.73	0.042	0.897	0.958	17207	1
ARRDC2	-4.4	4	0.0421	846	-1.73	0.0421	0.898	0.958	17206	1
WFS1	-3.81	3	0.0423	847	-1.72	0.0423	0.902	0.958	17205	1
QRFPR	-4.39	4	0.0425	848	-1.72	0.0425	0.902	0.958	17204	1
ZMYND11	-4.39	4	0.0425	849	-1.72	0.0425	0.902	0.958	17203	1
SP8	-4.39	4	0.0425	850	-1.72	0.0425	0.902	0.957	17202	1
NXNL1	-4.39	4	0.0425	851	-1.72	0.0425	0.902	0.957	17201	1
RPGRIP1	-3.8	3	0.0426	852	-1.72	0.0426	0.903	0.957	17200	1
ONECUT1	-4.39	4	0.0427	853	-1.72	0.0427	0.904	0.957	17199	1
TRIM14	-4.38	4	0.0429	854	-1.72	0.0429	0.905	0.957	17198	1
TMEM184C	-4.38	4	0.0429	855	-1.72	0.0429	0.905	0.957	17197	1
GPRC5A	-4.38	4	0.043	856	-1.72	0.043	0.905	0.957	17196	1
ALOX5	-4.38	4	0.043	857	-1.72	0.043	0.905	0.957	17195	1
C10orf35	-4.38	4	0.043	858	-1.72	0.043	0.905	0.957	17194	1
SOSTDC1	-4.37	4	0.0433	859	-1.71	0.0433	0.905	0.957	17193	1
CALY	-4.37	4	0.0434	860	-1.71	0.0434	0.905	0.957	17192	1
KLHL41	-4.37	4	0.0434	861	-1.71	0.0434	0.905	0.957	17191	1
GATA1	-4.37	4	0.0434	862	-1.71	0.0434	0.905	0.957	17190	1
ZBTB38	-4.37	4	0.0435	863	-1.71	0.0435	0.905	0.957	17189	1
PIGT	-4.37	4	0.0435	864	-1.71	0.0435	0.905	0.956	17188	1
VN1R1	-4.37	4	0.0435	865	-1.71	0.0435	0.905	0.956	17187	1
PIR	-4.37	4	0.0436	866	-1.71	0.0436	0.905	0.956	17186	1
ZNF510	-4.37	4	0.0437	867	-1.71	0.0437	0.905	0.956	17185	1
FGD2	-4.36	4	0.0437	868	-1.71	0.0437	0.905	0.956	17184	1
AZGP1	-4.36	4	0.0437	869	-1.71	0.0437	0.905	0.956	17183	1
CRELD1	-4.36	4	0.0437	870	-1.71	0.0437	0.905	0.956	17182	1
VWA5B1	-4.36	4	0.0438	871	-1.71	0.0438	0.905	0.956	17181	1
ASAP2	-4.36	4	0.0438	872	-1.71	0.0438	0.905	0.956	17180	1
SNCG	-4.36	4	0.0439	873	-1.71	0.0439	0.905	0.956	17179	1
COL7A1	-4.36	4	0.0439	874	-1.71	0.0439	0.905	0.956	17178	1
DIRC1	-4.36	4	0.044	875	-1.71	0.044	0.905	0.956	17177	1
SDS	-4.36	4	0.0441	876	-1.71	0.0441	0.905	0.956	17176	1
MYLK3	-4.36	4	0.0441	877	-1.71	0.0441	0.905	0.956	17175	1
SP140L	-4.36	4	0.0441	878	-1.7	0.0441	0.905	0.956	17174	1
FAM110C	-4.35	4	0.0443	879	-1.7	0.0443	0.905	0.956	17173	1
IFNB1	-4.35	4	0.0443	880	-1.7	0.0443	0.905	0.956	17172	1
ZNF648	-4.35	4	0.0444	881	-1.7	0.0444	0.905	0.956	17171	1
C14orf132	-4.35	4	0.0444	882	-1.7	0.0444	0.905	0.956	17170	1
ZSCAN18	-4.35	4	0.0444	883	-1.7	0.0444	0.905	0.956	17169	1
LY6G5C	-4.35	4	0.0444	884	-1.7	0.0444	0.905	0.956	17168	1
GPR171	-4.35	4	0.0444	885	-1.7	0.0444	0.905	0.956	17167	1
ANXA11	-4.35	4	0.0445	886	-1.7	0.0445	0.905	0.956	17166	1
HIBADH	-4.35	4	0.0445	887	-1.7	0.0445	0.905	0.956	17165	1
MAN2A2	-4.35	4	0.0445	888	-1.7	0.0445	0.905	0.955	17164	1
SLC35F5	-4.34	4	0.0446	889	-1.7	0.0446	0.905	0.955	17163	1
KIAA0141	-4.34	4	0.0447	890	-1.7	0.0447	0.905	0.955	17162	1
KCNN4	-4.34	4	0.0447	891	-1.7	0.0447	0.905	0.955	17161	1
SLC5A5	-4.34	4	0.0449	892	-1.7	0.0449	0.905	0.955	17160	1
ZNF91	-2.17	1	0.0449	893	-1.7	0.0449	0.905	0.955	17159	1
CDK2AP1	-4.33	4	0.0451	894	-1.69	0.0451	0.905	0.955	17158	1
CCIN	-4.33	4	0.0451	895	-1.69	0.0451	0.905	0.955	17157	1
FBXO25	-4.33	4	0.0451	896	-1.69	0.0451	0.905	0.955	17156	1
GTF2B	-4.33	4	0.0451	897	-1.69	0.0451	0.905	0.955	17155	1
CPNE3	-4.33	4	0.0451	898	-1.69	0.0451	0.905	0.955	17154	1
GJB4	-4.33	4	0.0452	899	-1.69	0.0452	0.905	0.955	17153	1
CFP	-4.33	4	0.0452	900	-1.69	0.0452	0.905	0.955	17152	1
CAMK2N1	-4.33	4	0.0452	901	-1.69	0.0452	0.905	0.955	17151	1
LRRIQ1	-4.33	4	0.0453	902	-1.69	0.0453	0.907	0.955	17150	1
NAGLU	-4.32	4	0.0455	903	-1.69	0.0455	0.909	0.954	17149	1
MCHR2	-4.32	4	0.0456	904	-1.69	0.0456	0.909	0.954	17148	1
SDHB	-4.32	4	0.0456	905	-1.69	0.0456	0.909	0.954	17147	1
RGN	-4.32	4	0.0457	906	-1.69	0.0457	0.909	0.954	17146	1
ZNF134	-4.32	4	0.0458	907	-1.69	0.0458	0.909	0.954	17145	1
FKBP3	-4.32	4	0.0458	908	-1.69	0.0458	0.909	0.954	17144	1
XPNPEP1	-4.31	4	0.0459	909	-1.69	0.0459	0.909	0.954	17143	1
SMAD3	-4.31	4	0.0461	910	-1.68	0.0461	0.909	0.954	17142	1
HDAC5	-4.31	4	0.0461	911	-1.68	0.0461	0.909	0.954	17141	1
RPL35	-4.31	4	0.0461	912	-1.68	0.0461	0.909	0.954	17140	1
P2RX4	-4.31	4	0.0461	913	-1.68	0.0461	0.909	0.954	17139	1
HAUS4	-4.31	4	0.0461	914	-1.68	0.0461	0.909	0.954	17138	1
PIN1	-4.31	4	0.0461	915	-1.68	0.0461	0.909	0.954	17137	1
TMEM230	-3.73	3	0.0461	916	-1.68	0.0461	0.909	0.954	17136	1
ARHGAP5	-4.31	4	0.0462	917	-1.68	0.0462	0.909	0.954	17135	1
RNF182	-4.31	4	0.0462	918	-1.68	0.0462	0.909	0.954	17134	1
VILL	-4.3	4	0.0463	919	-1.68	0.0463	0.909	0.954	17133	1
DDRGK1	-4.3	4	0.0464	920	-1.68	0.0464	0.909	0.954	17132	1
EFCAB12	-4.3	4	0.0464	921	-1.68	0.0464	0.909	0.954	17131	1
FAM19A5	-4.3	4	0.0464	922	-1.68	0.0464	0.909	0.954	17130	1
ZNF528	-4.3	4	0.0465	923	-1.68	0.0465	0.909	0.953	17129	1
PCMTD2	-4.3	4	0.0465	924	-1.68	0.0465	0.909	0.953	17128	1
CNTN6	-4.3	4	0.0466	925	-1.68	0.0466	0.909	0.953	17127	1
AP3M1	-4.3	4	0.0467	926	-1.68	0.0467	0.91	0.953	17126	1
LGI4	-4.29	4	0.0468	927	-1.68	0.0468	0.91	0.953	17125	1
POLD3	-4.29	4	0.0469	928	-1.68	0.0469	0.91	0.953	17124	1
ISPD	-4.29	4	0.0469	929	-1.68	0.0469	0.91	0.953	17123	1
AK2	-4.29	4	0.047	930	-1.67	0.047	0.91	0.953	17122	1
POU2F2	-4.29	4	0.047	931	-1.67	0.047	0.91	0.953	17121	1
RHOBTB1	-4.29	4	0.0471	932	-1.67	0.0471	0.91	0.953	17120	1
CASP14	-4.29	4	0.0471	933	-1.67	0.0471	0.91	0.953	17119	1
SLCO4A1	-4.29	4	0.0472	934	-1.67	0.0472	0.91	0.953	17118	1
ZRANB1	-4.29	4	0.0472	935	-1.67	0.0472	0.91	0.953	17117	1
OR6C68	-4.28	4	0.0473	936	-1.67	0.0473	0.91	0.953	17116	1
METTL13	-4.28	4	0.0473	937	-1.67	0.0473	0.91	0.953	17115	1
NAIF1	-4.28	4	0.0473	938	-1.67	0.0473	0.91	0.953	17114	1
FAM9B	-4.28	4	0.0473	939	-1.67	0.0473	0.91	0.953	17113	1
SDHAF1	-4.28	4	0.0474	940	-1.67	0.0474	0.91	0.953	17112	1
MDGA2	-3.71	3	0.0475	941	-1.67	0.0475	0.91	0.953	17111	1
RADIL	-4.28	4	0.0475	942	-1.67	0.0475	0.91	0.952	17110	1
PRDM12	-4.28	4	0.0476	943	-1.67	0.0476	0.91	0.952	17109	1
ZNF280C	-4.28	4	0.0477	944	-1.67	0.0477	0.91	0.952	17108	1
CYP3A43	-3.7	3	0.0477	945	-1.67	0.0477	0.91	0.952	17107	1
ADAMTS20	-4.27	4	0.0477	946	-1.67	0.0477	0.91	0.952	17106	1
C9orf114	-4.27	4	0.0478	947	-1.67	0.0478	0.91	0.952	17105	1
TEAD1	-4.27	4	0.0478	948	-1.67	0.0478	0.911	0.952	17104	1
UNCX	-4.27	4	0.048	949	-1.66	0.048	0.912	0.952	17103	1
RAB3C	-4.27	4	0.048	950	-1.66	0.048	0.912	0.952	17102	1
PSMA3	-3.69	3	0.0482	951	-1.66	0.0482	0.915	0.952	17101	1
PLA2R1	-4.26	4	0.0483	952	-1.66	0.0483	0.916	0.952	17100	1
NOTCH2NL	-2.13	1	0.0484	953	-1.66	0.0484	0.916	0.952	17099	1
CLDN10	-4.26	4	0.0484	954	-1.66	0.0484	0.916	0.952	17098	1
NOBOX	-4.26	4	0.0485	955	-1.66	0.0485	0.916	0.951	17097	1
PXDNL	-4.26	4	0.0485	956	-1.66	0.0485	0.916	0.951	17096	1
IKZF1	-4.25	4	0.0486	957	-1.66	0.0486	0.917	0.951	17095	1
NXPH3	-4.25	4	0.0487	958	-1.66	0.0487	0.917	0.951	17094	1
OLFM1	-4.25	4	0.0488	959	-1.66	0.0488	0.918	0.951	17093	1
TRPM1	-4.25	4	0.0489	960	-1.66	0.0489	0.918	0.951	17092	1
PHF10	-4.25	4	0.0489	961	-1.66	0.0489	0.918	0.951	17091	1
TEN1	-4.25	4	0.0491	962	-1.65	0.0491	0.918	0.951	17090	1
PCDP1	-4.24	4	0.0491	963	-1.65	0.0491	0.918	0.951	17089	1
INO80E	-4.24	4	0.0493	964	-1.65	0.0493	0.918	0.951	17088	1
PCDHGA6	-4.24	4	0.0493	965	-1.65	0.0493	0.918	0.951	17087	1
CPSF4	-4.24	4	0.0494	966	-1.65	0.0494	0.918	0.951	17086	1
SCXA	-4.24	4	0.0494	967	-1.65	0.0494	0.918	0.951	17085	1
COMMD1	-4.24	4	0.0495	968	-1.65	0.0495	0.918	0.951	17084	1
DDX1	-3.67	3	0.0495	969	-1.65	0.0495	0.918	0.951	17083	1
GLRA1	-4.24	4	0.0495	970	-1.65	0.0495	0.918	0.95	17082	1
GRAP2	-4.24	4	0.0495	971	-1.65	0.0495	0.918	0.95	17081	1
TFEB	-4.24	4	0.0496	972	-1.65	0.0496	0.918	0.95	17080	1
OTUD5	-4.23	4	0.0496	973	-1.65	0.0496	0.918	0.95	17079	1
PF4V1	-4.23	4	0.0496	974	-1.65	0.0496	0.918	0.95	17078	1
OVOL2	-4.23	4	0.0496	975	-1.65	0.0496	0.918	0.95	17077	1
XAB2	-3.67	3	0.0497	976	-1.65	0.0497	0.918	0.95	17076	1
PRR12	-4.23	4	0.0497	977	-1.65	0.0497	0.918	0.95	17075	1
CPVL	-4.23	4	0.0498	978	-1.65	0.0498	0.919	0.95	17074	1
ZFR2	-4.23	4	0.05	979	-1.64	0.05	0.92	0.95	17073	1
C8orf46	-4.23	4	0.05	980	-1.64	0.05	0.92	0.95	17072	1
GTF2F2	-3.66	3	0.0501	981	-1.64	0.0501	0.92	0.95	17071	1
B3GNT8	-4.22	4	0.0501	982	-1.64	0.0501	0.92	0.95	17070	1
SNX5	-4.22	4	0.0501	983	-1.64	0.0501	0.92	0.95	17069	1
MIDN	-4.22	4	0.0503	984	-1.64	0.0503	0.922	0.95	17068	1
ING3	-4.22	4	0.0503	985	-1.64	0.0503	0.922	0.95	17067	1
CCKAR	-4.22	4	0.0505	986	-1.64	0.0505	0.922	0.95	17066	1
MYL7	-4.22	4	0.0505	987	-1.64	0.0505	0.922	0.95	17065	1
KCNS3	-4.22	4	0.0505	988	-1.64	0.0505	0.922	0.95	17064	1
LRRIQ3	-4.21	4	0.0507	989	-1.64	0.0507	0.923	0.949	17063	1
PIP	-2.98	2	0.0509	990	-1.64	0.0509	0.923	0.949	17062	1
WDR48	-4.21	4	0.0509	991	-1.64	0.0509	0.923	0.949	17061	1
TOB2	-4.21	4	0.0509	992	-1.64	0.0509	0.923	0.949	17060	1
CCNO	-4.21	4	0.0509	993	-1.64	0.0509	0.923	0.949	17059	1
ROR1	-4.21	4	0.051	994	-1.64	0.051	0.923	0.949	17058	1
MAFA	-4.21	4	0.051	995	-1.63	0.051	0.923	0.949	17057	1
CACUL1	-4.2	4	0.0511	996	-1.63	0.0511	0.923	0.949	17056	1
UBE2K	-4.2	4	0.0511	997	-1.63	0.0511	0.923	0.949	17055	1
CRIM1	-4.2	4	0.0512	998	-1.63	0.0512	0.923	0.949	17054	1
FAM84B	-4.2	4	0.0512	999	-1.63	0.0512	0.923	0.949	17053	1
SLURP1	-4.2	4	0.0513	1000	-1.63	0.0513	0.923	0.949	17052	1
CRLS1	-4.2	4	0.0513	1001	-1.63	0.0513	0.923	0.949	17051	1
PLVAP	-4.2	4	0.0514	1002	-1.63	0.0514	0.923	0.949	17050	1
CYP46A1	-4.19	4	0.0516	1003	-1.63	0.0516	0.923	0.948	17049	1
ILF2	-4.19	4	0.0516	1004	-1.63	0.0516	0.923	0.948	17048	1
PODXL	-4.19	4	0.0516	1005	-1.63	0.0516	0.923	0.948	17047	1
ASIC4	-4.19	4	0.0516	1006	-1.63	0.0516	0.923	0.948	17046	1
NLGN2	-4.19	4	0.0517	1007	-1.63	0.0517	0.923	0.948	17045	1
VPS54	-4.19	4	0.0517	1008	-1.63	0.0517	0.923	0.948	17044	1
SETD3	-4.19	4	0.0517	1009	-1.63	0.0517	0.923	0.948	17043	1
CYP11A1	-4.19	4	0.0517	1010	-1.63	0.0517	0.923	0.948	17042	1
TSSK1B	-4.19	4	0.0518	1011	-1.63	0.0518	0.923	0.948	17041	1
MAP3K7	-4.19	4	0.0519	1012	-1.63	0.0519	0.923	0.948	17040	1
NEK2	-2.96	2	0.052	1013	-1.63	0.052	0.923	0.948	17039	1
CYP2S1	-4.19	4	0.052	1014	-1.63	0.052	0.923	0.948	17038	1
RPL30	-2.96	2	0.052	1015	-1.63	0.052	0.923	0.948	17037	1
CA13	-4.19	4	0.052	1016	-1.63	0.052	0.923	0.948	17036	1
FRMD4A	-4.18	4	0.0521	1017	-1.62	0.0521	0.923	0.948	17035	1
B3GNT3	-4.18	4	0.0521	1018	-1.62	0.0521	0.923	0.948	17034	1
EIF2AK1	-4.18	4	0.0521	1019	-1.62	0.0521	0.923	0.948	17033	1
GPR4	-4.18	4	0.0522	1020	-1.62	0.0522	0.924	0.948	17032	1
KRT85	-4.18	4	0.0522	1021	-1.62	0.0522	0.924	0.948	17031	1
SH2D1B	-4.18	4	0.0525	1022	-1.62	0.0525	0.924	0.947	17030	1
POLR2B	-4.17	4	0.0526	1023	-1.62	0.0526	0.924	0.947	17029	1
TMPPE	-4.17	4	0.0527	1024	-1.62	0.0527	0.924	0.947	17028	1
CWH43	-4.17	4	0.0527	1025	-1.62	0.0527	0.924	0.947	17027	1
TBC1D24	-4.17	4	0.0527	1026	-1.62	0.0527	0.924	0.947	17026	1
PCDHB1	-4.17	4	0.0527	1027	-1.62	0.0527	0.924	0.947	17025	1
PPP6R2	-4.17	4	0.0527	1028	-1.62	0.0527	0.924	0.947	17024	1
KCNT1	-4.17	4	0.0528	1029	-1.62	0.0528	0.924	0.947	17023	1
FANCF	-4.17	4	0.0528	1030	-1.62	0.0528	0.924	0.947	17022	1
CLECL1	-4.17	4	0.0529	1031	-1.62	0.0529	0.924	0.947	17021	1
GALNT3	-4.17	4	0.0529	1032	-1.62	0.0529	0.924	0.947	17020	1
FREM3	-4.17	4	0.0529	1033	-1.62	0.0529	0.924	0.947	17019	1
RAD23B	-4.16	4	0.053	1034	-1.62	0.053	0.925	0.947	17018	1
CCDC102B	-4.16	4	0.0531	1035	-1.62	0.0531	0.925	0.947	17017	1
ARPC4	-4.16	4	0.0533	1036	-1.61	0.0533	0.925	0.947	17016	1
ZCRB1	-3.6	3	0.0533	1037	-1.61	0.0533	0.925	0.947	17015	1
C1orf216	-4.16	4	0.0533	1038	-1.61	0.0533	0.925	0.947	17014	1
VWA2	-4.16	4	0.0533	1039	-1.61	0.0533	0.925	0.947	17013	1
C6orf201	-4.16	4	0.0533	1040	-1.61	0.0533	0.925	0.947	17012	1
VKORC1	-4.16	4	0.0534	1041	-1.61	0.0534	0.925	0.947	17011	1
OST4	-2.08	1	0.0534	1042	-1.61	0.0534	0.925	0.947	17010	1
PLCL1	-4.15	4	0.0536	1043	-1.61	0.0536	0.926	0.946	17009	1
PDLIM7	-4.15	4	0.0536	1044	-1.61	0.0536	0.926	0.946	17008	1
IL17RB	-4.15	4	0.0537	1045	-1.61	0.0537	0.926	0.946	17007	1
AZIN1	-4.15	4	0.0537	1046	-1.61	0.0537	0.926	0.946	17006	1
GZMM	-4.15	4	0.0537	1047	-1.61	0.0537	0.926	0.946	17005	1
SEC24D	-4.15	4	0.0538	1048	-1.61	0.0538	0.927	0.946	17004	1
SLC3A1	-4.14	4	0.054	1049	-1.61	0.054	0.927	0.946	17003	1
BRI3	-4.14	4	0.0541	1050	-1.61	0.0541	0.927	0.946	17002	1
TMEM47	-4.14	4	0.0542	1051	-1.61	0.0542	0.927	0.946	17001	1
EIF3L	-4.14	4	0.0543	1052	-1.6	0.0543	0.927	0.946	17000	1
C8orf33	-4.13	4	0.0547	1053	-1.6	0.0547	0.927	0.945	16999	1
VEZT	-4.13	4	0.0547	1054	-1.6	0.0547	0.927	0.945	16998	1
TAS2R38	-4.13	4	0.0547	1055	-1.6	0.0547	0.927	0.945	16997	1
LEPREL1	-4.13	4	0.0548	1056	-1.6	0.0548	0.927	0.945	16996	1
PLIN1	-4.13	4	0.0548	1057	-1.6	0.0548	0.927	0.945	16995	1
BABAM1	-4.13	4	0.0548	1058	-1.6	0.0548	0.927	0.945	16994	1
MYLK2	-4.13	4	0.0548	1059	-1.6	0.0548	0.927	0.945	16993	1
PI16	-4.13	4	0.055	1060	-1.6	0.055	0.927	0.945	16992	1
PMCH	-3.57	3	0.055	1061	-1.6	0.055	0.927	0.945	16991	1
SLC37A3	-4.13	4	0.055	1062	-1.6	0.055	0.927	0.945	16990	1
SLC9B2	-4.13	4	0.055	1063	-1.6	0.055	0.927	0.945	16989	1
TMEM185B	-4.13	4	0.0551	1064	-1.6	0.0551	0.927	0.945	16988	1
AKAP10	-4.12	4	0.0551	1065	-1.6	0.0551	0.927	0.945	16987	1
TNIP3	-4.12	4	0.0552	1066	-1.6	0.0552	0.927	0.945	16986	1
ERICH1	-4.12	4	0.0553	1067	-1.6	0.0553	0.927	0.945	16985	1
RAB7L1	-4.12	4	0.0553	1068	-1.6	0.0553	0.927	0.945	16984	1
UBE2E3	-4.12	4	0.0553	1069	-1.6	0.0553	0.927	0.945	16983	1
ZNF836	-4.12	4	0.0553	1070	-1.6	0.0553	0.927	0.945	16982	1
HIST1H4G	-4.12	4	0.0553	1071	-1.6	0.0553	0.927	0.945	16981	1
NUS1	-4.12	4	0.0553	1072	-1.6	0.0553	0.927	0.945	16980	1
PRPF38A	-4.12	4	0.0554	1073	-1.59	0.0554	0.927	0.945	16979	1
COX6A1P2	-4.12	4	0.0554	1074	-1.59	0.0554	0.927	0.945	16978	1
MEOX2	-4.12	4	0.0554	1075	-1.59	0.0554	0.927	0.945	16977	1
GPX4	-4.12	4	0.0554	1076	-1.59	0.0554	0.927	0.945	16976	1
ZC3H7A	-4.12	4	0.0555	1077	-1.59	0.0555	0.927	0.945	16975	1
C15orf53	-4.12	4	0.0555	1078	-1.59	0.0555	0.927	0.944	16974	1
ESYT1	-4.12	4	0.0556	1079	-1.59	0.0556	0.927	0.944	16973	1
GPR142	-4.11	4	0.0556	1080	-1.59	0.0556	0.927	0.944	16972	1
EGR1	-4.11	4	0.0557	1081	-1.59	0.0557	0.927	0.944	16971	1
BCAM	-4.11	4	0.0557	1082	-1.59	0.0557	0.927	0.944	16970	1
FRMD7	-4.11	4	0.0557	1083	-1.59	0.0557	0.927	0.944	16969	1
GFPT2	-4.11	4	0.0558	1084	-1.59	0.0558	0.927	0.944	16968	1
JAM3	-4.11	4	0.0558	1085	-1.59	0.0558	0.927	0.944	16967	1
EML6	-4.11	4	0.0558	1086	-1.59	0.0558	0.927	0.944	16966	1
NPR3	-4.11	4	0.0558	1087	-1.59	0.0558	0.927	0.944	16965	1
NLRP2	-4.11	4	0.0559	1088	-1.59	0.0559	0.927	0.944	16964	1
EGR3	-4.11	4	0.056	1089	-1.59	0.056	0.927	0.944	16963	1
UPP2	-4.11	4	0.056	1090	-1.59	0.056	0.927	0.944	16962	1
USP15	-4.11	4	0.056	1091	-1.59	0.056	0.927	0.944	16961	1
SRSF7	-4.11	4	0.0561	1092	-1.59	0.0561	0.927	0.944	16960	1
LAMTOR3	-4.1	4	0.0562	1093	-1.59	0.0562	0.927	0.944	16959	1
HDAC8	-4.1	4	0.0562	1094	-1.59	0.0562	0.927	0.944	16958	1
TMEM220	-4.1	4	0.0562	1095	-1.59	0.0562	0.927	0.944	16957	1
C17orf70	-4.1	4	0.0564	1096	-1.59	0.0564	0.928	0.944	16956	1
TWIST1	-4.1	4	0.0564	1097	-1.59	0.0564	0.928	0.944	16955	1
PSME3	-4.1	4	0.0565	1098	-1.59	0.0565	0.928	0.944	16954	1
ZNF225	-3.55	3	0.0565	1099	-1.58	0.0565	0.928	0.944	16953	1
RBPJL	-4.09	4	0.0567	1100	-1.58	0.0567	0.93	0.943	16952	1
RPL27	-2.89	2	0.0567	1101	-1.58	0.0567	0.93	0.943	16951	1
EFCAB4B	-4.09	4	0.0568	1102	-1.58	0.0568	0.93	0.943	16950	1
ALOX5AP	-4.09	4	0.0571	1103	-1.58	0.0571	0.933	0.943	16949	1
TRIM28	-4.09	4	0.0571	1104	-1.58	0.0571	0.933	0.943	16948	1
HIST1H1T	-4.09	4	0.0572	1105	-1.58	0.0572	0.933	0.943	16947	1
CXCL1	-3.54	3	0.0572	1106	-1.58	0.0572	0.933	0.943	16946	1
AKR1A1	-4.08	4	0.0572	1107	-1.58	0.0572	0.933	0.943	16945	1
ANKMY2	-4.08	4	0.0574	1108	-1.58	0.0574	0.935	0.943	16944	1
MTERF	-4.08	4	0.0575	1109	-1.58	0.0575	0.935	0.942	16943	1
AOC1	-4.08	4	0.0576	1110	-1.58	0.0576	0.935	0.942	16942	1
ARG1	-4.08	4	0.0576	1111	-1.58	0.0576	0.935	0.942	16941	1
FAM193B	-4.07	4	0.0577	1112	-1.57	0.0577	0.935	0.942	16940	1
KMT2A	-4.07	4	0.0578	1113	-1.57	0.0578	0.935	0.942	16939	1
ORC1	-4.07	4	0.0578	1114	-1.57	0.0578	0.935	0.942	16938	1
DPM2	-4.07	4	0.0578	1115	-1.57	0.0578	0.935	0.942	16937	1
ANTXR1	-4.07	4	0.0579	1116	-1.57	0.0579	0.935	0.942	16936	1
FGF22	-4.07	4	0.0579	1117	-1.57	0.0579	0.935	0.942	16935	1
NFS1	-4.07	4	0.058	1118	-1.57	0.058	0.935	0.942	16934	1
MAPK9	-4.07	4	0.058	1119	-1.57	0.058	0.935	0.942	16933	1
MPP4	-4.07	4	0.058	1120	-1.57	0.058	0.935	0.942	16932	1
LPAR5	-4.07	4	0.0581	1121	-1.57	0.0581	0.935	0.942	16931	1
ZSCAN21	-4.07	4	0.0581	1122	-1.57	0.0581	0.935	0.942	16930	1
LBH	-4.07	4	0.0582	1123	-1.57	0.0582	0.935	0.942	16929	1
WDR81	-4.07	4	0.0582	1124	-1.57	0.0582	0.935	0.942	16928	1
SH2D5	-4.06	4	0.0584	1125	-1.57	0.0584	0.935	0.942	16927	1
U2AF2	-4.06	4	0.0584	1126	-1.57	0.0584	0.935	0.942	16926	1
AADACL4	-4.06	4	0.0584	1127	-1.57	0.0584	0.935	0.942	16925	1
TREML2	-4.06	4	0.0584	1128	-1.57	0.0584	0.935	0.942	16924	1
ALPK1	-4.06	4	0.0585	1129	-1.57	0.0585	0.935	0.942	16923	1
ZNF584	-4.06	4	0.0587	1130	-1.57	0.0587	0.936	0.941	16922	1
ROPN1L	-4.06	4	0.0587	1131	-1.57	0.0587	0.936	0.941	16921	1
CYP39A1	-4.06	4	0.0588	1132	-1.57	0.0588	0.936	0.941	16920	1
ZNF613	-4.06	4	0.0588	1133	-1.56	0.0588	0.936	0.941	16919	1
FAM76A	-4.05	4	0.0588	1134	-1.56	0.0588	0.936	0.941	16918	1
RTN2	-4.05	4	0.059	1135	-1.56	0.059	0.938	0.941	16917	1
PPP1R3B	-4.05	4	0.0592	1136	-1.56	0.0592	0.938	0.941	16916	1
MFSD2A	-4.05	4	0.0592	1137	-1.56	0.0592	0.938	0.941	16915	1
DOCK6	-4.05	4	0.0592	1138	-1.56	0.0592	0.938	0.941	16914	1
TMEM115	-4.05	4	0.0593	1139	-1.56	0.0593	0.938	0.941	16913	1
FAM170A	-4.05	4	0.0593	1140	-1.56	0.0593	0.938	0.941	16912	1
SH3KBP1	-4.04	4	0.0594	1141	-1.56	0.0594	0.938	0.941	16911	1
PGM2	-4.04	4	0.0594	1142	-1.56	0.0594	0.938	0.941	16910	1
SESTD1	-4.04	4	0.0596	1143	-1.56	0.0596	0.938	0.94	16909	1
PLLP	-4.04	4	0.0596	1144	-1.56	0.0596	0.938	0.94	16908	1
PCED1A	-4.04	4	0.0596	1145	-1.56	0.0596	0.938	0.94	16907	1
MOSPD1	-4.04	4	0.0597	1146	-1.56	0.0597	0.938	0.94	16906	1
MAPK11	-4.04	4	0.0598	1147	-1.56	0.0598	0.938	0.94	16905	1
BFAR	-4.04	4	0.0598	1148	-1.56	0.0598	0.938	0.94	16904	1
ATG3	-4.03	4	0.0601	1149	-1.55	0.0601	0.938	0.94	16903	1
SNX9	-4.03	4	0.0601	1150	-1.55	0.0601	0.938	0.94	16902	1
IL13RA1	-4.03	4	0.0601	1151	-1.55	0.0601	0.938	0.94	16901	1
AMFR	-4.03	4	0.0602	1152	-1.55	0.0602	0.938	0.94	16900	1
TBC1D7	-4.03	4	0.0602	1153	-1.55	0.0602	0.938	0.94	16899	1
RP1L1	-4.03	4	0.0602	1154	-1.55	0.0602	0.938	0.94	16898	1
CXorf61	-4.03	4	0.0603	1155	-1.55	0.0603	0.938	0.94	16897	1
STK10	-4.03	4	0.0603	1156	-1.55	0.0603	0.938	0.94	16896	1
MAP4K1	-4.03	4	0.0604	1157	-1.55	0.0604	0.938	0.94	16895	1
TINF2	-4.03	4	0.0604	1158	-1.55	0.0604	0.938	0.94	16894	1
SPG7	-4.03	4	0.0604	1159	-1.55	0.0604	0.938	0.94	16893	1
PRG4	-4.03	4	0.0604	1160	-1.55	0.0604	0.938	0.94	16892	1
VOPP1	-4.03	4	0.0604	1161	-1.55	0.0604	0.938	0.94	16891	1
PAX2	-4.03	4	0.0604	1162	-1.55	0.0604	0.938	0.94	16890	1
STK3	-4.02	4	0.0605	1163	-1.55	0.0605	0.938	0.939	16889	1
CDS1	-4.02	4	0.0605	1164	-1.55	0.0605	0.938	0.939	16888	1
IL1RL2	-4.02	4	0.0607	1165	-1.55	0.0607	0.938	0.939	16887	1
CCDC88A	-4.02	4	0.0607	1166	-1.55	0.0607	0.938	0.939	16886	1
EEPD1	-4.02	4	0.0609	1167	-1.55	0.0609	0.938	0.939	16885	1
C6orf195	-4.02	4	0.0609	1168	-1.55	0.0609	0.938	0.939	16884	1
FIBCD1	-4.02	4	0.0609	1169	-1.55	0.0609	0.938	0.939	16883	1
C14orf23	-4.02	4	0.0609	1170	-1.55	0.0609	0.938	0.939	16882	1
MGMT	-4.02	4	0.061	1171	-1.55	0.061	0.938	0.939	16881	1
CDCA7	-4.02	4	0.061	1172	-1.55	0.061	0.938	0.939	16880	1
MCPH1	-4.02	4	0.061	1173	-1.55	0.061	0.938	0.939	16879	1
GPBAR1	-4.01	4	0.061	1174	-1.55	0.061	0.938	0.939	16878	1
THOP1	-4.01	4	0.0612	1175	-1.54	0.0612	0.94	0.939	16877	1
SUOX	-4.01	4	0.0613	1176	-1.54	0.0613	0.94	0.939	16876	1
FHL2	-4.01	4	0.0613	1177	-1.54	0.0613	0.94	0.939	16875	1
KCTD18	-4.01	4	0.0615	1178	-1.54	0.0615	0.94	0.938	16874	1
C10orf118	-4.01	4	0.0615	1179	-1.54	0.0615	0.94	0.938	16873	1
LANCL1	-4.01	4	0.0615	1180	-1.54	0.0615	0.94	0.938	16872	1
STARD3NL	-4	4	0.0616	1181	-1.54	0.0616	0.94	0.938	16871	1
CAPN13	-4	4	0.0618	1182	-1.54	0.0618	0.94	0.938	16870	1
WNT10A	-4	4	0.0618	1183	-1.54	0.0618	0.94	0.938	16869	1
MFSD9	-4	4	0.0619	1184	-1.54	0.0619	0.94	0.938	16868	1
TULP1	-4	4	0.062	1185	-1.54	0.062	0.94	0.938	16867	1
PCMTD1	-4	4	0.0621	1186	-1.54	0.0621	0.94	0.938	16866	1
ZNF497	-3.99	4	0.0622	1187	-1.54	0.0622	0.94	0.938	16865	1
RFX2	-3.99	4	0.0622	1188	-1.54	0.0622	0.94	0.938	16864	1
GAL	-3.99	4	0.0623	1189	-1.54	0.0623	0.94	0.938	16863	1
CLCC1	-3.99	4	0.0625	1190	-1.53	0.0625	0.94	0.938	16862	1
ZMPSTE24	-3.99	4	0.0625	1191	-1.53	0.0625	0.94	0.937	16861	1
DR1	-3.99	4	0.0626	1192	-1.53	0.0626	0.94	0.937	16860	1
C11orf94	-3.99	4	0.0627	1193	-1.53	0.0627	0.94	0.937	16859	1
SHCBP1L	-3.99	4	0.0627	1194	-1.53	0.0627	0.94	0.937	16858	1
LDHA	-3.45	3	0.0627	1195	-1.53	0.0627	0.94	0.937	16857	1
SETD2	-3.98	4	0.0628	1196	-1.53	0.0628	0.94	0.937	16856	1
MEF2B	-3.98	4	0.0628	1197	-1.53	0.0628	0.94	0.937	16855	1
ACTC1	-3.98	4	0.0628	1198	-1.53	0.0628	0.94	0.937	16854	1
SULT2B1	-3.98	4	0.0628	1199	-1.53	0.0628	0.94	0.937	16853	1
HBQ1	-3.98	4	0.0629	1200	-1.53	0.0629	0.94	0.937	16852	1
SOAT2	-3.98	4	0.0629	1201	-1.53	0.0629	0.94	0.937	16851	1
CYP1A1	-3.98	4	0.0629	1202	-1.53	0.0629	0.94	0.937	16850	1
GSDMD	-3.98	4	0.0631	1203	-1.53	0.0631	0.94	0.937	16849	1
SPTAN1	-3.98	4	0.0631	1204	-1.53	0.0631	0.94	0.937	16848	1
DUOX2	-3.98	4	0.0631	1205	-1.53	0.0631	0.94	0.937	16847	1
POLH	-3.98	4	0.0631	1206	-1.53	0.0631	0.94	0.937	16846	1
ZNF317	-3.98	4	0.0631	1207	-1.53	0.0631	0.94	0.937	16845	1
EVA1A	-3.44	3	0.0631	1208	-1.53	0.0631	0.94	0.937	16844	1
HCAR3	-1.99	1	0.0632	1209	-1.53	0.0632	0.94	0.937	16843	1
KANK2	-3.98	4	0.0632	1210	-1.53	0.0632	0.94	0.937	16842	1
SP100	-3.98	4	0.0632	1211	-1.53	0.0632	0.94	0.937	16841	1
FGF10	-3.98	4	0.0633	1212	-1.53	0.0633	0.94	0.937	16840	1
2023-09-09	-3.98	4	0.0633	1213	-1.53	0.0633	0.94	0.937	16839	1
PTH	-3.98	4	0.0633	1214	-1.53	0.0633	0.94	0.937	16838	1
TSGA10	-3.98	4	0.0633	1215	-1.53	0.0633	0.94	0.937	16837	1
ATOH1	-3.97	4	0.0633	1216	-1.53	0.0633	0.94	0.937	16836	1
SYCE2	-3.97	4	0.0636	1217	-1.53	0.0636	0.943	0.936	16835	1
NACA	-3.97	4	0.0636	1218	-1.52	0.0636	0.943	0.936	16834	1
ELAVL1	-3.97	4	0.0637	1219	-1.52	0.0637	0.943	0.936	16833	1
KISS1R	-3.97	4	0.0638	1220	-1.52	0.0638	0.943	0.936	16832	1
CUL1	-3.97	4	0.0638	1221	-1.52	0.0638	0.943	0.936	16831	1
EYS	-3.97	4	0.0638	1222	-1.52	0.0638	0.943	0.936	16830	1
ARMCX5	-3.96	4	0.064	1223	-1.52	0.064	0.945	0.936	16829	1
SLC22A23	-3.96	4	0.0641	1224	-1.52	0.0641	0.945	0.936	16828	1
KIAA0040	-3.96	4	0.0642	1225	-1.52	0.0642	0.945	0.936	16827	1
NQO2	-3.96	4	0.0642	1226	-1.52	0.0642	0.945	0.936	16826	1
NFXL1	-3.96	4	0.0643	1227	-1.52	0.0643	0.945	0.936	16825	1
TRMT6	-3.96	4	0.0643	1228	-1.52	0.0643	0.945	0.936	16824	1
PRB4	-3.96	4	0.0644	1229	-1.52	0.0644	0.945	0.936	16823	1
RNF17	-3.96	4	0.0644	1230	-1.52	0.0644	0.945	0.936	16822	1
C5orf54	-3.95	4	0.0646	1231	-1.52	0.0646	0.946	0.935	16821	1
BARHL1	-3.95	4	0.0646	1232	-1.52	0.0646	0.946	0.935	16820	1
THOC2	-3.95	4	0.0646	1233	-1.52	0.0646	0.946	0.935	16819	1
EXOSC8	-3.95	4	0.0647	1234	-1.52	0.0647	0.947	0.935	16818	1
OR5AU1	-3.95	4	0.0648	1235	-1.52	0.0648	0.948	0.935	16817	1
RACGAP1	-3.95	4	0.0649	1236	-1.51	0.0649	0.948	0.935	16816	1
OR1L8	-3.95	4	0.0651	1237	-1.51	0.0651	0.948	0.935	16815	1
SLC20A1	-3.94	4	0.0651	1238	-1.51	0.0651	0.948	0.935	16814	1
PLGRKT	-3.94	4	0.0652	1239	-1.51	0.0652	0.948	0.935	16813	1
PSMA7	-2.79	2	0.0653	1240	-1.51	0.0653	0.948	0.935	16812	1
DPPA3	-3.94	4	0.0653	1241	-1.51	0.0653	0.948	0.935	16811	1
COPE	-3.41	3	0.0653	1242	-1.51	0.0653	0.948	0.935	16810	1
TLL1	-3.94	4	0.0654	1243	-1.51	0.0654	0.948	0.935	16809	1
ULBP2	-2.79	2	0.0654	1244	-1.51	0.0654	0.948	0.935	16808	1
ZNF436	-3.94	4	0.0654	1245	-1.51	0.0654	0.948	0.935	16807	1
EDARADD	-3.94	4	0.0655	1246	-1.51	0.0655	0.948	0.935	16806	1
PROP1	-3.94	4	0.0655	1247	-1.51	0.0655	0.948	0.935	16805	1
ADAMDEC1	-3.94	4	0.0656	1248	-1.51	0.0656	0.948	0.934	16804	1
CD109	-3.94	4	0.0656	1249	-1.51	0.0656	0.948	0.934	16803	1
FYN	-3.93	4	0.0657	1250	-1.51	0.0657	0.949	0.934	16802	1
MAP3K15	-3.93	4	0.0657	1251	-1.51	0.0657	0.949	0.934	16801	1
RBM47	-3.93	4	0.0658	1252	-1.51	0.0658	0.949	0.934	16800	1
GIMAP1	-3.93	4	0.0659	1253	-1.51	0.0659	0.95	0.934	16799	1
PALM	-3.93	4	0.066	1254	-1.51	0.066	0.95	0.934	16798	1
TOMM34	-3.93	4	0.066	1255	-1.51	0.066	0.95	0.934	16797	1
PCGF6	-3.93	4	0.0661	1256	-1.51	0.0661	0.95	0.934	16796	1
MARS2	-3.93	4	0.0661	1257	-1.51	0.0661	0.95	0.934	16795	1
PGC	-3.93	4	0.0662	1258	-1.5	0.0662	0.95	0.934	16794	1
CKM	-3.92	4	0.0663	1259	-1.5	0.0663	0.95	0.934	16793	1
OR5J2	-3.92	4	0.0664	1260	-1.5	0.0664	0.951	0.934	16792	1
HSBP1	-3.92	4	0.0665	1261	-1.5	0.0665	0.951	0.934	16791	1
MIXL1	-3.92	4	0.0666	1262	-1.5	0.0666	0.953	0.933	16790	1
OR5T2	-3.92	4	0.0668	1263	-1.5	0.0668	0.953	0.933	16789	1
CBR4	-3.92	4	0.0668	1264	-1.5	0.0668	0.953	0.933	16788	1
FKBP8	-3.91	4	0.0669	1265	-1.5	0.0669	0.953	0.933	16787	1
KLHDC10	-3.91	4	0.067	1266	-1.5	0.067	0.953	0.933	16786	1
BRMS1L	-3.91	4	0.067	1267	-1.5	0.067	0.953	0.933	16785	1
GAS1	-3.91	4	0.067	1268	-1.5	0.067	0.953	0.933	16784	1
CYP2J2	-3.91	4	0.067	1269	-1.5	0.067	0.953	0.933	16783	1
TMUB2	-3.91	4	0.0672	1270	-1.5	0.0672	0.953	0.933	16782	1
UBR3	-3.91	4	0.0672	1271	-1.5	0.0672	0.953	0.933	16781	1
OVGP1	-3.91	4	0.0673	1272	-1.5	0.0673	0.953	0.933	16780	1
PLEKHH3	-3.91	4	0.0674	1273	-1.5	0.0674	0.953	0.933	16779	1
NKX2-5	-3.91	4	0.0674	1274	-1.5	0.0674	0.953	0.933	16778	1
KIAA1143	-3.91	4	0.0674	1275	-1.5	0.0674	0.953	0.933	16777	1
ADAT2	-3.38	3	0.0675	1276	-1.49	0.0675	0.953	0.932	16776	1
NT5C3A	-3.9	4	0.0676	1277	-1.49	0.0676	0.953	0.932	16775	1
CPAMD8	-3.9	4	0.0676	1278	-1.49	0.0676	0.953	0.932	16774	1
XKR6	-3.9	4	0.0677	1279	-1.49	0.0677	0.953	0.932	16773	1
LRIT2	-3.9	4	0.0677	1280	-1.49	0.0677	0.953	0.932	16772	1
PAOX	-3.9	4	0.0678	1281	-1.49	0.0678	0.953	0.932	16771	1
ADAM22	-3.9	4	0.0679	1282	-1.49	0.0679	0.953	0.932	16770	1
FBP1	-3.9	4	0.0679	1283	-1.49	0.0679	0.953	0.932	16769	1
ADCY3	-3.9	4	0.068	1284	-1.49	0.068	0.953	0.932	16768	1
PSMA6	-3.9	4	0.068	1285	-1.49	0.068	0.953	0.932	16767	1
DNAJB1	-3.89	4	0.0681	1286	-1.49	0.0681	0.953	0.932	16766	1
ZNF682	-3.89	4	0.0681	1287	-1.49	0.0681	0.953	0.932	16765	1
MAP3K5	-3.89	4	0.0681	1288	-1.49	0.0681	0.953	0.932	16764	1
C7orf41	-3.89	4	0.0681	1289	-1.49	0.0681	0.953	0.932	16763	1
TPCN2	-3.89	4	0.0681	1290	-1.49	0.0681	0.953	0.932	16762	1
KANK3	-3.89	4	0.0682	1291	-1.49	0.0682	0.953	0.932	16761	1
ICA1L	-3.89	4	0.0682	1292	-1.49	0.0682	0.953	0.932	16760	1
ATP1B2	-3.89	4	0.0683	1293	-1.49	0.0683	0.953	0.932	16759	1
INTS4	-3.89	4	0.0683	1294	-1.49	0.0683	0.953	0.932	16758	1
MED23	-3.89	4	0.0683	1295	-1.49	0.0683	0.953	0.932	16757	1
USP27X	-3.89	4	0.0684	1296	-1.49	0.0684	0.953	0.932	16756	1
TSPAN11	-3.89	4	0.0686	1297	-1.49	0.0686	0.955	0.931	16755	1
CXCL13	-3.88	4	0.0687	1298	-1.49	0.0687	0.955	0.931	16754	1
ASL	-3.88	4	0.0688	1299	-1.48	0.0688	0.955	0.931	16753	1
ZBTB26	-3.88	4	0.0689	1300	-1.48	0.0689	0.955	0.931	16752	1
DDIT4	-3.88	4	0.0689	1301	-1.48	0.0689	0.955	0.931	16751	1
TM4SF19	-3.88	4	0.069	1302	-1.48	0.069	0.955	0.931	16750	1
RAD51	-3.36	3	0.069	1303	-1.48	0.069	0.955	0.931	16749	1
ATP1B3	-3.88	4	0.0691	1304	-1.48	0.0691	0.955	0.931	16748	1
GLO1	-3.88	4	0.0691	1305	-1.48	0.0691	0.955	0.931	16747	1
GPR123	-3.88	4	0.0691	1306	-1.48	0.0691	0.955	0.931	16746	1
SIK2	-3.88	4	0.0692	1307	-1.48	0.0692	0.955	0.931	16745	1
C12orf44	-3.87	4	0.0694	1308	-1.48	0.0694	0.956	0.931	16744	1
HIST1H2BI	-1.94	1	0.0694	1309	-1.48	0.0694	0.956	0.931	16743	1
EIF3D	-3.87	4	0.0694	1310	-1.48	0.0694	0.956	0.931	16742	1
COL9A2	-3.87	4	0.0695	1311	-1.48	0.0695	0.956	0.931	16741	1
SMG9	-3.87	4	0.0695	1312	-1.48	0.0695	0.956	0.93	16740	1
C1QTNF3	-3.87	4	0.0695	1313	-1.48	0.0695	0.956	0.93	16739	1
PAPD4	-3.87	4	0.0696	1314	-1.48	0.0696	0.956	0.93	16738	1
SKIV2L2	-3.87	4	0.0697	1315	-1.48	0.0697	0.956	0.93	16737	1
PUSL1	-3.87	4	0.0697	1316	-1.48	0.0697	0.956	0.93	16736	1
FUT6	-3.87	4	0.0698	1317	-1.48	0.0698	0.956	0.93	16735	1
NNMT	-3.87	4	0.0699	1318	-1.48	0.0699	0.956	0.93	16734	1
RGS3	-3.86	4	0.07	1319	-1.48	0.07	0.956	0.93	16733	1
ZNF330	-3.86	4	0.07	1320	-1.48	0.07	0.956	0.93	16732	1
LIMK1	-3.86	4	0.07	1321	-1.48	0.07	0.956	0.93	16731	1
HSD11B2	-3.86	4	0.0701	1322	-1.48	0.0701	0.956	0.93	16730	1
LRPAP1	-3.86	4	0.0701	1323	-1.47	0.0701	0.956	0.93	16729	1
APEX1	-3.86	4	0.0701	1324	-1.47	0.0701	0.956	0.93	16728	1
C7orf13	-3.86	4	0.0703	1325	-1.47	0.0703	0.957	0.93	16727	1
MON2	-3.86	4	0.0704	1326	-1.47	0.0704	0.958	0.93	16726	1
PRH2	-3.86	4	0.0705	1327	-1.47	0.0705	0.958	0.93	16725	1
CCDC79	-3.86	4	0.0705	1328	-1.47	0.0705	0.958	0.93	16724	1
HSPB3	-3.85	4	0.0706	1329	-1.47	0.0706	0.959	0.929	16723	1
SCAP	-3.85	4	0.0708	1330	-1.47	0.0708	0.96	0.929	16722	1
PCP4L1	-3.85	4	0.0708	1331	-1.47	0.0708	0.96	0.929	16721	1
PTBP1	-3.85	4	0.0709	1332	-1.47	0.0709	0.96	0.929	16720	1
DLL3	-3.85	4	0.0709	1333	-1.47	0.0709	0.96	0.929	16719	1
CLCN1	-3.85	4	0.0709	1334	-1.47	0.0709	0.96	0.929	16718	1
BCAP31	-3.85	4	0.0711	1335	-1.47	0.0711	0.961	0.929	16717	1
ZNF585A	-3.85	4	0.0711	1336	-1.47	0.0711	0.961	0.929	16716	1
DBX1	-3.84	4	0.0712	1337	-1.47	0.0712	0.961	0.929	16715	1
OR2A25	-3.84	4	0.0713	1338	-1.47	0.0713	0.961	0.929	16714	1
GIGYF2	-3.84	4	0.0714	1339	-1.47	0.0714	0.962	0.929	16713	1
PSMB8	-3.84	4	0.0715	1340	-1.46	0.0715	0.962	0.929	16712	1
ADSL	-3.84	4	0.0715	1341	-1.46	0.0715	0.962	0.928	16711	1
KHDC1L	-3.84	4	0.0716	1342	-1.46	0.0716	0.962	0.928	16710	1
PTPN11	-3.32	3	0.0716	1343	-1.46	0.0716	0.962	0.928	16709	1
BAX	-3.84	4	0.0716	1344	-1.46	0.0716	0.962	0.928	16708	1
INTS9	-3.84	4	0.0717	1345	-1.46	0.0717	0.962	0.928	16707	1
UBXN6	-3.84	4	0.0717	1346	-1.46	0.0717	0.962	0.928	16706	1
NAA25	-3.84	4	0.0718	1347	-1.46	0.0718	0.962	0.928	16705	1
CUL7	-3.84	4	0.0718	1348	-1.46	0.0718	0.962	0.928	16704	1
L1CAM	-3.83	4	0.0719	1349	-1.46	0.0719	0.962	0.928	16703	1
KCTD10	-3.83	4	0.072	1350	-1.46	0.072	0.962	0.928	16702	1
RCAN2	-3.83	4	0.072	1351	-1.46	0.072	0.962	0.928	16701	1
PNMA2	-3.83	4	0.072	1352	-1.46	0.072	0.962	0.928	16700	1
NFKB1	-3.83	4	0.0722	1353	-1.46	0.0722	0.963	0.928	16699	1
MROH6	-3.83	4	0.0724	1354	-1.46	0.0724	0.964	0.928	16698	1
KCNJ3	-3.83	4	0.0724	1355	-1.46	0.0724	0.964	0.928	16697	1
PIGF	-3.82	4	0.0725	1356	-1.46	0.0725	0.964	0.928	16696	1
C7orf69	-3.82	4	0.0726	1357	-1.46	0.0726	0.964	0.927	16695	1
SERPINA6	-3.82	4	0.0727	1358	-1.46	0.0727	0.964	0.927	16694	1
SIGLEC9	-3.82	4	0.0727	1359	-1.46	0.0727	0.964	0.927	16693	1
C9orf135	-3.82	4	0.0727	1360	-1.46	0.0727	0.964	0.927	16692	1
ECSIT	-3.82	4	0.0727	1361	-1.46	0.0727	0.964	0.927	16691	1
NPW	-3.82	4	0.0728	1362	-1.46	0.0728	0.964	0.927	16690	1
SLC27A5	-3.82	4	0.0728	1363	-1.46	0.0728	0.964	0.927	16689	1
LUZP4	-3.82	4	0.0728	1364	-1.45	0.0728	0.964	0.927	16688	1
NPBWR2	-3.82	4	0.0729	1365	-1.45	0.0729	0.964	0.927	16687	1
MB	-3.82	4	0.0731	1366	-1.45	0.0731	0.965	0.927	16686	1
FCRLA	-3.81	4	0.0732	1367	-1.45	0.0732	0.965	0.927	16685	1
IRF7	-3.81	4	0.0732	1368	-1.45	0.0732	0.965	0.927	16684	1
ADHFE1	-3.81	4	0.0732	1369	-1.45	0.0732	0.965	0.927	16683	1
TIMELESS	-3.81	4	0.0734	1370	-1.45	0.0734	0.965	0.927	16682	1
TEAD4	-3.81	4	0.0734	1371	-1.45	0.0734	0.965	0.927	16681	1
PEX12	-3.81	4	0.0734	1372	-1.45	0.0734	0.965	0.927	16680	1
MAP4K4	-3.81	4	0.0735	1373	-1.45	0.0735	0.965	0.927	16679	1
DDO	-3.81	4	0.0735	1374	-1.45	0.0735	0.965	0.926	16678	1
GFI1	-3.81	4	0.0735	1375	-1.45	0.0735	0.965	0.926	16677	1
ZNF454	-3.81	4	0.0737	1376	-1.45	0.0737	0.966	0.926	16676	1
ERGIC3	-3.8	4	0.0738	1377	-1.45	0.0738	0.966	0.926	16675	1
GLRB	-3.8	4	0.0739	1378	-1.45	0.0739	0.966	0.926	16674	1
ACOX1	-3.8	4	0.0739	1379	-1.45	0.0739	0.966	0.926	16673	1
DPY19L3	-3.8	4	0.0739	1380	-1.45	0.0739	0.966	0.926	16672	1
NFE2L2	-3.8	4	0.0739	1381	-1.45	0.0739	0.966	0.926	16671	1
CTH	-3.8	4	0.074	1382	-1.45	0.074	0.966	0.926	16670	1
CABLES2	-3.8	4	0.074	1383	-1.45	0.074	0.966	0.926	16669	1
ZNF835	-3.8	4	0.0743	1384	-1.44	0.0743	0.968	0.926	16668	1
BAP1	-3.8	4	0.0744	1385	-1.44	0.0744	0.968	0.926	16667	1
UBE2D4	-3.79	4	0.0745	1386	-1.44	0.0745	0.968	0.926	16666	1
TIMM8A	-3.79	4	0.0745	1387	-1.44	0.0745	0.968	0.926	16665	1
KIAA0895	-3.79	4	0.0746	1388	-1.44	0.0746	0.968	0.925	16664	1
SGTB	-3.79	4	0.0746	1389	-1.44	0.0746	0.968	0.925	16663	1
SIRT2	-3.79	4	0.0746	1390	-1.44	0.0746	0.968	0.925	16662	1
EGLN2	-3.79	4	0.0746	1391	-1.44	0.0746	0.968	0.925	16661	1
PCDHB4	-3.79	4	0.0747	1392	-1.44	0.0747	0.968	0.925	16660	1
RPL7A	-3.79	4	0.0747	1393	-1.44	0.0747	0.968	0.925	16659	1
DLG3	-3.28	3	0.0747	1394	-1.44	0.0747	0.968	0.925	16658	1
NUDCD2	-3.79	4	0.0748	1395	-1.44	0.0748	0.968	0.925	16657	1
OR6B3	-3.79	4	0.0751	1396	-1.44	0.0751	0.968	0.925	16656	1
PHF6	-3.78	4	0.0751	1397	-1.44	0.0751	0.968	0.925	16655	1
TNFRSF9	-3.78	4	0.0751	1398	-1.44	0.0751	0.968	0.925	16654	1
TADA1	-3.78	4	0.0751	1399	-1.44	0.0751	0.968	0.925	16653	1
MEX3D	-3.78	4	0.0751	1400	-1.44	0.0751	0.968	0.925	16652	1
ZNF346	-3.78	4	0.0752	1401	-1.44	0.0752	0.968	0.925	16651	1
C12orf39	-3.78	4	0.0752	1402	-1.44	0.0752	0.968	0.925	16650	1
SHROOM4	-3.78	4	0.0753	1403	-1.44	0.0753	0.968	0.925	16649	1
RANBP17	-3.78	4	0.0753	1404	-1.44	0.0753	0.968	0.925	16648	1
ACD	-3.78	4	0.0754	1405	-1.44	0.0754	0.969	0.925	16647	1
KAT6B	-3.78	4	0.0755	1406	-1.44	0.0755	0.969	0.924	16646	1
HSPA5	-3.78	4	0.0755	1407	-1.44	0.0755	0.969	0.924	16645	1
MMP25	-3.78	4	0.0757	1408	-1.43	0.0757	0.97	0.924	16644	1
HUWE1	-3.77	4	0.0758	1409	-1.43	0.0758	0.971	0.924	16643	1
ABCC1	-3.77	4	0.0759	1410	-1.43	0.0759	0.971	0.924	16642	1
FABP6	-3.77	4	0.076	1411	-1.43	0.076	0.972	0.924	16641	1
FAM122C	-3.77	4	0.0762	1412	-1.43	0.0762	0.973	0.924	16640	1
LPCAT1	-3.77	4	0.0763	1413	-1.43	0.0763	0.973	0.924	16639	1
VAMP3	-3.77	4	0.0763	1414	-1.43	0.0763	0.973	0.924	16638	1
ZNF831	-3.77	4	0.0764	1415	-1.43	0.0764	0.973	0.924	16637	1
RFX1	-3.77	4	0.0764	1416	-1.43	0.0764	0.973	0.924	16636	1
DTD2	-3.77	4	0.0764	1417	-1.43	0.0764	0.973	0.924	16635	1
TEKT1	-3.77	4	0.0764	1418	-1.43	0.0764	0.973	0.924	16634	1
ADRA2C	-3.76	4	0.0765	1419	-1.43	0.0765	0.973	0.924	16633	1
DNAJB7	-3.76	4	0.0767	1420	-1.43	0.0767	0.974	0.923	16632	1
JMJD4	-3.76	4	0.0768	1421	-1.43	0.0768	0.974	0.923	16631	1
WDHD1	-3.76	4	0.0768	1422	-1.43	0.0768	0.974	0.923	16630	1
ZNF227	-3.76	4	0.0769	1423	-1.43	0.0769	0.974	0.923	16629	1
WDR62	-3.76	4	0.0769	1424	-1.43	0.0769	0.974	0.923	16628	1
GPR161	-3.76	4	0.0769	1425	-1.43	0.0769	0.974	0.923	16627	1
ELOVL7	-3.76	4	0.077	1426	-1.43	0.077	0.975	0.923	16626	1
HERPUD2	-3.75	4	0.0771	1427	-1.42	0.0771	0.975	0.923	16625	1
CYB5RL	-3.75	4	0.0772	1428	-1.42	0.0772	0.976	0.923	16624	1
KLF11	-3.75	4	0.0774	1429	-1.42	0.0774	0.976	0.923	16623	1
DMRT3	-3.75	4	0.0775	1430	-1.42	0.0775	0.976	0.922	16622	1
EFHC1	-3.75	4	0.0775	1431	-1.42	0.0775	0.976	0.922	16621	1
PRRC2C	-3.75	4	0.0775	1432	-1.42	0.0775	0.976	0.922	16620	1
BAZ1A	-3.75	4	0.0776	1433	-1.42	0.0776	0.976	0.922	16619	1
CD93	-3.75	4	0.0776	1434	-1.42	0.0776	0.976	0.922	16618	1
DIO1	-3.75	4	0.0776	1435	-1.42	0.0776	0.976	0.922	16617	1
HSPH1	-3.75	4	0.0777	1436	-1.42	0.0777	0.977	0.922	16616	1
NHEJ1	-3.74	4	0.0779	1437	-1.42	0.0779	0.977	0.922	16615	1
THNSL1	-3.74	4	0.078	1438	-1.42	0.078	0.977	0.922	16614	1
MKS1	-3.74	4	0.078	1439	-1.42	0.078	0.977	0.922	16613	1
RASAL2	-3.74	4	0.0781	1440	-1.42	0.0781	0.977	0.922	16612	1
TRIM41	-3.74	4	0.0781	1441	-1.42	0.0781	0.977	0.922	16611	1
CNN1	-3.74	4	0.0781	1442	-1.42	0.0781	0.977	0.922	16610	1
TACSTD2	-3.74	4	0.0783	1443	-1.42	0.0783	0.977	0.922	16609	1
PAK4	-3.24	3	0.0783	1444	-1.42	0.0783	0.977	0.922	16608	1
SLC1A7	-3.74	4	0.0783	1445	-1.42	0.0783	0.977	0.922	16607	1
HIBCH	-3.74	4	0.0783	1446	-1.42	0.0783	0.977	0.922	16606	1
CHD1	-3.74	4	0.0784	1447	-1.42	0.0784	0.977	0.922	16605	1
KSR2	-3.74	4	0.0784	1448	-1.42	0.0784	0.977	0.922	16604	1
PLAA	-3.73	4	0.0785	1449	-1.42	0.0785	0.977	0.922	16603	1
ALCAM	-3.73	4	0.0787	1450	-1.41	0.0787	0.977	0.921	16602	1
GNAS	-3.73	4	0.0787	1451	-1.41	0.0787	0.977	0.921	16601	1
H2AFV	-3.73	4	0.0788	1452	-1.41	0.0788	0.977	0.921	16600	1
DBP	-3.73	4	0.0788	1453	-1.41	0.0788	0.977	0.921	16599	1
RGS9BP	-3.73	4	0.0788	1454	-1.41	0.0788	0.977	0.921	16598	1
AGA	-3.73	4	0.0788	1455	-1.41	0.0788	0.977	0.921	16597	1
MEFV	-3.73	4	0.0788	1456	-1.41	0.0788	0.977	0.921	16596	1
PDGFRB	-3.73	4	0.079	1457	-1.41	0.079	0.979	0.921	16595	1
DBF4	-3.72	4	0.0792	1458	-1.41	0.0792	0.979	0.921	16594	1
PTPN7	-3.22	3	0.0793	1459	-1.41	0.0793	0.979	0.921	16593	1
C1orf158	-3.72	4	0.0794	1460	-1.41	0.0794	0.979	0.921	16592	1
ALX3	-3.72	4	0.0794	1461	-1.41	0.0794	0.979	0.921	16591	1
C2orf73	-3.72	4	0.0794	1462	-1.41	0.0794	0.979	0.921	16590	1
PRRX2	-3.72	4	0.0794	1463	-1.41	0.0794	0.979	0.921	16589	1
HIST1H2AA	-3.72	4	0.0795	1464	-1.41	0.0795	0.979	0.921	16588	1
SMPD2	-3.72	4	0.0796	1465	-1.41	0.0796	0.979	0.92	16587	1
IL17RA	-3.72	4	0.0797	1466	-1.41	0.0797	0.979	0.92	16586	1
TPRG1L	-3.72	4	0.0797	1467	-1.41	0.0797	0.979	0.92	16585	1
NCK1	-3.72	4	0.0797	1468	-1.41	0.0797	0.979	0.92	16584	1
FAR2	-3.72	4	0.0798	1469	-1.41	0.0798	0.979	0.92	16583	1
PPAPDC1B	-3.71	4	0.08	1470	-1.41	0.08	0.979	0.92	16582	1
TRIM8	-3.71	4	0.08	1471	-1.4	0.08	0.979	0.92	16581	1
ELF5	-3.71	4	0.08	1472	-1.4	0.08	0.979	0.92	16580	1
SLC22A16	-3.71	4	0.0801	1473	-1.4	0.0801	0.979	0.92	16579	1
GPR3	-3.71	4	0.0801	1474	-1.4	0.0801	0.979	0.92	16578	1
QPCT	-3.71	4	0.0802	1475	-1.4	0.0802	0.979	0.92	16577	1
FAM131C	-3.71	4	0.0802	1476	-1.4	0.0802	0.979	0.92	16576	1
FAM98B	-3.71	4	0.0802	1477	-1.4	0.0802	0.979	0.92	16575	1
FAM161A	-3.71	4	0.0803	1478	-1.4	0.0803	0.979	0.92	16574	1
THAP5	-3.71	4	0.0803	1479	-1.4	0.0803	0.979	0.92	16573	1
TLR10	-3.71	4	0.0803	1480	-1.4	0.0803	0.979	0.92	16572	1
FGD6	-3.71	4	0.0804	1481	-1.4	0.0804	0.979	0.92	16571	1
OCEL1	-3.71	4	0.0804	1482	-1.4	0.0804	0.979	0.92	16570	1
ANXA6	-3.71	4	0.0805	1483	-1.4	0.0805	0.979	0.919	16569	1
EPCAM	-3.7	4	0.0806	1484	-1.4	0.0806	0.979	0.919	16568	1
AICDA	-3.7	4	0.0806	1485	-1.4	0.0806	0.979	0.919	16567	1
CCDC38	-3.7	4	0.0807	1486	-1.4	0.0807	0.98	0.919	16566	1
ERCC8	-3.7	4	0.081	1487	-1.4	0.081	0.981	0.919	16565	1
SP3	-3.7	4	0.0811	1488	-1.4	0.0811	0.981	0.919	16564	1
KIR3DL2	-3.69	4	0.0813	1489	-1.4	0.0813	0.981	0.919	16563	1
TEAD3	-3.69	4	0.0813	1490	-1.4	0.0813	0.981	0.919	16562	1
IGFBP1	-3.69	4	0.0813	1491	-1.4	0.0813	0.981	0.919	16561	1
VIPAS39	-3.69	4	0.0814	1492	-1.4	0.0814	0.981	0.919	16560	1
KRTAP10-4	-1.85	1	0.0814	1493	-1.4	0.0814	0.981	0.919	16559	1
C1orf227	-3.69	4	0.0814	1494	-1.4	0.0814	0.981	0.919	16558	1
AFF1	-3.69	4	0.0814	1495	-1.4	0.0814	0.981	0.919	16557	1
CBLN2	-3.69	4	0.0815	1496	-1.4	0.0815	0.981	0.919	16556	1
XRCC3	-3.69	4	0.0815	1497	-1.4	0.0815	0.981	0.919	16555	1
ZNRD1	-3.69	4	0.0815	1498	-1.4	0.0815	0.981	0.918	16554	1
TRA2A	-3.69	4	0.0815	1499	-1.39	0.0815	0.981	0.918	16553	1
SSB	-3.69	4	0.0816	1500	-1.39	0.0816	0.981	0.918	16552	1
CEP85L	-3.69	4	0.0818	1501	-1.39	0.0818	0.982	0.918	16551	1
ERCC3	-3.69	4	0.0818	1502	-1.39	0.0818	0.982	0.918	16550	1
GABRP	-3.69	4	0.0818	1503	-1.39	0.0818	0.982	0.918	16549	1
MBOAT7	-3.68	4	0.0819	1504	-1.39	0.0819	0.982	0.918	16548	1
VCAN	-3.68	4	0.0821	1505	-1.39	0.0821	0.982	0.918	16547	1
TOR1AIP2	-3.68	4	0.0821	1506	-1.39	0.0821	0.982	0.918	16546	1
CPNE9	-3.68	4	0.0822	1507	-1.39	0.0822	0.982	0.918	16545	1
STXBP5	-3.68	4	0.0822	1508	-1.39	0.0822	0.982	0.918	16544	1
WIPI1	-3.68	4	0.0822	1509	-1.39	0.0822	0.982	0.918	16543	1
ZNF41	-3.68	4	0.0822	1510	-1.39	0.0822	0.982	0.918	16542	1
SPATA4	-3.68	4	0.0824	1511	-1.39	0.0824	0.982	0.918	16541	1
PPP1R16A	-3.68	4	0.0826	1512	-1.39	0.0826	0.982	0.917	16540	1
FAM180A	-3.68	4	0.0826	1513	-1.39	0.0826	0.982	0.917	16539	1
ZNF516	-3.67	4	0.0827	1514	-1.39	0.0827	0.982	0.917	16538	1
EIF3A	-3.67	4	0.0827	1515	-1.39	0.0827	0.982	0.917	16537	1
RPS6KA1	-3.67	4	0.0828	1516	-1.39	0.0828	0.982	0.917	16536	1
LRRC2	-3.67	4	0.0828	1517	-1.39	0.0828	0.982	0.917	16535	1
GPR173	-3.67	4	0.083	1518	-1.39	0.083	0.982	0.917	16534	1
SCRIB	-3.67	4	0.083	1519	-1.38	0.083	0.982	0.917	16533	1
GPR19	-3.67	4	0.083	1520	-1.38	0.083	0.982	0.917	16532	1
C12orf75	-3.67	4	0.0831	1521	-1.38	0.0831	0.982	0.917	16531	1
WNT8B	-3.67	4	0.0832	1522	-1.38	0.0832	0.982	0.917	16530	1
RBP3	-3.67	4	0.0832	1523	-1.38	0.0832	0.982	0.917	16529	1
ARID5A	-3.67	4	0.0833	1524	-1.38	0.0833	0.982	0.917	16528	1
MBD4	-3.67	4	0.0833	1525	-1.38	0.0833	0.982	0.917	16527	1
DOK5	-3.67	4	0.0833	1526	-1.38	0.0833	0.982	0.917	16526	1
PCDHGA7	-3.66	4	0.0834	1527	-1.38	0.0834	0.982	0.917	16525	1
MUC4	-3.66	4	0.0834	1528	-1.38	0.0834	0.982	0.917	16524	1
SFN	-3.66	4	0.0834	1529	-1.38	0.0834	0.982	0.917	16523	1
WIPI2	-3.66	4	0.0835	1530	-1.38	0.0835	0.982	0.917	16522	1
IL7R	-3.66	4	0.0836	1531	-1.38	0.0836	0.982	0.916	16521	1
SLC14A1	-3.66	4	0.0838	1532	-1.38	0.0838	0.982	0.916	16520	1
ACSBG2	-3.66	4	0.084	1533	-1.38	0.084	0.982	0.916	16519	1
CIZ1	-3.66	4	0.084	1534	-1.38	0.084	0.982	0.916	16518	1
CDH16	-3.66	4	0.084	1535	-1.38	0.084	0.982	0.916	16517	1
NEURL1B	-3.66	4	0.084	1536	-1.38	0.084	0.982	0.916	16516	1
CXCR6	-3.65	4	0.0842	1537	-1.38	0.0842	0.982	0.916	16515	1
H2BFM	-3.65	4	0.0843	1538	-1.38	0.0843	0.982	0.916	16514	1
PEX1	-3.65	4	0.0843	1539	-1.38	0.0843	0.982	0.916	16513	1
CDKL5	-3.65	4	0.0844	1540	-1.38	0.0844	0.982	0.916	16512	1
TAS2R8	-3.65	4	0.0844	1541	-1.38	0.0844	0.982	0.916	16511	1
ZDHHC4	-3.65	4	0.0844	1542	-1.38	0.0844	0.982	0.916	16510	1
TLX1	-3.65	4	0.0845	1543	-1.38	0.0845	0.982	0.916	16509	1
HSDL2	-3.65	4	0.0845	1544	-1.38	0.0845	0.982	0.916	16508	1
MARVELD2	-3.65	4	0.0845	1545	-1.38	0.0845	0.982	0.915	16507	1
BST2	-3.65	4	0.0845	1546	-1.38	0.0845	0.982	0.915	16506	1
GPC5	-3.65	4	0.0848	1547	-1.37	0.0848	0.982	0.915	16505	1
LRRC17	-3.64	4	0.0848	1548	-1.37	0.0848	0.982	0.915	16504	1
TNNC2	-3.64	4	0.0849	1549	-1.37	0.0849	0.982	0.915	16503	1
FUT5	-3.64	4	0.0849	1550	-1.37	0.0849	0.982	0.915	16502	1
TRIP13	-3.64	4	0.0849	1551	-1.37	0.0849	0.982	0.915	16501	1
OPRM1	-3.64	4	0.085	1552	-1.37	0.085	0.982	0.915	16500	1
ATP13A1	-3.64	4	0.0851	1553	-1.37	0.0851	0.982	0.915	16499	1
C1orf35	-3.64	4	0.0851	1554	-1.37	0.0851	0.982	0.915	16498	1
MATR3	-3.64	4	0.0852	1555	-1.37	0.0852	0.982	0.915	16497	1
SLC9A3	-3.64	4	0.0852	1556	-1.37	0.0852	0.982	0.915	16496	1
PTP4A1	-3.64	4	0.0853	1557	-1.37	0.0853	0.982	0.915	16495	1
C6orf47	-3.64	4	0.0853	1558	-1.37	0.0853	0.982	0.915	16494	1
ALKBH3	-3.64	4	0.0853	1559	-1.37	0.0853	0.982	0.915	16493	1
MGST3	-3.64	4	0.0854	1560	-1.37	0.0854	0.982	0.915	16492	1
DLK2	-3.64	4	0.0854	1561	-1.37	0.0854	0.982	0.915	16491	1
CEP97	-3.64	4	0.0855	1562	-1.37	0.0855	0.982	0.914	16490	1
PMEPA1	-3.63	4	0.0855	1563	-1.37	0.0855	0.982	0.914	16489	1
ZNF329	-3.63	4	0.0855	1564	-1.37	0.0855	0.982	0.914	16488	1
LYRM4	-3.63	4	0.0855	1565	-1.37	0.0855	0.982	0.914	16487	1
ENOPH1	-3.63	4	0.0856	1566	-1.37	0.0856	0.982	0.914	16486	1
MVB12A	-3.63	4	0.0857	1567	-1.37	0.0857	0.982	0.914	16485	1
ZNF367	-3.63	4	0.0857	1568	-1.37	0.0857	0.982	0.914	16484	1
PIGH	-3.63	4	0.0858	1569	-1.37	0.0858	0.982	0.914	16483	1
HSD17B2	-3.63	4	0.0858	1570	-1.37	0.0858	0.982	0.914	16482	1
POC1B	-3.63	4	0.0859	1571	-1.37	0.0859	0.982	0.914	16481	1
SFMBT2	-3.63	4	0.086	1572	-1.37	0.086	0.982	0.914	16480	1
HTR1D	-3.63	4	0.0861	1573	-1.37	0.0861	0.982	0.914	16479	1
MAD2L1BP	-3.63	4	0.0861	1574	-1.36	0.0861	0.982	0.914	16478	1
DNTTIP1	-3.63	4	0.0862	1575	-1.36	0.0862	0.982	0.914	16477	1
ZNF644	-3.63	4	0.0862	1576	-1.36	0.0862	0.982	0.914	16476	1
GMPPB	-3.14	3	0.0864	1577	-1.36	0.0864	0.982	0.914	16475	1
EEF1A1	-3.14	3	0.0864	1578	-1.36	0.0864	0.982	0.914	16474	1
BPIFA1	-3.62	4	0.0864	1579	-1.36	0.0864	0.982	0.914	16473	1
ZNF583	-3.62	4	0.0865	1580	-1.36	0.0865	0.982	0.913	16472	1
ADH4	-3.62	4	0.0866	1581	-1.36	0.0866	0.982	0.913	16471	1
TUBB1	-3.62	4	0.0866	1582	-1.36	0.0866	0.982	0.913	16470	1
OLFM2	-3.62	4	0.0867	1583	-1.36	0.0867	0.982	0.913	16469	1
OR14C36	-3.62	4	0.0867	1584	-1.36	0.0867	0.982	0.913	16468	1
SFXN3	-3.62	4	0.0868	1585	-1.36	0.0868	0.982	0.913	16467	1
SKAP1	-3.61	4	0.087	1586	-1.36	0.087	0.982	0.913	16466	1
CCR4	-3.61	4	0.087	1587	-1.36	0.087	0.982	0.913	16465	1
LRRC25	-3.61	4	0.0873	1588	-1.36	0.0873	0.982	0.913	16464	1
TIMM17A	-3.61	4	0.0874	1589	-1.36	0.0874	0.982	0.913	16463	1
ENSA	-3.61	4	0.0874	1590	-1.36	0.0874	0.982	0.913	16462	1
TENC1	-3.61	4	0.0874	1591	-1.36	0.0874	0.982	0.913	16461	1
TLR8	-3.61	4	0.0875	1592	-1.36	0.0875	0.982	0.913	16460	1
VWA7	-3.61	4	0.0875	1593	-1.36	0.0875	0.982	0.913	16459	1
C14orf28	-3.61	4	0.0875	1594	-1.36	0.0875	0.982	0.913	16458	1
FKBP2	-3.61	4	0.0875	1595	-1.36	0.0875	0.982	0.912	16457	1
C3orf33	-2.55	2	0.0877	1596	-1.36	0.0877	0.982	0.912	16456	1
AKR7A2	-3.61	4	0.0877	1597	-1.36	0.0877	0.982	0.912	16455	1
C9orf9	-3.61	4	0.0877	1598	-1.36	0.0877	0.982	0.912	16454	1
PPP1R37	-3.61	4	0.0877	1599	-1.35	0.0877	0.982	0.912	16453	1
DNAJA2	-3.6	4	0.0878	1600	-1.35	0.0878	0.982	0.912	16452	1
C6orf25	-3.6	4	0.0878	1601	-1.35	0.0878	0.982	0.912	16451	1
POLD2	-3.12	3	0.0878	1602	-1.35	0.0878	0.982	0.912	16450	1
GTF3C2	-3.6	4	0.0879	1603	-1.35	0.0879	0.982	0.912	16449	1
CPXCR1	-3.6	4	0.0879	1604	-1.35	0.0879	0.982	0.912	16448	1
ZNF217	-3.6	4	0.0879	1605	-1.35	0.0879	0.982	0.912	16447	1
CDC25B	-3.6	4	0.0879	1606	-1.35	0.0879	0.982	0.912	16446	1
OR2W3	-3.6	4	0.0879	1607	-1.35	0.0879	0.982	0.912	16445	1
TAF4	-3.6	4	0.0881	1608	-1.35	0.0881	0.982	0.912	16444	1
OR2T4	-3.6	4	0.0881	1609	-1.35	0.0881	0.982	0.912	16443	1
TRIM40	-3.6	4	0.0881	1610	-1.35	0.0881	0.982	0.912	16442	1
RAB40C	-3.6	4	0.0882	1611	-1.35	0.0882	0.982	0.912	16441	1
APOO	-3.6	4	0.0882	1612	-1.35	0.0882	0.982	0.912	16440	1
ZNF205	-3.6	4	0.0883	1613	-1.35	0.0883	0.982	0.912	16439	1
FAM212B	-3.6	4	0.0883	1614	-1.35	0.0883	0.982	0.912	16438	1
B4GALT7	-3.59	4	0.0885	1615	-1.35	0.0885	0.982	0.911	16437	1
PHYH	-3.59	4	0.0886	1616	-1.35	0.0886	0.982	0.911	16436	1
CXCL11	-3.59	4	0.0887	1617	-1.35	0.0887	0.982	0.911	16435	1
PARP10	-3.59	4	0.0888	1618	-1.35	0.0888	0.982	0.911	16434	1
IRF5	-3.59	4	0.0888	1619	-1.35	0.0888	0.982	0.911	16433	1
TRIM45	-3.59	4	0.0888	1620	-1.35	0.0888	0.982	0.911	16432	1
C12orf52	-3.59	4	0.0889	1621	-1.35	0.0889	0.982	0.911	16431	1
ZBTB32	-3.59	4	0.0889	1622	-1.35	0.0889	0.982	0.911	16430	1
IGJ	-3.59	4	0.0889	1623	-1.35	0.0889	0.982	0.911	16429	1
MYO1G	-3.59	4	0.0891	1624	-1.35	0.0891	0.982	0.911	16428	1
MFSD10	-3.59	4	0.0892	1625	-1.35	0.0892	0.982	0.911	16427	1
PDLIM2	-3.59	4	0.0892	1626	-1.35	0.0892	0.982	0.911	16426	1
ZDHHC6	-3.59	4	0.0892	1627	-1.35	0.0892	0.982	0.911	16425	1
WTAP	-3.58	4	0.0892	1628	-1.35	0.0892	0.982	0.911	16424	1
SEMA4A	-3.58	4	0.0893	1629	-1.35	0.0893	0.982	0.911	16423	1
IL1A	-3.58	4	0.0893	1630	-1.34	0.0893	0.982	0.911	16422	1
GALNTL5	-3.58	4	0.0893	1631	-1.34	0.0893	0.982	0.911	16421	1
DHX58	-3.58	4	0.0894	1632	-1.34	0.0894	0.982	0.911	16420	1
MYH7B	-3.58	4	0.0894	1633	-1.34	0.0894	0.982	0.911	16419	1
TNFRSF21	-3.1	3	0.0895	1634	-1.34	0.0895	0.982	0.91	16418	1
C12orf5	-3.58	4	0.0896	1635	-1.34	0.0896	0.982	0.91	16417	1
IGSF9	-3.58	4	0.0896	1636	-1.34	0.0896	0.982	0.91	16416	1
GPR149	-3.58	4	0.0896	1637	-1.34	0.0896	0.982	0.91	16415	1
BLVRB	-3.58	4	0.0896	1638	-1.34	0.0896	0.982	0.91	16414	1
KCNK16	-3.58	4	0.0897	1639	-1.34	0.0897	0.982	0.91	16413	1
BEST4	-3.58	4	0.0897	1640	-1.34	0.0897	0.982	0.91	16412	1
KATNB1	-3.58	4	0.0897	1641	-1.34	0.0897	0.982	0.91	16411	1
SRSF12	-3.58	4	0.0898	1642	-1.34	0.0898	0.982	0.91	16410	1
SLC25A45	-3.58	4	0.0898	1643	-1.34	0.0898	0.982	0.91	16409	1
NFASC	-3.58	4	0.0899	1644	-1.34	0.0899	0.982	0.91	16408	1
STAM2	-3.58	4	0.0899	1645	-1.34	0.0899	0.982	0.91	16407	1
ZNF26	-3.58	4	0.0899	1646	-1.34	0.0899	0.982	0.91	16406	1
BRD4	-3.58	4	0.09	1647	-1.34	0.09	0.982	0.91	16405	1
POMK	-3.57	4	0.09	1648	-1.34	0.09	0.982	0.91	16404	1
HSCB	-3.57	4	0.09	1649	-1.34	0.09	0.982	0.91	16403	1
ATP5S	-3.57	4	0.09	1650	-1.34	0.09	0.982	0.91	16402	1
M6PR	-3.57	4	0.09	1651	-1.34	0.09	0.982	0.91	16401	1
FLT4	-3.57	4	0.0901	1652	-1.34	0.0901	0.982	0.91	16400	1
TAF9B	-3.57	4	0.0902	1653	-1.34	0.0902	0.982	0.91	16399	1
CACNG6	-3.57	4	0.0904	1654	-1.34	0.0904	0.982	0.91	16398	1
AAMP	-3.57	4	0.0904	1655	-1.34	0.0904	0.982	0.91	16397	1
BOLL	-3.57	4	0.0904	1656	-1.34	0.0904	0.982	0.91	16396	1
CHD2	-3.57	4	0.0905	1657	-1.34	0.0905	0.982	0.91	16395	1
SGMS2	-3.57	4	0.0906	1658	-1.34	0.0906	0.982	0.909	16394	1
NAALAD2	-3.56	4	0.0908	1659	-1.34	0.0908	0.982	0.909	16393	1
PSEN1	-3.56	4	0.0908	1660	-1.34	0.0908	0.982	0.909	16392	1
CAPN7	-3.56	4	0.0908	1661	-1.34	0.0908	0.982	0.909	16391	1
COLCA1	-3.56	4	0.0909	1662	-1.34	0.0909	0.982	0.909	16390	1
EXOC3	-3.56	4	0.0912	1663	-1.33	0.0912	0.982	0.909	16389	1
SRPX	-3.56	4	0.0912	1664	-1.33	0.0912	0.982	0.909	16388	1
PLA2G5	-3.56	4	0.0912	1665	-1.33	0.0912	0.982	0.909	16387	1
DBT	-3.56	4	0.0913	1666	-1.33	0.0913	0.982	0.909	16386	1
IL17RE	-3.56	4	0.0914	1667	-1.33	0.0914	0.982	0.909	16385	1
HNRNPH1	-3.55	4	0.0915	1668	-1.33	0.0915	0.982	0.908	16384	1
RRNAD1	-3.55	4	0.0915	1669	-1.33	0.0915	0.982	0.908	16383	1
ARIH2OS	-3.55	4	0.0915	1670	-1.33	0.0915	0.982	0.908	16382	1
FOXN2	-3.55	4	0.0916	1671	-1.33	0.0916	0.982	0.908	16381	1
HOXC10	-3.55	4	0.0916	1672	-1.33	0.0916	0.982	0.908	16380	1
DPYS	-3.55	4	0.0916	1673	-1.33	0.0916	0.982	0.908	16379	1
PDCD10	-3.55	4	0.0917	1674	-1.33	0.0917	0.982	0.908	16378	1
HERC5	-3.55	4	0.0917	1675	-1.33	0.0917	0.982	0.908	16377	1
ZMIZ2	-3.55	4	0.0918	1676	-1.33	0.0918	0.982	0.908	16376	1
IFT20	-3.55	4	0.0919	1677	-1.33	0.0919	0.982	0.908	16375	1
GLYAT	-3.55	4	0.0919	1678	-1.33	0.0919	0.982	0.908	16374	1
ASRGL1	-3.55	4	0.0919	1679	-1.33	0.0919	0.982	0.908	16373	1
ZNF595	-1.77	1	0.0919	1680	-1.33	0.0919	0.982	0.908	16372	1
C6orf62	-3.55	4	0.092	1681	-1.33	0.092	0.982	0.908	16371	1
GSAP	-3.54	4	0.0923	1682	-1.33	0.0923	0.982	0.908	16370	1
BMP3	-3.54	4	0.0923	1683	-1.33	0.0923	0.982	0.908	16369	1
MYL5	-3.54	4	0.0923	1684	-1.33	0.0923	0.982	0.908	16368	1
ANXA4	-3.54	4	0.0923	1685	-1.33	0.0923	0.982	0.908	16367	1
KIF4A	-3.54	4	0.0923	1686	-1.33	0.0923	0.982	0.908	16366	1
RTKN2	-3.54	4	0.0924	1687	-1.33	0.0924	0.982	0.908	16365	1
CCM2	-3.54	4	0.0924	1688	-1.33	0.0924	0.982	0.908	16364	1
ZNF654	-3.54	4	0.0924	1689	-1.33	0.0924	0.982	0.908	16363	1
CA8	-3.54	4	0.0924	1690	-1.33	0.0924	0.982	0.908	16362	1
TAF5	-3.54	4	0.0925	1691	-1.33	0.0925	0.982	0.908	16361	1
SIX5	-3.54	4	0.0925	1692	-1.33	0.0925	0.982	0.907	16360	1
SULF2	-3.54	4	0.0925	1693	-1.33	0.0925	0.982	0.907	16359	1
ZIM3	-3.54	4	0.0926	1694	-1.33	0.0926	0.982	0.907	16358	1
LGI3	-3.07	3	0.0926	1695	-1.32	0.0926	0.982	0.907	16357	1
COLGALT1	-3.54	4	0.0926	1696	-1.32	0.0926	0.982	0.907	16356	1
VWA3B	-3.54	4	0.0926	1697	-1.32	0.0926	0.982	0.907	16355	1
TMEM99	-3.54	4	0.0926	1698	-1.32	0.0926	0.982	0.907	16354	1
HLA-DMB	-3.54	4	0.0926	1699	-1.32	0.0926	0.982	0.907	16353	1
EXT1	-3.54	4	0.0927	1700	-1.32	0.0927	0.982	0.907	16352	1
BSDC1	-3.54	4	0.0928	1701	-1.32	0.0928	0.982	0.907	16351	1
LMAN1	-3.54	4	0.0929	1702	-1.32	0.0929	0.982	0.907	16350	1
TMEM170B	-3.54	4	0.0929	1703	-1.32	0.0929	0.982	0.907	16349	1
LIPN	-3.54	4	0.0929	1704	-1.32	0.0929	0.982	0.907	16348	1
CAND2	-3.54	4	0.0929	1705	-1.32	0.0929	0.982	0.907	16347	1
NLRC4	-3.53	4	0.0931	1706	-1.32	0.0931	0.982	0.907	16346	1
AKR1B15	-2.5	2	0.0931	1707	-1.32	0.0931	0.982	0.907	16345	1
MAP3K3	-3.53	4	0.0932	1708	-1.32	0.0932	0.982	0.907	16344	1
ROS1	-3.53	4	0.0932	1709	-1.32	0.0932	0.982	0.907	16343	1
KRTAP19-2	-1.77	1	0.0932	1710	-1.32	0.0932	0.982	0.907	16342	1
FNBP1	-3.53	4	0.0933	1711	-1.32	0.0933	0.982	0.907	16341	1
CENPA	-3.53	4	0.0933	1712	-1.32	0.0933	0.982	0.907	16340	1
KIAA1109	-3.53	4	0.0933	1713	-1.32	0.0933	0.982	0.907	16339	1
CHRNB4	-3.53	4	0.0933	1714	-1.32	0.0933	0.982	0.907	16338	1
SGSM2	-3.53	4	0.0933	1715	-1.32	0.0933	0.982	0.907	16337	1
C10orf40	-3.53	4	0.0933	1716	-1.32	0.0933	0.982	0.907	16336	1
BTBD19	-3.53	4	0.0934	1717	-1.32	0.0934	0.982	0.907	16335	1
SNX18	-3.53	4	0.0935	1718	-1.32	0.0935	0.983	0.906	16334	1
FXYD3	-3.06	3	0.0936	1719	-1.32	0.0936	0.983	0.906	16333	1
ZNF446	-3.53	4	0.0937	1720	-1.32	0.0937	0.983	0.906	16332	1
OTOP3	-3.05	3	0.0939	1721	-1.32	0.0939	0.984	0.906	16331	1
ABCC4	-3.52	4	0.094	1722	-1.32	0.094	0.984	0.906	16330	1
EIF5B	-3.52	4	0.094	1723	-1.32	0.094	0.984	0.906	16329	1
DACT2	-3.52	4	0.0942	1724	-1.32	0.0942	0.984	0.906	16328	1
DEFB116	-3.52	4	0.0942	1725	-1.32	0.0942	0.984	0.906	16327	1
FAM53C	-3.52	4	0.0942	1726	-1.32	0.0942	0.984	0.906	16326	1
GK5	-3.52	4	0.0943	1727	-1.31	0.0943	0.984	0.906	16325	1
AGPS	-3.52	4	0.0944	1728	-1.31	0.0944	0.984	0.906	16324	1
FBLIM1	-3.52	4	0.0944	1729	-1.31	0.0944	0.984	0.906	16323	1
OGG1	-3.52	4	0.0944	1730	-1.31	0.0944	0.984	0.906	16322	1
MICU2	-3.52	4	0.0945	1731	-1.31	0.0945	0.984	0.905	16321	1
CRMP1	-3.52	4	0.0945	1732	-1.31	0.0945	0.984	0.905	16320	1
OR52B6	-3.52	4	0.0946	1733	-1.31	0.0946	0.984	0.905	16319	1
ARMC4	-3.52	4	0.0946	1734	-1.31	0.0946	0.984	0.905	16318	1
PLAC9	-3.51	4	0.0946	1735	-1.31	0.0946	0.984	0.905	16317	1
OR4C15	-3.51	4	0.0947	1736	-1.31	0.0947	0.984	0.905	16316	1
NPHS1	-3.51	4	0.0947	1737	-1.31	0.0947	0.984	0.905	16315	1
GNG2	-3.51	4	0.0948	1738	-1.31	0.0948	0.984	0.905	16314	1
ZNF678	-2.48	2	0.0948	1739	-1.31	0.0948	0.984	0.905	16313	1
MKLN1	-3.51	4	0.0949	1740	-1.31	0.0949	0.984	0.905	16312	1
DENND1C	-3.51	4	0.095	1741	-1.31	0.095	0.985	0.905	16311	1
OAZ1	-3.51	4	0.095	1742	-1.31	0.095	0.985	0.905	16310	1
PCDHAC2	-3.51	4	0.0951	1743	-1.31	0.0951	0.985	0.905	16309	1
C19orf48	-3.51	4	0.0952	1744	-1.31	0.0952	0.985	0.905	16308	1
FSHR	-3.51	4	0.0953	1745	-1.31	0.0953	0.985	0.905	16307	1
EMC3	-3.51	4	0.0953	1746	-1.31	0.0953	0.985	0.905	16306	1
ZNF438	-3.5	4	0.0956	1747	-1.31	0.0956	0.986	0.904	16305	1
EDEM1	-3.5	4	0.0956	1748	-1.31	0.0956	0.986	0.904	16304	1
MAP6	-3.5	4	0.0956	1749	-1.31	0.0956	0.986	0.904	16303	1
NYAP1	-3.5	4	0.0956	1750	-1.31	0.0956	0.986	0.904	16302	1
STT3B	-3.5	4	0.0956	1751	-1.31	0.0956	0.986	0.904	16301	1
IL21R	-3.5	4	0.0957	1752	-1.31	0.0957	0.986	0.904	16300	1
NDST4	-3.03	3	0.0958	1753	-1.31	0.0958	0.987	0.904	16299	1
GCH1	-3.5	4	0.096	1754	-1.3	0.096	0.988	0.904	16298	1
ANKRD44	-3.49	4	0.0963	1755	-1.3	0.0963	0.989	0.904	16297	1
GCNT2	-3.49	4	0.0963	1756	-1.3	0.0963	0.989	0.904	16296	1
EFNA5	-3.49	4	0.0963	1757	-1.3	0.0963	0.989	0.904	16295	1
NKAIN4	-3.49	4	0.0965	1758	-1.3	0.0965	0.989	0.904	16294	1
LYPLA2	-3.49	4	0.0965	1759	-1.3	0.0965	0.989	0.903	16293	1
FAM208B	-3.49	4	0.0966	1760	-1.3	0.0966	0.989	0.903	16292	1
NAT14	-3.49	4	0.0967	1761	-1.3	0.0967	0.989	0.903	16291	1
TEF	-3.49	4	0.0968	1762	-1.3	0.0968	0.989	0.903	16290	1
ACER3	-3.49	4	0.0969	1763	-1.3	0.0969	0.989	0.903	16289	1
TMPRSS9	-3.48	4	0.097	1764	-1.3	0.097	0.989	0.903	16288	1
TRIM24	-3.48	4	0.0972	1765	-1.3	0.0972	0.989	0.903	16287	1
EPHA8	-3.48	4	0.0974	1766	-1.3	0.0974	0.989	0.903	16286	1
SRRM1	-3.48	4	0.0974	1767	-1.3	0.0974	0.989	0.903	16285	1
FAM83B	-3.48	4	0.0974	1768	-1.3	0.0974	0.989	0.903	16284	1
RERGL	-3.48	4	0.0976	1769	-1.3	0.0976	0.989	0.902	16283	1
GPSM2	-3.48	4	0.0976	1770	-1.3	0.0976	0.989	0.902	16282	1
RNASE9	-3.48	4	0.0977	1771	-1.29	0.0977	0.989	0.902	16281	1
S1PR5	-3.48	4	0.0978	1772	-1.29	0.0978	0.989	0.902	16280	1
CHMP2A	-3.48	4	0.0978	1773	-1.29	0.0978	0.989	0.902	16279	1
CCRN4L	-3.47	4	0.0979	1774	-1.29	0.0979	0.989	0.902	16278	1
MAGIX	-3.47	4	0.0981	1775	-1.29	0.0981	0.989	0.902	16277	1
HUS1	-3.47	4	0.0981	1776	-1.29	0.0981	0.989	0.902	16276	1
EXOC2	-3.47	4	0.0981	1777	-1.29	0.0981	0.989	0.902	16275	1
SCARF2	-3.47	4	0.0981	1778	-1.29	0.0981	0.989	0.902	16274	1
CLLU1	-3.47	4	0.0982	1779	-1.29	0.0982	0.989	0.902	16273	1
LILRB1	-2.45	2	0.0983	1780	-1.29	0.0983	0.989	0.902	16272	1
ARMC5	-3.47	4	0.0983	1781	-1.29	0.0983	0.989	0.902	16271	1
GCNT7	-3.47	4	0.0983	1782	-1.29	0.0983	0.989	0.902	16270	1
TYK2	-3.47	4	0.0983	1783	-1.29	0.0983	0.989	0.902	16269	1
SCN2A	-3.47	4	0.0984	1784	-1.29	0.0984	0.989	0.902	16268	1
CKAP5	-3.47	4	0.0985	1785	-1.29	0.0985	0.989	0.902	16267	1
PLEKHG3	-3.47	4	0.0985	1786	-1.29	0.0985	0.989	0.901	16266	1
ZNF623	-3.47	4	0.0986	1787	-1.29	0.0986	0.989	0.901	16265	1
DLX6	-3.46	4	0.0987	1788	-1.29	0.0987	0.989	0.901	16264	1
PRRX1	-3.46	4	0.0987	1789	-1.29	0.0987	0.989	0.901	16263	1
NMNAT2	-3.46	4	0.0988	1790	-1.29	0.0988	0.989	0.901	16262	1
PRKRIP1	-3.46	4	0.0989	1791	-1.29	0.0989	0.989	0.901	16261	1
SKIDA1	-3.46	4	0.0989	1792	-1.29	0.0989	0.989	0.901	16260	1
GABRE	-3.46	4	0.0989	1793	-1.29	0.0989	0.989	0.901	16259	1
COMTD1	-3.46	4	0.0993	1794	-1.29	0.0993	0.989	0.901	16258	1
FBXO8	-3.46	4	0.0993	1795	-1.29	0.0993	0.989	0.901	16257	1
ETNK1	-3.46	4	0.0994	1796	-1.28	0.0994	0.989	0.901	16256	1
DNAH3	-3.46	4	0.0994	1797	-1.28	0.0994	0.989	0.901	16255	1
NAA30	-3.45	4	0.0994	1798	-1.28	0.0994	0.989	0.901	16254	1
PVRL2	-3.45	4	0.0996	1799	-1.28	0.0996	0.989	0.9	16253	1
TTC36	-3.45	4	0.0996	1800	-1.28	0.0996	0.989	0.9	16252	1
ARMCX1	-3.45	4	0.0997	1801	-1.28	0.0997	0.989	0.9	16251	1
FBXL19	-3.45	4	0.0998	1802	-1.28	0.0998	0.989	0.9	16250	1
TRIM25	-3.45	4	0.0998	1803	-1.28	0.0998	0.989	0.9	16249	1
CLPTM1	-3.45	4	0.0998	1804	-1.28	0.0998	0.989	0.9	16248	1
FTHL17	-3.45	4	0.0998	1805	-1.28	0.0998	0.989	0.9	16247	1
PRLH	-2.99	3	0.0999	1806	-1.28	0.0999	0.989	0.9	16246	1
ADH1A	-3.45	4	0.1	1807	-1.28	0.1	0.989	0.9	16245	1
USP48	-3.45	4	0.1	1808	-1.28	0.1	0.989	0.9	16244	1
GPR119	-3.45	4	0.1	1809	-1.28	0.1	0.989	0.9	16243	1
MPZ	-3.45	4	0.1	1810	-1.28	0.1	0.989	0.9	16242	1
UBE4A	-3.45	4	0.1	1811	-1.28	0.1	0.989	0.9	16241	1
ZNF782	-3.45	4	0.1	1812	-1.28	0.1	0.989	0.9	16240	1
XPO7	-3.44	4	0.1	1813	-1.28	0.1	0.989	0.9	16239	1
ZNF547	-3.44	4	0.1	1814	-1.28	0.1	0.989	0.9	16238	1
WRN	-3.44	4	0.1	1815	-1.28	0.1	0.989	0.9	16237	1
CYP27A1	-3.44	4	0.1	1816	-1.28	0.1	0.989	0.9	16236	1
CELF5	-3.44	4	0.1	1817	-1.28	0.1	0.989	0.9	16235	1
FUT3	-3.44	4	0.1	1818	-1.28	0.1	0.989	0.9	16234	1
NSG1	-3.44	4	0.101	1819	-1.28	0.101	0.989	0.899	16233	1
LYRM7	-3.44	4	0.101	1820	-1.28	0.101	0.989	0.899	16232	1
DNAJC27	-3.44	4	0.101	1821	-1.28	0.101	0.989	0.899	16231	1
OR7D4	-3.44	4	0.101	1822	-1.28	0.101	0.989	0.899	16230	1
MAGEA10	-3.44	4	0.101	1823	-1.28	0.101	0.989	0.899	16229	1
FSIP1	-2.98	3	0.101	1824	-1.28	0.101	0.989	0.899	16228	1
FAT1	-3.44	4	0.101	1825	-1.28	0.101	0.989	0.899	16227	1
SLC12A1	-3.44	4	0.101	1826	-1.28	0.101	0.989	0.899	16226	1
GRPEL1	-3.44	4	0.101	1827	-1.28	0.101	0.989	0.899	16225	1
DEDD2	-2.98	3	0.101	1828	-1.28	0.101	0.989	0.899	16224	1
AGR2	-3.44	4	0.101	1829	-1.28	0.101	0.989	0.899	16223	1
TMEM240	-2.98	3	0.101	1830	-1.28	0.101	0.989	0.899	16222	1
PHLPP2	-3.44	4	0.101	1831	-1.28	0.101	0.989	0.899	16221	1
PLEKHG4B	-3.43	4	0.101	1832	-1.27	0.101	0.989	0.899	16220	1
ZNF132	-3.43	4	0.101	1833	-1.27	0.101	0.989	0.899	16219	1
TJP2	-3.43	4	0.101	1834	-1.27	0.101	0.989	0.899	16218	1
GPR20	-3.43	4	0.101	1835	-1.27	0.101	0.989	0.899	16217	1
FAM198B	-3.43	4	0.101	1836	-1.27	0.101	0.989	0.899	16216	1
GHR	-3.43	4	0.101	1837	-1.27	0.101	0.989	0.899	16215	1
PPM1H	-3.43	4	0.102	1838	-1.27	0.102	0.989	0.898	16214	1
TRAF3IP2	-3.43	4	0.102	1839	-1.27	0.102	0.989	0.898	16213	1
UTRN	-3.43	4	0.102	1840	-1.27	0.102	0.989	0.898	16212	1
NPFFR2	-3.43	4	0.102	1841	-1.27	0.102	0.989	0.898	16211	1
C15orf60	-3.43	4	0.102	1842	-1.27	0.102	0.989	0.898	16210	1
GAB1	-3.43	4	0.102	1843	-1.27	0.102	0.989	0.898	16209	1
S100A7	-1.71	1	0.102	1844	-1.27	0.102	0.989	0.898	16208	1
GLI3	-3.43	4	0.102	1845	-1.27	0.102	0.989	0.898	16207	1
SPATA3	-3.42	4	0.102	1846	-1.27	0.102	0.989	0.898	16206	1
CLEC2B	-3.42	4	0.102	1847	-1.27	0.102	0.989	0.898	16205	1
PTCH2	-3.42	4	0.102	1848	-1.27	0.102	0.989	0.898	16204	1
DOK7	-3.42	4	0.102	1849	-1.27	0.102	0.989	0.898	16203	1
SNED1	-3.42	4	0.102	1850	-1.27	0.102	0.989	0.898	16202	1
SRPRB	-3.42	4	0.102	1851	-1.27	0.102	0.989	0.898	16201	1
MITD1	-3.42	4	0.102	1852	-1.27	0.102	0.989	0.898	16200	1
CCL7	-2.96	3	0.103	1853	-1.27	0.103	0.989	0.897	16199	1
PPP1R14C	-3.42	4	0.103	1854	-1.27	0.103	0.989	0.897	16198	1
CDC37	-2.96	3	0.103	1855	-1.27	0.103	0.989	0.897	16197	1
CERCAM	-3.41	4	0.103	1856	-1.27	0.103	0.989	0.897	16196	1
DGUOK	-3.41	4	0.103	1857	-1.27	0.103	0.989	0.897	16195	1
CLEC5A	-3.41	4	0.103	1858	-1.26	0.103	0.989	0.897	16194	1
NOD1	-3.41	4	0.103	1859	-1.26	0.103	0.989	0.897	16193	1
C10orf95	-3.41	4	0.103	1860	-1.26	0.103	0.989	0.897	16192	1
DFFB	-3.41	4	0.103	1861	-1.26	0.103	0.989	0.897	16191	1
CATSPER3	-3.41	4	0.103	1862	-1.26	0.103	0.989	0.897	16190	1
TBC1D16	-3.41	4	0.103	1863	-1.26	0.103	0.989	0.897	16189	1
CA11	-3.41	4	0.103	1864	-1.26	0.103	0.989	0.897	16188	1
DEFB123	-3.41	4	0.103	1865	-1.26	0.103	0.989	0.897	16187	1
DCBLD1	-3.41	4	0.103	1866	-1.26	0.103	0.989	0.897	16186	1
CPT2	-3.41	4	0.103	1867	-1.26	0.103	0.989	0.897	16185	1
FEZF2	-3.41	4	0.103	1868	-1.26	0.103	0.989	0.897	16184	1
CENPI	-3.41	4	0.103	1869	-1.26	0.103	0.989	0.897	16183	1
OR52L1	-3.41	4	0.103	1870	-1.26	0.103	0.989	0.897	16182	1
RNF135	-3.41	4	0.103	1871	-1.26	0.103	0.989	0.897	16181	1
PRR3	-3.41	4	0.103	1872	-1.26	0.103	0.989	0.897	16180	1
ICAM5	-3.41	4	0.103	1873	-1.26	0.103	0.989	0.897	16179	1
ZSCAN22	-3.41	4	0.103	1874	-1.26	0.103	0.989	0.897	16178	1
PVR	-3.41	4	0.104	1875	-1.26	0.104	0.989	0.896	16177	1
C6orf203	-3.4	4	0.104	1876	-1.26	0.104	0.989	0.896	16176	1
FAM115A	-3.4	4	0.104	1877	-1.26	0.104	0.989	0.896	16175	1
DCT	-3.4	4	0.104	1878	-1.26	0.104	0.989	0.896	16174	1
MED11	-3.4	4	0.104	1879	-1.26	0.104	0.989	0.896	16173	1
HOXA11	-3.4	4	0.104	1880	-1.26	0.104	0.989	0.896	16172	1
DAPK3	-3.4	4	0.104	1881	-1.26	0.104	0.989	0.896	16171	1
RNF38	-3.4	4	0.104	1882	-1.26	0.104	0.989	0.896	16170	1
PPP2R5C	-3.4	4	0.104	1883	-1.26	0.104	0.989	0.896	16169	1
GNG8	-3.4	4	0.104	1884	-1.26	0.104	0.989	0.896	16168	1
NGFR	-3.4	4	0.104	1885	-1.26	0.104	0.989	0.896	16167	1
ADCK4	-3.4	4	0.104	1886	-1.26	0.104	0.989	0.896	16166	1
FAM222B	-3.4	4	0.104	1887	-1.26	0.104	0.989	0.896	16165	1
OLAH	-3.4	4	0.104	1888	-1.26	0.104	0.989	0.896	16164	1
NRG2	-3.4	4	0.104	1889	-1.26	0.104	0.989	0.896	16163	1
DNAJC2	-3.4	4	0.104	1890	-1.26	0.104	0.989	0.896	16162	1
REST	-3.4	4	0.104	1891	-1.26	0.104	0.989	0.896	16161	1
LY6G6F	-3.4	4	0.104	1892	-1.26	0.104	0.989	0.896	16160	1
TTLL13	-3.4	4	0.104	1893	-1.26	0.104	0.989	0.896	16159	1
ANKRD24	-3.4	4	0.104	1894	-1.26	0.104	0.989	0.896	16158	1
ALG12	-3.4	4	0.104	1895	-1.26	0.104	0.989	0.896	16157	1
GRAMD1A	-3.4	4	0.104	1896	-1.26	0.104	0.989	0.896	16156	1
CDC20B	-3.4	4	0.104	1897	-1.26	0.104	0.989	0.896	16155	1
KRT83	-3.4	4	0.104	1898	-1.26	0.104	0.989	0.896	16154	1
URGCP	-3.39	4	0.104	1899	-1.26	0.104	0.989	0.896	16153	1
B4GALT3	-3.39	4	0.105	1900	-1.25	0.105	0.989	0.895	16152	1
VPS9D1	-3.39	4	0.105	1901	-1.25	0.105	0.989	0.895	16151	1
MYL6	-3.39	4	0.105	1902	-1.25	0.105	0.989	0.895	16150	1
RPL10	-2.93	3	0.105	1903	-1.25	0.105	0.989	0.895	16149	1
MYOZ1	-3.39	4	0.105	1904	-1.25	0.105	0.989	0.895	16148	1
PLA2G2D	-3.39	4	0.105	1905	-1.25	0.105	0.989	0.895	16147	1
DDX60	-3.39	4	0.105	1906	-1.25	0.105	0.989	0.895	16146	1
TMEM91	-3.38	4	0.105	1907	-1.25	0.105	0.989	0.895	16145	1
BAALC	-3.38	4	0.105	1908	-1.25	0.105	0.989	0.895	16144	1
UBTF	-3.38	4	0.105	1909	-1.25	0.105	0.989	0.895	16143	1
TYMP	-3.38	4	0.105	1910	-1.25	0.105	0.989	0.895	16142	1
FADS2	-3.38	4	0.105	1911	-1.25	0.105	0.989	0.895	16141	1
EPS15L1	-3.38	4	0.105	1912	-1.25	0.105	0.989	0.895	16140	1
MRPL15	-3.38	4	0.105	1913	-1.25	0.105	0.989	0.895	16139	1
CCDC14	-3.38	4	0.106	1914	-1.25	0.106	0.989	0.894	16138	1
LY6G6D	-3.38	4	0.106	1915	-1.25	0.106	0.989	0.894	16137	1
H2BFWT	-3.38	4	0.106	1916	-1.25	0.106	0.989	0.894	16136	1
ISOC2	-3.38	4	0.106	1917	-1.25	0.106	0.989	0.894	16135	1
ASXL2	-3.38	4	0.106	1918	-1.25	0.106	0.989	0.894	16134	1
PATL2	-3.38	4	0.106	1919	-1.25	0.106	0.989	0.894	16133	1
TNFAIP8L1	-3.38	4	0.106	1920	-1.25	0.106	0.989	0.894	16132	1
LZTS2	-3.38	4	0.106	1921	-1.25	0.106	0.989	0.894	16131	1
TCEAL1	-3.38	4	0.106	1922	-1.25	0.106	0.989	0.894	16130	1
ENAH	-3.38	4	0.106	1923	-1.25	0.106	0.989	0.894	16129	1
TREM1	-3.37	4	0.106	1924	-1.25	0.106	0.989	0.894	16128	1
TGIF2LX	-1.69	1	0.106	1925	-1.25	0.106	0.989	0.894	16127	1
B4GALT4	-3.37	4	0.106	1926	-1.25	0.106	0.989	0.894	16126	1
ITGAD	-3.37	4	0.106	1927	-1.25	0.106	0.989	0.894	16125	1
ZNF653	-3.37	4	0.107	1928	-1.25	0.107	0.989	0.893	16124	1
RXRG	-3.37	4	0.107	1929	-1.25	0.107	0.989	0.893	16123	1
SIMC1	-3.37	4	0.107	1930	-1.25	0.107	0.989	0.893	16122	1
GNPTAB	-3.37	4	0.107	1931	-1.24	0.107	0.989	0.893	16121	1
GRID2IP	-3.37	4	0.107	1932	-1.24	0.107	0.989	0.893	16120	1
HLA-DPA1	-3.37	4	0.107	1933	-1.24	0.107	0.989	0.893	16119	1
GBX1	-3.37	4	0.107	1934	-1.24	0.107	0.989	0.893	16118	1
CCDC71L	-3.37	4	0.107	1935	-1.24	0.107	0.989	0.893	16117	1
CYP8B1	-3.36	4	0.107	1936	-1.24	0.107	0.989	0.893	16116	1
SIRT5	-3.36	4	0.107	1937	-1.24	0.107	0.989	0.893	16115	1
THEM6	-3.36	4	0.107	1938	-1.24	0.107	0.989	0.893	16114	1
CA7	-3.36	4	0.107	1939	-1.24	0.107	0.989	0.893	16113	1
TRAT1	-2.91	3	0.107	1940	-1.24	0.107	0.989	0.893	16112	1
RNF24	-3.36	4	0.107	1941	-1.24	0.107	0.989	0.893	16111	1
MESDC1	-3.36	4	0.107	1942	-1.24	0.107	0.989	0.893	16110	1
ZNF662	-3.36	4	0.107	1943	-1.24	0.107	0.989	0.893	16109	1
ATAD5	-3.36	4	0.107	1944	-1.24	0.107	0.989	0.893	16108	1
LILRA4	-3.36	4	0.108	1945	-1.24	0.108	0.989	0.892	16107	1
LSMEM1	-3.36	4	0.108	1946	-1.24	0.108	0.989	0.892	16106	1
ZNF557	-3.36	4	0.108	1947	-1.24	0.108	0.989	0.892	16105	1
DMRTB1	-3.36	4	0.108	1948	-1.24	0.108	0.989	0.892	16104	1
GANAB	-3.36	4	0.108	1949	-1.24	0.108	0.989	0.892	16103	1
RAB32	-3.36	4	0.108	1950	-1.24	0.108	0.989	0.892	16102	1
S100A5	-3.36	4	0.108	1951	-1.24	0.108	0.989	0.892	16101	1
C12orf71	-3.35	4	0.108	1952	-1.24	0.108	0.989	0.892	16100	1
SPANXD	-2.91	3	0.108	1953	-1.24	0.108	0.989	0.892	16099	1
AIMP2	-3.35	4	0.108	1954	-1.24	0.108	0.989	0.892	16098	1
ADCY1	-3.35	4	0.108	1955	-1.24	0.108	0.989	0.892	16097	1
CRYM	-3.35	4	0.108	1956	-1.24	0.108	0.989	0.892	16096	1
IBTK	-3.35	4	0.108	1957	-1.24	0.108	0.989	0.892	16095	1
UPP1	-3.35	4	0.108	1958	-1.24	0.108	0.989	0.892	16094	1
CEBPB	-3.35	4	0.108	1959	-1.24	0.108	0.989	0.892	16093	1
WNT3A	-3.35	4	0.108	1960	-1.24	0.108	0.989	0.892	16092	1
RAB3GAP1	-3.35	4	0.108	1961	-1.23	0.108	0.989	0.892	16091	1
UGT1A3	-2.37	2	0.109	1962	-1.23	0.109	0.989	0.891	16090	1
MT1HL1	-2.36	2	0.109	1963	-1.23	0.109	0.989	0.891	16089	1
ZMYM1	-3.34	4	0.109	1964	-1.23	0.109	0.989	0.891	16088	1
CUBN	-3.34	4	0.109	1965	-1.23	0.109	0.989	0.891	16087	1
TAAR1	-3.34	4	0.109	1966	-1.23	0.109	0.989	0.891	16086	1
CXCL3	-1.67	1	0.109	1967	-1.23	0.109	0.989	0.891	16085	1
CKAP2	-3.34	4	0.109	1968	-1.23	0.109	0.989	0.891	16084	1
SGPP2	-3.34	4	0.109	1969	-1.23	0.109	0.989	0.891	16083	1
VPS52	-3.34	4	0.109	1970	-1.23	0.109	0.989	0.891	16082	1
ALLC	-3.34	4	0.109	1971	-1.23	0.109	0.989	0.891	16081	1
ACTBL2	-3.34	4	0.109	1972	-1.23	0.109	0.989	0.891	16080	1
CSPG5	-3.34	4	0.109	1973	-1.23	0.109	0.989	0.891	16079	1
PRKCH	-3.34	4	0.11	1974	-1.23	0.11	0.989	0.89	16078	1
MRPL32	-3.34	4	0.11	1975	-1.23	0.11	0.989	0.89	16077	1
TP53I3	-3.33	4	0.11	1976	-1.23	0.11	0.989	0.89	16076	1
SLC25A37	-3.33	4	0.11	1977	-1.23	0.11	0.989	0.89	16075	1
SMG1	-3.33	4	0.11	1978	-1.23	0.11	0.989	0.89	16074	1
ZNF30	-3.33	4	0.11	1979	-1.23	0.11	0.989	0.89	16073	1
SLC2A12	-3.33	4	0.11	1980	-1.23	0.11	0.989	0.89	16072	1
GULP1	-3.33	4	0.11	1981	-1.23	0.11	0.989	0.89	16071	0.999
ICA1	-3.33	4	0.11	1982	-1.23	0.11	0.989	0.89	16070	0.999
SMARCD3	-3.33	4	0.11	1983	-1.23	0.11	0.989	0.89	16069	0.999
CNIH3	-3.33	4	0.11	1984	-1.23	0.11	0.989	0.89	16068	0.999
MMP11	-3.33	4	0.11	1985	-1.23	0.11	0.989	0.89	16067	0.999
SERPINB9	-3.33	4	0.11	1986	-1.22	0.11	0.989	0.89	16066	0.999
CITED2	-3.33	4	0.11	1987	-1.22	0.11	0.989	0.89	16065	0.999
LRP6	-3.32	4	0.11	1988	-1.22	0.11	0.989	0.89	16064	0.999
CD63	-3.32	4	0.11	1989	-1.22	0.11	0.989	0.89	16063	0.999
DPPA5	-3.32	4	0.11	1990	-1.22	0.11	0.989	0.89	16062	0.999
STAR	-3.32	4	0.111	1991	-1.22	0.111	0.989	0.889	16061	0.999
SCN10A	-3.32	4	0.111	1992	-1.22	0.111	0.989	0.889	16060	0.999
C6orf106	-3.32	4	0.111	1993	-1.22	0.111	0.989	0.889	16059	0.999
SDC3	-3.32	4	0.111	1994	-1.22	0.111	0.989	0.889	16058	0.999
PRKAG3	-3.32	4	0.111	1995	-1.22	0.111	0.989	0.889	16057	0.999
KLHL3	-3.32	4	0.111	1996	-1.22	0.111	0.989	0.889	16056	0.999
TMEM30A	-3.32	4	0.111	1997	-1.22	0.111	0.989	0.889	16055	0.999
BUB1	-3.32	4	0.111	1998	-1.22	0.111	0.989	0.889	16054	0.999
RIMS4	-3.32	4	0.111	1999	-1.22	0.111	0.989	0.889	16053	0.999
[truncated: 16,052 more rows]

## Sheet: HCC1806
GENE	sumZ	numObs	rank_synth	normZ	pval_synth	fdr_synth	pval_supp	rank_supp	fdr_supp
CCNB1	-38.42	8	1	-10.55	2.47e-26	4.46e-22	1	18051	1
FOXM1	-31.75	8	2	-8.8	7.03e-19	6.35e-15	1	18050	1
MTR	-30.94	8	3	-8.58	4.56e-18	2.75e-14	1	18049	1
TSC2	-28.55	8	4	-7.95	9.05e-16	4.09e-12	1	18048	1
TSC1	-28.4	8	5	-7.92	1.23e-15	4.46e-12	1	18047	1
CCNT1	-25.87	8	6	-7.25	2.09e-13	6.29e-10	1	18046	1
CDK8	-22.59	8	7	-6.39	8.54e-11	2.2e-07	1	18045	1
PCM1	-22.25	8	8	-6.3	1.53e-10	3.43e-07	1	18044	1
CDK6	-22.16	8	9	-6.27	1.77e-10	3.43e-07	1	18043	1
CNTROB	-22.12	8	10	-6.26	1.9e-10	3.43e-07	1	18042	1
CCNB2	-21.56	8	11	-6.11	4.85e-10	7.64e-07	1	18041	1
TADA2B	-21.53	8	12	-6.11	5.08e-10	7.64e-07	1	18040	1
SENP8	-17.66	6	13	-5.81	3.15e-09	4.38e-06	1	18039	1
LIN37	-19.95	8	14	-5.69	6.31e-09	8.13e-06	1	18038	1
POC1B	-19.1	8	15	-5.47	2.27e-08	2.74e-05	1	18037	1
CCNC	-18.22	8	16	-5.24	8.22e-08	9.27e-05	1	18036	1
UXS1	-15.4	6	17	-5.12	1.53e-07	0.000163	1	18035	1
CDC25A	-17.67	8	18	-5.09	1.79e-07	0.000179	1	18034	1
FAM122A	-17.6	8	19	-5.07	1.97e-07	0.000187	1	18033	1
PDCD10	-17.31	8	20	-5	2.93e-07	0.000264	1	18032	1
CDK13	-17.1	8	21	-4.94	3.91e-07	0.000336	1	18031	1
LIN52	-13.96	6	22	-4.68	1.42e-06	0.00116	1	18030	1
PGP	-15.82	8	23	-4.6	2.07e-06	0.00163	1	18029	1
CDK1	-14.55	7	24	-4.53	2.91e-06	0.00219	1	18028	1
CDC25B	-15.43	8	25	-4.5	3.38e-06	0.00244	1	18027	1
NCAPH2	-15.01	8	26	-4.39	5.65e-06	0.00393	1	18026	1
POC1A	-14.9	8	27	-4.36	6.42e-06	0.00429	1	18025	1
KNTC1	-14.84	8	28	-4.35	6.91e-06	0.00446	1	18024	1
FBXO5	-13.53	7	29	-4.25	1.08e-05	0.00671	1	18023	1
DEFB119	-14.13	8	30	-4.16	1.59e-05	0.00958	1	18022	1
CMIP	-14.04	8	31	-4.14	1.77e-05	0.0103	1	18021	1
MTRR	-13.96	8	32	-4.11	1.94e-05	0.0109	1	18020	1
PRMT7	-13.91	8	33	-4.1	2.06e-05	0.0113	1	18019	1
NAA35	-10.59	5	34	-3.97	3.66e-05	0.0189	1	18018	1
KCTD5	-13.4	8	35	-3.97	3.66e-05	0.0189	1	18017	1
KCNS1	-13.26	8	36	-3.93	4.25e-05	0.0213	1	18016	1
CEP57	-13.02	8	37	-3.87	5.54e-05	0.0264	1	18015	1
E2F2	-13.01	8	38	-3.86	5.56e-05	0.0264	1	18014	1
OTUD5	-12.56	8	39	-3.75	9.01e-05	0.0417	1	18013	1
FAM49B	-12.45	8	40	-3.72	0.000101	0.0455	1	18012	1
INIP	-12.37	8	41	-3.7	0.00011	0.0478	1	18011	1
NUDT2	-12.36	8	42	-3.69	0.000111	0.0478	1	18010	1
PA2G4	-12.3	8	43	-3.68	0.000118	0.0496	1	18009	1
TALDO1	-12.27	8	44	-3.67	0.000121	0.0498	1	18008	1
CCNE1	-12.21	8	45	-3.65	0.000129	0.0518	1	18007	1
ATP5I	-12.17	8	46	-3.64	0.000136	0.0532	1	18006	1
COA6	-11.94	8	47	-3.58	0.000171	0.0657	1	18005	1
USP14	-11.89	8	48	-3.57	0.000179	0.0672	1	18004	1
PDSS2	-11.7	8	49	-3.52	0.000216	0.0795	1	18003	1
MIIP	-11.68	8	50	-3.51	0.000221	0.0799	1	18002	1
TAF3	-11.61	8	51	-3.5	0.000237	0.0838	1	18001	1
RBPJL	-11.57	8	52	-3.49	0.000246	0.085	1	18000	1
VPS16	-11.56	8	53	-3.48	0.000249	0.085	1	17999	1
RAD51D	-11.47	8	54	-3.46	0.000272	0.0909	1	17998	1
IPPK	-11.45	8	55	-3.45	0.000277	0.091	1	17997	1
SMARCD1	-11.24	8	56	-3.4	0.000338	0.106	1	17996	1
TTLL5	-11.24	8	57	-3.4	0.000341	0.106	1	17995	1
SSTR4	-11.23	8	58	-3.4	0.000342	0.106	1	17994	1
NUP54	-11.22	8	59	-3.39	0.000345	0.106	1	17993	1
LY86	-11.2	8	60	-3.39	0.000353	0.106	1	17992	1
GTPBP10	-10.93	8	61	-3.32	0.000456	0.135	1	17991	1
NHLRC2	-10.89	8	62	-3.31	0.000474	0.138	1	17990	1
CEP120	-10.81	8	63	-3.28	0.000511	0.145	0.999	17989	1
ZCCHC14	-10.8	8	64	-3.28	0.000516	0.145	0.999	17988	1
DDX5	-10.77	8	65	-3.27	0.000531	0.145	0.999	17987	1
TPX2	-10.76	8	66	-3.27	0.000532	0.145	0.999	17986	1
XRCC2	-10.75	8	67	-3.27	0.000537	0.145	0.999	17985	1
C17orf53	-10.73	8	68	-3.26	0.000552	0.146	0.999	17984	1
IDH3A	-10.62	8	69	-3.23	0.000609	0.159	0.999	17983	1
PRKAR1A	-10.56	8	70	-3.22	0.000641	0.164	0.999	17982	1
PNPLA1	-10.56	8	71	-3.22	0.000646	0.164	0.999	17981	1
NFU1	-10.47	8	72	-3.19	0.0007	0.176	0.999	17980	1
ALG3	-10.43	8	73	-3.18	0.000727	0.18	0.999	17979	1
YBEY	-10.31	8	74	-3.15	0.000808	0.197	0.999	17978	1
CHD2	-10.25	8	75	-3.14	0.000853	0.204	0.999	17977	1
AIP	-10.22	8	76	-3.13	0.000879	0.204	0.999	17976	1
DCUN1D1	-10.2	8	77	-3.13	0.000889	0.204	0.999	17975	1
WIPF3	-10.2	8	78	-3.12	0.00089	0.204	0.999	17974	1
OPN4	-10.19	8	79	-3.12	0.000896	0.204	0.999	17973	1
C6orf136	-10.17	8	80	-3.12	0.000914	0.204	0.999	17972	1
EHMT2	-10.17	8	81	-3.12	0.000919	0.204	0.999	17971	1
ELAVL1	-10.14	8	82	-3.11	0.000939	0.204	0.999	17970	1
ZBTB7A	-10.14	8	83	-3.11	0.00094	0.204	0.999	17969	1
C8orf76	-10.11	8	84	-3.1	0.000962	0.207	0.999	17968	1
SRSF6	-10.03	8	85	-3.08	0.00104	0.221	0.999	17967	1
GMNC	-9.93	8	86	-3.05	0.00113	0.238	0.999	17966	1
POM121	-9.89	8	87	-3.04	0.00117	0.243	0.999	17965	1
SRRD	-9.88	8	88	-3.04	0.00119	0.243	0.999	17964	1
TXN	-4.91	2	89	-3.02	0.00124	0.252	0.999	17963	1
COQ2	-9.79	8	90	-3.02	0.00127	0.256	0.999	17962	1
ARMC5	-9.76	8	91	-3.01	0.00131	0.258	0.999	17961	1
CEP41	-9.76	8	92	-3.01	0.00131	0.258	0.999	17960	1
SNX29	-9.73	8	93	-3	0.00135	0.26	0.999	17959	1
COMMD2	-9.72	8	94	-3	0.00136	0.26	0.999	17958	1
RALGAPB	-9.71	8	95	-3	0.00137	0.26	0.999	17957	1
SCAF8	-9.69	8	96	-2.99	0.00139	0.262	0.999	17956	1
NDUFB9	-9.63	8	97	-2.98	0.00146	0.272	0.999	17955	1
CCNA2	-8.33	6	98	-2.97	0.00148	0.272	0.999	17954	1
FAM132A	-9.61	8	99	-2.97	0.00149	0.272	0.999	17953	1
C1QB	-9.56	8	100	-2.96	0.00156	0.282	0.998	17952	1
CCDC77	-9.49	8	101	-2.94	0.00165	0.293	0.998	17951	1
RBM22	-8.2	6	102	-2.93	0.00169	0.293	0.998	17950	1
MGAT4B	-9.46	8	103	-2.93	0.00169	0.293	0.998	17949	1
PELP1	-8.85	7	104	-2.93	0.0017	0.293	0.998	17948	1
RB1CC1	-9.46	8	105	-2.93	0.00171	0.293	0.998	17947	1
RAD51C	-9.37	8	106	-2.91	0.00183	0.309	0.998	17946	1
FAM186B	-8.11	6	107	-2.9	0.00184	0.309	0.998	17945	1
MAD1L1	-9.36	8	108	-2.9	0.00185	0.309	0.998	17944	1
FAM83C	-9.32	8	109	-2.89	0.00191	0.311	0.998	17943	1
NUBPL	-9.32	8	110	-2.89	0.00191	0.311	0.998	17942	1
BMP4	-9.32	8	111	-2.89	0.00191	0.311	0.998	17941	1
NDUFAF6	-9.26	8	112	-2.88	0.002	0.323	0.998	17940	1
PADI2	-9.24	8	113	-2.87	0.00204	0.325	0.998	17939	1
PEPD	-9.23	8	114	-2.87	0.00205	0.325	0.998	17938	1
NSF	-7.28	5	115	-2.86	0.0021	0.33	0.998	17937	1
ASTL	-9.17	8	116	-2.85	0.00216	0.336	0.998	17936	1
HECTD1	-9.16	8	117	-2.85	0.00218	0.336	0.998	17935	1
BPTF	-9.08	8	118	-2.83	0.00233	0.355	0.998	17934	1
ADSS	-9.07	8	119	-2.83	0.00235	0.355	0.998	17933	1
CLEC12A	-9.07	8	120	-2.83	0.00236	0.355	0.998	17932	1
GOLGA8R	-6.36	4	121	-2.81	0.00251	0.369	0.997	17931	1
PKNOX1	-8.99	8	122	-2.8	0.00252	0.369	0.997	17930	1
ALG13	-8.98	8	123	-2.8	0.00252	0.369	0.997	17929	1
C11orf73	-8.97	8	124	-2.8	0.00255	0.369	0.997	17928	1
EDDM3B	-7.77	6	125	-2.8	0.00255	0.369	0.997	17927	1
CASP6	-8.94	8	126	-2.79	0.00261	0.371	0.997	17926	1
CRTAP	-8.94	8	127	-2.79	0.00261	0.371	0.997	17925	1
PSME3	-8.91	8	128	-2.79	0.00267	0.374	0.997	17924	1
BUB1B	-8.34	7	129	-2.79	0.00268	0.374	0.997	17923	1
AURKA	-8.31	7	130	-2.78	0.00275	0.378	0.997	17922	1
MED1	-8.88	8	131	-2.78	0.00276	0.378	0.997	17921	1
CLUH	-8.87	8	132	-2.77	0.00278	0.378	0.997	17920	1
ZNF788	-4.43	2	133	-2.77	0.0028	0.378	0.997	17919	1
GSS	-8.85	8	134	-2.77	0.00281	0.378	0.997	17918	1
BZW2	-8.82	8	135	-2.76	0.00288	0.383	0.997	17917	1
PGAM2	-8.82	8	136	-2.76	0.00289	0.383	0.997	17916	1
ZFP91	-8.8	8	137	-2.76	0.00293	0.386	0.997	17915	1
SRL	-7.6	6	138	-2.75	0.00299	0.392	0.997	17914	1
ZSCAN1	-8.76	8	139	-2.75	0.00302	0.392	0.997	17913	1
SMG7	-8.74	8	140	-2.74	0.00308	0.393	0.997	17912	1
2022-03-05	-8.73	8	141	-2.74	0.0031	0.393	0.997	17911	1
HYLS1	-8.73	8	142	-2.74	0.0031	0.393	0.997	17910	1
EPT1	-7.55	6	143	-2.74	0.00312	0.393	0.997	17909	1
NFIC	-8.7	8	144	-2.73	0.00316	0.394	0.997	17908	1
SLC17A7	-8.7	8	145	-2.73	0.00316	0.394	0.997	17907	1
FBL	-6.84	5	146	-2.72	0.0033	0.408	0.997	17906	1
SSTR1	-8.64	8	147	-2.71	0.00334	0.41	0.997	17905	1
B3GALT6	-6.08	4	148	-2.7	0.00343	0.418	0.997	17904	1
HOXA4	-8.6	8	149	-2.7	0.00345	0.418	0.997	17903	1
COMMD10	-8.55	8	150	-2.69	0.00357	0.429	0.996	17902	1
SLC38A2	-8.54	8	151	-2.69	0.00362	0.429	0.996	17901	1
PPM1F	-8.53	8	152	-2.69	0.00362	0.429	0.996	17900	1
CABIN1	-8.52	8	153	-2.68	0.00365	0.429	0.996	17899	1
OGFR	-8.52	8	154	-2.68	0.00366	0.429	0.996	17898	1
COX4I1	-8.5	8	155	-2.68	0.00371	0.432	0.996	17897	1
NDUFB7	-8.45	8	156	-2.66	0.00386	0.437	0.996	17896	1
NHP2	-5.97	4	157	-2.66	0.00387	0.437	0.996	17895	1
KIAA1432	-8.45	8	158	-2.66	0.00388	0.437	0.996	17894	1
HPGDS	-8.44	8	159	-2.66	0.00391	0.437	0.996	17893	1
RPLP1	-5.96	4	160	-2.66	0.00392	0.437	0.996	17892	1
SKP2	-8.43	8	161	-2.66	0.00392	0.437	0.996	17891	1
KIF2B	-7.29	6	162	-2.65	0.00398	0.437	0.996	17890	1
RAET1E	-8.41	8	163	-2.65	0.004	0.437	0.996	17889	1
MYBPC1	-8.4	8	164	-2.65	0.00401	0.437	0.996	17888	1
COX15	-8.39	8	165	-2.65	0.00404	0.437	0.996	17887	1
NELFE	-8.39	8	166	-2.65	0.00404	0.437	0.996	17886	1
ANKS4B	-8.39	8	167	-2.65	0.00404	0.437	0.996	17885	1
KIAA1731	-8.36	8	168	-2.64	0.00414	0.445	0.996	17884	1
ENPEP	-8.33	8	169	-2.63	0.00424	0.453	0.996	17883	1
XRCC1	-8.32	8	170	-2.63	0.00428	0.454	0.996	17882	1
ATP1B3	-8.27	8	171	-2.62	0.00444	0.469	0.996	17881	1
CA3	-8.25	8	172	-2.61	0.00452	0.472	0.995	17880	1
METTL16	-5.82	4	173	-2.61	0.00456	0.472	0.995	17879	1
OVOL2	-8.24	8	174	-2.61	0.00457	0.472	0.995	17878	1
E2F8	-8.23	8	175	-2.61	0.00457	0.472	0.995	17877	1
CPSF1	-7.7	7	176	-2.6	0.0046	0.472	0.995	17876	1
NDUFA13	-7.68	7	177	-2.6	0.00466	0.473	0.995	17875	1
C11orf83	-8.21	8	178	-2.6	0.00466	0.473	0.995	17874	1
TLK2	-8.2	8	179	-2.6	0.00469	0.473	0.995	17873	1
TRIM29	-8.18	8	180	-2.59	0.00477	0.478	0.995	17872	1
SYNCRIP	-8.16	8	181	-2.59	0.00483	0.482	0.995	17871	1
REST	-8.15	8	182	-2.58	0.00488	0.484	0.995	17870	1
SIVA1	-8.14	8	183	-2.58	0.00492	0.485	0.995	17869	1
ANAPC15	-7.6	7	184	-2.58	0.00496	0.485	0.995	17868	1
WRAP73	-7.03	6	185	-2.58	0.00498	0.485	0.995	17867	1
SP1	-8.12	8	186	-2.58	0.005	0.485	0.995	17866	1
NEK2	-5.73	4	187	-2.57	0.00503	0.486	0.995	17865	1
HTR1B	-8.06	8	188	-2.56	0.00521	0.494	0.995	17864	1
CCDC93	-8.06	8	189	-2.56	0.00522	0.494	0.995	17863	1
C10orf137	-8.05	8	190	-2.56	0.00524	0.494	0.995	17862	1
CBFA2T2	-8.05	8	191	-2.56	0.00525	0.494	0.995	17861	1
PURG	-8.05	8	192	-2.56	0.00526	0.494	0.995	17860	1
ZNF253	-6.94	6	193	-2.55	0.0054	0.505	0.995	17859	1
HNRNPR	-8	8	194	-2.55	0.00546	0.508	0.995	17858	1
CDCA3	-7.97	8	195	-2.54	0.0056	0.518	0.994	17857	1
LAGE3	-5.63	4	196	-2.53	0.00564	0.519	0.994	17856	1
CARS2	-7.95	8	197	-2.53	0.00566	0.519	0.994	17855	1
MCM8	-7.94	8	198	-2.53	0.0057	0.52	0.994	17854	1
TMEM2	-7.9	8	199	-2.52	0.0059	0.522	0.994	17853	1
VILL	-7.9	8	200	-2.52	0.0059	0.522	0.994	17852	1
POLA1	-7.9	8	201	-2.52	0.00591	0.522	0.994	17851	1
SDC1	-7.9	8	202	-2.52	0.00591	0.522	0.994	17850	1
NAA10	-7.9	8	203	-2.52	0.00591	0.522	0.994	17849	1
CENPP	-7.89	8	204	-2.52	0.00591	0.522	0.994	17848	1
NDUFC1	-7.89	8	205	-2.52	0.00592	0.522	0.994	17847	1
MIER2	-7.86	8	206	-2.51	0.00607	0.532	0.994	17846	1
CCND3	-7.84	8	207	-2.5	0.00615	0.534	0.994	17845	1
SRSF5	-7.84	8	208	-2.5	0.00617	0.534	0.994	17844	1
PSMC2	-7.33	7	209	-2.5	0.00618	0.534	0.994	17843	1
C12orf55	-7.82	8	210	-2.5	0.00623	0.534	0.994	17842	1
CNOT6L	-7.82	8	211	-2.5	0.00624	0.534	0.994	17841	1
UBE2A	-6.76	6	212	-2.49	0.00633	0.539	0.994	17840	1
PNP	-7.79	8	213	-2.49	0.00639	0.541	0.994	17839	1
MTPAP	-6.74	6	214	-2.49	0.00641	0.541	0.994	17838	1
PXDNL	-7.76	8	215	-2.48	0.00653	0.548	0.993	17837	1
TAP1	-7.73	8	216	-2.47	0.00666	0.552	0.993	17836	1
HIRA	-7.73	8	217	-2.47	0.00667	0.552	0.993	17835	1
KRTAP1-1	-3.86	2	218	-2.47	0.00669	0.552	0.993	17834	1
OR1C1	-7.73	8	219	-2.47	0.0067	0.552	0.993	17833	1
WDR91	-7.72	8	220	-2.47	0.00674	0.552	0.993	17832	1
IVNS1ABP	-7.71	8	221	-2.47	0.00679	0.552	0.993	17831	1
TAF1C	-7.21	7	222	-2.47	0.00682	0.552	0.993	17830	1
RASA1	-7.7	8	223	-2.47	0.00682	0.552	0.993	17829	1
ADAP1	-7.68	8	224	-2.46	0.00693	0.553	0.993	17828	1
CHMP1B	-7.68	8	225	-2.46	0.00693	0.553	0.993	17827	1
BCS1L	-7.68	8	226	-2.46	0.00694	0.553	0.993	17826	1
SELRC1	-7.68	8	227	-2.46	0.00696	0.553	0.993	17825	1
ESYT1	-7.65	8	228	-2.45	0.00708	0.558	0.993	17824	1
KIF4A	-7.65	8	229	-2.45	0.00708	0.558	0.993	17823	1
RBM27	-7.64	8	230	-2.45	0.00713	0.56	0.993	17822	1
SOX18	-7.63	8	231	-2.45	0.00721	0.56	0.993	17821	1
OXSM	-7.62	8	232	-2.44	0.00726	0.56	0.993	17820	1
KDSR	-7.62	8	233	-2.44	0.00727	0.56	0.993	17819	1
ZNF142	-7.61	8	234	-2.44	0.0073	0.56	0.993	17818	1
ZNF556	-7.61	8	235	-2.44	0.0073	0.56	0.993	17817	1
TBC1D31	-7.59	8	236	-2.44	0.00741	0.562	0.993	17816	1
RHOF	-7.58	8	237	-2.44	0.00744	0.562	0.993	17815	1
ACTA2	-7.58	8	238	-2.43	0.00747	0.562	0.993	17814	1
HIST1H3D	-3.78	2	239	-2.43	0.00755	0.562	0.992	17813	1
NINJ1	-7.56	8	240	-2.43	0.00756	0.562	0.992	17812	1
ERAL1	-7.56	8	241	-2.43	0.00757	0.562	0.992	17811	1
MUC13	-7.55	8	242	-2.43	0.00762	0.562	0.992	17810	1
FOXC2	-7.55	8	243	-2.43	0.00765	0.562	0.992	17809	1
ADK	-7.55	8	244	-2.43	0.00765	0.562	0.992	17808	1
GSE1	-7.54	8	245	-2.42	0.00765	0.562	0.992	17807	1
KDM3B	-7.54	8	246	-2.42	0.00766	0.562	0.992	17806	1
ANAPC5	-7.05	7	247	-2.42	0.0077	0.562	0.992	17805	1
RNF122	-7.52	8	248	-2.42	0.00776	0.565	0.992	17804	1
COG1	-7.51	8	249	-2.42	0.00785	0.569	0.992	17803	1
CCNG2	-7.49	8	250	-2.41	0.00795	0.574	0.992	17802	1
ZBTB18	-7.48	8	251	-2.41	0.00801	0.576	0.992	17801	1
KANSL2	-7.47	8	252	-2.4	0.00809	0.579	0.992	17800	1
CEP250	-7.44	8	253	-2.4	0.00823	0.588	0.992	17799	1
NCF1	-7.4	8	254	-2.39	0.00849	0.603	0.992	17798	1
KCNG4	-7.39	8	255	-2.39	0.00853	0.604	0.991	17797	1
VPS13D	-7.35	8	256	-2.37	0.00883	0.622	0.991	17796	1
NDUFAF1	-7.34	8	257	-2.37	0.00887	0.623	0.991	17795	1
MASTL	-5.17	4	258	-2.36	0.00902	0.63	0.991	17794	1
MYOM3	-7.31	8	259	-2.36	0.00904	0.63	0.991	17793	1
GNPDA1	-7.3	8	260	-2.36	0.0091	0.632	0.991	17792	1
TANC1	-7.29	8	261	-2.36	0.00917	0.632	0.991	17791	1
DET1	-7.29	8	262	-2.36	0.00917	0.632	0.991	17790	1
CA11	-7.27	8	263	-2.35	0.0093	0.636	0.991	17789	1
ACTG1	-7.27	8	264	-2.35	0.00932	0.636	0.991	17788	1
FARS2	-5.14	4	265	-2.35	0.00934	0.636	0.991	17787	1
AHR	-7.26	8	266	-2.35	0.00937	0.636	0.991	17786	1
MTERFD2	-7.25	8	267	-2.35	0.00942	0.637	0.991	17785	1
TRMT5	-6.27	6	268	-2.34	0.00952	0.639	0.99	17784	1
PHPT1	-7.24	8	269	-2.34	0.00952	0.639	0.99	17783	1
C6orf99	-7.23	8	270	-2.34	0.00957	0.64	0.99	17782	1
HELZ	-7.23	8	271	-2.34	0.0096	0.64	0.99	17781	1
ZMYM4	-7.21	8	272	-2.34	0.00975	0.647	0.99	17780	1
KLF1	-7.19	8	273	-2.33	0.00987	0.649	0.99	17779	1
MNT	-7.18	8	274	-2.33	0.0099	0.649	0.99	17778	1
CNOT7	-7.18	8	275	-2.33	0.00996	0.649	0.99	17777	1
ARL2	-6.2	6	276	-2.32	0.01	0.649	0.99	17776	1
NDUFS1	-7.16	8	277	-2.32	0.0101	0.649	0.99	17775	1
HDHD2	-7.16	8	278	-2.32	0.0101	0.649	0.99	17774	1
DOT1L	-7.16	8	279	-2.32	0.0101	0.649	0.99	17773	1
SLC9B2	-7.15	8	280	-2.32	0.0101	0.649	0.99	17772	1
RTN4IP1	-7.15	8	281	-2.32	0.0102	0.649	0.99	17771	1
RSBN1L	-7.15	8	282	-2.32	0.0102	0.649	0.99	17770	1
ICT1	-7.14	8	283	-2.32	0.0102	0.649	0.99	17769	1
GALNT13	-7.13	8	284	-2.32	0.0103	0.652	0.99	17768	1
FCN3	-7.11	8	285	-2.31	0.0104	0.66	0.99	17767	1
UNC50	-7.08	8	286	-2.3	0.0106	0.666	0.989	17766	1
FTL	-7.08	8	287	-2.3	0.0106	0.666	0.989	17765	1
SCN11A	-7.08	8	288	-2.3	0.0107	0.666	0.989	17764	1
GAR1	-7.08	8	289	-2.3	0.0107	0.666	0.989	17763	1
SNTA1	-7.07	8	290	-2.3	0.0107	0.666	0.989	17762	1
SUPT20H	-7.06	8	291	-2.3	0.0108	0.667	0.989	17761	1
GSG2	-7.05	8	292	-2.3	0.0108	0.667	0.989	17760	1
TOMM70A	-7.05	8	293	-2.3	0.0108	0.667	0.989	17759	1
ANKHD1	-3.52	2	294	-2.29	0.0109	0.667	0.989	17758	1
FAM47C	-7.05	8	295	-2.29	0.0109	0.667	0.989	17757	1
MPP6	-7	8	296	-2.28	0.0112	0.683	0.989	17756	1
APEX2	-6.99	8	297	-2.28	0.0113	0.683	0.989	17755	1
COL1A2	-6.99	8	298	-2.28	0.0113	0.683	0.989	17754	1
GRIN3B	-6.99	8	299	-2.28	0.0113	0.683	0.989	17753	1
CHEK1	-6.54	7	300	-2.28	0.0113	0.683	0.989	17752	1
ID4	-6.98	8	301	-2.28	0.0114	0.684	0.989	17751	1
ITGAD	-6.97	8	302	-2.27	0.0115	0.685	0.989	17750	1
ATF1	-6.96	8	303	-2.27	0.0115	0.685	0.988	17749	1
PLXNB1	-6.96	8	304	-2.27	0.0115	0.685	0.988	17748	1
THSD4	-6.96	8	305	-2.27	0.0116	0.686	0.988	17747	1
COQ6	-6.93	8	306	-2.26	0.0118	0.697	0.988	17746	1
UBC	-6.91	8	307	-2.26	0.012	0.699	0.988	17745	1
ARMC9	-6.91	8	308	-2.26	0.012	0.699	0.988	17744	1
COX4I2	-6.9	8	309	-2.26	0.012	0.699	0.988	17743	1
HOXD1	-6.9	8	310	-2.25	0.0121	0.699	0.988	17742	1
ANKEF1	-6.89	8	311	-2.25	0.0121	0.699	0.988	17741	1
LLGL1	-6.88	8	312	-2.25	0.0122	0.699	0.988	17740	1
NME6	-6.88	8	313	-2.25	0.0122	0.699	0.988	17739	1
H2AFZ	-6.88	8	314	-2.25	0.0122	0.699	0.988	17738	1
RBBP5	-6.88	8	315	-2.25	0.0122	0.699	0.988	17737	1
TMED1	-6.88	8	316	-2.25	0.0123	0.699	0.988	17736	1
ANKRD36	-4.86	4	317	-2.25	0.0123	0.699	0.988	17735	1
VPS33A	-6.86	8	318	-2.25	0.0123	0.7	0.988	17734	1
PHF3	-6.86	8	319	-2.24	0.0124	0.7	0.988	17733	1
LIN54	-6.86	8	320	-2.24	0.0124	0.7	0.988	17732	1
ITPR3	-6.85	8	321	-2.24	0.0125	0.7	0.987	17731	1
SLC22A7	-6.84	8	322	-2.24	0.0125	0.7	0.987	17730	1
SLC13A3	-6.84	8	323	-2.24	0.0125	0.7	0.987	17729	1
SERPINB7	-6.84	8	324	-2.24	0.0126	0.7	0.987	17728	1
PIEZO2	-6.83	8	325	-2.24	0.0126	0.701	0.987	17727	1
MFSD6	-6.83	8	326	-2.24	0.0127	0.702	0.987	17726	1
MCL1	-6.82	8	327	-2.23	0.0127	0.704	0.987	17725	1
GPD1	-6.81	8	328	-2.23	0.0128	0.704	0.987	17724	1
BEX4	-6.81	8	329	-2.23	0.0128	0.704	0.987	17723	1
CRY2	-6.79	8	330	-2.23	0.013	0.707	0.987	17722	1
AFF4	-6.79	8	331	-2.23	0.013	0.707	0.987	17721	1
CNOT2	-6.78	8	332	-2.22	0.013	0.709	0.987	17720	1
AP4S1	-6.77	8	333	-2.22	0.0132	0.711	0.987	17719	1
CAPN10	-6.77	8	334	-2.22	0.0132	0.711	0.987	17718	1
COQ4	-6.77	8	335	-2.22	0.0132	0.711	0.987	17717	1
DLD	-6.76	8	336	-2.22	0.0132	0.711	0.987	17716	1
ALAD	-6.75	8	337	-2.22	0.0134	0.714	0.987	17715	1
EIF3K	-6.75	8	338	-2.22	0.0134	0.714	0.987	17714	1
TXNL4A	-6.3	7	339	-2.21	0.0134	0.716	0.987	17713	1
CBFB	-6.72	8	340	-2.21	0.0136	0.721	0.986	17712	1
E2F3	-6.72	8	341	-2.21	0.0136	0.721	0.986	17711	1
MMACHC	-6.71	8	342	-2.21	0.0137	0.722	0.986	17710	1
MALSU1	-6.71	8	343	-2.2	0.0137	0.723	0.986	17709	1
IBTK	-6.7	8	344	-2.2	0.0138	0.725	0.986	17708	1
PMVK	-6.68	8	345	-2.2	0.0139	0.729	0.986	17707	1
THOC2	-6.25	7	346	-2.2	0.014	0.729	0.986	17706	1
C11orf31	-6.68	8	347	-2.2	0.014	0.73	0.986	17705	1
INHBA	-6.67	8	348	-2.19	0.0141	0.73	0.986	17704	1
MED15	-6.67	8	349	-2.19	0.0141	0.73	0.986	17703	1
CEBPB	-6.66	8	350	-2.19	0.0142	0.732	0.986	17702	1
NONO	-6.65	8	351	-2.19	0.0142	0.732	0.986	17701	1
MAP6D1	-6.64	8	352	-2.19	0.0144	0.733	0.986	17700	1
CLCC1	-6.64	8	353	-2.19	0.0144	0.733	0.986	17699	1
PRR5	-6.64	8	354	-2.19	0.0144	0.733	0.986	17698	1
CEP44	-6.63	8	355	-2.18	0.0144	0.733	0.986	17697	1
RPUSD3	-6.62	8	356	-2.18	0.0146	0.733	0.985	17696	1
EIF3M	-6.62	8	357	-2.18	0.0146	0.733	0.985	17695	1
PET117	-6.62	8	358	-2.18	0.0146	0.733	0.985	17694	1
TRAPPC2L	-6.6	8	359	-2.18	0.0147	0.733	0.985	17693	1
IPCEF1	-6.6	8	360	-2.18	0.0148	0.733	0.985	17692	1
CUX2	-6.6	8	361	-2.18	0.0148	0.733	0.985	17691	1
CDC73	-6.59	8	362	-2.17	0.0148	0.733	0.985	17690	1
MYLIP	-6.59	8	363	-2.17	0.0148	0.733	0.985	17689	1
GCLM	-6.59	8	364	-2.17	0.0149	0.733	0.985	17688	1
RAPGEF5	-6.59	8	365	-2.17	0.0149	0.733	0.985	17687	1
MSH2	-6.59	8	366	-2.17	0.0149	0.733	0.985	17686	1
CCDC53	-6.57	8	367	-2.17	0.015	0.733	0.985	17685	1
MTX3	-6.57	8	368	-2.17	0.015	0.733	0.985	17684	1
BST1	-6.57	8	369	-2.17	0.0151	0.733	0.985	17683	1
UBE4A	-6.56	8	370	-2.17	0.0151	0.733	0.985	17682	1
RCN2	-6.56	8	371	-2.16	0.0152	0.733	0.985	17681	1
ACOX2	-6.56	8	372	-2.16	0.0152	0.733	0.985	17680	1
TAF1L	-6.55	8	373	-2.16	0.0153	0.733	0.985	17679	1
MRPL47	-5.67	6	374	-2.16	0.0153	0.733	0.985	17678	1
NEURL2	-6.54	8	375	-2.16	0.0153	0.733	0.985	17677	1
SAG	-6.54	8	376	-2.16	0.0153	0.733	0.985	17676	1
NOL8	-6.54	8	377	-2.16	0.0153	0.733	0.985	17675	1
SMAD2	-6.54	8	378	-2.16	0.0154	0.733	0.985	17674	1
ZFX	-6.53	8	379	-2.16	0.0155	0.736	0.985	17673	1
RAPGEFL1	-6.53	8	380	-2.16	0.0155	0.736	0.985	17672	1
UPK3A	-6.51	8	381	-2.15	0.0156	0.739	0.984	17671	1
HDAC8	-6.51	8	382	-2.15	0.0156	0.739	0.984	17670	1
H6PD	-6.5	8	383	-2.15	0.0157	0.741	0.984	17669	1
LYSMD3	-6.5	8	384	-2.15	0.0158	0.741	0.984	17668	1
HOXD13	-6.5	8	385	-2.15	0.0158	0.741	0.984	17667	1
FSCN3	-6.49	8	386	-2.15	0.0158	0.741	0.984	17666	1
TADA1	-6.49	8	387	-2.15	0.0159	0.742	0.984	17665	1
CWC27	-6.48	8	388	-2.14	0.016	0.744	0.984	17664	1
SYNGR1	-6.48	8	389	-2.14	0.016	0.744	0.984	17663	1
SLC29A4	-6.45	8	390	-2.14	0.0163	0.753	0.984	17662	1
BTBD10	-6.44	8	391	-2.13	0.0164	0.756	0.984	17661	1
TIFA	-6.43	8	392	-2.13	0.0165	0.756	0.984	17660	1
C4orf32	-6.43	8	393	-2.13	0.0165	0.756	0.983	17659	1
SIRT7	-6.43	8	394	-2.13	0.0165	0.756	0.983	17658	1
CLMN	-6.42	8	395	-2.13	0.0166	0.757	0.983	17657	1
SDE2	-5.56	6	396	-2.13	0.0166	0.757	0.983	17656	1
CXorf48	-6.42	8	397	-2.13	0.0167	0.757	0.983	17655	1
TFDP1	-6.41	8	398	-2.13	0.0167	0.757	0.983	17654	1
HMBS	-6.4	8	399	-2.12	0.0168	0.757	0.983	17653	1
LRCH2	-6.4	8	400	-2.12	0.0168	0.757	0.983	17652	1
VSTM2L	-6.39	8	401	-2.12	0.0169	0.757	0.983	17651	1
TRIM28	-6.39	8	402	-2.12	0.0169	0.757	0.983	17650	1
RNF44	-6.38	8	403	-2.12	0.017	0.757	0.983	17649	1
LMX1A	-6.38	8	404	-2.12	0.0171	0.757	0.983	17648	1
LRRD1	-6.38	8	405	-2.12	0.0171	0.757	0.983	17647	1
IER2	-6.37	8	406	-2.12	0.0172	0.757	0.983	17646	1
NDUFA1	-6.37	8	407	-2.12	0.0172	0.757	0.983	17645	1
DAPK3	-6.36	8	408	-2.11	0.0172	0.757	0.983	17644	1
COA5	-6.36	8	409	-2.11	0.0173	0.757	0.983	17643	1
CHD1	-6.36	8	410	-2.11	0.0173	0.757	0.983	17642	1
PCBP2	-6.36	8	411	-2.11	0.0173	0.757	0.983	17641	1
RASL10A	-6.35	8	412	-2.11	0.0173	0.757	0.983	17640	1
TTC4	-6.35	8	413	-2.11	0.0174	0.757	0.983	17639	1
THTPA	-6.35	8	414	-2.11	0.0174	0.757	0.983	17638	1
XAF1	-6.35	8	415	-2.11	0.0175	0.757	0.983	17637	1
L1CAM	-6.34	8	416	-2.11	0.0175	0.757	0.983	17636	1
OPA3	-5.49	6	417	-2.11	0.0175	0.757	0.982	17635	1
ZZZ3	-4.48	4	418	-2.11	0.0176	0.757	0.982	17634	1
EIF3E	-6.33	8	419	-2.1	0.0176	0.757	0.982	17633	1
DNMT3B	-6.33	8	420	-2.1	0.0177	0.757	0.982	17632	1
SCIMP	-6.32	8	421	-2.1	0.0177	0.757	0.982	17631	1
TMEM242	-6.32	8	422	-2.1	0.0177	0.757	0.982	17630	1
NDUFAF3	-6.32	8	423	-2.1	0.0177	0.757	0.982	17629	1
DPPA3	-6.32	8	424	-2.1	0.0178	0.757	0.982	17628	1
PTEN	-6.29	8	425	-2.1	0.018	0.763	0.982	17627	1
CTDNEP1	-6.29	8	426	-2.1	0.018	0.763	0.982	17626	1
MPV17	-6.29	8	427	-2.1	0.0181	0.763	0.982	17625	1
CLK2	-6.29	8	428	-2.09	0.0181	0.763	0.982	17624	1
MBNL1	-6.28	8	429	-2.09	0.0182	0.764	0.982	17623	1
C12orf66	-6.28	8	430	-2.09	0.0182	0.764	0.982	17622	1
CYC1	-6.28	8	431	-2.09	0.0182	0.764	0.982	17621	1
SPATA2	-6.26	8	432	-2.09	0.0185	0.77	0.982	17620	1
LZIC	-6.25	8	433	-2.08	0.0186	0.77	0.981	17619	1
KEAP1	-6.24	8	434	-2.08	0.0186	0.77	0.981	17618	1
KLF5	-6.24	8	435	-2.08	0.0187	0.77	0.981	17617	1
C3orf84	-6.23	8	436	-2.08	0.0188	0.77	0.981	17616	1
CLHC1	-6.23	8	437	-2.08	0.0188	0.77	0.981	17615	1
GEMIN8	-5.39	6	438	-2.08	0.0189	0.77	0.981	17614	1
NFE2L2	-6.22	8	439	-2.08	0.019	0.77	0.981	17613	1
MOBP	-6.22	8	440	-2.08	0.019	0.77	0.981	17612	1
GPR132	-6.21	8	441	-2.07	0.019	0.77	0.981	17611	1
SP3	-6.21	8	442	-2.07	0.0191	0.77	0.981	17610	1
INTS1	-6.21	8	443	-2.07	0.0191	0.77	0.981	17609	1
MKI67	-6.2	8	444	-2.07	0.0191	0.77	0.981	17608	1
SERPINH1	-6.2	8	445	-2.07	0.0192	0.77	0.981	17607	1
PDPK1	-6.2	8	446	-2.07	0.0192	0.77	0.981	17606	1
KAT8	-3.1	2	447	-2.07	0.0192	0.77	0.981	17605	1
FAM69A	-6.2	8	448	-2.07	0.0192	0.77	0.981	17604	1
MED13L	-6.19	8	449	-2.07	0.0193	0.77	0.981	17603	1
SENP2	-6.19	8	450	-2.07	0.0194	0.77	0.981	17602	1
FAAH	-6.17	8	451	-2.06	0.0195	0.77	0.98	17601	1
BIRC6	-6.16	8	452	-2.06	0.0196	0.77	0.98	17600	1
C21orf119	-6.16	8	453	-2.06	0.0197	0.77	0.98	17599	1
NDUFB6	-6.16	8	454	-2.06	0.0197	0.77	0.98	17598	1
TAF4	-6.16	8	455	-2.06	0.0197	0.77	0.98	17597	1
OR52N2	-6.15	8	456	-2.06	0.0198	0.77	0.98	17596	1
DNAJC28	-6.15	8	457	-2.06	0.0198	0.77	0.98	17595	1
KCMF1	-6.15	8	458	-2.06	0.0198	0.77	0.98	17594	1
FLOT2	-6.15	8	459	-2.06	0.0198	0.77	0.98	17593	1
TESPA1	-6.14	8	460	-2.06	0.0199	0.77	0.98	17592	1
DNAJC17	-4.34	4	461	-2.06	0.0199	0.77	0.98	17591	1
ZNF709	-4.34	4	462	-2.05	0.0199	0.77	0.98	17590	1
KLK11	-6.14	8	463	-2.05	0.02	0.77	0.98	17589	1
CARS	-6.14	8	464	-2.05	0.02	0.77	0.98	17588	1
NELL1	-6.13	8	465	-2.05	0.02	0.77	0.98	17587	1
SGK2	-6.13	8	466	-2.05	0.02	0.77	0.98	17586	1
FANCI	-6.13	8	467	-2.05	0.02	0.77	0.98	17585	1
DIABLO	-6.13	8	468	-2.05	0.02	0.77	0.98	17584	1
FAM98A	-6.13	8	469	-2.05	0.02	0.77	0.98	17583	1
PGRMC2	-6.13	8	470	-2.05	0.02	0.77	0.98	17582	1
SCFD2	-6.13	8	471	-2.05	0.0201	0.77	0.98	17581	1
DHTKD1	-6.12	8	472	-2.05	0.0202	0.773	0.98	17580	1
MEX3A	-6.11	8	473	-2.05	0.0203	0.773	0.98	17579	1
VPS45	-6.11	8	474	-2.05	0.0203	0.773	0.98	17578	1
FAM187B	-6.11	8	475	-2.05	0.0203	0.773	0.98	17577	1
C1QBP	-6.1	8	476	-2.05	0.0204	0.773	0.98	17576	1
DHRS4L2	-5.27	6	477	-2.04	0.0206	0.778	0.979	17575	1
PROS1	-6.08	8	478	-2.04	0.0207	0.783	0.979	17574	1
CRAT	-6.07	8	479	-2.04	0.0208	0.784	0.979	17573	1
NDUFA8	-6.06	8	480	-2.03	0.021	0.789	0.979	17572	1
VPS54	-6.05	8	481	-2.03	0.0211	0.791	0.979	17571	1
C21orf49	-6.05	8	482	-2.03	0.0211	0.792	0.979	17570	1
SMIM20	-6.04	8	483	-2.03	0.0212	0.792	0.979	17569	1
KLHDC2	-6.04	8	484	-2.03	0.0212	0.792	0.979	17568	1
FPGS	-6.03	8	485	-2.03	0.0213	0.792	0.979	17567	1
ARR3	-6.03	8	486	-2.03	0.0214	0.792	0.979	17566	1
UBE2D3	-4.26	4	487	-2.03	0.0214	0.792	0.979	17565	1
UBA1	-6.03	8	488	-2.03	0.0214	0.792	0.979	17564	1
OCIAD2	-6.02	8	489	-2.02	0.0215	0.793	0.979	17563	1
PPCDC	-6.02	8	490	-2.02	0.0215	0.793	0.978	17562	1
SMPD2	-6.02	8	491	-2.02	0.0216	0.793	0.978	17561	1
WFDC10B	-4.25	4	492	-2.02	0.0216	0.794	0.978	17560	1
CHRNA5	-6	8	493	-2.02	0.0217	0.795	0.978	17559	1
LACTBL1	-6	8	494	-2.02	0.0218	0.795	0.978	17558	1
ENDOG	-6	8	495	-2.02	0.0218	0.795	0.978	17557	1
TAOK3	-5.99	8	496	-2.02	0.0219	0.795	0.978	17556	1
KIAA0586	-5.99	8	497	-2.02	0.0219	0.795	0.978	17555	1
ZNF736	-2.99	2	498	-2.01	0.022	0.795	0.978	17554	1
C17orf62	-5.98	8	499	-2.01	0.022	0.795	0.978	17553	1
TNIP1	-5.98	8	500	-2.01	0.022	0.796	0.978	17552	1
ABRACL	-5.98	8	501	-2.01	0.0221	0.796	0.978	17551	1
C7orf55-LUC7L2	-5.97	8	502	-2.01	0.0222	0.796	0.978	17550	1
TUBB4A	-5.97	8	503	-2.01	0.0222	0.796	0.978	17549	1
PITPNB	-5.97	8	504	-2.01	0.0223	0.796	0.978	17548	1
RPUSD4	-5.16	6	505	-2.01	0.0223	0.796	0.978	17547	1
C10orf54	-5.96	8	506	-2.01	0.0224	0.797	0.978	17546	1
C4orf17	-5.96	8	507	-2.01	0.0224	0.797	0.978	17545	1
EP300	-5.95	8	508	-2.01	0.0224	0.797	0.978	17544	1
SEC13	-5.55	7	509	-2	0.0227	0.804	0.977	17543	1
PYGM	-5.93	8	510	-2	0.0228	0.807	0.977	17542	1
RAB3IL1	-5.92	8	511	-2	0.0229	0.81	0.977	17541	1
AKAP10	-5.91	8	512	-2	0.023	0.81	0.977	17540	1
OR3A2	-5.9	8	513	-1.99	0.0232	0.816	0.977	17539	1
NMUR2	-5.89	8	514	-1.99	0.0233	0.817	0.977	17538	1
LHFP	-5.89	8	515	-1.99	0.0233	0.817	0.977	17537	1
RHOT1	-5.88	8	516	-1.99	0.0235	0.82	0.976	17536	1
C17orf105	-5.87	8	517	-1.98	0.0236	0.82	0.976	17535	1
FIZ1	-5.87	8	518	-1.98	0.0236	0.82	0.976	17534	1
CCP110	-5.87	8	519	-1.98	0.0236	0.82	0.976	17533	1
MYLPF	-5.87	8	520	-1.98	0.0237	0.82	0.976	17532	1
MRPL21	-5.87	8	521	-1.98	0.0237	0.82	0.976	17531	1
ADAM28	-5.83	8	522	-1.97	0.0241	0.826	0.976	17530	1
BCL6	-5.83	8	523	-1.97	0.0242	0.826	0.976	17529	1
SAC3D1	-5.83	8	524	-1.97	0.0243	0.826	0.976	17528	1
PAXIP1	-5.83	8	525	-1.97	0.0243	0.826	0.976	17527	1
PPIL6	-5.83	8	526	-1.97	0.0243	0.826	0.976	17526	1
OR51B5	-5.82	8	527	-1.97	0.0243	0.826	0.976	17525	1
RASL12	-5.81	8	528	-1.97	0.0244	0.826	0.976	17524	1
NAIP	-5.81	8	529	-1.97	0.0245	0.826	0.976	17523	1
MAPK14	-5.81	8	530	-1.97	0.0245	0.826	0.975	17522	1
HCCS	-5.81	8	531	-1.97	0.0245	0.826	0.975	17521	1
CCRN4L	-5.81	8	532	-1.97	0.0245	0.826	0.975	17520	1
MAX	-5.81	8	533	-1.97	0.0246	0.826	0.975	17519	1
2022-03-11	-5.8	8	534	-1.97	0.0246	0.826	0.975	17518	1
MAGI3	-5.8	8	535	-1.97	0.0247	0.826	0.975	17517	1
SEC24B	-5.79	8	536	-1.96	0.0248	0.826	0.975	17516	1
RAD51B	-5.79	8	537	-1.96	0.0248	0.826	0.975	17515	1
SIRPB1	-5.79	8	538	-1.96	0.0248	0.826	0.975	17514	1
ENPP6	-5.79	8	539	-1.96	0.0248	0.826	0.975	17513	1
RFWD2	-5.79	8	540	-1.96	0.0248	0.826	0.975	17512	1
CDKN1C	-5.78	8	541	-1.96	0.025	0.826	0.975	17511	1
HIST1H4C	-5	6	542	-1.96	0.025	0.826	0.975	17510	1
CHMP6	-4.57	5	543	-1.96	0.025	0.826	0.975	17509	1
C5orf46	-5	6	544	-1.96	0.025	0.826	0.975	17508	1
THBS2	-5.77	8	545	-1.96	0.0251	0.826	0.975	17507	1
XRCC3	-5.77	8	546	-1.96	0.0252	0.826	0.975	17506	1
ZNF681	-4.99	6	547	-1.96	0.0252	0.826	0.975	17505	1
USP28	-5.76	8	548	-1.96	0.0253	0.826	0.975	17504	1
NAA40	-5.76	8	549	-1.95	0.0253	0.826	0.975	17503	1
OR2T1	-5.76	8	550	-1.95	0.0253	0.826	0.975	17502	1
MGST3	-5.76	8	551	-1.95	0.0253	0.826	0.975	17501	1
TTF1	-5.38	7	552	-1.95	0.0254	0.826	0.975	17500	1
KIF3C	-5.75	8	553	-1.95	0.0255	0.826	0.975	17499	1
FAM180A	-5.74	8	554	-1.95	0.0255	0.826	0.974	17498	1
NIPAL3	-5.74	8	555	-1.95	0.0256	0.826	0.974	17497	1
GPR162	-5.74	8	556	-1.95	0.0256	0.826	0.974	17496	1
LTB4R2	-5.74	8	557	-1.95	0.0256	0.826	0.974	17495	1
RABGEF1	-5.74	8	558	-1.95	0.0256	0.826	0.974	17494	1
BATF	-5.73	8	559	-1.95	0.0257	0.826	0.974	17493	1
MSI1	-5.73	8	560	-1.95	0.0257	0.826	0.974	17492	1
KLHL3	-5.73	8	561	-1.95	0.0258	0.826	0.974	17491	1
RSF1	-5.72	8	562	-1.95	0.0258	0.826	0.974	17490	1
PDSS1	-5.72	8	563	-1.95	0.0259	0.826	0.974	17489	1
SLC25A23	-5.72	8	564	-1.95	0.0259	0.826	0.974	17488	1
RXRG	-5.72	8	565	-1.94	0.0259	0.826	0.974	17487	1
MRPL37	-5.72	8	566	-1.94	0.026	0.826	0.974	17486	1
CLN3	-5.71	8	567	-1.94	0.026	0.826	0.974	17485	1
MDM2	-5.71	8	568	-1.94	0.026	0.826	0.974	17484	1
ZAR1L	-5.71	8	569	-1.94	0.0261	0.828	0.974	17483	1
BSCL2	-5.71	8	570	-1.94	0.0261	0.828	0.974	17482	1
ZNF554	-5.7	8	571	-1.94	0.0262	0.829	0.974	17481	1
SPATA25	-5.69	8	572	-1.94	0.0264	0.833	0.974	17480	1
GMNN	-5.69	8	573	-1.94	0.0264	0.833	0.974	17479	1
HTRA4	-5.68	8	574	-1.93	0.0265	0.834	0.973	17478	1
NOM1	-5.67	8	575	-1.93	0.0267	0.836	0.973	17477	1
NPVF	-4.91	6	576	-1.93	0.0267	0.836	0.973	17476	1
GIPR	-5.66	8	577	-1.93	0.0268	0.839	0.973	17475	1
C9orf62	-5.65	8	578	-1.93	0.027	0.84	0.973	17474	1
NPDC1	-5.65	8	579	-1.93	0.027	0.84	0.973	17473	1
GNL3	-3.99	4	580	-1.93	0.027	0.84	0.973	17472	1
CCL17	-4.89	6	581	-1.93	0.0271	0.84	0.973	17471	1
EPHX1	-5.64	8	582	-1.92	0.0271	0.84	0.973	17470	1
BUB3	-4.46	5	583	-1.92	0.0271	0.84	0.973	17469	1
MAPT	-5.64	8	584	-1.92	0.0273	0.842	0.973	17468	1
PHLDA1	-5.63	8	585	-1.92	0.0274	0.842	0.973	17467	1
CAMK1G	-5.63	8	586	-1.92	0.0274	0.842	0.973	17466	1
GPR116	-5.62	8	587	-1.92	0.0275	0.842	0.973	17465	1
LMNA	-4.87	6	588	-1.92	0.0275	0.842	0.972	17464	1
LARS	-5.62	8	589	-1.92	0.0275	0.842	0.972	17463	1
C15orf37	-5.62	8	590	-1.92	0.0275	0.842	0.972	17462	1
KIR2DL1	-3.97	4	591	-1.92	0.0276	0.842	0.972	17461	1
KCNJ14	-5.61	8	592	-1.92	0.0277	0.844	0.972	17460	1
TERF2IP	-5.61	8	593	-1.92	0.0277	0.844	0.972	17459	1
RPS10	-4.85	6	594	-1.91	0.0278	0.844	0.972	17458	1
CUL3	-4.85	6	595	-1.91	0.0279	0.844	0.972	17457	1
ZNF324B	-5.6	8	596	-1.91	0.0279	0.844	0.972	17456	1
ACTR6	-4.43	5	597	-1.91	0.0279	0.844	0.972	17455	1
OR1N2	-5.59	8	598	-1.91	0.028	0.846	0.972	17454	1
COQ3	-5.58	8	599	-1.91	0.0282	0.85	0.972	17453	1
APBB1	-5.58	8	600	-1.91	0.0283	0.85	0.972	17452	1
CYB561	-5.57	8	601	-1.91	0.0283	0.85	0.972	17451	1
PSMB3	-3.93	4	602	-1.9	0.0285	0.853	0.972	17450	1
SEC14L3	-5.56	8	603	-1.9	0.0285	0.853	0.971	17449	1
NDUFA11	-5.56	8	604	-1.9	0.0285	0.853	0.971	17448	1
AKIP1	-5.55	8	605	-1.9	0.0286	0.853	0.971	17447	1
WWC2	-5.55	8	606	-1.9	0.0286	0.853	0.971	17446	1
CBX4	-5.54	8	607	-1.9	0.0288	0.856	0.971	17445	1
C10orf91	-5.54	8	608	-1.9	0.0289	0.856	0.971	17444	1
OR51I2	-5.54	8	609	-1.9	0.0289	0.856	0.971	17443	1
PRSS55	-5.53	8	610	-1.9	0.029	0.856	0.971	17442	1
KLK7	-5.53	8	611	-1.9	0.029	0.856	0.971	17441	1
VPS39	-5.53	8	612	-1.9	0.029	0.856	0.971	17440	1
ZNF836	-5.53	8	613	-1.89	0.0291	0.856	0.971	17439	1
RFK	-5.52	8	614	-1.89	0.0292	0.858	0.971	17438	1
ABR	-5.51	8	615	-1.89	0.0293	0.86	0.971	17437	1
GPLD1	-5.51	8	616	-1.89	0.0294	0.86	0.971	17436	1
F7	-5.51	8	617	-1.89	0.0294	0.86	0.971	17435	1
C9orf41	-5.15	7	618	-1.89	0.0295	0.86	0.971	17434	1
SETD1B	-5.5	8	619	-1.89	0.0296	0.86	0.97	17433	1
KIAA0513	-5.5	8	620	-1.89	0.0296	0.86	0.97	17432	1
VAMP2	-5.49	8	621	-1.89	0.0297	0.86	0.97	17431	1
URB1	-5.14	7	622	-1.89	0.0297	0.86	0.97	17430	1
PSMG3	-5.14	7	623	-1.88	0.0297	0.86	0.97	17429	1
ELL	-5.49	8	624	-1.88	0.0298	0.86	0.97	17428	1
UQCRQ	-5.49	8	625	-1.88	0.0298	0.86	0.97	17427	1
ACPP	-5.48	8	626	-1.88	0.0299	0.861	0.97	17426	1
GOLGA3	-5.13	7	627	-1.88	0.0299	0.861	0.97	17425	1
ALAS1	-5.47	8	628	-1.88	0.0302	0.865	0.97	17424	1
USP25	-5.47	8	629	-1.88	0.0302	0.865	0.97	17423	1
WISP2	-5.47	8	630	-1.88	0.0302	0.865	0.97	17422	1
SLC25A39	-5.46	8	631	-1.88	0.0302	0.865	0.97	17421	1
OR8A1	-5.46	8	632	-1.88	0.0303	0.865	0.97	17420	1
ASGR2	-5.45	8	633	-1.87	0.0304	0.865	0.97	17419	1
MATK	-5.45	8	634	-1.87	0.0305	0.865	0.97	17418	1
LAMTOR2	-5.45	8	635	-1.87	0.0306	0.865	0.969	17417	1
ZNF2	-5.44	8	636	-1.87	0.0306	0.865	0.969	17416	1
ARFGEF2	-5.44	8	637	-1.87	0.0307	0.865	0.969	17415	1
ATP12A	-5.44	8	638	-1.87	0.0307	0.865	0.969	17414	1
ARMC8	-5.44	8	639	-1.87	0.0307	0.865	0.969	17413	1
SMIM12	-5.43	8	640	-1.87	0.0308	0.865	0.969	17412	1
RPTOR	-5.43	8	641	-1.87	0.0308	0.865	0.969	17411	1
ELMO3	-5.43	8	642	-1.87	0.0308	0.865	0.969	17410	1
STK11IP	-5.43	8	643	-1.87	0.0309	0.865	0.969	17409	1
KBTBD11	-5.43	8	644	-1.87	0.0309	0.865	0.969	17408	1
LY6E	-5.43	8	645	-1.87	0.0309	0.865	0.969	17407	1
SNX13	-5.42	8	646	-1.87	0.031	0.865	0.969	17406	1
AARD	-5.42	8	647	-1.87	0.031	0.865	0.969	17405	1
PRKG2	-5.42	8	648	-1.87	0.031	0.865	0.969	17404	1
APOBEC3B	-5.42	8	649	-1.86	0.0311	0.865	0.969	17403	1
MGAT1	-5.41	8	650	-1.86	0.0311	0.865	0.969	17402	1
AMHR2	-5.41	8	651	-1.86	0.0312	0.865	0.969	17401	1
RNF13	-5.4	8	652	-1.86	0.0314	0.867	0.969	17400	1
LRP2	-5.39	8	653	-1.86	0.0315	0.867	0.968	17399	1
FUS	-5.39	8	654	-1.86	0.0315	0.867	0.968	17398	1
SV2B	-5.39	8	655	-1.86	0.0315	0.867	0.968	17397	1
RAP2C	-5.39	8	656	-1.86	0.0316	0.867	0.968	17396	1
PRL	-5.38	8	657	-1.86	0.0317	0.867	0.968	17395	1
MYH9	-5.38	8	658	-1.86	0.0317	0.867	0.968	17394	1
NFKBIA	-5.38	8	659	-1.86	0.0317	0.867	0.968	17393	1
C20orf24	-5.38	8	660	-1.86	0.0317	0.867	0.968	17392	1
DYNLL1	-2.69	2	661	-1.86	0.0317	0.867	0.968	17391	1
DHX16	-4.66	6	662	-1.85	0.0318	0.867	0.968	17390	1
FAM47A	-5.38	8	663	-1.85	0.0318	0.867	0.968	17389	1
ORC4	-5.37	8	664	-1.85	0.0319	0.868	0.968	17388	1
LIN28B	-5.36	8	665	-1.85	0.0321	0.872	0.968	17387	1
ABI3BP	-5.36	8	666	-1.85	0.0322	0.873	0.968	17386	1
MAD2L1	-5.01	7	667	-1.85	0.0322	0.873	0.968	17385	1
RAVER1	-5.35	8	668	-1.85	0.0324	0.875	0.968	17384	1
C15orf41	-5.34	8	669	-1.85	0.0324	0.876	0.968	17383	1
DSCC1	-5.33	8	670	-1.84	0.0327	0.88	0.967	17382	1
MED12	-5.33	8	671	-1.84	0.0327	0.88	0.967	17381	1
C17orf89	-5.32	8	672	-1.84	0.0328	0.88	0.967	17380	1
MOAP1	-5.32	8	673	-1.84	0.0329	0.88	0.967	17379	1
ACER1	-5.32	8	674	-1.84	0.0329	0.88	0.967	17378	1
CHAT	-5.32	8	675	-1.84	0.0329	0.88	0.967	17377	1
TIPARP	-5.32	8	676	-1.84	0.033	0.88	0.967	17376	1
UBTD1	-5.31	8	677	-1.84	0.0332	0.884	0.967	17375	1
HES3	-5.3	8	678	-1.84	0.0332	0.884	0.967	17374	1
TDG	-5.3	8	679	-1.83	0.0333	0.884	0.967	17373	1
GNPNAT1	-5.29	8	680	-1.83	0.0334	0.888	0.967	17372	1
ZYG11B	-5.29	8	681	-1.83	0.0335	0.888	0.967	17371	1
KLF16	-5.29	8	682	-1.83	0.0336	0.888	0.966	17370	1
KRT10	-5.28	8	683	-1.83	0.0336	0.889	0.966	17369	1
ITGBL1	-5.28	8	684	-1.83	0.0337	0.889	0.966	17368	1
OAS1	-5.27	8	685	-1.83	0.0338	0.889	0.966	17367	1
GNAS	-5.27	8	686	-1.83	0.0339	0.889	0.966	17366	1
MLF1IP	-5.27	8	687	-1.83	0.0339	0.889	0.966	17365	1
LPCAT2	-5.27	8	688	-1.83	0.034	0.889	0.966	17364	1
UBXN7	-5.27	8	689	-1.83	0.034	0.889	0.966	17363	1
RAB32	-5.26	8	690	-1.82	0.034	0.889	0.966	17362	1
OR5P3	-5.26	8	691	-1.82	0.034	0.889	0.966	17361	1
CPEB1	-5.26	8	692	-1.82	0.0341	0.889	0.966	17360	1
RNMTL1	-5.26	8	693	-1.82	0.0341	0.889	0.966	17359	1
STAM	-5.26	8	694	-1.82	0.0342	0.889	0.966	17358	1
BAG5	-5.25	8	695	-1.82	0.0342	0.889	0.966	17357	1
PPP1R9A	-5.25	8	696	-1.82	0.0343	0.89	0.966	17356	1
PNMA3	-5.25	8	697	-1.82	0.0344	0.89	0.966	17355	1
OR2A14	-5.24	8	698	-1.82	0.0344	0.89	0.966	17354	1
SPPL3	-5.24	8	699	-1.82	0.0345	0.891	0.966	17353	1
TMEM50B	-5.24	8	700	-1.82	0.0346	0.891	0.965	17352	1
FAM181B	-4.53	6	701	-1.82	0.0346	0.891	0.965	17351	1
VAMP3	-5.23	8	702	-1.82	0.0347	0.891	0.965	17350	1
BTG2	-5.23	8	703	-1.82	0.0347	0.891	0.965	17349	1
PDCL2	-5.23	8	704	-1.82	0.0348	0.891	0.965	17348	1
HS3ST3A1	-5.22	8	705	-1.81	0.0348	0.891	0.965	17347	1
FUCA1	-5.22	8	706	-1.81	0.0349	0.891	0.965	17346	1
WDR17	-5.22	8	707	-1.81	0.0349	0.891	0.965	17345	1
ESCO2	-5.21	8	708	-1.81	0.0351	0.895	0.965	17344	1
EGLN1	-5.2	8	709	-1.81	0.0353	0.895	0.965	17343	1
FAM153C	-2.6	2	710	-1.81	0.0353	0.895	0.965	17342	1
KIAA1324L	-5.2	8	711	-1.81	0.0353	0.895	0.965	17341	1
DNTTIP1	-5.19	8	712	-1.81	0.0355	0.895	0.964	17340	1
NOVA2	-5.19	8	713	-1.8	0.0356	0.895	0.964	17339	1
RNF8	-5.19	8	714	-1.8	0.0356	0.895	0.964	17338	1
HELT	-5.19	8	715	-1.8	0.0356	0.895	0.964	17337	1
ACSBG2	-5.18	8	716	-1.8	0.0357	0.895	0.964	17336	1
ZNF772	-5.18	8	717	-1.8	0.0358	0.895	0.964	17335	1
ACKR2	-5.17	8	718	-1.8	0.0358	0.895	0.964	17334	1
JUNB	-5.17	8	719	-1.8	0.0359	0.895	0.964	17333	1
MGST2	-5.17	8	720	-1.8	0.0359	0.895	0.964	17332	1
CRY1	-5.17	8	721	-1.8	0.036	0.895	0.964	17331	1
DDX39A	-5.17	8	722	-1.8	0.036	0.895	0.964	17330	1
GALNT18	-5.17	8	723	-1.8	0.036	0.895	0.964	17329	1
PSPH	-5.17	8	724	-1.8	0.036	0.895	0.964	17328	1
SLC39A11	-5.17	8	725	-1.8	0.036	0.895	0.964	17327	1
OR2AJ1	-5.17	8	726	-1.8	0.036	0.895	0.964	17326	1
SCO2	-5.16	8	727	-1.8	0.036	0.895	0.964	17325	1
UBTF	-4.07	5	728	-1.8	0.0363	0.899	0.964	17324	1
MLYCD	-5.14	8	729	-1.79	0.0365	0.902	0.964	17323	1
ANKRD33B	-5.14	8	730	-1.79	0.0365	0.902	0.964	17322	1
MYH7B	-5.14	8	731	-1.79	0.0365	0.902	0.963	17321	1
ZNF804A	-5.14	8	732	-1.79	0.0366	0.902	0.963	17320	1
SPAG8	-5.14	8	733	-1.79	0.0366	0.902	0.963	17319	1
GDF7	-5.13	8	734	-1.79	0.0368	0.904	0.963	17318	1
CDH18	-5.13	8	735	-1.79	0.0368	0.905	0.963	17317	1
WASF2	-5.12	8	736	-1.79	0.0371	0.906	0.963	17316	1
DEFB123	-5.12	8	737	-1.79	0.0371	0.906	0.963	17315	1
HELLS	-5.11	8	738	-1.78	0.0372	0.906	0.963	17314	1
PRLHR	-5.11	8	739	-1.78	0.0372	0.906	0.963	17313	1
COQ10B	-5.11	8	740	-1.78	0.0373	0.906	0.963	17312	1
CENPO	-5.11	8	741	-1.78	0.0373	0.906	0.963	17311	1
CENPB	-5.11	8	742	-1.78	0.0373	0.906	0.963	17310	1
SOX7	-5.1	8	743	-1.78	0.0373	0.906	0.963	17309	1
NGRN	-5.1	8	744	-1.78	0.0374	0.907	0.963	17308	1
PSMB4	-4.77	7	745	-1.78	0.0375	0.908	0.962	17307	1
C4orf21	-5.09	8	746	-1.78	0.0375	0.908	0.962	17306	1
DLGAP4	-5.09	8	747	-1.78	0.0376	0.909	0.962	17305	1
NCALD	-5.09	8	748	-1.78	0.0376	0.909	0.962	17304	1
ATG16L2	-5.08	8	749	-1.78	0.0377	0.909	0.962	17303	1
MT4	-4.4	6	750	-1.78	0.0378	0.909	0.962	17302	1
BNIP3	-5.08	8	751	-1.78	0.0379	0.909	0.962	17301	1
COMMD3	-4.39	6	752	-1.77	0.038	0.909	0.962	17300	1
PRMT5	-4	5	753	-1.77	0.0382	0.909	0.962	17299	1
TAGLN	-5.06	8	754	-1.77	0.0383	0.909	0.962	17298	1
UQCRFS1	-5.06	8	755	-1.77	0.0383	0.909	0.962	17297	1
HERPUD1	-4.73	7	756	-1.77	0.0383	0.909	0.962	17296	1
CCDC9	-5.06	8	757	-1.77	0.0383	0.909	0.962	17295	1
PSMB2	-4	5	758	-1.77	0.0383	0.909	0.962	17294	1
ARRDC4	-5.06	8	759	-1.77	0.0384	0.909	0.962	17293	1
ANO2	-5.05	8	760	-1.77	0.0384	0.909	0.962	17292	1
VPS13A	-5.04	8	761	-1.77	0.0386	0.909	0.961	17291	1
CDIP1	-5.04	8	762	-1.77	0.0387	0.909	0.961	17290	1
MLEC	-5.04	8	763	-1.77	0.0388	0.909	0.961	17289	1
MCM7	-5.04	8	764	-1.76	0.0388	0.909	0.961	17288	1
WDR87	-5.03	8	765	-1.76	0.0389	0.909	0.961	17287	1
VPS29	-5.03	8	766	-1.76	0.0389	0.909	0.961	17286	1
PLEKHH1	-5.03	8	767	-1.76	0.0389	0.909	0.961	17285	1
VENTX	-5.03	8	768	-1.76	0.0389	0.909	0.961	17284	1
AMN1	-5.03	8	769	-1.76	0.039	0.909	0.961	17283	1
ZNF830	-4.35	6	770	-1.76	0.039	0.909	0.961	17282	1
CD99L2	-4.7	7	771	-1.76	0.0391	0.909	0.961	17281	1
ORC3	-4.7	7	772	-1.76	0.0391	0.909	0.961	17280	1
HIST1H2BK	-4.35	6	773	-1.76	0.0391	0.909	0.961	17279	1
B3GAT2	-5.02	8	774	-1.76	0.0392	0.909	0.961	17278	1
PCIF1	-5.01	8	775	-1.76	0.0393	0.909	0.961	17277	1
ELMOD2	-4.69	7	776	-1.76	0.0393	0.909	0.961	17276	1
ZSCAN31	-5.01	8	777	-1.76	0.0394	0.909	0.961	17275	1
CXXC1	-5.01	8	778	-1.76	0.0395	0.909	0.961	17274	1
CCDC96	-5.01	8	779	-1.76	0.0395	0.909	0.961	17273	1
NANP	-5	8	780	-1.76	0.0396	0.909	0.96	17272	1
AAK1	-5	8	781	-1.75	0.0396	0.909	0.96	17271	1
KHSRP	-4.67	7	782	-1.75	0.0397	0.909	0.96	17270	1
VMA21	-5	8	783	-1.75	0.0397	0.909	0.96	17269	1
OXR1	-4.99	8	784	-1.75	0.0397	0.909	0.96	17268	1
TOMM40	-4.67	7	785	-1.75	0.0397	0.909	0.96	17267	1
FGF21	-4.99	8	786	-1.75	0.0398	0.909	0.96	17266	1
NDUFB11	-4.99	8	787	-1.75	0.0398	0.909	0.96	17265	1
UST	-4.98	8	788	-1.75	0.04	0.909	0.96	17264	1
TCERG1	-4.98	8	789	-1.75	0.0401	0.909	0.96	17263	1
GFRA2	-4.98	8	790	-1.75	0.0401	0.909	0.96	17262	1
CD52	-4.31	6	791	-1.75	0.0401	0.909	0.96	17261	1
REXO4	-4.98	8	792	-1.75	0.0401	0.909	0.96	17260	1
GOLPH3L	-4.98	8	793	-1.75	0.0402	0.909	0.96	17259	1
PREX1	-4.97	8	794	-1.75	0.0402	0.909	0.96	17258	1
ZHX1	-4.97	8	795	-1.75	0.0402	0.909	0.96	17257	1
PPIC	-4.97	8	796	-1.75	0.0402	0.909	0.96	17256	1
CASS4	-4.97	8	797	-1.75	0.0402	0.909	0.96	17255	1
BRD7	-4.97	8	798	-1.75	0.0403	0.909	0.96	17254	1
HNF4A	-4.97	8	799	-1.75	0.0403	0.909	0.96	17253	1
SORBS1	-4.96	8	800	-1.75	0.0405	0.909	0.96	17252	1
SSR3	-4.96	8	801	-1.75	0.0405	0.909	0.96	17251	1
FOXK2	-4.64	7	802	-1.74	0.0406	0.909	0.959	17250	1
TFF2	-4.96	8	803	-1.74	0.0406	0.909	0.959	17249	1
DECR2	-4.96	8	804	-1.74	0.0406	0.909	0.959	17248	1
RAD51	-4.96	8	805	-1.74	0.0406	0.909	0.959	17247	1
ZNF791	-4.95	8	806	-1.74	0.0406	0.909	0.959	17246	1
C21orf59	-4.28	6	807	-1.74	0.0409	0.909	0.959	17245	1
EXOSC7	-4.28	6	808	-1.74	0.0409	0.909	0.959	17244	1
ATP6V0A2	-4.94	8	809	-1.74	0.0409	0.909	0.959	17243	1
PGBD2	-4.94	8	810	-1.74	0.041	0.909	0.959	17242	1
CTC1	-4.94	8	811	-1.74	0.041	0.909	0.959	17241	1
TP53	-4.94	8	812	-1.74	0.041	0.909	0.959	17240	1
PRSS48	-4.94	8	813	-1.74	0.0411	0.909	0.959	17239	1
PSMD11	-4.93	8	814	-1.74	0.0411	0.909	0.959	17238	1
NDUFAB1	-3.9	5	815	-1.74	0.0412	0.909	0.959	17237	1
CDKN2AIPNL	-4.93	8	816	-1.74	0.0412	0.909	0.959	17236	1
RBBP8NL	-4.93	8	817	-1.74	0.0412	0.909	0.959	17235	1
ARF3	-4.93	8	818	-1.74	0.0412	0.909	0.959	17234	1
CEBPA	-4.93	8	819	-1.74	0.0412	0.909	0.959	17233	1
EEF2K	-4.93	8	820	-1.74	0.0413	0.909	0.959	17232	1
TPR	-4.92	8	821	-1.73	0.0415	0.912	0.958	17231	1
SLC20A2	-4.91	8	822	-1.73	0.0416	0.912	0.958	17230	1
FRMD6	-4.91	8	823	-1.73	0.0416	0.912	0.958	17229	1
CMSS1	-4.9	8	824	-1.73	0.0419	0.915	0.958	17228	1
TCF23	-4.9	8	825	-1.73	0.0419	0.915	0.958	17227	1
PPOX	-4.24	6	826	-1.73	0.0421	0.915	0.958	17226	1
NUMA1	-4.89	8	827	-1.73	0.0421	0.915	0.958	17225	1
VWA3B	-4.89	8	828	-1.73	0.0422	0.915	0.958	17224	1
HSPB3	-4.88	8	829	-1.72	0.0423	0.915	0.958	17223	1
KATNB1	-4.88	8	830	-1.72	0.0423	0.915	0.958	17222	1
ABCB7	-4.88	8	831	-1.72	0.0423	0.915	0.958	17221	1
MON1B	-4.88	8	832	-1.72	0.0423	0.915	0.958	17220	1
ARFGAP1	-4.88	8	833	-1.72	0.0424	0.915	0.958	17219	1
ATP6V1A	-3.45	4	834	-1.72	0.0424	0.915	0.958	17218	1
RNF6	-4.88	8	835	-1.72	0.0424	0.915	0.958	17217	1
ATP6V1D	-4.88	8	836	-1.72	0.0424	0.915	0.958	17216	1
DNM1L	-4.87	8	837	-1.72	0.0426	0.918	0.957	17215	1
WNT9A	-4.87	8	838	-1.72	0.0427	0.918	0.957	17214	1
BSX	-4.87	8	839	-1.72	0.0427	0.918	0.957	17213	1
GPR19	-4.86	8	840	-1.72	0.0428	0.919	0.957	17212	1
FAM200B	-4.86	8	841	-1.72	0.0429	0.92	0.957	17211	1
ATF7IP2	-4.86	8	842	-1.72	0.043	0.921	0.957	17210	1
GLRX5	-4.85	8	843	-1.72	0.043	0.921	0.957	17209	1
RNPEP	-4.85	8	844	-1.72	0.0431	0.921	0.957	17208	1
BLCAP	-4.85	8	845	-1.71	0.0432	0.921	0.957	17207	1
ULBP2	-3.42	4	846	-1.71	0.0433	0.921	0.957	17206	1
LIMA1	-4.84	8	847	-1.71	0.0433	0.921	0.957	17205	1
2022-03-09	-4.84	8	848	-1.71	0.0433	0.921	0.957	17204	1
CLEC10A	-4.84	8	849	-1.71	0.0433	0.921	0.957	17203	1
MAPK3	-4.84	8	850	-1.71	0.0434	0.922	0.957	17202	1
SEC61A1	-4.52	7	851	-1.71	0.0436	0.924	0.956	17201	1
MRPL44	-4.83	8	852	-1.71	0.0436	0.924	0.956	17200	1
GDF5OS	-4.83	8	853	-1.71	0.0437	0.925	0.956	17199	1
LRRC10	-4.82	8	854	-1.71	0.0438	0.925	0.956	17198	1
GCNT7	-4.81	8	855	-1.71	0.044	0.926	0.956	17197	1
IMPA1	-4.81	8	856	-1.71	0.044	0.926	0.956	17196	1
RIC8B	-4.81	8	857	-1.71	0.044	0.926	0.956	17195	1
FBRSL1	-4.81	8	858	-1.71	0.044	0.926	0.956	17194	1
PHF23	-4.81	8	859	-1.7	0.0441	0.927	0.956	17193	1
SIK1	-4.81	8	860	-1.7	0.0442	0.927	0.956	17192	1
OR4E2	-4.8	8	861	-1.7	0.0444	0.931	0.956	17191	1
SNX30	-4.79	8	862	-1.7	0.0445	0.931	0.956	17190	1
CAMK2N1	-4.79	8	863	-1.7	0.0447	0.934	0.955	17189	1
OR2M3	-3.38	4	864	-1.7	0.0447	0.934	0.955	17188	1
C12orf23	-4.78	8	865	-1.7	0.0447	0.934	0.955	17187	1
CAPN15	-4.77	8	866	-1.7	0.045	0.934	0.955	17186	1
CD300A	-4.77	8	867	-1.7	0.045	0.934	0.955	17185	1
EOMES	-4.77	8	868	-1.69	0.0451	0.934	0.955	17184	1
LSM12	-4.77	8	869	-1.69	0.0451	0.934	0.955	17183	1
ZXDC	-4.77	8	870	-1.69	0.0451	0.934	0.955	17182	1
CBX1	-4.77	8	871	-1.69	0.0451	0.934	0.955	17181	1
PAXBP1	-4.77	8	872	-1.69	0.0452	0.935	0.955	17180	1
EIF4E	-4.76	8	873	-1.69	0.0454	0.937	0.955	17179	1
SAMD10	-4.76	8	874	-1.69	0.0454	0.937	0.955	17178	1
COQ10A	-4.12	6	875	-1.69	0.0455	0.937	0.955	17177	1
ANKRD27	-4.75	8	876	-1.69	0.0455	0.937	0.955	17176	1
SESTD1	-4.75	8	877	-1.69	0.0456	0.937	0.954	17175	1
SART1	-4.75	8	878	-1.69	0.0456	0.937	0.954	17174	1
SRP68	-4.44	7	879	-1.69	0.0456	0.937	0.954	17173	1
CDC42EP5	-4.74	8	880	-1.69	0.0458	0.937	0.954	17172	1
MRPL18	-4.1	6	881	-1.69	0.0459	0.937	0.954	17171	1
DYNC1LI2	-4.74	8	882	-1.69	0.0459	0.937	0.954	17170	1
PRDM8	-4.74	8	883	-1.69	0.0459	0.937	0.954	17169	1
CABLES2	-4.73	8	884	-1.69	0.046	0.937	0.954	17168	1
MCM4	-4.73	8	885	-1.68	0.0461	0.937	0.954	17167	1
SLMO2	-4.72	8	886	-1.68	0.0462	0.937	0.954	17166	1
KLHL38	-4.72	8	887	-1.68	0.0464	0.937	0.954	17165	1
TDRD6	-4.72	8	888	-1.68	0.0464	0.937	0.954	17164	1
C1orf35	-4.72	8	889	-1.68	0.0464	0.937	0.954	17163	1
HTRA1	-4.71	8	890	-1.68	0.0465	0.937	0.954	17162	1
NDUFS4	-4.71	8	891	-1.68	0.0465	0.937	0.953	17161	1
UGT3A2	-4.71	8	892	-1.68	0.0466	0.937	0.953	17160	1
SRRT	-4.71	8	893	-1.68	0.0467	0.937	0.953	17159	1
P2RY13	-4.07	6	894	-1.68	0.0468	0.937	0.953	17158	1
SLC17A8	-4.7	8	895	-1.68	0.0468	0.937	0.953	17157	1
SNAPC1	-4.4	7	896	-1.68	0.0468	0.937	0.953	17156	1
RBM18	-4.7	8	897	-1.68	0.0468	0.937	0.953	17155	1
ABCB9	-4.7	8	898	-1.68	0.0468	0.937	0.953	17154	1
FOXP2	-4.7	8	899	-1.68	0.0469	0.937	0.953	17153	1
MRPS31	-4.7	8	900	-1.68	0.0469	0.937	0.953	17152	1
NR0B1	-4.7	8	901	-1.68	0.0469	0.937	0.953	17151	1
GLCCI1	-4.7	8	902	-1.68	0.047	0.937	0.953	17150	1
PCBP3	-4.7	8	903	-1.68	0.047	0.937	0.953	17149	1
RBX1	-4.06	6	904	-1.67	0.047	0.937	0.953	17148	1
LCE3C	-4.69	8	905	-1.67	0.047	0.937	0.953	17147	1
KCNG2	-4.69	8	906	-1.67	0.0471	0.937	0.953	17146	1
GTF2E1	-4.69	8	907	-1.67	0.0471	0.937	0.953	17145	1
ZNF385D	-4.69	8	908	-1.67	0.0471	0.937	0.953	17144	1
GJC2	-4.67	8	909	-1.67	0.0475	0.94	0.952	17143	1
SHARPIN	-4.67	8	910	-1.67	0.0475	0.94	0.952	17142	1
CD300C	-4.67	8	911	-1.67	0.0476	0.94	0.952	17141	1
POLR3E	-4.67	8	912	-1.67	0.0476	0.94	0.952	17140	1
SYNE3	-4.67	8	913	-1.67	0.0477	0.94	0.952	17139	1
HAPLN4	-4.67	8	914	-1.67	0.0478	0.94	0.952	17138	1
NDUFA6	-4.66	8	915	-1.67	0.0478	0.94	0.952	17137	1
STPG2	-4.66	8	916	-1.67	0.0478	0.94	0.952	17136	1
ISCU	-4.36	7	917	-1.67	0.0479	0.94	0.952	17135	1
NARG2	-4.66	8	918	-1.67	0.0479	0.94	0.952	17134	1
ARHGEF15	-4.66	8	919	-1.67	0.0479	0.94	0.952	17133	1
RTP3	-4.66	8	920	-1.67	0.0479	0.94	0.952	17132	1
MED26	-4.66	8	921	-1.66	0.048	0.941	0.952	17131	1
UQCR10	-4.65	8	922	-1.66	0.0482	0.943	0.952	17130	1
COLEC11	-4.65	8	923	-1.66	0.0483	0.944	0.952	17129	1
SHISA3	-4.64	8	924	-1.66	0.0483	0.944	0.952	17128	1
HLA-DPB1	-4.64	8	925	-1.66	0.0485	0.946	0.952	17127	1
TNFRSF21	-4.01	6	926	-1.66	0.0486	0.946	0.951	17126	1
LAMC3	-4.63	8	927	-1.66	0.0486	0.946	0.951	17125	1
RGS8	-4.63	8	928	-1.66	0.0487	0.947	0.951	17124	1
TYW3	-4.63	8	929	-1.66	0.0488	0.947	0.951	17123	1
CEP19	-4.62	8	930	-1.66	0.0488	0.947	0.951	17122	1
ERF	-4.62	8	931	-1.66	0.0488	0.947	0.951	17121	1
PIP5K1A	-4.62	8	932	-1.65	0.049	0.948	0.951	17120	1
PDE9A	-4.62	8	933	-1.65	0.049	0.948	0.951	17119	1
2022-09-02	-4.61	8	934	-1.65	0.0491	0.948	0.951	17118	1
LIN9	-4.32	7	935	-1.65	0.0491	0.948	0.951	17117	1
HIST1H2BE	-2.31	2	936	-1.65	0.0492	0.948	0.951	17116	1
ABCC1	-4.61	8	937	-1.65	0.0492	0.948	0.951	17115	1
APLP1	-4.61	8	938	-1.65	0.0493	0.948	0.951	17114	1
MANBAL	-4.6	8	939	-1.65	0.0494	0.948	0.951	17113	1
KIAA0930	-4.6	8	940	-1.65	0.0494	0.948	0.951	17112	1
TENM3	-4.6	8	941	-1.65	0.0494	0.948	0.951	17111	1
WBP1L	-4.6	8	942	-1.65	0.0495	0.948	0.951	17110	1
FHAD1	-4.6	8	943	-1.65	0.0495	0.948	0.95	17109	1
TAF12	-4.6	8	944	-1.65	0.0496	0.948	0.95	17108	1
CD1B	-4.59	8	945	-1.65	0.0497	0.949	0.95	17107	1
ZCCHC3	-4.58	8	946	-1.64	0.05	0.954	0.95	17106	1
ZMYM3	-4.58	8	947	-1.64	0.0501	0.954	0.95	17105	1
TRIM65	-4.57	8	948	-1.64	0.0503	0.958	0.95	17104	1
KIFC1	-4.57	8	949	-1.64	0.0504	0.958	0.95	17103	1
UGT2A1	-4.56	8	950	-1.64	0.0504	0.958	0.95	17102	1
DYNLT3	-4.56	8	951	-1.64	0.0505	0.958	0.95	17101	1
GNA12	-4.56	8	952	-1.64	0.0506	0.958	0.949	17100	1
GIF	-4.56	8	953	-1.64	0.0506	0.958	0.949	17099	1
IQCJ	-4.56	8	954	-1.64	0.0506	0.958	0.949	17098	1
HIST3H2BB	-4.55	8	955	-1.64	0.0507	0.959	0.949	17097	1
CCDC22	-4.54	8	956	-1.64	0.051	0.962	0.949	17096	1
CXorf56	-4.54	8	957	-1.63	0.051	0.962	0.949	17095	1
SLC43A3	-4.54	8	958	-1.63	0.0511	0.962	0.949	17094	1
RHEB	-4.54	8	959	-1.63	0.0511	0.962	0.949	17093	1
EPHA2	-4.53	8	960	-1.63	0.0513	0.964	0.949	17092	1
CAMK1D	-4.53	8	961	-1.63	0.0513	0.964	0.949	17091	1
C4orf19	-4.53	8	962	-1.63	0.0515	0.967	0.948	17090	1
STX16	-4.52	8	963	-1.63	0.0516	0.967	0.948	17089	1
FAM117A	-4.52	8	964	-1.63	0.0518	0.97	0.948	17088	1
GPBP1	-4.5	8	965	-1.62	0.0522	0.973	0.948	17087	1
GLT1D1	-4.5	8	966	-1.62	0.0522	0.973	0.948	17086	1
NCOA4	-4.5	8	967	-1.62	0.0523	0.973	0.948	17085	1
KCNE1L	-4.5	8	968	-1.62	0.0523	0.973	0.948	17084	1
NDRG4	-4.49	8	969	-1.62	0.0525	0.973	0.947	17083	1
OR4A16	-4.49	8	970	-1.62	0.0525	0.973	0.947	17082	1
GTSF1L	-4.49	8	971	-1.62	0.0525	0.973	0.947	17081	1
C17orf75	-4.48	8	972	-1.62	0.0527	0.973	0.947	17080	1
TMEM43	-4.48	8	973	-1.62	0.0527	0.973	0.947	17079	1
CPSF4	-4.48	8	974	-1.62	0.0527	0.973	0.947	17078	1
HES2	-4.48	8	975	-1.62	0.0527	0.973	0.947	17077	1
OR1D2	-4.48	8	976	-1.62	0.0528	0.973	0.947	17076	1
SULT1C4	-4.48	8	977	-1.62	0.0528	0.973	0.947	17075	1
MED10	-4.48	8	978	-1.62	0.0528	0.973	0.947	17074	1
PLA2G5	-4.48	8	979	-1.62	0.0529	0.973	0.947	17073	1
CD248	-4.47	8	980	-1.62	0.053	0.973	0.947	17072	1
C5orf45	-4.47	8	981	-1.62	0.0531	0.973	0.947	17071	1
TMEM189	-4.47	8	982	-1.62	0.0531	0.973	0.947	17070	1
NDUFA2	-4.47	8	983	-1.62	0.0531	0.973	0.947	17069	1
FOXA1	-4.47	8	984	-1.62	0.0531	0.973	0.947	17068	1
TUBB3	-4.47	8	985	-1.62	0.0531	0.973	0.947	17067	1
PMP22	-4.47	8	986	-1.61	0.0532	0.973	0.947	17066	1
IMPAD1	-4.46	8	987	-1.61	0.0533	0.974	0.947	17065	1
CHRNB1	-4.46	8	988	-1.61	0.0533	0.974	0.947	17064	1
ATP6V1F	-4.46	8	989	-1.61	0.0534	0.974	0.947	17063	1
DAP3	-4.17	7	990	-1.61	0.0534	0.974	0.947	17062	1
LAMTOR3	-4.45	8	991	-1.61	0.0536	0.976	0.946	17061	1
ADAM10	-4.45	8	992	-1.61	0.0537	0.977	0.946	17060	1
TGFB1	-4.45	8	993	-1.61	0.0538	0.977	0.946	17059	1
KIF11	-3.14	4	994	-1.61	0.0541	0.979	0.946	17058	1
ASF1B	-4.43	8	995	-1.6	0.0543	0.979	0.946	17057	1
LGALS4	-4.42	8	996	-1.6	0.0545	0.979	0.946	17056	1
ZNF860	-3.13	4	997	-1.6	0.0545	0.979	0.946	17055	1
SLC9A5	-4.42	8	998	-1.6	0.0545	0.979	0.946	17054	1
OR2AT4	-4.42	8	999	-1.6	0.0545	0.979	0.945	17053	1
SPEF1	-4.42	8	1000	-1.6	0.0546	0.979	0.945	17052	1
ARHGAP28	-4.41	8	1001	-1.6	0.0547	0.979	0.945	17051	1
TPK1	-4.41	8	1002	-1.6	0.0547	0.979	0.945	17050	1
GPR126	-4.41	8	1003	-1.6	0.0547	0.979	0.945	17049	1
RNF216	-4.41	8	1004	-1.6	0.0548	0.979	0.945	17048	1
EIF4E2	-4.41	8	1005	-1.6	0.0549	0.979	0.945	17047	1
BTBD2	-4.41	8	1006	-1.6	0.0549	0.979	0.945	17046	1
SEC61B	-4.41	8	1007	-1.6	0.0549	0.979	0.945	17045	1
UBE2V1	-2.2	2	1008	-1.6	0.055	0.979	0.945	17044	1
MAFG	-4.4	8	1009	-1.6	0.055	0.979	0.945	17043	1
SGSM1	-4.4	8	1010	-1.6	0.055	0.979	0.945	17042	1
PCYT2	-4.4	8	1011	-1.6	0.0551	0.979	0.945	17041	1
TBK1	-4.4	8	1012	-1.6	0.0551	0.979	0.945	17040	1
SIAH3	-4.4	8	1013	-1.6	0.0552	0.979	0.945	17039	1
KIAA0196	-4.4	8	1014	-1.6	0.0552	0.979	0.945	17038	1
KIFAP3	-4.4	8	1015	-1.6	0.0552	0.979	0.945	17037	1
ENTPD7	-4.4	8	1016	-1.6	0.0552	0.979	0.945	17036	1
HIST1H4L	-3.81	6	1017	-1.6	0.0552	0.979	0.945	17035	1
RAB27B	-4.4	8	1018	-1.6	0.0552	0.979	0.945	17034	1
DDX11	-3.81	6	1019	-1.6	0.0553	0.979	0.945	17033	1
DNAJC5G	-4.39	8	1020	-1.6	0.0553	0.979	0.945	17032	1
DIRAS3	-4.39	8	1021	-1.59	0.0554	0.979	0.945	17031	1
POMGNT1	-4.39	8	1022	-1.59	0.0555	0.979	0.945	17030	1
C4BPB	-4.39	8	1023	-1.59	0.0555	0.979	0.945	17029	1
GGT7	-4.38	8	1024	-1.59	0.0556	0.979	0.944	17028	1
SSTR5	-4.38	8	1025	-1.59	0.0556	0.98	0.944	17027	1
SMARCC2	-4.38	8	1026	-1.59	0.0557	0.981	0.944	17026	1
MRGPRF	-3.79	6	1027	-1.59	0.0559	0.982	0.944	17025	1
ARHGEF10	-4.37	8	1028	-1.59	0.0559	0.982	0.944	17024	1
PAICS	-4.37	8	1029	-1.59	0.0561	0.982	0.944	17023	1
ZNF175	-4.37	8	1030	-1.59	0.0561	0.982	0.944	17022	1
SLC4A10	-4.36	8	1031	-1.59	0.0562	0.982	0.944	17021	1
PPCS	-4.36	8	1032	-1.59	0.0562	0.982	0.944	17020	1
IL20RB	-4.36	8	1033	-1.59	0.0563	0.982	0.944	17019	1
TRAF2	-4.36	8	1034	-1.59	0.0564	0.982	0.944	17018	1
ACSS1	-4.36	8	1035	-1.59	0.0564	0.982	0.944	17017	1
EFS	-4.35	8	1036	-1.59	0.0565	0.982	0.944	17016	1
MPLKIP	-4.35	8	1037	-1.58	0.0565	0.982	0.943	17015	1
BCAS4	-4.35	8	1038	-1.58	0.0565	0.982	0.943	17014	1
DIP2A	-4.35	8	1039	-1.58	0.0567	0.982	0.943	17013	1
SYCP2	-4.34	8	1040	-1.58	0.0568	0.982	0.943	17012	1
SLIT2	-4.34	8	1041	-1.58	0.0569	0.982	0.943	17011	1
PNPLA6	-4.34	8	1042	-1.58	0.057	0.982	0.943	17010	1
ACLY	-4.05	7	1043	-1.58	0.057	0.982	0.943	17009	1
COX11	-4.33	8	1044	-1.58	0.0571	0.982	0.943	17008	1
CPA6	-4.33	8	1045	-1.58	0.0572	0.982	0.943	17007	1
GALR3	-4.33	8	1046	-1.58	0.0572	0.982	0.943	17006	1
ZSCAN21	-4.33	8	1047	-1.58	0.0573	0.982	0.943	17005	1
CLEC3B	-4.33	8	1048	-1.58	0.0573	0.982	0.943	17004	1
TGM4	-4.32	8	1049	-1.58	0.0574	0.982	0.943	17003	1
HMGCR	-3.41	5	1050	-1.58	0.0576	0.982	0.942	17002	1
TFB1M	-4.31	8	1051	-1.57	0.0577	0.982	0.942	17001	1
OR10H3	-4.31	8	1052	-1.57	0.0578	0.982	0.942	17000	1
COMMD4	-4.31	8	1053	-1.57	0.0578	0.982	0.942	16999	1
TMEM179	-4.31	8	1054	-1.57	0.0578	0.982	0.942	16998	1
DOCK3	-4.31	8	1055	-1.57	0.0578	0.982	0.942	16997	1
KIAA0247	-4.31	8	1056	-1.57	0.0578	0.982	0.942	16996	1
VPS51	-4.31	8	1057	-1.57	0.0578	0.982	0.942	16995	1
AP1S3	-4.31	8	1058	-1.57	0.0579	0.982	0.942	16994	1
SLC39A13	-4.3	8	1059	-1.57	0.058	0.982	0.942	16993	1
BRI3	-4.3	8	1060	-1.57	0.058	0.982	0.942	16992	1
NUSAP1	-4.3	8	1061	-1.57	0.058	0.982	0.942	16991	1
ADCYAP1	-4.3	8	1062	-1.57	0.0582	0.982	0.942	16990	1
SCAMP4	-4.29	8	1063	-1.57	0.0584	0.982	0.942	16989	1
SH3BP5	-4.29	8	1064	-1.57	0.0585	0.982	0.942	16988	1
PPP1R1C	-4.29	8	1065	-1.57	0.0585	0.982	0.941	16987	1
GKN2	-4.29	8	1066	-1.57	0.0585	0.982	0.941	16986	1
ABHD15	-4.29	8	1067	-1.57	0.0585	0.982	0.941	16985	1
MAFF	-4.28	8	1068	-1.57	0.0586	0.982	0.941	16984	1
FOXO1	-4.28	8	1069	-1.57	0.0586	0.982	0.941	16983	1
STK31	-4.28	8	1070	-1.57	0.0587	0.982	0.941	16982	1
LENEP	-4.28	8	1071	-1.57	0.0587	0.982	0.941	16981	1
DDX46	-3.38	5	1072	-1.56	0.0588	0.982	0.941	16980	1
HNRNPAB	-4.28	8	1073	-1.56	0.0588	0.982	0.941	16979	1
SH3BGRL2	-4.27	8	1074	-1.56	0.0589	0.982	0.941	16978	1
CLPS	-4.27	8	1075	-1.56	0.0589	0.982	0.941	16977	1
NLRP9	-4.27	8	1076	-1.56	0.059	0.982	0.941	16976	1
CCM2	-4.27	8	1077	-1.56	0.0591	0.982	0.941	16975	1
CNN2	-4.27	8	1078	-1.56	0.0591	0.982	0.941	16974	1
THAP4	-3.99	7	1079	-1.56	0.0593	0.982	0.941	16973	1
NDUFS2	-4.26	8	1080	-1.56	0.0593	0.982	0.941	16972	1
ZC3H18	-3.69	6	1081	-1.56	0.0594	0.982	0.941	16971	1
MRPS18B	-4.26	8	1082	-1.56	0.0595	0.982	0.941	16970	1
SYNPO2	-4.25	8	1083	-1.56	0.0595	0.982	0.94	16969	1
CHI3L2	-4.25	8	1084	-1.56	0.0596	0.982	0.94	16968	1
UTRN	-4.25	8	1085	-1.56	0.0596	0.982	0.94	16967	1
UPK3BL	-3.98	7	1086	-1.56	0.0597	0.982	0.94	16966	1
SEPHS2	-4.25	8	1087	-1.56	0.0598	0.982	0.94	16965	1
RNF144A	-4.24	8	1088	-1.56	0.0599	0.982	0.94	16964	1
ATG14	-4.24	8	1089	-1.56	0.0599	0.982	0.94	16963	1
CHST13	-4.24	8	1090	-1.56	0.06	0.982	0.94	16962	1
LNX2	-4.23	8	1091	-1.55	0.0601	0.982	0.94	16961	1
PICALM	-4.23	8	1092	-1.55	0.0602	0.982	0.94	16960	1
ZC3H12C	-4.23	8	1093	-1.55	0.0603	0.982	0.94	16959	1
NF2	-4.23	8	1094	-1.55	0.0603	0.982	0.94	16958	1
KRT16	-4.23	8	1095	-1.55	0.0603	0.982	0.94	16957	1
AP1AR	-4.23	8	1096	-1.55	0.0603	0.982	0.94	16956	1
C5orf42	-4.23	8	1097	-1.55	0.0604	0.982	0.94	16955	1
KRTAP10-5	-2.99	4	1098	-1.55	0.0605	0.982	0.94	16954	1
ESR1	-4.22	8	1099	-1.55	0.0605	0.982	0.94	16953	1
MCM9	-4.22	8	1100	-1.55	0.0607	0.982	0.939	16952	1
MRPS12	-3.94	7	1101	-1.55	0.0607	0.982	0.939	16951	1
PPP2R2B	-4.21	8	1102	-1.55	0.0609	0.982	0.939	16950	1
TPP2	-4.21	8	1103	-1.55	0.0609	0.982	0.939	16949	1
GPR180	-4.21	8	1104	-1.55	0.061	0.982	0.939	16948	1
HIGD2A	-4.2	8	1105	-1.55	0.0611	0.982	0.939	16947	1
GXYLT2	-4.2	8	1106	-1.54	0.0612	0.982	0.939	16946	1
AURKC	-4.2	8	1107	-1.54	0.0612	0.982	0.939	16945	1
PGLS	-3.64	6	1108	-1.54	0.0613	0.982	0.939	16944	1
KRTAP4-12	-2.09	2	1109	-1.54	0.0616	0.982	0.938	16943	1
CANX	-4.19	8	1110	-1.54	0.0616	0.982	0.938	16942	1
MEF2C	-4.19	8	1111	-1.54	0.0617	0.982	0.938	16941	1
IMMP1L	-3.62	6	1112	-1.54	0.0618	0.982	0.938	16940	1
GJA3	-4.18	8	1113	-1.54	0.0618	0.982	0.938	16939	1
UPF1	-3.62	6	1114	-1.54	0.0619	0.982	0.938	16938	1
FAM230A	-4.18	8	1115	-1.54	0.0619	0.982	0.938	16937	1
GPR151	-4.18	8	1116	-1.54	0.062	0.982	0.938	16936	1
UBR5	-4.18	8	1117	-1.54	0.062	0.982	0.938	16935	1
MAN1A1	-4.17	8	1118	-1.54	0.062	0.982	0.938	16934	1
SLC10A3	-4.17	8	1119	-1.54	0.0621	0.982	0.938	16933	1
AHSA2	-4.17	8	1120	-1.54	0.0621	0.982	0.938	16932	1
SLC17A2	-4.17	8	1121	-1.54	0.0622	0.982	0.938	16931	1
FAM134B	-4.17	8	1122	-1.54	0.0622	0.982	0.938	16930	1
ALG12	-4.17	8	1123	-1.54	0.0623	0.982	0.938	16929	1
ANP32E	-4.16	8	1124	-1.54	0.0624	0.982	0.938	16928	1
SRSF11	-3.89	7	1125	-1.53	0.0626	0.982	0.937	16927	1
SLC22A18AS	-4.16	8	1126	-1.53	0.0626	0.982	0.937	16926	1
REM2	-4.15	8	1127	-1.53	0.0627	0.982	0.937	16925	1
DHX29	-4.15	8	1128	-1.53	0.0627	0.982	0.937	16924	1
RBP4	-4.15	8	1129	-1.53	0.0627	0.982	0.937	16923	1
RPL3L	-4.15	8	1130	-1.53	0.0629	0.982	0.937	16922	1
PSMA5	-3.28	5	1131	-1.53	0.0629	0.982	0.937	16921	1
DAAM1	-4.15	8	1132	-1.53	0.0629	0.982	0.937	16920	1
ACER2	-4.14	8	1133	-1.53	0.0632	0.982	0.937	16919	0.999
TTC18	-4.14	8	1134	-1.53	0.0633	0.982	0.937	16918	0.999
GPATCH2	-4.14	8	1135	-1.53	0.0633	0.982	0.937	16917	0.999
SMPX	-4.13	8	1136	-1.53	0.0634	0.982	0.937	16916	0.999
CXCL9	-4.13	8	1137	-1.53	0.0634	0.982	0.937	16915	0.999
WTAP	-4.13	8	1138	-1.53	0.0636	0.982	0.936	16914	0.999
PLXNA1	-4.13	8	1139	-1.53	0.0636	0.982	0.936	16913	0.999
SNX17	-4.13	8	1140	-1.53	0.0636	0.982	0.936	16912	0.999
AFG3L2	-4.13	8	1141	-1.52	0.0636	0.982	0.936	16911	0.999
COL24A1	-4.12	8	1142	-1.52	0.0637	0.982	0.936	16910	0.999
SNX31	-4.12	8	1143	-1.52	0.0637	0.982	0.936	16909	0.999
C2orf54	-4.12	8	1144	-1.52	0.0638	0.982	0.936	16908	0.999
GRSF1	-3.57	6	1145	-1.52	0.0638	0.982	0.936	16907	0.999
NLE1	-3.26	5	1146	-1.52	0.0638	0.982	0.936	16906	0.999
OR2M7	-2.06	2	1147	-1.52	0.0639	0.982	0.936	16905	0.999
C5orf48	-4.11	8	1148	-1.52	0.0641	0.982	0.936	16904	0.999
APCDD1L	-4.11	8	1149	-1.52	0.0642	0.982	0.936	16903	0.999
ZKSCAN5	-4.11	8	1150	-1.52	0.0642	0.982	0.936	16902	0.999
MORF4L2	-4.11	8	1151	-1.52	0.0642	0.982	0.936	16901	0.999
FAM102A	-4.11	8	1152	-1.52	0.0643	0.982	0.936	16900	0.999
TMEM95	-4.1	8	1153	-1.52	0.0643	0.982	0.936	16899	0.999
VEZF1	-4.1	8	1154	-1.52	0.0644	0.982	0.936	16898	0.999
ZC3H3	-4.1	8	1155	-1.52	0.0645	0.982	0.935	16897	0.999
CCDC36	-4.1	8	1156	-1.52	0.0645	0.982	0.935	16896	0.999
CCDC6	-3.55	6	1157	-1.52	0.0646	0.982	0.935	16895	0.999
ASNA1	-2.9	4	1158	-1.52	0.0646	0.982	0.935	16894	0.999
ZWILCH	-4.1	8	1159	-1.52	0.0646	0.982	0.935	16893	0.999
APCS	-4.1	8	1160	-1.52	0.0646	0.982	0.935	16892	0.999
HYOU1	-3.83	7	1161	-1.52	0.0647	0.982	0.935	16891	0.999
TMEM115	-4.09	8	1162	-1.52	0.0647	0.982	0.935	16890	0.999
FBXW11	-4.09	8	1163	-1.52	0.0648	0.982	0.935	16889	0.999
NRG4	-4.09	8	1164	-1.52	0.0649	0.982	0.935	16888	0.999
PLIN3	-4.09	8	1165	-1.52	0.0649	0.982	0.935	16887	0.999
OGDH	-3.23	5	1166	-1.51	0.065	0.982	0.935	16886	0.999
S100A10	-4.08	8	1167	-1.51	0.065	0.982	0.935	16885	0.999
SCT	-4.08	8	1168	-1.51	0.0652	0.982	0.935	16884	0.999
MAGEB16	-4.08	8	1169	-1.51	0.0652	0.982	0.935	16883	0.999
PNPLA8	-3.53	6	1170	-1.51	0.0652	0.982	0.935	16882	0.999
GNAT3	-4.08	8	1171	-1.51	0.0653	0.982	0.935	16881	0.999
TMEM44	-4.07	8	1172	-1.51	0.0654	0.982	0.935	16880	0.999
GSTM3	-4.07	8	1173	-1.51	0.0654	0.982	0.935	16879	0.999
SERPINI1	-4.07	8	1174	-1.51	0.0655	0.982	0.934	16878	0.999
TSNAXIP1	-4.07	8	1175	-1.51	0.0656	0.982	0.934	16877	0.999
NFE2L3	-4.06	8	1176	-1.51	0.0657	0.982	0.934	16876	0.999
MCAT	-4.06	8	1177	-1.51	0.0657	0.982	0.934	16875	0.999
LRRC55	-3.8	7	1178	-1.51	0.0657	0.982	0.934	16874	0.999
PTGDS	-4.06	8	1179	-1.51	0.0658	0.982	0.934	16873	0.999
ATP6V0D1	-4.06	8	1180	-1.51	0.0659	0.982	0.934	16872	0.999
GTSF1	-4.05	8	1181	-1.51	0.066	0.982	0.934	16871	0.999
PPID	-4.05	8	1182	-1.51	0.066	0.982	0.934	16870	0.999
EIF2AK4	-4.05	8	1183	-1.51	0.0661	0.982	0.934	16869	0.999
ALMS1	-4.05	8	1184	-1.51	0.0661	0.982	0.934	16868	0.999
DHODH	-4.05	8	1185	-1.5	0.0662	0.982	0.934	16867	0.999
PSMG1	-4.04	8	1186	-1.5	0.0663	0.982	0.934	16866	0.999
STAG2	-4.04	8	1187	-1.5	0.0664	0.982	0.934	16865	0.999
PHF12	-4.04	8	1188	-1.5	0.0664	0.982	0.934	16864	0.999
FXYD6	-2.02	2	1189	-1.5	0.0664	0.982	0.934	16863	0.999
FOXE3	-4.04	8	1190	-1.5	0.0665	0.982	0.933	16862	0.999
HPRT1	-4.04	8	1191	-1.5	0.0666	0.982	0.933	16861	0.999
WHSC1	-4.04	8	1192	-1.5	0.0666	0.982	0.933	16860	0.999
MKNK1	-4.03	8	1193	-1.5	0.0668	0.982	0.933	16859	0.999
GNG13	-4.03	8	1194	-1.5	0.0668	0.982	0.933	16858	0.999
ZNF419	-4.03	8	1195	-1.5	0.0669	0.982	0.933	16857	0.999
LGR6	-4.03	8	1196	-1.5	0.067	0.982	0.933	16856	0.999
SUCLA2	-4.02	8	1197	-1.5	0.0671	0.982	0.933	16855	0.999
TMEM87B	-4.02	8	1198	-1.5	0.0672	0.982	0.933	16854	0.999
CRAMP1L	-4.02	8	1199	-1.5	0.0673	0.982	0.933	16853	0.999
ROM1	-4.01	8	1200	-1.5	0.0674	0.982	0.933	16852	0.999
ACVR2A	-4.01	8	1201	-1.5	0.0675	0.982	0.933	16851	0.999
AZI1	-4.01	8	1202	-1.49	0.0675	0.982	0.933	16850	0.999
IL22RA1	-4.01	8	1203	-1.49	0.0675	0.982	0.933	16849	0.999
MMADHC	-4.01	8	1204	-1.49	0.0676	0.982	0.932	16848	0.999
C2orf73	-4	8	1205	-1.49	0.0677	0.982	0.932	16847	0.999
TUBE1	-4	8	1206	-1.49	0.0679	0.982	0.932	16846	0.999
LDOC1L	-3.99	8	1207	-1.49	0.0681	0.982	0.932	16845	0.999
GFRA1	-3.99	8	1208	-1.49	0.0684	0.982	0.932	16844	0.998
KIF24	-3.98	8	1209	-1.49	0.0684	0.982	0.932	16843	0.998
C5orf34	-3.98	8	1210	-1.49	0.0684	0.982	0.932	16842	0.998
RMI2	-3.98	8	1211	-1.49	0.0685	0.982	0.932	16841	0.998
BIRC5	-3.98	8	1212	-1.49	0.0686	0.982	0.931	16840	0.998
FBXO38	-3.98	8	1213	-1.49	0.0686	0.982	0.931	16839	0.998
UCN	-3.98	8	1214	-1.49	0.0687	0.982	0.931	16838	0.998
DUSP10	-3.97	8	1215	-1.48	0.0688	0.982	0.931	16837	0.998
HIST1H2BD	-1.99	2	1216	-1.48	0.0688	0.982	0.931	16836	0.998
PSMD4	-3.44	6	1217	-1.48	0.0689	0.982	0.931	16835	0.998
APOBEC2	-3.97	8	1218	-1.48	0.0689	0.982	0.931	16834	0.998
BCL2L1	-3.97	8	1219	-1.48	0.0689	0.982	0.931	16833	0.998
TRIM50	-3.97	8	1220	-1.48	0.0689	0.982	0.931	16832	0.998
KLK2	-3.96	8	1221	-1.48	0.0691	0.982	0.931	16831	0.998
PDLIM2	-3.96	8	1222	-1.48	0.0692	0.982	0.931	16830	0.998
PCDHGA7	-3.96	8	1223	-1.48	0.0692	0.982	0.931	16829	0.998
DCHS2	-3.96	8	1224	-1.48	0.0692	0.982	0.931	16828	0.998
A3GALT2	-3.96	8	1225	-1.48	0.0693	0.982	0.931	16827	0.998
PLEKHD1	-3.95	8	1226	-1.48	0.0694	0.982	0.931	16826	0.998
OPA1	-3.95	8	1227	-1.48	0.0694	0.982	0.931	16825	0.998
CLCNKA	-3.95	8	1228	-1.48	0.0696	0.982	0.93	16824	0.998
FARP2	-3.95	8	1229	-1.48	0.0696	0.982	0.93	16823	0.998
MINK1	-3.95	8	1230	-1.48	0.0697	0.982	0.93	16822	0.998
TSSC1	-3.95	8	1231	-1.48	0.0697	0.982	0.93	16821	0.998
ATP6V0E2	-3.94	8	1232	-1.48	0.0698	0.982	0.93	16820	0.998
RFX7	-3.94	8	1233	-1.48	0.0699	0.982	0.93	16819	0.998
ST8SIA5	-3.94	8	1234	-1.48	0.07	0.982	0.93	16818	0.998
GJB5	-3.94	8	1235	-1.48	0.0701	0.982	0.93	16817	0.998
MRPL22	-3.94	8	1236	-1.48	0.0701	0.982	0.93	16816	0.998
C14orf166B	-3.94	8	1237	-1.48	0.0701	0.982	0.93	16815	0.998
CHORDC1	-3.41	6	1238	-1.48	0.0701	0.982	0.93	16814	0.998
JMJD8	-3.93	8	1239	-1.47	0.0703	0.982	0.93	16813	0.998
E2F1	-3.93	8	1240	-1.47	0.0703	0.982	0.93	16812	0.998
CARD9	-3.93	8	1241	-1.47	0.0703	0.982	0.93	16811	0.998
ANXA10	-3.93	8	1242	-1.47	0.0705	0.982	0.93	16810	0.998
PSMC1	-3.92	8	1243	-1.47	0.0706	0.982	0.929	16809	0.998
ZNF133	-3.92	8	1244	-1.47	0.0706	0.982	0.929	16808	0.998
DNMBP	-3.92	8	1245	-1.47	0.0707	0.982	0.929	16807	0.998
KIF1C	-3.92	8	1246	-1.47	0.0707	0.982	0.929	16806	0.998
TCF25	-3.91	8	1247	-1.47	0.0708	0.982	0.929	16805	0.998
GNG10	-3.39	6	1248	-1.47	0.0709	0.982	0.929	16804	0.998
SLC39A7	-3.39	6	1249	-1.47	0.0709	0.982	0.929	16803	0.998
CD70	-3.91	8	1250	-1.47	0.0709	0.982	0.929	16802	0.998
COA3	-3.91	8	1251	-1.47	0.071	0.982	0.929	16801	0.998
NAP1L6	-3.9	8	1252	-1.47	0.0712	0.982	0.929	16800	0.998
NSUN5	-3.9	8	1253	-1.47	0.0713	0.982	0.929	16799	0.998
DENND1B	-3.9	8	1254	-1.47	0.0713	0.982	0.929	16798	0.998
CCNJL	-3.9	8	1255	-1.47	0.0714	0.982	0.929	16797	0.998
ATXN3	-3.9	8	1256	-1.47	0.0714	0.982	0.929	16796	0.998
GHITM	-3.9	8	1257	-1.47	0.0714	0.982	0.929	16795	0.998
PGD	-3.08	5	1258	-1.47	0.0714	0.982	0.929	16794	0.998
C20orf201	-3.9	8	1259	-1.47	0.0714	0.982	0.929	16793	0.998
CHCHD1	-3.9	8	1260	-1.47	0.0715	0.982	0.929	16792	0.998
IPMK	-3.89	8	1261	-1.46	0.0716	0.982	0.928	16791	0.998
HAS1	-3.89	8	1262	-1.46	0.0717	0.982	0.928	16790	0.998
KLF12	-3.89	8	1263	-1.46	0.0718	0.982	0.928	16789	0.998
SLC52A3	-3.89	8	1264	-1.46	0.0719	0.982	0.928	16788	0.998
MTHFD1	-2.38	3	1265	-1.46	0.0721	0.982	0.928	16787	0.998
MYADM	-3.88	8	1266	-1.46	0.0721	0.982	0.928	16786	0.998
KIAA1586	-3.36	6	1267	-1.46	0.0721	0.982	0.928	16785	0.998
ING3	-3.88	8	1268	-1.46	0.0722	0.982	0.928	16784	0.998
AMACR	-3.88	8	1269	-1.46	0.0722	0.982	0.928	16783	0.998
UPF3A	-3.88	8	1270	-1.46	0.0723	0.982	0.928	16782	0.998
HFE	-3.87	8	1271	-1.46	0.0724	0.982	0.928	16781	0.998
PCBP4	-3.87	8	1272	-1.46	0.0724	0.982	0.928	16780	0.998
NTF4	-3.87	8	1273	-1.46	0.0725	0.982	0.928	16779	0.998
EIF3I	-3.62	7	1274	-1.46	0.0725	0.982	0.927	16778	0.998
FBXW10	-3.87	8	1275	-1.46	0.0726	0.982	0.927	16777	0.998
ZNF829	-3.86	8	1276	-1.46	0.0726	0.982	0.927	16776	0.998
POLD2	-2.73	4	1277	-1.46	0.0728	0.982	0.927	16775	0.998
ALDOA	-3.86	8	1278	-1.46	0.0728	0.982	0.927	16774	0.998
SOS1	-3.86	8	1279	-1.45	0.0729	0.982	0.927	16773	0.998
ASAP1	-3.85	8	1280	-1.45	0.0731	0.982	0.927	16772	0.998
CLCN2	-3.85	8	1281	-1.45	0.0731	0.982	0.927	16771	0.998
DDX19B	-3.85	8	1282	-1.45	0.0732	0.982	0.927	16770	0.998
2022-09-07	-1.92	2	1283	-1.45	0.0735	0.982	0.927	16769	0.997
PER3	-3.84	8	1284	-1.45	0.0735	0.982	0.927	16768	0.997
DZIP3	-3.84	8	1285	-1.45	0.0735	0.982	0.926	16767	0.997
GRIN1	-3.59	7	1286	-1.45	0.0736	0.982	0.926	16766	0.997
PHF21B	-3.84	8	1287	-1.45	0.0736	0.982	0.926	16765	0.997
RIF1	-3.83	8	1288	-1.45	0.0739	0.982	0.926	16764	0.997
TIMP4	-3.83	8	1289	-1.45	0.074	0.982	0.926	16763	0.997
RAP2B	-3.83	8	1290	-1.45	0.074	0.982	0.926	16762	0.997
KRT37	-3.83	8	1291	-1.45	0.074	0.982	0.926	16761	0.997
KAT2A	-3.82	8	1292	-1.45	0.0742	0.982	0.926	16760	0.997
GPR149	-3.82	8	1293	-1.45	0.0742	0.982	0.926	16759	0.997
PFN2	-3.82	8	1294	-1.44	0.0743	0.982	0.926	16758	0.997
ADPGK	-3.82	8	1295	-1.44	0.0743	0.982	0.926	16757	0.997
FDFT1	-3.82	8	1296	-1.44	0.0744	0.982	0.926	16756	0.997
PSMA1	-3.3	6	1297	-1.44	0.0745	0.982	0.926	16755	0.997
HSCB	-3.3	6	1298	-1.44	0.0745	0.982	0.925	16754	0.997
UGDH	-3.81	8	1299	-1.44	0.0745	0.982	0.925	16753	0.997
HOMER1	-3.81	8	1300	-1.44	0.0746	0.982	0.925	16752	0.997
TOMM7	-3.81	8	1301	-1.44	0.0746	0.982	0.925	16751	0.997
CLP1	-3.81	8	1302	-1.44	0.0747	0.982	0.925	16750	0.997
INTS7	-3.81	8	1303	-1.44	0.0747	0.982	0.925	16749	0.997
CALCRL	-3.81	8	1304	-1.44	0.0747	0.982	0.925	16748	0.997
ICAM4	-3.81	8	1305	-1.44	0.0748	0.982	0.925	16747	0.997
AK2	-3.81	8	1306	-1.44	0.0748	0.982	0.925	16746	0.997
PSD4	-3.81	8	1307	-1.44	0.0748	0.982	0.925	16745	0.997
BET1	-3.29	6	1308	-1.44	0.075	0.982	0.925	16744	0.997
EPHX2	-3.8	8	1309	-1.44	0.0751	0.982	0.925	16743	0.997
NIPBL	-3.8	8	1310	-1.44	0.0751	0.982	0.925	16742	0.997
MCM3AP	-3.8	8	1311	-1.44	0.0751	0.982	0.925	16741	0.997
TRRAP	-3.29	6	1312	-1.44	0.0752	0.982	0.925	16740	0.997
PTBP1	-3.29	6	1313	-1.44	0.0752	0.982	0.925	16739	0.997
IL13RA2	-3.78	8	1314	-1.43	0.0758	0.982	0.924	16738	0.997
CDYL	-3.78	8	1315	-1.43	0.0759	0.982	0.924	16737	0.997
PROCA1	-3.78	8	1316	-1.43	0.0759	0.982	0.924	16736	0.997
ISLR2	-3.78	8	1317	-1.43	0.0759	0.982	0.924	16735	0.997
ZNF385B	-3.77	8	1318	-1.43	0.076	0.982	0.924	16734	0.997
C3orf70	-3.77	8	1319	-1.43	0.0761	0.982	0.924	16733	0.997
LY6G6D	-3.77	8	1320	-1.43	0.0761	0.982	0.924	16732	0.997
GMCL1	-3.77	8	1321	-1.43	0.0762	0.982	0.924	16731	0.997
NFIA	-3.77	8	1322	-1.43	0.0762	0.982	0.924	16730	0.997
PPFIBP1	-3.76	8	1323	-1.43	0.0764	0.982	0.924	16729	0.997
GTF2E2	-3.76	8	1324	-1.43	0.0764	0.982	0.924	16728	0.997
SLC6A17	-3.76	8	1325	-1.43	0.0765	0.982	0.924	16727	0.997
IL6ST	-3.76	8	1326	-1.43	0.0765	0.982	0.923	16726	0.997
ASB7	-3.76	8	1327	-1.43	0.0766	0.982	0.923	16725	0.997
ZNF135	-3.76	8	1328	-1.43	0.0767	0.982	0.923	16724	0.997
PHLDA3	-3.75	8	1329	-1.43	0.0768	0.982	0.923	16723	0.997
ZNF217	-3.75	8	1330	-1.43	0.0768	0.982	0.923	16722	0.997
CHRND	-3.75	8	1331	-1.43	0.0768	0.982	0.923	16721	0.997
PKD2	-3.75	8	1332	-1.43	0.077	0.982	0.923	16720	0.997
CSNK2B	-2.3	3	1333	-1.43	0.077	0.982	0.923	16719	0.997
PASK	-3.25	6	1334	-1.43	0.077	0.982	0.923	16718	0.997
VPS37A	-3.51	7	1335	-1.43	0.077	0.982	0.923	16717	0.997
CD207	-3.75	8	1336	-1.43	0.077	0.982	0.923	16716	0.997
KAT5	-3.74	8	1337	-1.42	0.0771	0.982	0.923	16715	0.997
PPP1R35	-3.74	8	1338	-1.42	0.0771	0.982	0.923	16714	0.997
FAM47E	-3.74	8	1339	-1.42	0.0772	0.982	0.923	16713	0.997
CCDC144A	-3.24	6	1340	-1.42	0.0772	0.982	0.923	16712	0.997
VAX2	-3.74	8	1341	-1.42	0.0773	0.982	0.923	16711	0.997
NDUFS8	-3.74	8	1342	-1.42	0.0774	0.982	0.923	16710	0.997
KRTAP17-1	-3.74	8	1343	-1.42	0.0774	0.982	0.923	16709	0.997
WNT2	-3.74	8	1344	-1.42	0.0775	0.982	0.923	16708	0.997
NDUFA9	-3.23	6	1345	-1.42	0.0775	0.982	0.922	16707	0.997
PDX1	-3.73	8	1346	-1.42	0.0776	0.982	0.922	16706	0.997
FAM135B	-3.73	8	1347	-1.42	0.0776	0.982	0.922	16705	0.997
IFITM1	-3.73	8	1348	-1.42	0.0776	0.982	0.922	16704	0.997
ACSS2	-3.73	8	1349	-1.42	0.0776	0.982	0.922	16703	0.997
ZBTB14	-3.73	8	1350	-1.42	0.0776	0.982	0.922	16702	0.997
ARHGEF16	-3.73	8	1351	-1.42	0.0778	0.982	0.922	16701	0.997
GPC5	-3.72	8	1352	-1.42	0.078	0.982	0.922	16700	0.997
ASPSCR1	-3.72	8	1353	-1.42	0.078	0.982	0.922	16699	0.997
UBOX5	-3.71	8	1354	-1.42	0.0784	0.982	0.922	16698	0.996
ALDH1A1	-3.71	8	1355	-1.42	0.0785	0.982	0.922	16697	0.996
FRG1	-1.85	2	1356	-1.42	0.0785	0.982	0.922	16696	0.996
CTSK	-3.71	8	1357	-1.42	0.0785	0.982	0.921	16695	0.996
MKLN1	-3.71	8	1358	-1.41	0.0785	0.982	0.921	16694	0.996
BCL11B	-3.71	8	1359	-1.41	0.0786	0.982	0.921	16693	0.996
VPS18	-3.71	8	1360	-1.41	0.0786	0.982	0.921	16692	0.996
NFX1	-3.7	8	1361	-1.41	0.0787	0.982	0.921	16691	0.996
BMP2	-3.7	8	1362	-1.41	0.0787	0.982	0.921	16690	0.996
CECR5	-3.7	8	1363	-1.41	0.0787	0.982	0.921	16689	0.996
ESPN	-3.7	8	1364	-1.41	0.0788	0.982	0.921	16688	0.996
NDUFAF4	-3.7	8	1365	-1.41	0.0789	0.982	0.921	16687	0.996
C1orf110	-3.7	8	1366	-1.41	0.0789	0.982	0.921	16686	0.996
PM20D1	-3.7	8	1367	-1.41	0.079	0.982	0.921	16685	0.996
RNF213	-3.7	8	1368	-1.41	0.079	0.982	0.921	16684	0.996
ATG9A	-3.69	8	1369	-1.41	0.0791	0.982	0.921	16683	0.996
WFDC13	-3.69	8	1370	-1.41	0.0791	0.982	0.921	16682	0.996
POLK	-3.69	8	1371	-1.41	0.0792	0.982	0.921	16681	0.996
MAML2	-3.69	8	1372	-1.41	0.0793	0.982	0.921	16680	0.996
MB	-3.69	8	1373	-1.41	0.0793	0.982	0.921	16679	0.996
SMR3A	-3.19	6	1374	-1.41	0.0794	0.982	0.921	16678	0.996
MTA1	-3.68	8	1375	-1.41	0.0794	0.982	0.921	16677	0.996
ATAD3C	-3.68	8	1376	-1.41	0.0795	0.982	0.921	16676	0.996
C1orf54	-3.68	8	1377	-1.41	0.0795	0.982	0.921	16675	0.996
E4F1	-3.68	8	1378	-1.41	0.0796	0.982	0.92	16674	0.996
HMGN1	-1.84	2	1379	-1.41	0.0796	0.982	0.92	16673	0.996
MCAM	-3.68	8	1380	-1.41	0.0796	0.982	0.92	16672	0.996
TAF13	-3.68	8	1381	-1.41	0.0797	0.982	0.92	16671	0.996
EPHA6	-3.68	8	1382	-1.41	0.0798	0.982	0.92	16670	0.996
PRIMPOL	-3.68	8	1383	-1.41	0.0798	0.982	0.92	16669	0.996
DRAP1	-3.67	8	1384	-1.41	0.0798	0.982	0.92	16668	0.996
STEAP3	-3.67	8	1385	-1.41	0.0798	0.982	0.92	16667	0.996
STX12	-3.67	8	1386	-1.41	0.0799	0.982	0.92	16666	0.996
SAMD12	-3.67	8	1387	-1.41	0.0799	0.982	0.92	16665	0.996
NDUFA10	-3.67	8	1388	-1.4	0.08	0.982	0.92	16664	0.996
CPLX4	-3.67	8	1389	-1.4	0.0801	0.982	0.92	16663	0.996
ERI2	-3.67	8	1390	-1.4	0.0801	0.982	0.92	16662	0.996
VPS41	-3.67	8	1391	-1.4	0.0801	0.982	0.92	16661	0.996
RHBDD3	-3.67	8	1392	-1.4	0.0801	0.982	0.92	16660	0.996
PGLYRP4	-3.66	8	1393	-1.4	0.0802	0.982	0.92	16659	0.996
SSBP3	-3.66	8	1394	-1.4	0.0803	0.982	0.92	16658	0.996
ISM1	-3.66	8	1395	-1.4	0.0803	0.982	0.92	16657	0.996
SLC13A2	-3.66	8	1396	-1.4	0.0803	0.982	0.92	16656	0.996
SHKBP1	-3.66	8	1397	-1.4	0.0803	0.982	0.92	16655	0.996
PLEKHO1	-3.66	8	1398	-1.4	0.0804	0.982	0.92	16654	0.996
CNTN6	-3.66	8	1399	-1.4	0.0805	0.982	0.919	16653	0.996
LUZP1	-3.65	8	1400	-1.4	0.0807	0.982	0.919	16652	0.996
CHMP2A	-3.65	8	1401	-1.4	0.0807	0.982	0.919	16651	0.996
POU3F1	-3.65	8	1402	-1.4	0.0808	0.982	0.919	16650	0.996
ARHGEF19	-3.65	8	1403	-1.4	0.0808	0.982	0.919	16649	0.996
RABEP1	-3.65	8	1404	-1.4	0.0808	0.982	0.919	16648	0.996
FCHSD1	-3.65	8	1405	-1.4	0.0808	0.982	0.919	16647	0.996
ANKRD23	-3.65	8	1406	-1.4	0.0809	0.982	0.919	16646	0.996
NPC1L1	-3.64	8	1407	-1.4	0.081	0.982	0.919	16645	0.996
NCOA3	-3.64	8	1408	-1.4	0.081	0.982	0.919	16644	0.996
TOPBP1	-3.64	8	1409	-1.4	0.081	0.982	0.919	16643	0.996
TMEM119	-3.64	8	1410	-1.4	0.0811	0.982	0.919	16642	0.996
KCNG1	-3.64	8	1411	-1.4	0.0811	0.982	0.919	16641	0.996
FBRS	-3.64	8	1412	-1.4	0.0812	0.982	0.919	16640	0.996
SRGAP1	-3.63	8	1413	-1.4	0.0814	0.982	0.919	16639	0.996
GEMIN7	-2.87	5	1414	-1.39	0.0815	0.982	0.918	16638	0.996
EEF1D	-3.63	8	1415	-1.39	0.0816	0.982	0.918	16637	0.996
CNTF	-3.63	8	1416	-1.39	0.0816	0.982	0.918	16636	0.996
GLS	-3.62	8	1417	-1.39	0.0818	0.982	0.918	16635	0.996
LEPREL1	-3.62	8	1418	-1.39	0.0819	0.982	0.918	16634	0.996
SFRP1	-3.62	8	1419	-1.39	0.0819	0.982	0.918	16633	0.996
DUOX2	-3.62	8	1420	-1.39	0.082	0.982	0.918	16632	0.996
USP49	-3.62	8	1421	-1.39	0.0821	0.982	0.918	16631	0.996
PPM1E	-3.61	8	1422	-1.39	0.0822	0.982	0.918	16630	0.996
GNL3L	-3.61	8	1423	-1.39	0.0822	0.982	0.918	16629	0.996
DAAM2	-3.61	8	1424	-1.39	0.0825	0.982	0.918	16628	0.996
GLYR1	-3.61	8	1425	-1.39	0.0825	0.982	0.918	16627	0.996
HGS	-3.61	8	1426	-1.39	0.0826	0.982	0.917	16626	0.996
COX8A	-3.61	8	1427	-1.39	0.0826	0.982	0.917	16625	0.996
GSTZ1	-3.6	8	1428	-1.39	0.0826	0.982	0.917	16624	0.996
DNAJB11	-3.6	8	1429	-1.39	0.0826	0.982	0.917	16623	0.996
LRRC7	-3.6	8	1430	-1.39	0.0826	0.982	0.917	16622	0.996
DENND1C	-3.6	8	1431	-1.39	0.0826	0.982	0.917	16621	0.996
RARS2	-2.85	5	1432	-1.39	0.0828	0.982	0.917	16620	0.996
PSMB6	-3.6	8	1433	-1.39	0.0829	0.982	0.917	16619	0.996
CDC37L1	-3.12	6	1434	-1.39	0.0829	0.982	0.917	16618	0.996
UQCC1	-3.6	8	1435	-1.39	0.0829	0.982	0.917	16617	0.996
ANKRD66	-3.6	8	1436	-1.39	0.0829	0.982	0.917	16616	0.996
MFNG	-3.6	8	1437	-1.39	0.0829	0.982	0.917	16615	0.996
MAPK15	-3.59	8	1438	-1.38	0.0831	0.982	0.917	16614	0.996
TK1	-3.59	8	1439	-1.38	0.0831	0.982	0.917	16613	0.996
GATAD1	-3.59	8	1440	-1.38	0.0831	0.982	0.917	16612	0.996
XAGE5	-1.8	2	1441	-1.38	0.0831	0.982	0.917	16611	0.996
NUDT12	-3.59	8	1442	-1.38	0.0833	0.982	0.917	16610	0.996
GYPE	-2.54	4	1443	-1.38	0.0833	0.982	0.917	16609	0.996
C16orf13	-3.59	8	1444	-1.38	0.0834	0.982	0.917	16608	0.996
LIX1	-3.58	8	1445	-1.38	0.0834	0.982	0.917	16607	0.996
UQCRB	-1.79	2	1446	-1.38	0.0835	0.982	0.917	16606	0.996
SDC4	-3.58	8	1447	-1.38	0.0835	0.982	0.916	16605	0.996
CRELD2	-3.58	8	1448	-1.38	0.0835	0.982	0.916	16604	0.996
ZIC1	-3.58	8	1449	-1.38	0.0836	0.982	0.916	16603	0.996
SLITRK4	-3.58	8	1450	-1.38	0.0836	0.982	0.916	16602	0.996
CLDN19	-3.58	8	1451	-1.38	0.0837	0.982	0.916	16601	0.996
AURKB	-3.1	6	1452	-1.38	0.0837	0.982	0.916	16600	0.996
CNTRL	-3.57	8	1453	-1.38	0.0838	0.982	0.916	16599	0.996
UQCRC1	-3.57	8	1454	-1.38	0.0838	0.982	0.916	16598	0.996
PRSS21	-3.57	8	1455	-1.38	0.0838	0.982	0.916	16597	0.996
PMS2	-3.1	6	1456	-1.38	0.0838	0.982	0.916	16596	0.996
EIF2AK1	-3.57	8	1457	-1.38	0.084	0.982	0.916	16595	0.996
WSB2	-3.57	8	1458	-1.38	0.0841	0.982	0.916	16594	0.996
TENM2	-3.56	8	1459	-1.38	0.0842	0.982	0.916	16593	0.996
EIF4H	-3.56	8	1460	-1.38	0.0844	0.982	0.916	16592	0.996
OSBP	-3.56	8	1461	-1.38	0.0845	0.982	0.916	16591	0.996
ZNF230	-3.56	8	1462	-1.38	0.0845	0.982	0.915	16590	0.996
PDIA2	-3.56	8	1463	-1.38	0.0846	0.982	0.915	16589	0.996
ALX4	-3.56	8	1464	-1.37	0.0846	0.982	0.915	16588	0.996
MDS2	-3.55	8	1465	-1.37	0.0846	0.982	0.915	16587	0.996
TRIM67	-3.55	8	1466	-1.37	0.0847	0.982	0.915	16586	0.996
FIBIN	-3.55	8	1467	-1.37	0.0847	0.982	0.915	16585	0.996
UBE2E1	-3.55	8	1468	-1.37	0.0849	0.982	0.915	16584	0.996
SPZ1	-3.54	8	1469	-1.37	0.0851	0.982	0.915	16583	0.996
PCDHB6	-3.53	8	1470	-1.37	0.0854	0.982	0.915	16582	0.996
ZSWIM1	-3.53	8	1471	-1.37	0.0855	0.982	0.915	16581	0.996
CLIP1	-3.53	8	1472	-1.37	0.0856	0.982	0.914	16580	0.996
SRF	-3.53	8	1473	-1.37	0.0856	0.982	0.914	16579	0.996
EFCAB2	-3.53	8	1474	-1.37	0.0858	0.982	0.914	16578	0.995
SLC14A2	-3.52	8	1475	-1.37	0.0858	0.982	0.914	16577	0.995
CD3D	-3.52	8	1476	-1.37	0.0859	0.982	0.914	16576	0.995
FAM57B	-3.52	8	1477	-1.37	0.0859	0.982	0.914	16575	0.995
KRBOX1	-3.52	8	1478	-1.37	0.086	0.982	0.914	16574	0.995
HIP1	-3.52	8	1479	-1.37	0.086	0.982	0.914	16573	0.995
PBOV1	-3.05	6	1480	-1.37	0.0861	0.982	0.914	16572	0.995
AAR2	-3.52	8	1481	-1.37	0.0861	0.982	0.914	16571	0.995
DUSP11	-3.52	8	1482	-1.37	0.0861	0.982	0.914	16570	0.995
DCAF15	-3.52	8	1483	-1.37	0.0861	0.982	0.914	16569	0.995
KIF27	-3.52	8	1484	-1.36	0.0862	0.982	0.914	16568	0.995
TMEM127	-3.52	8	1485	-1.36	0.0862	0.982	0.914	16567	0.995
ADRA1B	-3.52	8	1486	-1.36	0.0862	0.982	0.914	16566	0.995
POPDC3	-3.51	8	1487	-1.36	0.0863	0.982	0.914	16565	0.995
TACO1	-3.04	6	1488	-1.36	0.0863	0.982	0.914	16564	0.995
C15orf26	-3.51	8	1489	-1.36	0.0864	0.982	0.914	16563	0.995
ACAD9	-3.51	8	1490	-1.36	0.0865	0.982	0.913	16562	0.995
XAGE3	-3.51	8	1491	-1.36	0.0865	0.982	0.913	16561	0.995
SHMT1	-3.51	8	1492	-1.36	0.0866	0.982	0.913	16560	0.995
LYPD2	-3.5	8	1493	-1.36	0.0867	0.982	0.913	16559	0.995
GADL1	-3.5	8	1494	-1.36	0.0867	0.982	0.913	16558	0.995
PCDHGA2	-3.5	8	1495	-1.36	0.0868	0.982	0.913	16557	0.995
KIAA0101	-3.5	8	1496	-1.36	0.0869	0.982	0.913	16556	0.995
BEND6	-3.5	8	1497	-1.36	0.0869	0.982	0.913	16555	0.995
CSPG4	-3.5	8	1498	-1.36	0.0869	0.982	0.913	16554	0.995
ZNF276	-3.5	8	1499	-1.36	0.087	0.982	0.913	16553	0.995
OR6K2	-3.5	8	1500	-1.36	0.087	0.982	0.913	16552	0.995
EMC2	-3.49	8	1501	-1.36	0.0871	0.982	0.913	16551	0.995
SHOC2	-3.49	8	1502	-1.36	0.0872	0.982	0.913	16550	0.995
STS	-3.02	6	1503	-1.36	0.0874	0.982	0.913	16549	0.995
KLF2	-3.49	8	1504	-1.36	0.0874	0.982	0.913	16548	0.995
SLC36A1	-3.48	8	1505	-1.36	0.0875	0.982	0.912	16547	0.995
EIF2S2	-2.46	4	1506	-1.36	0.0876	0.982	0.912	16546	0.995
BNC2	-3.48	8	1507	-1.35	0.0878	0.982	0.912	16545	0.995
ANKRA2	-3.47	8	1508	-1.35	0.088	0.982	0.912	16544	0.995
DNASE2	-3.47	8	1509	-1.35	0.088	0.982	0.912	16543	0.995
SPATA6L	-3.47	8	1510	-1.35	0.0881	0.982	0.912	16542	0.995
TMEM231	-3.47	8	1511	-1.35	0.0881	0.982	0.912	16541	0.995
NDUFB1	-3.01	6	1512	-1.35	0.0881	0.982	0.912	16540	0.995
SENP5	-3.47	8	1513	-1.35	0.0883	0.982	0.912	16539	0.995
TDRD15	-3.47	8	1514	-1.35	0.0883	0.982	0.912	16538	0.995
SNX11	-3.46	8	1515	-1.35	0.0883	0.982	0.912	16537	0.995
PCDH19	-3.46	8	1516	-1.35	0.0885	0.982	0.912	16536	0.995
SH2D1A	-3.46	8	1517	-1.35	0.0885	0.982	0.911	16535	0.995
COX10	-3.46	8	1518	-1.35	0.0886	0.982	0.911	16534	0.995
RBM39	-2.99	6	1519	-1.35	0.0886	0.982	0.911	16533	0.995
MED18	-3.23	7	1520	-1.35	0.0887	0.982	0.911	16532	0.995
EDA	-3.45	8	1521	-1.35	0.0888	0.982	0.911	16531	0.995
MTIF3	-3.45	8	1522	-1.35	0.0888	0.982	0.911	16530	0.995
WAPAL	-3.45	8	1523	-1.35	0.0889	0.982	0.911	16529	0.995
ANAPC13	-3.45	8	1524	-1.35	0.089	0.982	0.911	16528	0.995
SERTAD4	-3.45	8	1525	-1.35	0.0891	0.982	0.911	16527	0.995
TGIF2	-3.44	8	1526	-1.35	0.0892	0.982	0.911	16526	0.995
SIRPA	-3.44	8	1527	-1.34	0.0894	0.982	0.911	16525	0.995
SOCS5	-3.44	8	1528	-1.34	0.0894	0.982	0.911	16524	0.995
UNCX	-3.44	8	1529	-1.34	0.0894	0.982	0.911	16523	0.995
EXOC3L2	-3.44	8	1530	-1.34	0.0895	0.982	0.91	16522	0.995
FAM220A	-3.44	8	1531	-1.34	0.0895	0.982	0.91	16521	0.995
OR2L13	-3.43	8	1532	-1.34	0.0896	0.982	0.91	16520	0.995
PPP3R1	-2.43	4	1533	-1.34	0.0897	0.982	0.91	16519	0.995
NCF4	-3.43	8	1534	-1.34	0.0897	0.982	0.91	16518	0.995
GLYATL1	-3.43	8	1535	-1.34	0.0898	0.982	0.91	16517	0.995
REG1B	-3.43	8	1536	-1.34	0.0898	0.982	0.91	16516	0.995
CYP17A1	-3.43	8	1537	-1.34	0.0898	0.982	0.91	16515	0.995
CNEP1R1	-3.43	8	1538	-1.34	0.0899	0.982	0.91	16514	0.995
PRKAB2	-3.43	8	1539	-1.34	0.09	0.982	0.91	16513	0.995
RBL1	-3.42	8	1540	-1.34	0.0902	0.982	0.91	16512	0.995
GRAMD2	-3.42	8	1541	-1.34	0.0902	0.982	0.91	16511	0.995
FAM173B	-3.42	8	1542	-1.34	0.0903	0.982	0.91	16510	0.995
RP11-1220K2.2	-3.42	8	1543	-1.34	0.0904	0.982	0.91	16509	0.995
APLP2	-3.41	8	1544	-1.34	0.0905	0.982	0.91	16508	0.995
CHMP4B	-3.41	8	1545	-1.34	0.0906	0.982	0.909	16507	0.995
OR1J2	-3.41	8	1546	-1.34	0.0906	0.982	0.909	16506	0.995
CCDC102B	-3.41	8	1547	-1.34	0.0907	0.982	0.909	16505	0.994
PLEKHF1	-3.41	8	1548	-1.34	0.0908	0.982	0.909	16504	0.994
HSP90AB1	-3.4	8	1549	-1.34	0.0909	0.982	0.909	16503	0.994
SLC34A3	-3.4	8	1550	-1.34	0.0909	0.982	0.909	16502	0.994
ZNF639	-3.4	8	1551	-1.33	0.091	0.982	0.909	16501	0.994
SAP130	-3.4	8	1552	-1.33	0.0911	0.982	0.909	16500	0.994
ICAM1	-3.4	8	1553	-1.33	0.0912	0.982	0.909	16499	0.994
ZNF236	-3.4	8	1554	-1.33	0.0913	0.982	0.909	16498	0.994
SPOPL	-3.39	8	1555	-1.33	0.0913	0.982	0.909	16497	0.994
SNIP1	-3.39	8	1556	-1.33	0.0913	0.982	0.909	16496	0.994
PI4K2B	-3.39	8	1557	-1.33	0.0915	0.982	0.909	16495	0.994
SWSAP1	-3.39	8	1558	-1.33	0.0915	0.982	0.908	16494	0.994
OR2C3	-2.94	6	1559	-1.33	0.0916	0.982	0.908	16493	0.994
TLDC2	-3.39	8	1560	-1.33	0.0917	0.982	0.908	16492	0.994
SLC25A35	-3.39	8	1561	-1.33	0.0917	0.982	0.908	16491	0.994
C2CD3	-3.39	8	1562	-1.33	0.0917	0.982	0.908	16490	0.994
ITCH	-3.39	8	1563	-1.33	0.0917	0.982	0.908	16489	0.994
EIF2S3L	-3.38	8	1564	-1.33	0.0918	0.982	0.908	16488	0.994
ID1	-3.38	8	1565	-1.33	0.0918	0.982	0.908	16487	0.994
C5orf56	-3.38	8	1566	-1.33	0.0919	0.982	0.908	16486	0.994
MRPS11	-2.93	6	1567	-1.33	0.092	0.982	0.908	16485	0.994
MRFAP1	-3.38	8	1568	-1.33	0.092	0.982	0.908	16484	0.994
NRAS	-3.38	8	1569	-1.33	0.0921	0.982	0.908	16483	0.994
THOC5	-2.92	6	1570	-1.33	0.0921	0.982	0.908	16482	0.994
ELSPBP1	-3.37	8	1571	-1.33	0.0922	0.982	0.908	16481	0.994
PPP1R10	-3.37	8	1572	-1.33	0.0925	0.982	0.908	16480	0.994
ENTPD3	-3.37	8	1573	-1.33	0.0925	0.982	0.907	16479	0.994
ZBTB2	-3.37	8	1574	-1.33	0.0926	0.982	0.907	16478	0.994
PPA2	-3.37	8	1575	-1.32	0.0926	0.982	0.907	16477	0.994
PRG2	-3.36	8	1576	-1.32	0.0926	0.982	0.907	16476	0.994
ZFYVE20	-3.36	8	1577	-1.32	0.0927	0.982	0.907	16475	0.994
RNF17	-3.36	8	1578	-1.32	0.0927	0.982	0.907	16474	0.994
GAA	-3.36	8	1579	-1.32	0.0928	0.982	0.907	16473	0.994
ARPP21	-3.36	8	1580	-1.32	0.0929	0.982	0.907	16472	0.994
RAB24	-3.36	8	1581	-1.32	0.093	0.982	0.907	16471	0.994
INF2	-3.35	8	1582	-1.32	0.0931	0.982	0.907	16470	0.994
CIT	-3.35	8	1583	-1.32	0.0932	0.982	0.907	16469	0.994
GPR6	-3.35	8	1584	-1.32	0.0932	0.982	0.907	16468	0.994
PIPOX	-3.35	8	1585	-1.32	0.0933	0.982	0.907	16467	0.994
CUTA	-2.9	6	1586	-1.32	0.0933	0.982	0.907	16466	0.994
WDR33	-3.35	8	1587	-1.32	0.0933	0.982	0.907	16465	0.994
GRTP1	-3.35	8	1588	-1.32	0.0934	0.982	0.907	16464	0.994
HIRIP3	-3.35	8	1589	-1.32	0.0934	0.982	0.907	16463	0.994
PPAP2B	-3.35	8	1590	-1.32	0.0934	0.982	0.907	16462	0.994
FAM162A	-3.34	8	1591	-1.32	0.0935	0.982	0.907	16461	0.994
NAA25	-2.9	6	1592	-1.32	0.0935	0.982	0.906	16460	0.994
C18orf54	-3.34	8	1593	-1.32	0.0936	0.982	0.906	16459	0.994
MRPL35	-2.89	6	1594	-1.32	0.0937	0.982	0.906	16458	0.994
MYLK4	-3.34	8	1595	-1.32	0.0937	0.982	0.906	16457	0.994
CSRNP2	-3.12	7	1596	-1.32	0.0938	0.982	0.906	16456	0.994
TRAFD1	-3.34	8	1597	-1.32	0.0939	0.982	0.906	16455	0.994
AHCYL1	-3.34	8	1598	-1.32	0.0939	0.982	0.906	16454	0.994
MBIP	-3.33	8	1599	-1.32	0.094	0.982	0.906	16453	0.994
OR6Y1	-3.33	8	1600	-1.32	0.0942	0.982	0.906	16452	0.994
NTPCR	-3.33	8	1601	-1.31	0.0943	0.982	0.906	16451	0.994
MAP4K5	-3.33	8	1602	-1.31	0.0943	0.982	0.906	16450	0.994
PANK4	-3.33	8	1603	-1.31	0.0943	0.982	0.906	16449	0.994
GSX1	-3.33	8	1604	-1.31	0.0944	0.982	0.906	16448	0.994
EML3	-3.32	8	1605	-1.31	0.0945	0.982	0.905	16447	0.994
GPT2	-3.32	8	1606	-1.31	0.0946	0.982	0.905	16446	0.994
TDRD9	-3.32	8	1607	-1.31	0.0946	0.982	0.905	16445	0.994
CIDEC	-3.32	8	1608	-1.31	0.0947	0.982	0.905	16444	0.994
GTPBP1	-3.32	8	1609	-1.31	0.0947	0.982	0.905	16443	0.994
GRASP	-3.32	8	1610	-1.31	0.0947	0.982	0.905	16442	0.994
IFITM2	-2.87	6	1611	-1.31	0.0948	0.982	0.905	16441	0.994
SAMD9	-3.32	8	1612	-1.31	0.0948	0.982	0.905	16440	0.994
GNPDA2	-3.31	8	1613	-1.31	0.0948	0.982	0.905	16439	0.994
UGGT1	-2.87	6	1614	-1.31	0.0949	0.982	0.905	16438	0.994
PHACTR2	-3.31	8	1615	-1.31	0.0949	0.982	0.905	16437	0.994
CNR2	-3.31	8	1616	-1.31	0.095	0.982	0.905	16436	0.994
POLG2	-2.87	6	1617	-1.31	0.0951	0.982	0.905	16435	0.994
ARGLU1	-3.31	8	1618	-1.31	0.0951	0.982	0.905	16434	0.994
BRINP2	-3.31	8	1619	-1.31	0.0951	0.982	0.905	16433	0.994
C19orf52	-3.31	8	1620	-1.31	0.0952	0.982	0.905	16432	0.994
ART4	-3.31	8	1621	-1.31	0.0952	0.982	0.905	16431	0.994
PRSS37	-3.3	8	1622	-1.31	0.0953	0.982	0.905	16430	0.994
CCDC126	-3.3	8	1623	-1.31	0.0953	0.982	0.905	16429	0.994
HRH1	-3.3	8	1624	-1.31	0.0954	0.982	0.905	16428	0.994
MAP7D2	-3.3	8	1625	-1.31	0.0956	0.982	0.904	16427	0.994
C9orf142	-3.3	8	1626	-1.31	0.0956	0.982	0.904	16426	0.994
STRN	-3.3	8	1627	-1.31	0.0956	0.982	0.904	16425	0.994
CHRNA4	-3.3	8	1628	-1.31	0.0956	0.982	0.904	16424	0.994
GIN1	-3.3	8	1629	-1.31	0.0957	0.982	0.904	16423	0.994
COQ5	-3.29	8	1630	-1.31	0.0959	0.982	0.904	16422	0.994
FLI1	-3.29	8	1631	-1.31	0.0959	0.982	0.904	16421	0.994
CXCL6	-1.64	2	1632	-1.31	0.0959	0.982	0.904	16420	0.994
MMAA	-3.29	8	1633	-1.3	0.096	0.982	0.904	16419	0.994
ATG13	-3.29	8	1634	-1.3	0.096	0.982	0.904	16418	0.994
OR14I1	-3.29	8	1635	-1.3	0.096	0.982	0.904	16417	0.994
N6AMT2	-3.29	8	1636	-1.3	0.0961	0.982	0.904	16416	0.994
ZSCAN22	-3.29	8	1637	-1.3	0.0961	0.982	0.904	16415	0.994
IRF5	-3.29	8	1638	-1.3	0.0961	0.982	0.904	16414	0.994
NOP16	-3.29	8	1639	-1.3	0.0961	0.982	0.904	16413	0.994
OSMR	-3.28	8	1640	-1.3	0.0962	0.982	0.904	16412	0.994
SMPD3	-3.28	8	1641	-1.3	0.0963	0.982	0.904	16411	0.994
GNGT2	-3.28	8	1642	-1.3	0.0963	0.982	0.904	16410	0.994
CCDC91	-3.28	8	1643	-1.3	0.0964	0.982	0.904	16409	0.994
CSRNP3	-3.28	8	1644	-1.3	0.0965	0.982	0.904	16408	0.994
NDUFB10	-3.27	8	1645	-1.3	0.0966	0.982	0.903	16407	0.994
KIF3B	-3.27	8	1646	-1.3	0.0967	0.982	0.903	16406	0.994
ZNF630	-3.27	8	1647	-1.3	0.0968	0.982	0.903	16405	0.994
FOXP1	-3.27	8	1648	-1.3	0.0968	0.982	0.903	16404	0.994
TUBB	-2.31	4	1649	-1.3	0.0968	0.982	0.903	16403	0.994
FXR1	-3.27	8	1650	-1.3	0.0969	0.982	0.903	16402	0.994
NCOR2	-3.27	8	1651	-1.3	0.097	0.982	0.903	16401	0.994
PRDX2	-3.27	8	1652	-1.3	0.097	0.982	0.903	16400	0.994
TRIB2	-3.26	8	1653	-1.3	0.0972	0.982	0.903	16399	0.994
MUT	-3.26	8	1654	-1.3	0.0972	0.982	0.903	16398	0.994
CEACAM21	-3.26	8	1655	-1.3	0.0972	0.982	0.903	16397	0.994
RPLP2	-2.82	6	1656	-1.3	0.0973	0.982	0.903	16396	0.994
HOXA1	-3.26	8	1657	-1.3	0.0974	0.982	0.903	16395	0.994
IVD	-3.25	8	1658	-1.3	0.0975	0.982	0.902	16394	0.994
KIAA1430	-3.25	8	1659	-1.3	0.0976	0.982	0.902	16393	0.994
HNRNPUL1	-3.25	8	1660	-1.29	0.0978	0.982	0.902	16392	0.994
EXT2	-3.25	8	1661	-1.29	0.0978	0.982	0.902	16391	0.994
JHDM1D	-3.25	8	1662	-1.29	0.0979	0.982	0.902	16390	0.994
SIT1	-3.25	8	1663	-1.29	0.0979	0.982	0.902	16389	0.994
ADRA2B	-3.24	8	1664	-1.29	0.098	0.982	0.902	16388	0.994
MEIS3	-2.81	6	1665	-1.29	0.098	0.982	0.902	16387	0.994
ISPD	-3.24	8	1666	-1.29	0.0981	0.982	0.902	16386	0.994
P2RY14	-3.24	8	1667	-1.29	0.0982	0.982	0.902	16385	0.994
SUV39H2	-3.24	8	1668	-1.29	0.0982	0.982	0.902	16384	0.994
SPAG16	-3.24	8	1669	-1.29	0.0982	0.982	0.902	16383	0.994
AKR1B10	-3.24	8	1670	-1.29	0.0983	0.982	0.902	16382	0.994
PTGES3L-AARSD1	-1.62	2	1671	-1.29	0.0983	0.982	0.902	16381	0.994
RBAK-RBAKDN	-3.24	8	1672	-1.29	0.0983	0.982	0.902	16380	0.994
LINC00998	-1.62	2	1673	-1.29	0.0984	0.982	0.902	16379	0.994
MAGEA8	-3.23	8	1674	-1.29	0.0984	0.982	0.902	16378	0.994
SCAPER	-3.23	8	1675	-1.29	0.0985	0.982	0.902	16377	0.994
NKAIN1	-3.23	8	1676	-1.29	0.0985	0.982	0.902	16376	0.994
NMT1	-3.23	8	1677	-1.29	0.0985	0.982	0.902	16375	0.994
ETHE1	-3.23	8	1678	-1.29	0.0985	0.982	0.902	16374	0.994
RPL35	-3.23	8	1679	-1.29	0.0985	0.982	0.901	16373	0.994
RNF133	-3.23	8	1680	-1.29	0.0987	0.982	0.901	16372	0.994
MTRF1	-3.23	8	1681	-1.29	0.0987	0.982	0.901	16371	0.994
MEX3B	-3.23	8	1682	-1.29	0.0988	0.982	0.901	16370	0.994
ZSWIM2	-3.23	8	1683	-1.29	0.0989	0.982	0.901	16369	0.994
RSRC1	-3.23	8	1684	-1.29	0.0989	0.982	0.901	16368	0.994
MYOZ3	-3.22	8	1685	-1.29	0.099	0.982	0.901	16367	0.994
MPI	-3.22	8	1686	-1.29	0.0991	0.982	0.901	16366	0.994
KIAA0226	-3.22	8	1687	-1.29	0.0992	0.982	0.901	16365	0.994
AQP9	-3.22	8	1688	-1.29	0.0992	0.982	0.901	16364	0.994
EVX1	-3.22	8	1689	-1.29	0.0992	0.982	0.901	16363	0.994
TMEM132E	-3.22	8	1690	-1.29	0.0992	0.982	0.901	16362	0.994
SNRPA	-3.22	8	1691	-1.29	0.0993	0.982	0.901	16361	0.994
NBPF3	-3.21	8	1692	-1.29	0.0994	0.982	0.901	16360	0.994
SIGLEC15	-3.21	8	1693	-1.29	0.0994	0.982	0.901	16359	0.994
MSX1	-3.21	8	1694	-1.28	0.0995	0.982	0.901	16358	0.994
SMPDL3A	-3.21	8	1695	-1.28	0.0995	0.982	0.9	16357	0.994
LATS2	-3.21	8	1696	-1.28	0.0997	0.982	0.9	16356	0.994
CLN6	-3.2	8	1697	-1.28	0.0999	0.982	0.9	16355	0.993
OR2AK2	-3.2	8	1698	-1.28	0.1	0.982	0.9	16354	0.993
MED11	-3.2	8	1699	-1.28	0.1	0.982	0.9	16353	0.993
ANXA9	-3.2	8	1700	-1.28	0.1	0.982	0.9	16352	0.993
SLC10A6	-3.2	8	1701	-1.28	0.1	0.982	0.9	16351	0.993
PMCH	-2.77	6	1702	-1.28	0.1	0.982	0.9	16350	0.993
C9orf3	-3.2	8	1703	-1.28	0.1	0.982	0.9	16349	0.993
PNPLA2	-3.2	8	1704	-1.28	0.1	0.982	0.9	16348	0.993
SMOX	-3.2	8	1705	-1.28	0.1	0.982	0.9	16347	0.993
PTPRN2	-3.2	8	1706	-1.28	0.1	0.982	0.9	16346	0.993
PRRX1	-3.19	8	1707	-1.28	0.1	0.982	0.9	16345	0.993
PRIM1	-2.99	7	1708	-1.28	0.1	0.982	0.9	16344	0.993
AP2A1	-3.19	8	1709	-1.28	0.1	0.982	0.9	16343	0.993
PEAR1	-3.19	8	1710	-1.28	0.1	0.982	0.9	16342	0.993
SH3BP4	-3.19	8	1711	-1.28	0.1	0.982	0.9	16341	0.993
ZNF638	-3.19	8	1712	-1.28	0.101	0.982	0.899	16340	0.993
POLR3H	-2.25	4	1713	-1.28	0.101	0.982	0.899	16339	0.993
DCD	-3.19	8	1714	-1.28	0.101	0.982	0.899	16338	0.993
NDUFA3	-3.19	8	1715	-1.28	0.101	0.982	0.899	16337	0.993
KDELR2	-3.19	8	1716	-1.28	0.101	0.982	0.899	16336	0.993
HACE1	-2.98	7	1717	-1.28	0.101	0.982	0.899	16335	0.993
KIF6	-3.18	8	1718	-1.28	0.101	0.982	0.899	16334	0.993
KBTBD4	-2.76	6	1719	-1.28	0.101	0.982	0.899	16333	0.993
WBP2	-3.18	8	1720	-1.28	0.101	0.982	0.899	16332	0.993
RCE1	-3.18	8	1721	-1.28	0.101	0.982	0.899	16331	0.993
STARD3	-3.18	8	1722	-1.28	0.101	0.982	0.899	16330	0.993
SPACA3	-3.17	8	1723	-1.27	0.101	0.982	0.899	16329	0.993
IL4R	-3.17	8	1724	-1.27	0.101	0.982	0.899	16328	0.993
ABCF2	-3.17	8	1725	-1.27	0.101	0.982	0.899	16327	0.993
F2RL3	-3.17	8	1726	-1.27	0.101	0.982	0.899	16326	0.993
EPS8L1	-3.17	8	1727	-1.27	0.101	0.982	0.899	16325	0.993
HSPA8	-3.17	8	1728	-1.27	0.101	0.982	0.899	16324	0.993
MSANTD1	-3.17	8	1729	-1.27	0.101	0.982	0.899	16323	0.993
CHST5	-3.17	8	1730	-1.27	0.102	0.982	0.898	16322	0.993
ASB2	-2.74	6	1731	-1.27	0.102	0.982	0.898	16321	0.993
UBE2C	-3.16	8	1732	-1.27	0.102	0.982	0.898	16320	0.993
SYCE1L	-3.16	8	1733	-1.27	0.102	0.982	0.898	16319	0.993
MOB1B	-3.16	8	1734	-1.27	0.102	0.982	0.898	16318	0.993
SRSF10	-3.15	8	1735	-1.27	0.102	0.982	0.898	16317	0.993
HEY2	-3.15	8	1736	-1.27	0.102	0.982	0.898	16316	0.993
UPB1	-3.15	8	1737	-1.27	0.102	0.982	0.898	16315	0.993
LPHN1	-3.15	8	1738	-1.27	0.102	0.982	0.898	16314	0.993
KRTAP9-1	-3.15	8	1739	-1.27	0.102	0.982	0.898	16313	0.993
APOA5	-3.15	8	1740	-1.27	0.103	0.982	0.897	16312	0.993
MAP4K4	-3.14	8	1741	-1.27	0.103	0.982	0.897	16311	0.993
BMPR2	-2.72	6	1742	-1.27	0.103	0.982	0.897	16310	0.993
BRWD3	-3.14	8	1743	-1.26	0.103	0.982	0.897	16309	0.993
SETDB1	-3.13	8	1744	-1.26	0.103	0.982	0.897	16308	0.993
IGSF9B	-3.13	8	1745	-1.26	0.103	0.982	0.897	16307	0.993
ZNF14	-3.13	8	1746	-1.26	0.103	0.982	0.897	16306	0.993
LAMC1	-3.13	8	1747	-1.26	0.103	0.982	0.897	16305	0.993
ZNF391	-3.13	8	1748	-1.26	0.103	0.982	0.897	16304	0.993
BRAT1	-3.13	8	1749	-1.26	0.103	0.982	0.897	16303	0.993
ZFAND2B	-3.13	8	1750	-1.26	0.103	0.982	0.897	16302	0.993
TAF2	-3.13	8	1751	-1.26	0.103	0.982	0.897	16301	0.993
BAI2	-3.13	8	1752	-1.26	0.103	0.982	0.897	16300	0.993
GAPDHS	-2.71	6	1753	-1.26	0.104	0.982	0.896	16299	0.993
GRM5	-3.12	8	1754	-1.26	0.104	0.982	0.896	16298	0.993
MICA	-2.7	6	1755	-1.26	0.104	0.982	0.896	16297	0.993
ATN1	-3.12	8	1756	-1.26	0.104	0.982	0.896	16296	0.993
TARS	-2.47	5	1757	-1.26	0.104	0.982	0.896	16295	0.993
C20orf196	-3.12	8	1758	-1.26	0.104	0.982	0.896	16294	0.993
UBN1	-3.12	8	1759	-1.26	0.104	0.982	0.896	16293	0.993
ETV6	-3.12	8	1760	-1.26	0.104	0.982	0.896	16292	0.993
MRPL55	-3.12	8	1761	-1.26	0.104	0.982	0.896	16291	0.993
MRPL45	-3.12	8	1762	-1.26	0.104	0.982	0.896	16290	0.993
CCS	-3.11	8	1763	-1.26	0.104	0.982	0.896	16289	0.993
NABP1	-3.11	8	1764	-1.26	0.104	0.982	0.896	16288	0.993
TMEM159	-3.11	8	1765	-1.26	0.104	0.982	0.896	16287	0.993
COX8C	-3.11	8	1766	-1.26	0.104	0.982	0.896	16286	0.993
ASAP3	-3.11	8	1767	-1.26	0.104	0.982	0.896	16285	0.993
ARHGAP6	-3.11	8	1768	-1.26	0.104	0.982	0.896	16284	0.993
CTSZ	-3.11	8	1769	-1.26	0.104	0.982	0.896	16283	0.993
GLYATL2	-3.11	8	1770	-1.26	0.104	0.982	0.896	16282	0.993
C6	-3.11	8	1771	-1.26	0.104	0.982	0.896	16281	0.993
ULK3	-3.1	8	1772	-1.26	0.105	0.982	0.895	16280	0.993
GGA1	-3.1	8	1773	-1.26	0.105	0.982	0.895	16279	0.993
FASTKD5	-3.1	8	1774	-1.26	0.105	0.982	0.895	16278	0.993
TMOD1	-3.1	8	1775	-1.25	0.105	0.982	0.895	16277	0.993
RHPN1	-3.1	8	1776	-1.25	0.105	0.982	0.895	16276	0.993
TMEM45A	-3.09	8	1777	-1.25	0.105	0.982	0.895	16275	0.993
MFN2	-3.09	8	1778	-1.25	0.105	0.982	0.895	16274	0.993
KLHDC9	-3.09	8	1779	-1.25	0.105	0.982	0.895	16273	0.993
NCR3LG1	-3.09	8	1780	-1.25	0.105	0.982	0.895	16272	0.993
SMTN	-2.68	6	1781	-1.25	0.105	0.982	0.895	16271	0.993
ZNF354B	-3.09	8	1782	-1.25	0.105	0.982	0.895	16270	0.993
C8orf86	-3.09	8	1783	-1.25	0.105	0.982	0.895	16269	0.993
WFDC1	-3.08	8	1784	-1.25	0.105	0.982	0.895	16268	0.993
ZNF623	-3.08	8	1785	-1.25	0.106	0.982	0.894	16267	0.993
EDN2	-3.08	8	1786	-1.25	0.106	0.982	0.894	16266	0.993
MYO5C	-3.08	8	1787	-1.25	0.106	0.982	0.894	16265	0.993
LPP	-3.08	8	1788	-1.25	0.106	0.982	0.894	16264	0.993
ARRB1	-2.67	6	1789	-1.25	0.106	0.982	0.894	16263	0.993
NAA30	-3.08	8	1790	-1.25	0.106	0.982	0.894	16262	0.993
FAM64A	-3.08	8	1791	-1.25	0.106	0.982	0.894	16261	0.993
MFSD12	-3.08	8	1792	-1.25	0.106	0.982	0.894	16260	0.993
DEGS1	-3.08	8	1793	-1.25	0.106	0.982	0.894	16259	0.993
PIP4K2A	-3.08	8	1794	-1.25	0.106	0.982	0.894	16258	0.993
KRT3	-3.08	8	1795	-1.25	0.106	0.982	0.894	16257	0.993
CDCA4	-3.07	8	1796	-1.25	0.106	0.982	0.894	16256	0.993
DUSP5	-3.07	8	1797	-1.25	0.106	0.982	0.894	16255	0.993
DDB1	-2.66	6	1798	-1.25	0.106	0.982	0.894	16254	0.993
MYD88	-3.07	8	1799	-1.25	0.106	0.982	0.894	16253	0.993
GPR98	-3.07	8	1800	-1.25	0.106	0.982	0.894	16252	0.993
CPPED1	-3.07	8	1801	-1.25	0.106	0.982	0.894	16251	0.993
CYP26C1	-3.07	8	1802	-1.25	0.106	0.982	0.894	16250	0.993
SLC25A28	-3.07	8	1803	-1.25	0.106	0.982	0.894	16249	0.993
ZSCAN5A	-3.07	8	1804	-1.25	0.106	0.982	0.894	16248	0.993
MMP10	-3.07	8	1805	-1.25	0.106	0.982	0.894	16247	0.993
FAM103A1	-3.07	8	1806	-1.25	0.106	0.982	0.894	16246	0.993
POLR1E	-3.06	8	1807	-1.25	0.106	0.982	0.894	16245	0.993
RIMS4	-3.06	8	1808	-1.25	0.107	0.982	0.893	16244	0.993
CLASRP	-3.06	8	1809	-1.24	0.107	0.982	0.893	16243	0.993
CD101	-3.06	8	1810	-1.24	0.107	0.982	0.893	16242	0.993
POLG	-2.86	7	1811	-1.24	0.107	0.982	0.893	16241	0.993
PAN2	-3.05	8	1812	-1.24	0.107	0.982	0.893	16240	0.993
TOMM20	-3.05	8	1813	-1.24	0.107	0.982	0.893	16239	0.993
CHST8	-3.05	8	1814	-1.24	0.107	0.982	0.893	16238	0.993
ZNF322	-3.05	8	1815	-1.24	0.107	0.982	0.893	16237	0.993
MTRNR2L6	-1.52	2	1816	-1.24	0.107	0.982	0.893	16236	0.993
CD209	-3.05	8	1817	-1.24	0.107	0.982	0.893	16235	0.993
TACR1	-3.05	8	1818	-1.24	0.107	0.982	0.893	16234	0.993
SCN3B	-3.05	8	1819	-1.24	0.107	0.982	0.893	16233	0.993
C9orf131	-3.05	8	1820	-1.24	0.107	0.982	0.893	16232	0.993
USP31	-3.05	8	1821	-1.24	0.107	0.982	0.893	16231	0.993
COX19	-3.05	8	1822	-1.24	0.107	0.982	0.893	16230	0.993
KIAA0232	-3.04	8	1823	-1.24	0.107	0.982	0.893	16229	0.993
ABI2	-3.04	8	1824	-1.24	0.107	0.982	0.893	16228	0.993
FAM179A	-3.04	8	1825	-1.24	0.108	0.982	0.892	16227	0.993
OSBPL7	-3.04	8	1826	-1.24	0.108	0.982	0.892	16226	0.993
ISG20	-3.04	8	1827	-1.24	0.108	0.982	0.892	16225	0.993
MAGEA10	-3.03	8	1828	-1.24	0.108	0.982	0.892	16224	0.993
CACNG1	-3.03	8	1829	-1.24	0.108	0.982	0.892	16223	0.993
MAT2B	-3.03	8	1830	-1.24	0.108	0.982	0.892	16222	0.993
EDN3	-3.03	8	1831	-1.24	0.108	0.982	0.892	16221	0.992
XRCC4	-3.03	8	1832	-1.24	0.108	0.982	0.892	16220	0.992
DNAJA3	-3.02	8	1833	-1.23	0.109	0.982	0.891	16219	0.992
ARMCX2	-3.02	8	1834	-1.23	0.109	0.982	0.891	16218	0.992
NXPE3	-3.02	8	1835	-1.23	0.109	0.982	0.891	16217	0.992
TAB2	-3.02	8	1836	-1.23	0.109	0.982	0.891	16216	0.992
CD47	-3.01	8	1837	-1.23	0.109	0.982	0.891	16215	0.992
MAPK11	-3.01	8	1838	-1.23	0.109	0.982	0.891	16214	0.992
FAF1	-3.01	8	1839	-1.23	0.109	0.982	0.891	16213	0.992
2022-09-05	-3.01	8	1840	-1.23	0.109	0.982	0.891	16212	0.992
EIF4A2	-3.01	8	1841	-1.23	0.109	0.982	0.891	16211	0.992
NSG1	-3.01	8	1842	-1.23	0.109	0.982	0.891	16210	0.992
SSU72	-2.13	4	1843	-1.23	0.109	0.982	0.891	16209	0.992
BRD3	-3.01	8	1844	-1.23	0.109	0.982	0.891	16208	0.992
PSMG2	-3.01	8	1845	-1.23	0.109	0.982	0.891	16207	0.992
SLC2A10	-3	8	1846	-1.23	0.109	0.982	0.891	16206	0.992
POGZ	-3	8	1847	-1.23	0.109	0.982	0.891	16205	0.992
SPEG	-3	8	1848	-1.23	0.11	0.982	0.89	16204	0.992
PAIP2	-3	8	1849	-1.23	0.11	0.982	0.89	16203	0.992
IKZF1	-3	8	1850	-1.23	0.11	0.982	0.89	16202	0.992
B3GNT1	-3	8	1851	-1.23	0.11	0.982	0.89	16201	0.992
PCDHB11	-3	8	1852	-1.23	0.11	0.982	0.89	16200	0.992
FCER1G	-3	8	1853	-1.23	0.11	0.982	0.89	16199	0.992
TIMMDC1	-2.99	8	1854	-1.23	0.11	0.982	0.89	16198	0.992
JAG2	-2.99	8	1855	-1.23	0.11	0.982	0.89	16197	0.992
LGALS9	-2.11	4	1856	-1.23	0.11	0.982	0.89	16196	0.992
RAMP3	-2.99	8	1857	-1.23	0.11	0.982	0.89	16195	0.992
M1AP	-2.99	8	1858	-1.23	0.11	0.982	0.89	16194	0.992
ABCC9	-2.99	8	1859	-1.23	0.11	0.982	0.89	16193	0.992
TC2N	-2.99	8	1860	-1.23	0.11	0.982	0.89	16192	0.992
ABCA2	-2.99	8	1861	-1.22	0.11	0.982	0.89	16191	0.992
C15orf43	-2.98	8	1862	-1.22	0.11	0.982	0.89	16190	0.992
RNF212	-2.98	8	1863	-1.22	0.111	0.982	0.889	16189	0.992
PVRL1	-2.98	8	1864	-1.22	0.111	0.982	0.889	16188	0.992
TBC1D30	-2.98	8	1865	-1.22	0.111	0.982	0.889	16187	0.992
BCORL1	-2.98	8	1866	-1.22	0.111	0.982	0.889	16186	0.992
SUN5	-2.98	8	1867	-1.22	0.111	0.982	0.889	16185	0.992
HLA-DMA	-2.98	8	1868	-1.22	0.111	0.982	0.889	16184	0.992
BPIFA1	-2.98	8	1869	-1.22	0.111	0.982	0.889	16183	0.992
CEACAM19	-2.98	8	1870	-1.22	0.111	0.982	0.889	16182	0.992
PROC	-2.97	8	1871	-1.22	0.111	0.982	0.889	16181	0.992
POLR2E	-2.1	4	1872	-1.22	0.111	0.982	0.889	16180	0.992
ZNF396	-2.97	8	1873	-1.22	0.111	0.982	0.889	16179	0.992
ZNF609	-2.97	8	1874	-1.22	0.111	0.982	0.889	16178	0.992
ARHGAP19	-2.97	8	1875	-1.22	0.111	0.982	0.889	16177	0.992
EFR3B	-2.97	8	1876	-1.22	0.111	0.982	0.889	16176	0.992
C16orf46	-2.97	8	1877	-1.22	0.111	0.982	0.889	16175	0.992
OR7G2	-2.57	6	1878	-1.22	0.111	0.982	0.889	16174	0.992
CPSF3	-2.78	7	1879	-1.22	0.111	0.982	0.889	16173	0.992
OR4D10	-2.97	8	1880	-1.22	0.111	0.982	0.889	16172	0.992
ADAR	-2.97	8	1881	-1.22	0.111	0.982	0.889	16171	0.992
CELA2B	-2.97	8	1882	-1.22	0.111	0.982	0.889	16170	0.992
ZNF775	-2.97	8	1883	-1.22	0.111	0.982	0.889	16169	0.992
C19orf54	-2.96	8	1884	-1.22	0.111	0.982	0.889	16168	0.992
MRPS33	-2.96	8	1885	-1.22	0.111	0.982	0.889	16167	0.992
METTL7A	-2.96	8	1886	-1.22	0.112	0.982	0.888	16166	0.992
DOCK8	-2.96	8	1887	-1.22	0.112	0.982	0.888	16165	0.992
WEE1	-2.96	8	1888	-1.22	0.112	0.982	0.888	16164	0.992
UBXN4	-2.96	8	1889	-1.22	0.112	0.982	0.888	16163	0.992
FBXL8	-2.96	8	1890	-1.22	0.112	0.982	0.888	16162	0.992
ZMYND8	-2.96	8	1891	-1.22	0.112	0.982	0.888	16161	0.992
C3orf38	-2.96	8	1892	-1.22	0.112	0.982	0.888	16160	0.992
PDZD7	-2.96	8	1893	-1.22	0.112	0.982	0.888	16159	0.992
CLDN1	-2.95	8	1894	-1.22	0.112	0.982	0.888	16158	0.992
FAM189A1	-2.95	8	1895	-1.22	0.112	0.982	0.888	16157	0.992
C11orf85	-2.95	8	1896	-1.22	0.112	0.982	0.888	16156	0.992
RIMS1	-2.95	8	1897	-1.22	0.112	0.982	0.888	16155	0.992
TTC24	-2.95	8	1898	-1.22	0.112	0.982	0.888	16154	0.992
DAOA	-2.95	8	1899	-1.22	0.112	0.982	0.888	16153	0.992
MYBL2	-2.95	8	1900	-1.22	0.112	0.982	0.888	16152	0.992
POLR1B	-2.09	4	1901	-1.22	0.112	0.982	0.888	16151	0.992
RNASET2	-2.95	8	1902	-1.22	0.112	0.982	0.888	16150	0.992
NME1	-2.95	8	1903	-1.21	0.112	0.982	0.888	16149	0.992
GOLGB1	-2.94	8	1904	-1.21	0.112	0.982	0.888	16148	0.992
C3orf27	-2.94	8	1905	-1.21	0.112	0.982	0.888	16147	0.992
ZNF790	-2.94	8	1906	-1.21	0.112	0.982	0.888	16146	0.992
NR1I3	-2.94	8	1907	-1.21	0.113	0.982	0.887	16145	0.992
SPNS3	-2.94	8	1908	-1.21	0.113	0.982	0.887	16144	0.992
NUDT19	-2.94	8	1909	-1.21	0.113	0.982	0.887	16143	0.992
LETM2	-2.94	8	1910	-1.21	0.113	0.982	0.887	16142	0.992
MYB	-2.94	8	1911	-1.21	0.113	0.982	0.887	16141	0.992
NOL12	-2.93	8	1912	-1.21	0.113	0.982	0.887	16140	0.992
APOH	-2.93	8	1913	-1.21	0.113	0.982	0.887	16139	0.992
IL1A	-2.93	8	1914	-1.21	0.113	0.982	0.887	16138	0.992
TMEM194A	-2.93	8	1915	-1.21	0.113	0.982	0.887	16137	0.992
SLC38A9	-2.93	8	1916	-1.21	0.113	0.982	0.887	16136	0.992
CAPS	-2.93	8	1917	-1.21	0.113	0.982	0.887	16135	0.992
HIGD1A	-2.07	4	1918	-1.21	0.113	0.982	0.887	16134	0.992
EFCAB13	-2.93	8	1919	-1.21	0.113	0.982	0.887	16133	0.992
PRR7	-2.53	6	1920	-1.21	0.113	0.982	0.887	16132	0.992
MAU2	-2.92	8	1921	-1.21	0.114	0.982	0.886	16131	0.992
TRIM8	-2.92	8	1922	-1.21	0.114	0.982	0.886	16130	0.992
KRT28	-2.92	8	1923	-1.21	0.114	0.982	0.886	16129	0.992
FOXL1	-2.92	8	1924	-1.21	0.114	0.982	0.886	16128	0.992
PPP2R5C	-2.92	8	1925	-1.21	0.114	0.982	0.886	16127	0.992
DOC2B	-2.92	8	1926	-1.21	0.114	0.982	0.886	16126	0.992
DDI1	-2.91	8	1927	-1.21	0.114	0.982	0.886	16125	0.992
MYLK2	-2.91	8	1928	-1.21	0.114	0.982	0.886	16124	0.992
RTCB	-2.06	4	1929	-1.21	0.114	0.982	0.886	16123	0.992
SFT2D1	-2.91	8	1930	-1.21	0.114	0.982	0.886	16122	0.992
SV2C	-2.91	8	1931	-1.2	0.114	0.982	0.886	16121	0.992
CGN	-2.91	8	1932	-1.2	0.114	0.982	0.886	16120	0.992
UBE4B	-2.91	8	1933	-1.2	0.114	0.982	0.886	16119	0.992
NRN1L	-2.91	8	1934	-1.2	0.114	0.982	0.886	16118	0.992
SHB	-2.9	8	1935	-1.2	0.114	0.982	0.886	16117	0.992
OR9Q1	-2.9	8	1936	-1.2	0.115	0.982	0.885	16116	0.992
MAFA	-2.9	8	1937	-1.2	0.115	0.982	0.885	16115	0.992
TSPAN18	-2.89	8	1938	-1.2	0.115	0.982	0.885	16114	0.991
CDH3	-2.89	8	1939	-1.2	0.115	0.982	0.885	16113	0.991
SLC45A1	-2.89	8	1940	-1.2	0.115	0.982	0.885	16112	0.991
AIG1	-2.89	8	1941	-1.2	0.115	0.982	0.885	16111	0.991
FRZB	-2.89	8	1942	-1.2	0.115	0.982	0.885	16110	0.991
IL7	-2.89	8	1943	-1.2	0.115	0.982	0.885	16109	0.991
PCDHGB1	-2.89	8	1944	-1.2	0.115	0.982	0.885	16108	0.991
CCDC104	-2.89	8	1945	-1.2	0.115	0.982	0.885	16107	0.991
FOXF1	-2.88	8	1946	-1.2	0.115	0.982	0.885	16106	0.991
SPIN3	-2.88	8	1947	-1.2	0.115	0.982	0.885	16105	0.991
C6orf58	-2.88	8	1948	-1.2	0.116	0.982	0.884	16104	0.991
GABARAP	-2.88	8	1949	-1.2	0.116	0.982	0.884	16103	0.991
FSHR	-2.88	8	1950	-1.2	0.116	0.982	0.884	16102	0.991
EXOSC5	-1.44	2	1951	-1.2	0.116	0.982	0.884	16101	0.991
GMPR	-2.87	8	1952	-1.2	0.116	0.982	0.884	16100	0.991
FBN2	-2.87	8	1953	-1.19	0.116	0.982	0.884	16099	0.991
ARID4B	-2.87	8	1954	-1.19	0.116	0.982	0.884	16098	0.991
AMBP	-2.87	8	1955	-1.19	0.116	0.982	0.884	16097	0.991
POLR2J	-2.03	4	1956	-1.19	0.116	0.982	0.884	16096	0.991
OR6V1	-2.87	8	1957	-1.19	0.116	0.982	0.884	16095	0.991
ZNF76	-2.86	8	1958	-1.19	0.117	0.982	0.883	16094	0.991
HES7	-2.86	8	1959	-1.19	0.117	0.982	0.883	16093	0.991
STRA6	-2.86	8	1960	-1.19	0.117	0.982	0.883	16092	0.991
MISP	-2.86	8	1961	-1.19	0.117	0.982	0.883	16091	0.991
SLC4A11	-2.86	8	1962	-1.19	0.117	0.982	0.883	16090	0.991
ACTL10	-2.86	8	1963	-1.19	0.117	0.982	0.883	16089	0.991
DYNLT1	-2.85	8	1964	-1.19	0.117	0.982	0.883	16088	0.991
WWOX	-2.85	8	1965	-1.19	0.117	0.982	0.883	16087	0.991
TMEM216	-2.85	8	1966	-1.19	0.117	0.982	0.883	16086	0.991
POLQ	-2.85	8	1967	-1.19	0.117	0.982	0.883	16085	0.991
HES1	-2.85	8	1968	-1.19	0.117	0.982	0.883	16084	0.991
VPS4A	-2.84	8	1969	-1.19	0.117	0.982	0.883	16083	0.991
MAML3	-2.84	8	1970	-1.19	0.118	0.982	0.882	16082	0.99
CRYBB2	-2.84	8	1971	-1.19	0.118	0.982	0.882	16081	0.99
NUDT4	-2.84	8	1972	-1.19	0.118	0.982	0.882	16080	0.99
TGS1	-2.84	8	1973	-1.19	0.118	0.982	0.882	16079	0.99
ZNF430	-1.42	2	1974	-1.19	0.118	0.982	0.882	16078	0.99
ZSCAN5B	-2.84	8	1975	-1.19	0.118	0.982	0.882	16077	0.99
MYO1F	-2.83	8	1976	-1.19	0.118	0.982	0.882	16076	0.99
UROC1	-2.83	8	1977	-1.18	0.118	0.982	0.882	16075	0.99
RBBP4	-2.45	6	1978	-1.18	0.118	0.982	0.882	16074	0.99
PRRT1	-2.45	6	1979	-1.18	0.118	0.982	0.882	16073	0.99
MCC	-2.83	8	1980	-1.18	0.118	0.982	0.882	16072	0.99
SAMD13	-2.83	8	1981	-1.18	0.118	0.982	0.882	16071	0.99
OR9I1	-2.83	8	1982	-1.18	0.118	0.982	0.882	16070	0.99
TADA3	-2.83	8	1983	-1.18	0.118	0.982	0.882	16069	0.99
KIAA0125	-2.83	8	1984	-1.18	0.118	0.982	0.882	16068	0.99
TMLHE	-2.82	8	1985	-1.18	0.119	0.982	0.881	16067	0.99
AIF1	-2.82	8	1986	-1.18	0.119	0.982	0.881	16066	0.99
OR2T27	-1.41	2	1987	-1.18	0.119	0.982	0.881	16065	0.99
RP9	-2.82	8	1988	-1.18	0.119	0.982	0.881	16064	0.99
ADHFE1	-2.82	8	1989	-1.18	0.119	0.982	0.881	16063	0.99
THAP11	-2.82	8	1990	-1.18	0.119	0.982	0.881	16062	0.99
CMC1	-1.99	4	1991	-1.18	0.119	0.982	0.881	16061	0.99
GIPC3	-2.81	8	1992	-1.18	0.119	0.982	0.881	16060	0.99
PDE1C	-2.81	8	1993	-1.18	0.119	0.982	0.881	16059	0.99
DAK	-2.81	8	1994	-1.18	0.119	0.982	0.881	16058	0.99
OLFM4	-2.81	8	1995	-1.18	0.119	0.982	0.881	16057	0.99
RARG	-2.81	8	1996	-1.18	0.119	0.982	0.881	16056	0.99
REXO1	-2.81	8	1997	-1.18	0.119	0.982	0.881	16055	0.99
RTEL1	-2.81	8	1998	-1.18	0.119	0.982	0.881	16054	0.99
ADCY9	-2.81	8	1999	-1.18	0.119	0.982	0.881	16053	0.99
[truncated: 16,052 more rows]
