# Supplementary material for: Discrete vulnerability to pharmacological CDK2 inhibition is governed by heterogeneity of the cancer cell cycle
Source: Nat Commun. 2025 Feb 9;16:1476. doi: 10.1038/s41467-025-56674-4 (PMC11808123; doi:10.1038/s41467-025-56674-4)
Supplement: Supplementary file 6 — Supplementary data 3 [file 41467_2025_56674_MOESM6_ESM.xlsx]

## Sheet: HCC1806
GENE	sumZ	numObs	rank_synth	normZ	pval_synth	fdr_synth	pval_supp	rank_supp	fdr_supp
CCNE1	-15.8	4	1	-6.99	1.33e-12	2.41e-08	1	18041	1
MKLN1	-13.05	4	2	-5.79	3.55e-09	3.21e-05	1	18040	1
E2F2	-12.16	4	3	-5.39	3.47e-08	0.000209	1	18039	1
TMED2	-11.03	4	4	-4.9	4.86e-07	0.00219	1	18038	1
RAP2A	-10.27	4	5	-4.56	2.54e-06	0.00916	1	18037	1
NOSTRIN	-9.59	4	6	-4.27	9.95e-06	0.0299	1	18036	1
PRMT7	-9.31	4	7	-4.14	1.73e-05	0.0446	1	18035	1
ZNF728	-9.04	4	8	-4.02	2.87e-05	0.0637	1	18034	1
USP1	-8.99	4	9	-4	3.18e-05	0.0637	1	18033	1
HTR3B	-8.76	4	10	-3.9	4.8e-05	0.0866	1	18032	1
VBP1	-8.54	4	11	-3.8	7.14e-05	0.117	1	18031	1
KIFC1	-8.19	4	12	-3.65	0.000131	0.198	1	18030	1
ZNF334	-7.98	4	13	-3.55	0.00019	0.263	1	18029	1
CSF1R	-7.82	4	14	-3.49	0.000244	0.313	1	18028	1
BBS2	-7.75	4	15	-3.46	0.000275	0.313	1	18027	1
E2F3	-7.71	4	16	-3.44	0.000294	0.313	1	18026	1
STXBP3	-7.71	4	17	-3.44	0.000295	0.313	1	18025	1
PDIK1L	-7.63	4	18	-3.4	0.000334	0.314	1	18024	1
MMAB	-7.6	4	19	-3.39	0.00035	0.314	1	18023	1
DMAP1	-6.58	3	20	-3.39	0.000353	0.314	1	18022	1
EDN1	-7.57	4	21	-3.38	0.000366	0.314	1	18021	1
PCGF5	-7.47	4	22	-3.33	0.000431	0.354	1	18020	1
MMP17	-7.35	4	23	-3.28	0.000521	0.408	0.999	18019	1
CLNK	-7.27	4	24	-3.24	0.000592	0.414	0.999	18018	1
GPR151	-7.25	4	25	-3.23	0.000614	0.414	0.999	18017	1
SLC24A1	-7.22	4	26	-3.22	0.000636	0.414	0.999	18016	1
DIDO1	-7.2	4	27	-3.21	0.000659	0.414	0.999	18015	1
FAM19A4	-7.18	4	28	-3.2	0.000677	0.414	0.999	18014	1
PRKCA	-7.17	4	29	-3.2	0.000689	0.414	0.999	18013	1
ARID4B	-7.14	4	30	-3.19	0.000719	0.414	0.999	18012	1
MBTD1	-7.13	4	31	-3.18	0.000735	0.414	0.999	18011	1
BLCAP	-7.1	4	32	-3.17	0.000764	0.414	0.999	18010	1
OR5T3	-6.15	3	33	-3.17	0.000766	0.414	0.999	18009	1
IPO9	-6.14	3	34	-3.16	0.000779	0.414	0.999	18008	1
CLTCL1	-6.09	3	35	-3.14	0.000842	0.434	0.999	18007	1
HIST1H2BJ	-3.47	1	36	-3.1	0.00096	0.476	0.999	18006	1
LARP7	-6.94	4	37	-3.1	0.000977	0.476	0.999	18005	1
RUFY3	-6.87	4	38	-3.07	0.00108	0.511	0.999	18004	1
ZNF566	-6.83	4	39	-3.05	0.00115	0.533	0.999	18003	1
PGBD5	-6.8	4	40	-3.04	0.00119	0.537	0.999	18002	1
PALM2-AKAP2	-6.78	4	41	-3.03	0.00123	0.537	0.999	18001	1
FAM53C	-6.77	4	42	-3.02	0.00125	0.537	0.999	18000	1
SYT12	-6.75	4	43	-3.01	0.00129	0.538	0.999	17999	1
ZACN	-6.73	4	44	-3.01	0.00132	0.538	0.999	17998	1
CLEC2B	-6.72	4	45	-3	0.00134	0.538	0.999	17997	1
XKR8	-6.71	4	46	-2.99	0.00137	0.539	0.999	17996	1
IQCF1	-6.6	4	47	-2.95	0.00159	0.609	0.998	17995	1
TMEM175	-6.52	4	48	-2.91	0.00179	0.631	0.998	17994	1
DSCR8	-6.5	4	49	-2.9	0.00184	0.631	0.998	17993	1
PDCD7	-6.49	4	50	-2.9	0.00187	0.631	0.998	17992	1
IARS	-5.59	3	51	-2.89	0.00195	0.631	0.998	17991	1
IFT52	-6.4	4	52	-2.86	0.00211	0.631	0.998	17990	1
UNKL	-6.4	4	53	-2.86	0.00213	0.631	0.998	17989	1
GALNT1	-6.38	4	54	-2.85	0.00217	0.631	0.998	17988	1
RHBDL3	-6.37	4	55	-2.85	0.00221	0.631	0.998	17987	1
PRB3	-3.18	1	56	-2.84	0.00224	0.631	0.998	17986	1
RNF168	-6.35	4	57	-2.84	0.00228	0.631	0.998	17985	1
ABCB1	-6.34	4	58	-2.83	0.00231	0.631	0.998	17984	1
KRTAP22-1	-6.33	4	59	-2.83	0.00234	0.631	0.998	17983	1
FRS3	-6.31	4	60	-2.82	0.00241	0.631	0.998	17982	1
GATA3	-6.3	4	61	-2.82	0.00244	0.631	0.998	17981	1
IRF2	-6.3	4	62	-2.81	0.00244	0.631	0.998	17980	1
KRTAP10-3	-6.29	4	63	-2.81	0.00245	0.631	0.998	17979	1
RSPRY1	-6.29	4	64	-2.81	0.00246	0.631	0.998	17978	1
LHB	-6.28	4	65	-2.81	0.00249	0.631	0.998	17977	1
TMED10	-6.27	4	66	-2.8	0.00252	0.631	0.997	17976	1
UPK1B	-6.26	4	67	-2.8	0.00255	0.631	0.997	17975	1
MYLK2	-6.26	4	68	-2.8	0.00257	0.631	0.997	17974	1
MYADM	-6.26	4	69	-2.8	0.00257	0.631	0.997	17973	1
C5orf54	-6.25	4	70	-2.8	0.00259	0.631	0.997	17972	1
ZNF579	-6.25	4	71	-2.79	0.0026	0.631	0.997	17971	1
SVIL	-6.25	4	72	-2.79	0.00261	0.631	0.997	17970	1
RABGGTB	-6.24	4	73	-2.79	0.00264	0.631	0.997	17969	1
UBALD1	-6.24	4	74	-2.79	0.00265	0.631	0.997	17968	1
FERMT1	-6.23	4	75	-2.79	0.00267	0.631	0.997	17967	1
TAF6	-6.23	4	76	-2.78	0.00268	0.631	0.997	17966	1
RBM41	-6.22	4	77	-2.78	0.00271	0.631	0.997	17965	1
PDIA4	-6.21	4	78	-2.78	0.00273	0.631	0.997	17964	1
ATP2C1	-6.2	4	79	-2.77	0.00277	0.632	0.997	17963	1
ADNP	-6.19	4	80	-2.77	0.00284	0.64	0.997	17962	1
GLIPR1L1	-6.17	4	81	-2.76	0.00291	0.644	0.997	17961	1
KIF16B	-6.16	4	82	-2.76	0.00293	0.644	0.997	17960	1
BTG4	-6.14	4	83	-2.75	0.003	0.65	0.997	17959	1
TGIF1	-6.13	4	84	-2.74	0.00306	0.65	0.997	17958	1
FAM71A	-6.12	4	85	-2.74	0.00309	0.65	0.997	17957	1
BPIFA1	-6.1	4	86	-2.73	0.00317	0.65	0.997	17956	1
SOCS4	-6.1	4	87	-2.73	0.00318	0.65	0.997	17955	1
KCNK3	-6.09	4	88	-2.73	0.00321	0.65	0.997	17954	1
PCMTD1	-6.08	4	89	-2.72	0.00329	0.65	0.997	17953	1
INSM2	-6.08	4	90	-2.72	0.00329	0.65	0.997	17952	1
PMPCA	-5.26	3	91	-2.72	0.0033	0.65	0.997	17951	1
C1orf50	-6.07	4	92	-2.71	0.00332	0.65	0.997	17950	1
RNF11	-6.05	4	93	-2.71	0.00338	0.65	0.997	17949	1
OR1S2	-4.28	2	94	-2.71	0.00339	0.65	0.997	17948	1
RRAGB	-6.04	4	95	-2.7	0.00344	0.654	0.997	17947	1
TNFRSF25	-6.03	4	96	-2.7	0.00349	0.656	0.997	17946	1
TAPBPL	-6.01	4	97	-2.69	0.00357	0.665	0.996	17945	1
TGFBR3	-6	4	98	-2.68	0.00364	0.67	0.996	17944	1
EML5	-5.99	4	99	-2.68	0.00369	0.673	0.996	17943	1
C9orf64	-5.95	4	100	-2.66	0.00387	0.69	0.996	17942	1
ZNF79	-5.94	4	101	-2.66	0.00393	0.69	0.996	17941	1
TEX15	-5.93	4	102	-2.65	0.00399	0.69	0.996	17940	1
RPS6KA6	-5.93	4	103	-2.65	0.00399	0.69	0.996	17939	1
PON1	-5.92	4	104	-2.65	0.00404	0.69	0.996	17938	1
C10orf99	-5.92	4	105	-2.65	0.00405	0.69	0.996	17937	1
ERG	-5.9	4	106	-2.64	0.00414	0.69	0.996	17936	1
PALB2	-5.89	4	107	-2.63	0.00421	0.69	0.996	17935	1
LMCD1	-5.88	4	108	-2.63	0.00424	0.69	0.996	17934	1
2022-09-14	-5.86	4	109	-2.62	0.00434	0.69	0.996	17933	1
DSTN	-5.08	3	110	-2.62	0.00434	0.69	0.996	17932	1
LRWD1	-5.86	4	111	-2.62	0.00436	0.69	0.996	17931	1
C5orf51	-5.85	4	112	-2.62	0.0044	0.69	0.996	17930	1
DNAJB6	-5.06	3	113	-2.62	0.00443	0.69	0.996	17929	1
ZNF846	-5.84	4	114	-2.62	0.00445	0.69	0.996	17928	1
SLC35E1	-5.84	4	115	-2.62	0.00445	0.69	0.996	17927	1
ADIPOR1	-5.84	4	116	-2.61	0.00448	0.69	0.996	17926	1
ITCH	-5.83	4	117	-2.61	0.0045	0.69	0.995	17925	1
PSMD11	-5.83	4	118	-2.61	0.00451	0.69	0.995	17924	1
ZNF576	-5.82	4	119	-2.61	0.00458	0.69	0.995	17923	1
HAO1	-5.82	4	120	-2.61	0.00459	0.69	0.995	17922	1
LILRB3	-2.91	1	121	-2.6	0.00463	0.69	0.995	17921	1
CHI3L2	-5.8	4	122	-2.6	0.00469	0.694	0.995	17920	1
TMEM206	-5.01	3	123	-2.59	0.00482	0.705	0.995	17919	1
GRHL2	-5.78	4	124	-2.59	0.00486	0.705	0.995	17918	1
METTL9	-5.77	4	125	-2.58	0.00489	0.705	0.995	17917	1
OR10K1	-5.76	4	126	-2.58	0.00493	0.705	0.995	17916	1
PECR	-5.75	4	127	-2.58	0.005	0.708	0.995	17915	1
NCSTN	-5.75	4	128	-2.57	0.00502	0.708	0.995	17914	1
TTYH3	-5.74	4	129	-2.57	0.00508	0.709	0.995	17913	1
SORBS2	-5.73	4	130	-2.56	0.00516	0.709	0.995	17912	1
PCDHGA9	-5.72	4	131	-2.56	0.00522	0.709	0.995	17911	1
TMEM41A	-5.72	4	132	-2.56	0.00522	0.709	0.995	17910	1
TMEM5	-5.72	4	133	-2.56	0.00523	0.709	0.995	17909	1
ANKRD11	-5.71	4	134	-2.56	0.00527	0.709	0.995	17908	1
SS18	-5.69	4	135	-2.55	0.00541	0.717	0.995	17907	1
GPRASP2	-5.69	4	136	-2.55	0.00542	0.717	0.995	17906	1
CCL26	-5.69	4	137	-2.55	0.00544	0.717	0.995	17905	1
ZNF562	-5.68	4	138	-2.54	0.0055	0.719	0.995	17904	1
RALA	-5.64	4	139	-2.52	0.0058	0.735	0.994	17903	1
ZNF880	-5.63	4	140	-2.52	0.00582	0.735	0.994	17902	1
SNX17	-5.63	4	141	-2.52	0.00584	0.735	0.994	17901	1
MKS1	-5.62	4	142	-2.52	0.00589	0.735	0.994	17900	1
DLC1	-5.62	4	143	-2.52	0.00594	0.735	0.994	17899	1
KIAA1468	-5.62	4	144	-2.52	0.00595	0.735	0.994	17898	1
BNIP1	-4.86	3	145	-2.51	0.00596	0.735	0.994	17897	1
ADAM9	-5.61	4	146	-2.51	0.00597	0.735	0.994	17896	1
DEFA4	-5.61	4	147	-2.51	0.00599	0.735	0.994	17895	1
KIAA1279	-5.6	4	148	-2.51	0.00609	0.739	0.994	17894	1
VLDLR	-5.59	4	149	-2.51	0.00611	0.739	0.994	17893	1
SAMD11	-5.58	4	150	-2.5	0.00625	0.743	0.994	17892	1
FAM186A	-5.58	4	151	-2.5	0.00625	0.743	0.994	17891	1
ISOC2	-5.57	4	152	-2.5	0.00626	0.743	0.994	17890	1
TNIP2	-5.56	4	153	-2.49	0.00635	0.744	0.994	17889	1
SPAG9	-5.56	4	154	-2.49	0.00635	0.744	0.994	17888	1
MCL1	-5.55	4	155	-2.49	0.00644	0.75	0.994	17887	1
IL17RB	-5.54	4	156	-2.48	0.00653	0.755	0.993	17886	1
C9orf41	-4.79	3	157	-2.48	0.00662	0.761	0.993	17885	1
ARHGAP21	-5.52	4	158	-2.47	0.00674	0.761	0.993	17884	1
ADAMTS2	-5.51	4	159	-2.47	0.00678	0.761	0.993	17883	1
SPINT2	-5.51	4	160	-2.47	0.00679	0.761	0.993	17882	1
BAMBI	-5.51	4	161	-2.47	0.00679	0.761	0.993	17881	1
RNGTT	-2.75	1	162	-2.46	0.00691	0.767	0.993	17880	1
HELZ2	-5.49	4	163	-2.46	0.00693	0.767	0.993	17879	1
CBY1	-5.49	4	164	-2.46	0.00698	0.767	0.993	17878	1
IL17C	-5.48	4	165	-2.46	0.00702	0.768	0.993	17877	1
IQCF3	-5.47	4	166	-2.45	0.00712	0.774	0.993	17876	1
KIAA1109	-5.45	4	167	-2.44	0.00729	0.787	0.993	17875	1
ADAM15	-5.44	4	168	-2.44	0.00734	0.788	0.993	17874	1
GADL1	-5.44	4	169	-2.44	0.00738	0.788	0.993	17873	1
RALY	-5.42	4	170	-2.43	0.00756	0.796	0.992	17872	1
LSS	-5.42	4	171	-2.43	0.00758	0.796	0.992	17871	1
ZNF354A	-5.42	4	172	-2.43	0.00759	0.796	0.992	17870	1
PLAA	-5.4	4	173	-2.42	0.00776	0.803	0.992	17869	1
OR2M2	-2.7	1	174	-2.42	0.00779	0.803	0.992	17868	1
XPO7	-5.39	4	175	-2.42	0.00781	0.803	0.992	17867	1
EEF2K	-5.39	4	176	-2.42	0.00784	0.803	0.992	17866	1
TRNP1	-5.38	4	177	-2.41	0.00798	0.805	0.992	17865	1
FOLR4	-5.37	4	178	-2.41	0.00799	0.805	0.992	17864	1
LDB3	-5.37	4	179	-2.41	0.00801	0.805	0.992	17863	1
ARHGAP5	-5.37	4	180	-2.41	0.00806	0.805	0.992	17862	1
KIF3C	-5.35	4	181	-2.4	0.00819	0.805	0.992	17861	1
LIX1L	-5.35	4	182	-2.4	0.00826	0.805	0.992	17860	1
PFDN5	-5.34	4	183	-2.39	0.00833	0.805	0.992	17859	1
SIGLEC8	-5.34	4	184	-2.39	0.00837	0.805	0.992	17858	1
DDX53	-5.34	4	185	-2.39	0.00838	0.805	0.992	17857	1
S100PBP	-5.32	4	186	-2.39	0.00849	0.805	0.992	17856	1
HIGD1B	-5.32	4	187	-2.39	0.00849	0.805	0.992	17855	1
CDK9	-4.61	3	188	-2.39	0.0085	0.805	0.992	17854	1
FGB	-5.32	4	189	-2.39	0.0085	0.805	0.992	17853	1
OCSTAMP	-5.32	4	190	-2.39	0.0085	0.805	0.992	17852	1
GLIS2	-5.32	4	191	-2.39	0.00853	0.805	0.991	17851	1
ZNF778	-5.31	4	192	-2.38	0.00861	0.807	0.991	17850	1
TEX26	-5.31	4	193	-2.38	0.00863	0.807	0.991	17849	1
WDR26	-4.59	3	194	-2.38	0.00874	0.808	0.991	17848	1
TCAIM	-5.29	4	195	-2.37	0.00882	0.808	0.991	17847	1
NKX6-2	-5.29	4	196	-2.37	0.00887	0.808	0.991	17846	1
KRTDAP	-5.29	4	197	-2.37	0.00888	0.808	0.991	17845	1
BLOC1S6	-5.28	4	198	-2.37	0.0089	0.808	0.991	17844	1
RAD9B	-5.28	4	199	-2.37	0.00896	0.808	0.991	17843	1
HIPK2	-5.27	4	200	-2.36	0.00902	0.808	0.991	17842	1
PDE4B	-5.27	4	201	-2.36	0.00905	0.808	0.991	17841	1
PATE1	-5.26	4	202	-2.36	0.00912	0.808	0.991	17840	1
YPEL5	-5.26	4	203	-2.36	0.00912	0.808	0.991	17839	1
PIGL	-5.26	4	204	-2.36	0.0092	0.808	0.991	17838	1
EGR4	-5.26	4	205	-2.36	0.00921	0.808	0.991	17837	1
KRT10	-5.25	4	206	-2.36	0.00923	0.808	0.991	17836	1
KRTAP19-1	-2.62	1	207	-2.35	0.00938	0.815	0.991	17835	1
RNF121	-5.24	4	208	-2.35	0.0094	0.815	0.991	17834	1
FAM166A	-5.23	4	209	-2.35	0.00944	0.815	0.991	17833	1
GXYLT2	-5.22	4	210	-2.34	0.00959	0.824	0.99	17832	1
OR4K15	-5.22	4	211	-2.34	0.00967	0.826	0.99	17831	1
ISG20	-5.2	4	212	-2.33	0.00984	0.834	0.99	17830	1
PNPLA1	-5.2	4	213	-2.33	0.0099	0.834	0.99	17829	1
NAPEPLD	-5.19	4	214	-2.33	0.00993	0.834	0.99	17828	1
NDUFV3	-5.19	4	215	-2.33	0.00996	0.834	0.99	17827	1
GOT1	-5.18	4	216	-2.33	0.01	0.834	0.99	17826	1
NFIB	-5.18	4	217	-2.32	0.01	0.834	0.99	17825	1
CPLX2	-5.18	4	218	-2.32	0.0101	0.834	0.99	17824	1
PIP4K2A	-5.17	4	219	-2.32	0.0102	0.835	0.99	17823	1
TRIB1	-5.16	4	220	-2.32	0.0103	0.835	0.99	17822	1
ACSM2B	-5.16	4	221	-2.32	0.0103	0.835	0.99	17821	1
NELFE	-5.16	4	222	-2.31	0.0103	0.835	0.99	17820	1
ELMOD3	-5.16	4	223	-2.31	0.0104	0.835	0.99	17819	1
TMEM63A	-5.15	4	224	-2.31	0.0104	0.835	0.99	17818	1
FAM196A	-5.15	4	225	-2.31	0.0105	0.835	0.99	17817	1
C7	-5.14	4	226	-2.31	0.0105	0.835	0.989	17816	1
BMPER	-5.14	4	227	-2.31	0.0106	0.835	0.989	17815	1
PSMA7	-3.63	2	228	-2.3	0.0106	0.835	0.989	17814	1
EFNB2	-5.13	4	229	-2.3	0.0106	0.835	0.989	17813	1
COL7A1	-5.13	4	230	-2.3	0.0106	0.835	0.989	17812	1
HMX2	-5.12	4	231	-2.3	0.0108	0.843	0.989	17811	1
ESM1	-5.11	4	232	-2.29	0.0109	0.843	0.989	17810	1
SPATA31D1	-5.11	4	233	-2.29	0.0109	0.843	0.989	17809	1
C15orf27	-5.11	4	234	-2.29	0.011	0.843	0.989	17808	1
KCNK15	-5.1	4	235	-2.29	0.0111	0.843	0.989	17807	1
CHD2	-5.09	4	236	-2.29	0.0111	0.843	0.989	17806	1
ZDBF2	-5.09	4	237	-2.28	0.0112	0.843	0.989	17805	1
OGFOD2	-5.08	4	238	-2.28	0.0113	0.843	0.989	17804	1
UBIAD1	-5.08	4	239	-2.28	0.0114	0.843	0.989	17803	1
ADPRHL2	-5.07	4	240	-2.28	0.0114	0.843	0.989	17802	1
CST9L	-5.07	4	241	-2.28	0.0114	0.843	0.989	17801	1
PNRC2	-5.07	4	242	-2.27	0.0115	0.843	0.989	17800	1
GYS1	-5.06	4	243	-2.27	0.0115	0.843	0.988	17799	1
FOXN3	-5.06	4	244	-2.27	0.0116	0.843	0.988	17798	1
SIM2	-5.06	4	245	-2.27	0.0116	0.843	0.988	17797	1
GNAO1	-5.06	4	246	-2.27	0.0116	0.843	0.988	17796	1
SMCO2	-5.06	4	247	-2.27	0.0116	0.843	0.988	17795	1
CHRDL2	-5.06	4	248	-2.27	0.0116	0.843	0.988	17794	1
EXTL3	-5.04	4	249	-2.26	0.0119	0.843	0.988	17793	1
FEM1C	-5.04	4	250	-2.26	0.0119	0.843	0.988	17792	1
METTL23	-5.03	4	251	-2.26	0.012	0.843	0.988	17791	1
TPRX2P	-5.03	4	252	-2.26	0.012	0.843	0.988	17790	1
MAF	-5.03	4	253	-2.26	0.012	0.843	0.988	17789	1
TRA2A	-5.02	4	254	-2.25	0.0121	0.843	0.988	17788	1
C1orf210	-5.02	4	255	-2.25	0.0122	0.843	0.988	17787	1
PROZ	-5.01	4	256	-2.25	0.0122	0.843	0.988	17786	1
L3MBTL1	-5.01	4	257	-2.25	0.0122	0.843	0.988	17785	1
IL1B	-5.01	4	258	-2.25	0.0122	0.843	0.988	17784	1
HNRNPR	-5.01	4	259	-2.25	0.0123	0.843	0.988	17783	1
RHBDF2	-5	4	260	-2.25	0.0123	0.843	0.988	17782	1
METTL2B	-2.5	1	261	-2.24	0.0124	0.843	0.988	17781	1
ARL2BP	-3.53	2	262	-2.24	0.0124	0.843	0.988	17780	1
KRTAP4-5	-3.53	2	263	-2.24	0.0125	0.843	0.988	17779	1
ITGB1BP2	-4.99	4	264	-2.24	0.0125	0.843	0.988	17778	1
TPRG1L	-4.99	4	265	-2.24	0.0125	0.843	0.987	17777	1
C11orf58	-4.99	4	266	-2.24	0.0125	0.843	0.987	17776	1
LEF1	-4.99	4	267	-2.24	0.0125	0.843	0.987	17775	1
TCF25	-4.99	4	268	-2.24	0.0126	0.843	0.987	17774	1
HIST3H2A	-4.99	4	269	-2.24	0.0126	0.843	0.987	17773	1
PPP1R14D	-4.3	3	270	-2.23	0.0128	0.849	0.987	17772	1
C12orf50	-4.97	4	271	-2.23	0.0129	0.849	0.987	17771	1
GPR62	-4.97	4	272	-2.23	0.0129	0.849	0.987	17770	1
C11orf57	-4.97	4	273	-2.23	0.0129	0.849	0.987	17769	1
SH3GL3	-4.96	4	274	-2.23	0.013	0.849	0.987	17768	1
CYP4Z1	-4.96	4	275	-2.23	0.013	0.849	0.987	17767	1
UBE2H	-4.95	4	276	-2.22	0.0131	0.849	0.987	17766	1
AK7	-4.95	4	277	-2.22	0.0131	0.849	0.987	17765	1
HAUS6	-4.29	3	278	-2.22	0.0131	0.849	0.987	17764	1
OR1L6	-4.29	3	279	-2.22	0.0131	0.849	0.987	17763	1
BMI1	-4.94	4	280	-2.22	0.0132	0.85	0.987	17762	1
ZFYVE1	-4.94	4	281	-2.22	0.0133	0.85	0.987	17761	1
CXCL1	-4.27	3	282	-2.22	0.0133	0.85	0.987	17760	1
SLC25A38	-4.93	4	283	-2.21	0.0134	0.85	0.987	17759	1
TMEM97	-4.93	4	284	-2.21	0.0134	0.85	0.987	17758	1
ASPH	-4.92	4	285	-2.21	0.0135	0.85	0.986	17757	1
MAPK8IP1	-4.92	4	286	-2.21	0.0136	0.85	0.986	17756	1
CYB5R4	-4.91	4	287	-2.21	0.0137	0.85	0.986	17755	1
RBBP9	-4.9	4	288	-2.2	0.0138	0.85	0.986	17754	1
ENTPD2	-4.9	4	289	-2.2	0.0138	0.85	0.986	17753	1
FXYD5	-4.9	4	290	-2.2	0.0139	0.85	0.986	17752	1
SRC	-4.9	4	291	-2.2	0.0139	0.85	0.986	17751	1
SLC5A6	-4.9	4	292	-2.2	0.014	0.85	0.986	17750	1
OXGR1	-4.89	4	293	-2.2	0.014	0.85	0.986	17749	1
E2F1	-4.89	4	294	-2.2	0.014	0.85	0.986	17748	1
ZSCAN1	-4.89	4	295	-2.19	0.0141	0.85	0.986	17747	1
CATSPERB	-4.89	4	296	-2.19	0.0141	0.85	0.986	17746	1
EDARADD	-4.88	4	297	-2.19	0.0141	0.85	0.986	17745	1
CLU	-4.88	4	298	-2.19	0.0142	0.85	0.986	17744	1
TSKS	-4.88	4	299	-2.19	0.0142	0.85	0.986	17743	1
CUX2	-4.87	4	300	-2.19	0.0143	0.85	0.986	17742	1
FGF21	-4.87	4	301	-2.19	0.0143	0.85	0.986	17741	1
HSPA6	-4.87	4	302	-2.19	0.0144	0.85	0.986	17740	1
FAM174B	-4.87	4	303	-2.19	0.0144	0.85	0.986	17739	1
MBIP	-4.87	4	304	-2.19	0.0144	0.85	0.986	17738	1
ASB6	-4.87	4	305	-2.19	0.0144	0.85	0.986	17737	1
CCND3	-4.86	4	306	-2.18	0.0145	0.85	0.986	17736	1
CCDC14	-4.86	4	307	-2.18	0.0145	0.85	0.986	17735	1
MSRB2	-4.86	4	308	-2.18	0.0145	0.85	0.985	17734	1
RDH14	-4.86	4	309	-2.18	0.0146	0.85	0.985	17733	1
ANAPC7	-4.86	4	310	-2.18	0.0146	0.85	0.985	17732	1
RAPGEF1	-4.85	4	311	-2.18	0.0147	0.851	0.985	17731	1
C1orf110	-4.85	4	312	-2.18	0.0148	0.851	0.985	17730	1
PLA2G2C	-4.85	4	313	-2.18	0.0148	0.851	0.985	17729	1
MYL3	-4.84	4	314	-2.17	0.0148	0.851	0.985	17728	1
SRPR	-4.84	4	315	-2.17	0.0149	0.851	0.985	17727	1
TEKT4	-4.83	4	316	-2.17	0.015	0.851	0.985	17726	1
IQCA1	-4.83	4	317	-2.17	0.015	0.851	0.985	17725	1
CHD8	-4.83	4	318	-2.17	0.0151	0.851	0.985	17724	1
TMEM128	-4.83	4	319	-2.17	0.0151	0.851	0.985	17723	1
SLCO5A1	-4.82	4	320	-2.17	0.0151	0.851	0.985	17722	1
AIF1	-4.82	4	321	-2.17	0.0152	0.851	0.985	17721	1
MIF	-4.82	4	322	-2.17	0.0152	0.851	0.985	17720	1
RPRD2	-4.82	4	323	-2.16	0.0153	0.851	0.985	17719	1
ZNF678	-3.4	2	324	-2.16	0.0153	0.851	0.985	17718	1
CCT6B	-4.81	4	325	-2.16	0.0154	0.851	0.985	17717	1
STK40	-4.81	4	326	-2.16	0.0154	0.851	0.985	17716	1
GPR34	-4.81	4	327	-2.16	0.0154	0.851	0.985	17715	1
DBNDD2	-4.8	4	328	-2.16	0.0155	0.852	0.985	17714	1
LRRC16B	-4.8	4	329	-2.16	0.0156	0.853	0.984	17713	1
STK11IP	-4.8	4	330	-2.15	0.0156	0.853	0.984	17712	1
PRIMPOL	-4.79	4	331	-2.15	0.0156	0.853	0.984	17711	1
TAF4	-4.78	4	332	-2.15	0.0158	0.855	0.984	17710	1
CPLX1	-4.78	4	333	-2.15	0.0158	0.855	0.984	17709	1
CTF1	-4.78	4	334	-2.15	0.0158	0.855	0.984	17708	1
DAGLB	-4.78	4	335	-2.15	0.0159	0.855	0.984	17707	1
GEMIN2	-4.13	3	336	-2.14	0.016	0.855	0.984	17706	1
EMC4	-4.77	4	337	-2.14	0.016	0.855	0.984	17705	1
ZNF487	-2.39	1	338	-2.14	0.016	0.855	0.984	17704	1
B9D2	-4.76	4	339	-2.14	0.0162	0.859	0.984	17703	1
GPRC5B	-4.76	4	340	-2.14	0.0162	0.859	0.984	17702	1
PAQR8	-4.76	4	341	-2.14	0.0163	0.859	0.984	17701	1
C11orf87	-4.76	4	342	-2.14	0.0163	0.859	0.984	17700	1
HINFP	-4.75	4	343	-2.13	0.0164	0.862	0.984	17699	1
SNX14	-4.75	4	344	-2.13	0.0165	0.863	0.984	17698	1
LRP5	-4.74	4	345	-2.13	0.0165	0.863	0.983	17697	1
SMIM11	-4.11	3	346	-2.13	0.0166	0.864	0.983	17696	1
RFC4	-4.1	3	347	-2.13	0.0167	0.865	0.983	17695	1
SCGB2A1	-4.09	3	348	-2.12	0.0168	0.865	0.983	17694	1
CDK5R1	-4.73	4	349	-2.12	0.0168	0.865	0.983	17693	1
TNNC2	-4.72	4	350	-2.12	0.0169	0.865	0.983	17692	1
STX4	-4.72	4	351	-2.12	0.0169	0.865	0.983	17691	1
SLC16A10	-4.72	4	352	-2.12	0.017	0.865	0.983	17690	1
DNPH1	-4.72	4	353	-2.12	0.017	0.865	0.983	17689	1
TIGD6	-4.72	4	354	-2.12	0.017	0.865	0.983	17688	1
MPPED1	-4.72	4	355	-2.12	0.017	0.865	0.983	17687	1
EXOC3	-4.71	4	356	-2.12	0.0172	0.869	0.983	17686	1
PHLPP2	-4.71	4	357	-2.12	0.0172	0.869	0.983	17685	1
EMCN	-4.7	4	358	-2.11	0.0173	0.87	0.983	17684	1
PEG10	-4.7	4	359	-2.11	0.0173	0.871	0.983	17683	1
ECHDC3	-4.69	4	360	-2.11	0.0174	0.871	0.983	17682	1
PARP6	-4.69	4	361	-2.11	0.0174	0.871	0.983	17681	1
ANKRD22	-4.69	4	362	-2.11	0.0176	0.875	0.982	17680	1
CCR7	-4.68	4	363	-2.1	0.0177	0.88	0.982	17679	1
ERN1	-4.68	4	364	-2.1	0.0178	0.88	0.982	17678	1
PLEKHS1	-4.67	4	365	-2.1	0.0179	0.885	0.982	17677	1
PROX1	-4.66	4	366	-2.1	0.018	0.885	0.982	17676	1
LRCH4	-4.66	4	367	-2.09	0.0181	0.885	0.982	17675	1
PCDHB11	-4.66	4	368	-2.09	0.0181	0.885	0.982	17674	1
FAM183A	-4.66	4	369	-2.09	0.0181	0.885	0.982	17673	1
FRK	-4.65	4	370	-2.09	0.0183	0.885	0.982	17672	1
RNF19B	-4.65	4	371	-2.09	0.0183	0.885	0.982	17671	1
SERTAD3	-4.65	4	372	-2.09	0.0184	0.885	0.982	17670	1
ZNF225	-4.02	3	373	-2.09	0.0185	0.885	0.982	17669	1
CTNNA2	-4.64	4	374	-2.09	0.0185	0.885	0.982	17668	1
LPHN2	-4.64	4	375	-2.08	0.0186	0.885	0.981	17667	1
MYH7B	-4.64	4	376	-2.08	0.0186	0.885	0.981	17666	1
DEFB121	-4.01	3	377	-2.08	0.0186	0.885	0.981	17665	1
COQ10B	-4.63	4	378	-2.08	0.0187	0.885	0.981	17664	1
FRY	-4.63	4	379	-2.08	0.0187	0.885	0.981	17663	1
FBXO4	-4.01	3	380	-2.08	0.0187	0.885	0.981	17662	1
RPS6KA3	-4.63	4	381	-2.08	0.0188	0.885	0.981	17661	1
SGPP1	-4.62	4	382	-2.08	0.0188	0.885	0.981	17660	1
PROKR2	-4.62	4	383	-2.08	0.0188	0.885	0.981	17659	1
BAG2	-4.62	4	384	-2.08	0.0188	0.885	0.981	17658	1
SLC27A6	-4.62	4	385	-2.08	0.0189	0.885	0.981	17657	1
TRAF4	-4.62	4	386	-2.08	0.019	0.886	0.981	17656	1
INSL5	-4.61	4	387	-2.07	0.019	0.886	0.981	17655	1
CHRM4	-4.61	4	388	-2.07	0.0191	0.888	0.981	17654	1
ZNF511	-4.6	4	389	-2.07	0.0193	0.894	0.981	17653	1
PTCHD3	-4.6	4	390	-2.07	0.0193	0.894	0.981	17652	1
CASP2	-4.6	4	391	-2.07	0.0194	0.895	0.981	17651	1
RBM28	-4.59	4	392	-2.06	0.0195	0.895	0.981	17650	1
TMEM30A	-4.59	4	393	-2.06	0.0195	0.895	0.98	17649	1
BPIFB2	-4.58	4	394	-2.06	0.0197	0.895	0.98	17648	1
ZSWIM3	-4.58	4	395	-2.06	0.0197	0.895	0.98	17647	1
NSD1	-3.97	3	396	-2.06	0.0197	0.895	0.98	17646	1
ZC3H7A	-4.58	4	397	-2.06	0.0198	0.895	0.98	17645	1
NKIRAS2	-4.58	4	398	-2.06	0.0198	0.895	0.98	17644	1
GPR56	-4.57	4	399	-2.05	0.02	0.895	0.98	17643	1
C8orf86	-4.57	4	400	-2.05	0.02	0.895	0.98	17642	1
LRRC4C	-4.57	4	401	-2.05	0.02	0.895	0.98	17641	1
TM9SF4	-4.57	4	402	-2.05	0.02	0.895	0.98	17640	1
YBX1	-4.56	4	403	-2.05	0.0201	0.895	0.98	17639	1
PRR12	-4.56	4	404	-2.05	0.0201	0.895	0.98	17638	1
ANXA2R	-4.56	4	405	-2.05	0.0201	0.895	0.98	17637	1
FAM216A	-4.56	4	406	-2.05	0.0201	0.895	0.98	17636	1
SLC44A4	-4.56	4	407	-2.05	0.0202	0.895	0.98	17635	1
ARC	-4.55	4	408	-2.05	0.0203	0.895	0.98	17634	1
MAP1A	-4.55	4	409	-2.05	0.0203	0.895	0.98	17633	1
ZKSCAN3	-4.55	4	410	-2.05	0.0204	0.895	0.98	17632	1
ZMAT3	-4.55	4	411	-2.04	0.0204	0.895	0.98	17631	1
GGA3	-4.54	4	412	-2.04	0.0206	0.895	0.979	17630	1
PFN2	-4.54	4	413	-2.04	0.0207	0.895	0.979	17629	1
RABEPK	-4.53	4	414	-2.04	0.0208	0.895	0.979	17628	1
POLD2	-3.2	2	415	-2.04	0.0209	0.895	0.979	17627	1
FAM19A1	-4.52	4	416	-2.03	0.021	0.895	0.979	17626	1
ZNF22	-4.52	4	417	-2.03	0.0211	0.895	0.979	17625	1
PARP1	-4.52	4	418	-2.03	0.0211	0.895	0.979	17624	1
GPR126	-4.51	4	419	-2.03	0.0211	0.895	0.979	17623	1
MSRB1	-4.51	4	420	-2.03	0.0212	0.895	0.979	17622	1
DNAJB4	-4.51	4	421	-2.03	0.0213	0.895	0.979	17621	1
FAM229A	-4.51	4	422	-2.03	0.0213	0.895	0.979	17620	1
USP53	-4.51	4	423	-2.03	0.0213	0.895	0.979	17619	1
MYO1B	-4.5	4	424	-2.03	0.0214	0.895	0.979	17618	1
MAPK4	-4.5	4	425	-2.03	0.0214	0.895	0.979	17617	1
NEMF	-4.5	4	426	-2.03	0.0214	0.895	0.979	17616	1
TSSK4	-4.5	4	427	-2.02	0.0214	0.895	0.979	17615	1
CPT2	-4.5	4	428	-2.02	0.0215	0.895	0.979	17614	1
C11orf31	-4.5	4	429	-2.02	0.0215	0.895	0.979	17613	1
AKAP5	-4.5	4	430	-2.02	0.0215	0.895	0.979	17612	1
ALDH9A1	-4.5	4	431	-2.02	0.0215	0.895	0.979	17611	1
AFM	-4.5	4	432	-2.02	0.0215	0.895	0.978	17610	1
RPL30	-2.25	1	433	-2.02	0.0215	0.895	0.978	17609	1
TMEM126A	-4.49	4	434	-2.02	0.0216	0.895	0.978	17608	1
SMIM18	-4.49	4	435	-2.02	0.0216	0.895	0.978	17607	1
MUC15	-4.49	4	436	-2.02	0.0217	0.895	0.978	17606	1
NBPF4	-2.24	1	437	-2.02	0.0218	0.895	0.978	17605	1
TNFRSF8	-4.49	4	438	-2.02	0.0218	0.895	0.978	17604	1
RAD52	-4.48	4	439	-2.02	0.0219	0.895	0.978	17603	1
KRTAP12-2	-3.88	3	440	-2.02	0.0219	0.895	0.978	17602	1
PCK1	-4.48	4	441	-2.01	0.022	0.895	0.978	17601	1
TET2	-4.47	4	442	-2.01	0.0221	0.895	0.978	17600	1
PLEKHG7	-4.47	4	443	-2.01	0.0222	0.895	0.978	17599	1
PDZD8	-4.47	4	444	-2.01	0.0222	0.895	0.978	17598	1
G0S2	-4.47	4	445	-2.01	0.0223	0.895	0.978	17597	1
RPL18	-4.46	4	446	-2.01	0.0223	0.895	0.978	17596	1
COPS8	-4.46	4	447	-2.01	0.0223	0.895	0.978	17595	1
NCR1	-4.46	4	448	-2.01	0.0223	0.895	0.978	17594	1
MYO9B	-4.46	4	449	-2.01	0.0223	0.895	0.978	17593	1
PPP5C	-4.46	4	450	-2.01	0.0224	0.895	0.978	17592	1
TELO2	-4.46	4	451	-2.01	0.0224	0.895	0.978	17591	1
MAEA	-4.46	4	452	-2.01	0.0224	0.895	0.978	17590	1
RINL	-4.45	4	453	-2	0.0225	0.895	0.977	17589	1
YIPF5	-4.45	4	454	-2	0.0225	0.895	0.977	17588	1
GBA2	-4.45	4	455	-2	0.0227	0.895	0.977	17587	1
ANP32B	-4.45	4	456	-2	0.0227	0.895	0.977	17586	1
POGK	-4.44	4	457	-2	0.0228	0.895	0.977	17585	1
SDC4	-4.44	4	458	-2	0.0229	0.895	0.977	17584	1
WIPF3	-4.43	4	459	-2	0.023	0.895	0.977	17583	1
ECI2	-4.43	4	460	-2	0.023	0.895	0.977	17582	1
EMX2	-4.43	4	461	-1.99	0.0231	0.895	0.977	17581	1
ZNF491	-4.43	4	462	-1.99	0.0231	0.895	0.977	17580	1
CST7	-4.43	4	463	-1.99	0.0231	0.895	0.977	17579	1
TSPAN15	-4.43	4	464	-1.99	0.0231	0.895	0.977	17578	1
FAM181B	-3.83	3	465	-1.99	0.0233	0.895	0.977	17577	1
POFUT1	-4.42	4	466	-1.99	0.0233	0.895	0.977	17576	1
PKMYT1	-4.42	4	467	-1.99	0.0233	0.895	0.977	17575	1
ENOX2	-4.42	4	468	-1.99	0.0233	0.895	0.977	17574	1
DENND2D	-4.42	4	469	-1.99	0.0235	0.895	0.977	17573	1
WDR17	-4.41	4	470	-1.99	0.0235	0.895	0.976	17572	1
TXK	-4.41	4	471	-1.98	0.0236	0.895	0.976	17571	1
LDOC1L	-4.41	4	472	-1.98	0.0236	0.895	0.976	17570	1
PAX3	-4.41	4	473	-1.98	0.0237	0.895	0.976	17569	1
ZFAND6	-4.4	4	474	-1.98	0.0237	0.895	0.976	17568	1
RBM15	-4.4	4	475	-1.98	0.0237	0.895	0.976	17567	1
WFDC6	-4.4	4	476	-1.98	0.0239	0.895	0.976	17566	1
CCNI	-4.4	4	477	-1.98	0.0239	0.895	0.976	17565	1
GRM6	-4.4	4	478	-1.98	0.0239	0.895	0.976	17564	1
AFAP1	-4.4	4	479	-1.98	0.0239	0.895	0.976	17563	1
ARL8A	-4.39	4	480	-1.98	0.024	0.895	0.976	17562	1
HECW2	-4.39	4	481	-1.98	0.024	0.895	0.976	17561	1
C11orf54	-4.39	4	482	-1.98	0.024	0.895	0.976	17560	1
PI4K2B	-4.39	4	483	-1.98	0.0241	0.895	0.976	17559	1
ZNF286A	-4.38	4	484	-1.97	0.0243	0.895	0.976	17558	1
AARSD1	-2.19	1	485	-1.97	0.0243	0.895	0.976	17557	1
SALL1	-4.38	4	486	-1.97	0.0243	0.895	0.976	17556	1
ZNF774	-4.38	4	487	-1.97	0.0243	0.895	0.976	17555	1
CGREF1	-4.38	4	488	-1.97	0.0244	0.895	0.976	17554	1
PAPSS1	-4.38	4	489	-1.97	0.0244	0.895	0.976	17553	1
RBM15B	-4.37	4	490	-1.97	0.0245	0.895	0.976	17552	1
ZP4	-4.37	4	491	-1.97	0.0245	0.895	0.975	17551	1
RLN2	-4.37	4	492	-1.97	0.0246	0.895	0.975	17550	1
CLCN7	-4.37	4	493	-1.97	0.0246	0.895	0.975	17549	1
NELFA	-4.37	4	494	-1.97	0.0246	0.895	0.975	17548	1
LMOD2	-4.37	4	495	-1.97	0.0246	0.895	0.975	17547	1
TMEM47	-4.37	4	496	-1.97	0.0247	0.895	0.975	17546	1
ZNF853	-4.36	4	497	-1.96	0.0247	0.895	0.975	17545	1
SRSF3	-3.78	3	498	-1.96	0.0247	0.895	0.975	17544	1
SEL1L2	-4.36	4	499	-1.96	0.0249	0.895	0.975	17543	1
MAN2B2	-4.35	4	500	-1.96	0.025	0.895	0.975	17542	1
FOXE3	-4.35	4	501	-1.96	0.025	0.895	0.975	17541	1
KIAA1244	-4.35	4	502	-1.96	0.0251	0.895	0.975	17540	1
NETO1	-4.35	4	503	-1.96	0.0251	0.895	0.975	17539	1
CST3	-4.35	4	504	-1.96	0.0252	0.895	0.975	17538	1
BAG5	-4.34	4	505	-1.96	0.0252	0.895	0.975	17537	1
CMPK2	-4.34	4	506	-1.96	0.0253	0.895	0.975	17536	1
ACBD4	-4.34	4	507	-1.96	0.0253	0.895	0.975	17535	1
NAA10	-4.34	4	508	-1.95	0.0253	0.895	0.975	17534	1
ZNF610	-4.34	4	509	-1.95	0.0254	0.895	0.975	17533	1
AADACL3	-4.34	4	510	-1.95	0.0254	0.895	0.975	17532	1
SPTLC3	-4.33	4	511	-1.95	0.0256	0.895	0.974	17531	1
ACTRT1	-4.33	4	512	-1.95	0.0256	0.895	0.974	17530	1
PTPRN	-4.33	4	513	-1.95	0.0256	0.895	0.974	17529	1
WDR78	-4.33	4	514	-1.95	0.0257	0.895	0.974	17528	1
SYF2	-4.32	4	515	-1.95	0.0258	0.895	0.974	17527	1
CDH13	-4.32	4	516	-1.95	0.0258	0.895	0.974	17526	1
HN1L	-4.32	4	517	-1.95	0.0258	0.895	0.974	17525	1
FBXO11	-4.32	4	518	-1.95	0.0258	0.895	0.974	17524	1
RPL18A	-3.05	2	519	-1.95	0.0259	0.895	0.974	17523	1
LYPD2	-4.32	4	520	-1.94	0.0259	0.895	0.974	17522	1
OR2T6	-4.31	4	521	-1.94	0.026	0.895	0.974	17521	1
PPBP	-4.31	4	522	-1.94	0.0262	0.895	0.974	17520	1
LDHC	-4.31	4	523	-1.94	0.0262	0.895	0.974	17519	1
TARM1	-4.31	4	524	-1.94	0.0262	0.895	0.974	17518	1
STEAP4	-4.31	4	525	-1.94	0.0263	0.895	0.974	17517	1
RC3H1	-4.3	4	526	-1.94	0.0263	0.895	0.974	17516	1
GNG4	-4.3	4	527	-1.94	0.0263	0.895	0.974	17515	1
DDX25	-4.3	4	528	-1.94	0.0263	0.895	0.974	17514	1
METTL3	-3.73	3	529	-1.94	0.0263	0.895	0.974	17513	1
DYNC1I1	-4.29	4	530	-1.93	0.0266	0.895	0.973	17512	1
STX7	-4.28	4	531	-1.93	0.0268	0.895	0.973	17511	1
SNTG1	-4.28	4	532	-1.93	0.0269	0.895	0.973	17510	1
GMFB	-4.28	4	533	-1.93	0.0269	0.895	0.973	17509	1
HTRA4	-4.28	4	534	-1.93	0.0269	0.895	0.973	17508	1
GC	-4.28	4	535	-1.93	0.0269	0.895	0.973	17507	1
C2orf70	-4.28	4	536	-1.93	0.027	0.895	0.973	17506	1
ABCB5	-4.28	4	537	-1.93	0.027	0.895	0.973	17505	1
SLFN12	-4.28	4	538	-1.93	0.027	0.895	0.973	17504	1
TRAPPC6B	-4.28	4	539	-1.93	0.027	0.895	0.973	17503	1
MROH6	-4.28	4	540	-1.93	0.027	0.895	0.973	17502	1
C19orf12	-4.27	4	541	-1.93	0.0271	0.895	0.973	17501	1
TMEM241	-4.27	4	542	-1.93	0.0271	0.895	0.973	17500	1
SLC16A6	-4.27	4	543	-1.92	0.0272	0.895	0.973	17499	1
HNRNPM	-4.27	4	544	-1.92	0.0273	0.895	0.973	17498	1
ARFIP2	-4.27	4	545	-1.92	0.0274	0.895	0.973	17497	1
TAS1R1	-4.26	4	546	-1.92	0.0274	0.895	0.973	17496	1
NTM	-4.26	4	547	-1.92	0.0275	0.895	0.973	17495	1
EPC1	-4.26	4	548	-1.92	0.0276	0.895	0.972	17494	1
G2E3	-4.26	4	549	-1.92	0.0276	0.895	0.972	17493	1
BCL2A1	-3.69	3	550	-1.92	0.0276	0.895	0.972	17492	1
TMEM18	-4.25	4	551	-1.92	0.0277	0.895	0.972	17491	1
MAPK1IP1L	-4.25	4	552	-1.92	0.0277	0.895	0.972	17490	1
HTATSF1	-3.68	3	553	-1.91	0.0278	0.895	0.972	17489	1
CDK13	-4.25	4	554	-1.91	0.0278	0.895	0.972	17488	1
NANP	-4.25	4	555	-1.91	0.0278	0.895	0.972	17487	1
METTL7B	-4.25	4	556	-1.91	0.0278	0.895	0.972	17486	1
GAS8	-4.25	4	557	-1.91	0.0278	0.895	0.972	17485	1
OTUD3	-4.24	4	558	-1.91	0.0279	0.895	0.972	17484	1
OR2T1	-4.24	4	559	-1.91	0.0279	0.895	0.972	17483	1
GDF5	-4.24	4	560	-1.91	0.028	0.895	0.972	17482	1
BFSP1	-4.24	4	561	-1.91	0.028	0.895	0.972	17481	1
PGAM5	-3.67	3	562	-1.91	0.028	0.895	0.972	17480	1
SP8	-4.24	4	563	-1.91	0.028	0.895	0.972	17479	1
PCBP4	-4.24	4	564	-1.91	0.0281	0.895	0.972	17478	1
C5orf28	-4.24	4	565	-1.91	0.0281	0.895	0.972	17477	1
CFI	-4.24	4	566	-1.91	0.0281	0.895	0.972	17476	1
TIMM10	-4.24	4	567	-1.91	0.0281	0.895	0.972	17475	1
MAPKAPK5	-4.23	4	568	-1.91	0.0284	0.897	0.972	17474	1
RASGRF1	-4.23	4	569	-1.9	0.0285	0.897	0.972	17473	1
TRIM9	-4.23	4	570	-1.9	0.0285	0.897	0.972	17472	1
OR13D1	-4.22	4	571	-1.9	0.0287	0.897	0.971	17471	1
APBB2	-4.22	4	572	-1.9	0.0288	0.897	0.971	17470	1
ZC3H12D	-4.21	4	573	-1.9	0.0288	0.897	0.971	17469	1
TRPC4AP	-4.21	4	574	-1.9	0.0288	0.897	0.971	17468	1
CLCN4	-4.21	4	575	-1.9	0.0289	0.897	0.971	17467	1
TDGF1	-4.21	4	576	-1.9	0.0289	0.897	0.971	17466	1
LIPF	-4.21	4	577	-1.9	0.0289	0.897	0.971	17465	1
SNPH	-4.21	4	578	-1.9	0.0289	0.897	0.971	17464	1
F10	-4.21	4	579	-1.9	0.029	0.897	0.971	17463	1
SARS	-2.97	2	580	-1.89	0.0291	0.897	0.971	17462	1
JMY	-4.2	4	581	-1.89	0.0292	0.897	0.971	17461	1
NYAP1	-4.2	4	582	-1.89	0.0293	0.897	0.971	17460	1
HTR3D	-4.2	4	583	-1.89	0.0293	0.897	0.971	17459	1
GABRB1	-4.19	4	584	-1.89	0.0294	0.897	0.971	17458	1
PDCL3	-4.19	4	585	-1.89	0.0294	0.897	0.971	17457	1
SH3BGRL3	-3.63	3	586	-1.89	0.0294	0.897	0.971	17456	1
ZNF182	-4.19	4	587	-1.89	0.0294	0.897	0.971	17455	1
LRRC38	-4.19	4	588	-1.89	0.0295	0.897	0.971	17454	1
DNAH10OS	-4.19	4	589	-1.89	0.0295	0.897	0.971	17453	1
DNAH3	-4.19	4	590	-1.89	0.0295	0.897	0.971	17452	1
VAV2	-4.19	4	591	-1.89	0.0296	0.897	0.97	17451	1
CYTH3	-4.19	4	592	-1.89	0.0296	0.897	0.97	17450	1
OTOP3	-3.62	3	593	-1.89	0.0297	0.897	0.97	17449	1
ZNF512	-4.18	4	594	-1.89	0.0297	0.897	0.97	17448	1
SOX4	-4.18	4	595	-1.89	0.0297	0.897	0.97	17447	1
SUMO3	-4.18	4	596	-1.89	0.0297	0.897	0.97	17446	1
PDE8B	-3.62	3	597	-1.88	0.0297	0.897	0.97	17445	1
EEF1A2	-4.18	4	598	-1.88	0.0298	0.897	0.97	17444	1
ZIC5	-4.18	4	599	-1.88	0.0299	0.897	0.97	17443	1
THAP9	-4.18	4	600	-1.88	0.0299	0.897	0.97	17442	1
GGA1	-4.18	4	601	-1.88	0.0299	0.897	0.97	17441	1
ZNF738	-2.09	1	602	-1.88	0.0299	0.897	0.97	17440	1
SNX21	-4.17	4	603	-1.88	0.0301	0.899	0.97	17439	1
TMPRSS4	-4.17	4	604	-1.88	0.0301	0.899	0.97	17438	1
CGRRF1	-4.17	4	605	-1.88	0.0301	0.899	0.97	17437	1
SPRN	-4.16	4	606	-1.88	0.0303	0.903	0.97	17436	1
OR10H4	-4.16	4	607	-1.87	0.0304	0.904	0.97	17435	1
CHMP3	-2.08	1	608	-1.87	0.0305	0.904	0.97	17434	1
CCNG1	-4.15	4	609	-1.87	0.0306	0.904	0.969	17433	1
ANGPT1	-3.6	3	610	-1.87	0.0306	0.904	0.969	17432	1
MEGF6	-4.15	4	611	-1.87	0.0306	0.904	0.969	17431	1
TNPO3	-4.15	4	612	-1.87	0.0307	0.904	0.969	17430	1
MBNL1	-4.15	4	613	-1.87	0.0307	0.904	0.969	17429	1
RNF148	-4.15	4	614	-1.87	0.0308	0.905	0.969	17428	1
SCGB2B2	-4.14	4	615	-1.87	0.0309	0.905	0.969	17427	1
KLK14	-4.14	4	616	-1.86	0.0311	0.908	0.969	17426	1
EPN3	-4.14	4	617	-1.86	0.0311	0.908	0.969	17425	1
RBAK	-4.14	4	618	-1.86	0.0312	0.908	0.969	17424	1
SMYD2	-4.14	4	619	-1.86	0.0312	0.908	0.969	17423	1
ACRBP	-4.13	4	620	-1.86	0.0313	0.91	0.969	17422	1
TMEM189	-4.13	4	621	-1.86	0.0313	0.91	0.969	17421	1
AKTIP	-4.13	4	622	-1.86	0.0314	0.912	0.969	17420	1
RNF44	-4.12	4	623	-1.86	0.0317	0.913	0.968	17419	1
RXRB	-4.12	4	624	-1.86	0.0317	0.913	0.968	17418	1
SLC22A12	-4.12	4	625	-1.86	0.0317	0.913	0.968	17417	1
GPR160	-2.91	2	626	-1.86	0.0317	0.913	0.968	17416	1
AGA	-4.12	4	627	-1.86	0.0318	0.914	0.968	17415	1
STK3	-4.11	4	628	-1.85	0.0319	0.916	0.968	17414	1
TLR3	-4.11	4	629	-1.85	0.0319	0.916	0.968	17413	1
ATP1A3	-4.11	4	630	-1.85	0.032	0.916	0.968	17412	1
HHATL	-4.1	4	631	-1.85	0.0322	0.918	0.968	17411	1
OR2AJ1	-4.1	4	632	-1.85	0.0322	0.918	0.968	17410	1
C11orf70	-4.1	4	633	-1.85	0.0323	0.918	0.968	17409	1
GRIP1	-4.1	4	634	-1.85	0.0323	0.918	0.968	17408	1
CCDC68	-4.09	4	635	-1.85	0.0325	0.918	0.968	17407	1
GP6	-4.09	4	636	-1.85	0.0325	0.918	0.968	17406	1
TMEM41B	-4.09	4	637	-1.84	0.0326	0.918	0.967	17405	1
GSTM5	-3.54	3	638	-1.84	0.0326	0.918	0.967	17404	1
GKN1	-4.09	4	639	-1.84	0.0327	0.918	0.967	17403	1
PRKAG2	-4.09	4	640	-1.84	0.0327	0.918	0.967	17402	1
ODF1	-4.08	4	641	-1.84	0.0328	0.918	0.967	17401	1
FRS2	-4.08	4	642	-1.84	0.0328	0.918	0.967	17400	1
ACTA1	-4.08	4	643	-1.84	0.0328	0.918	0.967	17399	1
TES	-4.08	4	644	-1.84	0.0329	0.918	0.967	17398	1
SGPP2	-4.08	4	645	-1.84	0.033	0.918	0.967	17397	1
NLRP11	-4.08	4	646	-1.84	0.0331	0.918	0.967	17396	1
ITFG2	-4.07	4	647	-1.84	0.0331	0.918	0.967	17395	1
DEFB118	-4.07	4	648	-1.84	0.0331	0.918	0.967	17394	1
NSRP1	-3.53	3	649	-1.84	0.0332	0.918	0.967	17393	1
PPP1R14B	-2.03	1	650	-1.83	0.0333	0.918	0.967	17392	1
CUL9	-4.07	4	651	-1.83	0.0333	0.918	0.967	17391	1
SLC25A48	-4.07	4	652	-1.83	0.0334	0.918	0.967	17390	1
CDX4	-4.06	4	653	-1.83	0.0334	0.918	0.967	17389	1
TMEM101	-4.06	4	654	-1.83	0.0335	0.918	0.967	17388	1
TRIM15	-4.06	4	655	-1.83	0.0335	0.918	0.966	17387	1
PLEK	-4.06	4	656	-1.83	0.0336	0.918	0.966	17386	1
SLC39A1	-4.06	4	657	-1.83	0.0336	0.918	0.966	17385	1
SV2A	-4.06	4	658	-1.83	0.0336	0.918	0.966	17384	1
POU6F2	-4.06	4	659	-1.83	0.0336	0.918	0.966	17383	1
MEX3B	-4.05	4	660	-1.83	0.0338	0.918	0.966	17382	1
ACRV1	-4.05	4	661	-1.83	0.0338	0.918	0.966	17381	1
FRMD4B	-4.05	4	662	-1.83	0.0338	0.918	0.966	17380	1
MAD1L1	-4.05	4	663	-1.83	0.0338	0.918	0.966	17379	1
MC3R	-4.05	4	664	-1.83	0.0338	0.918	0.966	17378	1
MVP	-4.05	4	665	-1.83	0.0339	0.918	0.966	17377	1
GDF1	-4.05	4	666	-1.83	0.0339	0.918	0.966	17376	1
FAM92A1	-4.05	4	667	-1.82	0.034	0.918	0.966	17375	1
CMAS	-4.05	4	668	-1.82	0.034	0.918	0.966	17374	1
PAX1	-4.04	4	669	-1.82	0.0341	0.918	0.966	17373	1
PRRT2	-4.04	4	670	-1.82	0.0341	0.918	0.966	17372	1
C5orf17	-2.85	2	671	-1.82	0.0344	0.925	0.966	17371	1
TOR2A	-4.03	4	672	-1.82	0.0345	0.926	0.965	17370	1
ARFGEF2	-4.03	4	673	-1.82	0.0345	0.926	0.965	17369	1
PGPEP1	-4.03	4	674	-1.82	0.0346	0.926	0.965	17368	1
ADRM1	-4.03	4	675	-1.82	0.0347	0.926	0.965	17367	1
NRP1	-4.03	4	676	-1.82	0.0347	0.926	0.965	17366	1
PDE6C	-4.02	4	677	-1.82	0.0347	0.926	0.965	17365	1
PTER	-4.02	4	678	-1.81	0.0348	0.927	0.965	17364	1
MACROD2	-4.02	4	679	-1.81	0.0349	0.928	0.965	17363	1
IQCF5	-4.02	4	680	-1.81	0.035	0.929	0.965	17362	1
EFCAB7	-4.01	4	681	-1.81	0.0353	0.935	0.965	17361	1
ZNF668	-4	4	682	-1.81	0.0355	0.935	0.964	17360	1
MASTL	-2.83	2	683	-1.8	0.0355	0.935	0.964	17359	1
SP6	-3.46	3	684	-1.8	0.0356	0.935	0.964	17358	1
LGALS16	-4	4	685	-1.8	0.0356	0.935	0.964	17357	1
PIGQ	-4	4	686	-1.8	0.0356	0.935	0.964	17356	1
LFNG	-4	4	687	-1.8	0.0356	0.935	0.964	17355	1
MMP9	-4	4	688	-1.8	0.0356	0.935	0.964	17354	1
TM4SF5	-4	4	689	-1.8	0.0357	0.935	0.964	17353	1
CACFD1	-3.99	4	690	-1.8	0.0358	0.936	0.964	17352	1
PRPF18	-3.99	4	691	-1.8	0.0358	0.936	0.964	17351	1
HDAC11	-3.99	4	692	-1.8	0.0359	0.936	0.964	17350	1
ZBTB22	-3.99	4	693	-1.8	0.036	0.938	0.964	17349	1
TAF7L	-3.98	4	694	-1.8	0.0362	0.938	0.964	17348	1
TM2D1	-3.98	4	695	-1.8	0.0362	0.938	0.964	17347	1
ZFX	-3.98	4	696	-1.8	0.0362	0.938	0.964	17346	1
HDX	-3.98	4	697	-1.8	0.0363	0.938	0.964	17345	1
PYCR1	-3.45	3	698	-1.79	0.0363	0.938	0.964	17344	1
SIGLEC10	-3.97	4	699	-1.79	0.0365	0.938	0.964	17343	1
ZNF91	-1.99	1	700	-1.79	0.0365	0.938	0.964	17342	1
C20orf96	-3.97	4	701	-1.79	0.0365	0.938	0.963	17341	1
INTU	-3.97	4	702	-1.79	0.0366	0.938	0.963	17340	1
TTI2	-3.44	3	703	-1.79	0.0366	0.938	0.963	17339	1
AP3B2	-3.97	4	704	-1.79	0.0366	0.938	0.963	17338	1
ARAF	-3.97	4	705	-1.79	0.0366	0.938	0.963	17337	1
ARAP3	-3.97	4	706	-1.79	0.0367	0.938	0.963	17336	1
SNX5	-3.96	4	707	-1.79	0.0368	0.939	0.963	17335	1
TMEM2	-3.96	4	708	-1.79	0.0369	0.939	0.963	17334	1
CSF3	-3.96	4	709	-1.79	0.0369	0.939	0.963	17333	1
ACBD3	-3.96	4	710	-1.79	0.037	0.939	0.963	17332	1
HRH3	-3.96	4	711	-1.79	0.037	0.939	0.963	17331	1
OLFML1	-3.96	4	712	-1.79	0.037	0.939	0.963	17330	1
MIXL1	-3.95	4	713	-1.78	0.0372	0.939	0.963	17329	1
CRYAB	-3.95	4	714	-1.78	0.0372	0.939	0.963	17328	1
FAM117A	-3.95	4	715	-1.78	0.0374	0.939	0.963	17327	1
PROB1	-3.94	4	716	-1.78	0.0376	0.939	0.962	17326	1
DDX19B	-3.94	4	717	-1.78	0.0376	0.939	0.962	17325	1
COL13A1	-3.94	4	718	-1.78	0.0376	0.939	0.962	17324	1
DCAF10	-3.94	4	719	-1.78	0.0376	0.939	0.962	17323	1
PTGR1	-3.94	4	720	-1.78	0.0376	0.939	0.962	17322	1
ELAVL4	-3.94	4	721	-1.78	0.0377	0.939	0.962	17321	1
PDCD6	-3.94	4	722	-1.78	0.0377	0.939	0.962	17320	1
ERH	-1.97	1	723	-1.78	0.0377	0.939	0.962	17319	1
RPA3-AS1	-3.94	4	724	-1.78	0.0378	0.939	0.962	17318	1
SOGA1	-3.94	4	725	-1.78	0.0378	0.939	0.962	17317	1
CACHD1	-3.94	4	726	-1.78	0.0379	0.939	0.962	17316	1
KCNJ13	-3.93	4	727	-1.78	0.0379	0.939	0.962	17315	1
KMO	-3.93	4	728	-1.78	0.0379	0.939	0.962	17314	1
S100A6	-3.93	4	729	-1.77	0.038	0.94	0.962	17313	1
FAM20C	-3.93	4	730	-1.77	0.0381	0.94	0.962	17312	1
ATP6V1H	-3.93	4	731	-1.77	0.0381	0.94	0.962	17311	1
MMGT1	-3.93	4	732	-1.77	0.0382	0.94	0.962	17310	1
FIS1	-3.92	4	733	-1.77	0.0383	0.94	0.962	17309	1
SH3PXD2A	-3.92	4	734	-1.77	0.0383	0.94	0.962	17308	1
SLC4A10	-3.92	4	735	-1.77	0.0383	0.94	0.962	17307	1
RMDN3	-3.92	4	736	-1.77	0.0384	0.94	0.962	17306	1
TAF9B	-3.92	4	737	-1.77	0.0384	0.94	0.962	17305	1
CD69	-3.92	4	738	-1.77	0.0385	0.941	0.961	17304	1
ZFP64	-3.92	4	739	-1.77	0.0385	0.941	0.961	17303	1
MAMDC4	-3.91	4	740	-1.77	0.0387	0.941	0.961	17302	1
SH3GL1	-3.91	4	741	-1.77	0.0387	0.941	0.961	17301	1
DIP2A	-3.91	4	742	-1.77	0.0387	0.941	0.961	17300	1
TNFRSF4	-3.91	4	743	-1.76	0.0388	0.943	0.961	17299	1
SLC39A7	-3.9	4	744	-1.76	0.0391	0.947	0.961	17298	1
ARGFX	-3.9	4	745	-1.76	0.0391	0.947	0.961	17297	1
ZDHHC5	-3.9	4	746	-1.76	0.0392	0.947	0.961	17296	1
HCRTR2	-3.9	4	747	-1.76	0.0392	0.947	0.961	17295	1
RUFY2	-3.9	4	748	-1.76	0.0393	0.947	0.961	17294	1
GPRIN3	-3.89	4	749	-1.76	0.0394	0.949	0.961	17293	1
TBC1D10C	-3.89	4	750	-1.76	0.0395	0.949	0.961	17292	1
CNDP1	-3.89	4	751	-1.76	0.0395	0.95	0.96	17291	1
C7orf31	-3.88	4	752	-1.75	0.0397	0.951	0.96	17290	1
GPR64	-3.88	4	753	-1.75	0.0398	0.951	0.96	17289	1
SLC26A6	-3.88	4	754	-1.75	0.0398	0.951	0.96	17288	1
RAF1	-3.88	4	755	-1.75	0.0399	0.951	0.96	17287	1
OR51I1	-3.88	4	756	-1.75	0.0399	0.951	0.96	17286	1
ID1	-3.88	4	757	-1.75	0.0399	0.951	0.96	17285	1
TAF1D	-3.36	3	758	-1.75	0.0401	0.955	0.96	17284	1
PIK3CA	-3.87	4	759	-1.75	0.0402	0.957	0.96	17283	1
LHX5	-3.87	4	760	-1.75	0.0403	0.957	0.96	17282	1
SLCO1B7	-3.87	4	761	-1.75	0.0404	0.957	0.96	17281	1
OR7D4	-3.86	4	762	-1.74	0.0407	0.962	0.959	17280	1
PNPLA4	-3.86	4	763	-1.74	0.0407	0.962	0.959	17279	1
PLAGL2	-3.86	4	764	-1.74	0.0408	0.962	0.959	17278	1
SLC39A13	-3.86	4	765	-1.74	0.0408	0.962	0.959	17277	1
SRGAP1	-3.86	4	766	-1.74	0.0409	0.962	0.959	17276	1
SERPINB12	-3.85	4	767	-1.74	0.0409	0.962	0.959	17275	1
LYPD3	-3.85	4	768	-1.74	0.0411	0.962	0.959	17274	1
RASGRP2	-3.85	4	769	-1.74	0.0411	0.962	0.959	17273	1
VAT1L	-3.85	4	770	-1.74	0.0411	0.962	0.959	17272	1
NCAPG2	-3.85	4	771	-1.74	0.0412	0.962	0.959	17271	1
TMEM119	-3.85	4	772	-1.74	0.0412	0.962	0.959	17270	1
KISS1	-3.33	3	773	-1.74	0.0412	0.962	0.959	17269	1
FAM207A	-3.84	4	774	-1.74	0.0413	0.962	0.959	17268	1
SIX2	-3.84	4	775	-1.74	0.0413	0.962	0.959	17267	1
PHLDB1	-3.84	4	776	-1.74	0.0414	0.962	0.959	17266	1
KIAA0430	-3.84	4	777	-1.73	0.0414	0.962	0.959	17265	1
EPO	-3.84	4	778	-1.73	0.0415	0.962	0.958	17264	1
HERC2	-3.84	4	779	-1.73	0.0416	0.962	0.958	17263	1
LALBA	-3.83	4	780	-1.73	0.0417	0.964	0.958	17262	1
TAS2R14	-3.83	4	781	-1.73	0.0417	0.964	0.958	17261	1
C15orf53	-3.83	4	782	-1.73	0.0419	0.964	0.958	17260	1
LRRC8B	-3.83	4	783	-1.73	0.0419	0.964	0.958	17259	1
PHYHIP	-3.83	4	784	-1.73	0.0419	0.964	0.958	17258	1
ANKH	-3.83	4	785	-1.73	0.042	0.964	0.958	17257	1
KDM6B	-3.82	4	786	-1.73	0.0421	0.967	0.958	17256	1
LARP4	-3.82	4	787	-1.73	0.0422	0.967	0.958	17255	1
ITIH6	-3.82	4	788	-1.72	0.0423	0.968	0.958	17254	1
NCOA6	-3.82	4	789	-1.72	0.0423	0.968	0.958	17253	1
ZNF783	-3.81	4	790	-1.72	0.0426	0.968	0.957	17252	1
ANKRD30A	-3.81	4	791	-1.72	0.0428	0.968	0.957	17251	1
TNFAIP8L3	-3.81	4	792	-1.72	0.0428	0.968	0.957	17250	1
NOD2	-3.81	4	793	-1.72	0.0428	0.968	0.957	17249	1
AAMDC	-3.8	4	794	-1.72	0.0429	0.968	0.957	17248	1
ZNF645	-3.8	4	795	-1.72	0.0429	0.968	0.957	17247	1
C12orf39	-3.79	4	796	-1.71	0.0433	0.968	0.957	17246	1
DENND1A	-3.79	4	797	-1.71	0.0433	0.968	0.957	17245	1
ASZ1	-3.79	4	798	-1.71	0.0433	0.968	0.957	17244	1
MSN	-3.79	4	799	-1.71	0.0433	0.968	0.957	17243	1
FAM193B	-3.79	4	800	-1.71	0.0434	0.968	0.957	17242	1
RPL11	-3.28	3	801	-1.71	0.0434	0.968	0.957	17241	1
MSH4	-3.79	4	802	-1.71	0.0434	0.968	0.957	17240	1
RASSF6	-3.79	4	803	-1.71	0.0434	0.968	0.957	17239	1
CDC6	-3.28	3	804	-1.71	0.0434	0.968	0.957	17238	1
GLCE	-3.28	3	805	-1.71	0.0434	0.968	0.957	17237	1
2022-09-15	-3.79	4	806	-1.71	0.0436	0.968	0.956	17236	1
ZNF507	-3.79	4	807	-1.71	0.0436	0.968	0.956	17235	1
ZNF227	-3.78	4	808	-1.71	0.0437	0.968	0.956	17234	1
TMEM56	-3.78	4	809	-1.71	0.0437	0.968	0.956	17233	1
SLC30A4	-3.78	4	810	-1.71	0.0438	0.968	0.956	17232	1
CD320	-3.78	4	811	-1.71	0.0438	0.968	0.956	17231	1
MLTK	-3.27	3	812	-1.71	0.044	0.968	0.956	17230	1
NFE2L2	-3.78	4	813	-1.71	0.044	0.968	0.956	17229	1
FAM50A	-3.78	4	814	-1.71	0.044	0.968	0.956	17228	1
CPQ	-3.77	4	815	-1.71	0.0441	0.968	0.956	17227	1
SYT5	-3.77	4	816	-1.7	0.0441	0.968	0.956	17226	1
SPPL2A	-3.77	4	817	-1.7	0.0442	0.968	0.956	17225	1
ELF2	-3.77	4	818	-1.7	0.0443	0.968	0.956	17224	1
BPIFA3	-3.77	4	819	-1.7	0.0443	0.968	0.956	17223	1
GINM1	-3.77	4	820	-1.7	0.0443	0.968	0.956	17222	1
ZNF441	-3.77	4	821	-1.7	0.0444	0.968	0.956	17221	1
GOLGB1	-3.77	4	822	-1.7	0.0444	0.968	0.956	17220	1
BYSL	-3.26	3	823	-1.7	0.0445	0.968	0.956	17219	1
ZNF841	-3.76	4	824	-1.7	0.0446	0.968	0.955	17218	1
FAM169A	-3.76	4	825	-1.7	0.0446	0.968	0.955	17217	1
PTPRG	-3.76	4	826	-1.7	0.0446	0.968	0.955	17216	1
WDR5B	-3.76	4	827	-1.7	0.0446	0.968	0.955	17215	1
CXorf31	-3.76	4	828	-1.7	0.0447	0.968	0.955	17214	1
SEC24B	-3.76	4	829	-1.7	0.0447	0.968	0.955	17213	1
MYLK3	-3.76	4	830	-1.7	0.0447	0.968	0.955	17212	1
LRP3	-3.76	4	831	-1.7	0.0448	0.968	0.955	17211	1
C9orf170	-3.76	4	832	-1.7	0.0448	0.968	0.955	17210	1
SERPINB3	-3.76	4	833	-1.7	0.0448	0.968	0.955	17209	1
PAGE4	-3.76	4	834	-1.7	0.0449	0.968	0.955	17208	1
UGT1A4	-3.75	4	835	-1.7	0.0449	0.968	0.955	17207	1
PCDHGA8	-3.75	4	836	-1.7	0.045	0.968	0.955	17206	1
C1orf189	-3.75	4	837	-1.7	0.045	0.968	0.955	17205	1
UBE2E2	-3.75	4	838	-1.69	0.0451	0.968	0.955	17204	1
TSPAN2	-3.75	4	839	-1.69	0.0451	0.968	0.955	17203	1
TRAT1	-3.25	3	840	-1.69	0.0451	0.968	0.955	17202	1
FBP1	-3.75	4	841	-1.69	0.0451	0.968	0.955	17201	1
UBE2B	-3.75	4	842	-1.69	0.0452	0.968	0.955	17200	1
PDXP	-3.75	4	843	-1.69	0.0452	0.968	0.955	17199	1
THOC3	-3.24	3	844	-1.69	0.0455	0.969	0.955	17198	1
SSBP3	-3.74	4	845	-1.69	0.0455	0.969	0.955	17197	1
CDC23	-3.74	4	846	-1.69	0.0455	0.969	0.954	17196	1
JAK2	-3.74	4	847	-1.69	0.0456	0.969	0.954	17195	1
TOX2	-3.74	4	848	-1.69	0.0456	0.969	0.954	17194	1
NOP58	-2.64	2	849	-1.69	0.0457	0.969	0.954	17193	1
IQGAP3	-3.74	4	850	-1.69	0.0457	0.969	0.954	17192	1
COMMD6	-3.73	4	851	-1.69	0.0458	0.971	0.954	17191	1
PUM1	-3.73	4	852	-1.69	0.0459	0.972	0.954	17190	1
GTSF1	-3.72	4	853	-1.68	0.0462	0.974	0.954	17189	1
SBDS	-3.22	3	854	-1.68	0.0462	0.974	0.954	17188	1
ZNF599	-3.72	4	855	-1.68	0.0462	0.974	0.954	17187	1
RGN	-3.72	4	856	-1.68	0.0462	0.974	0.954	17186	1
LYVE1	-3.72	4	857	-1.68	0.0462	0.974	0.954	17185	1
SIGLEC1	-3.72	4	858	-1.68	0.0463	0.974	0.954	17184	1
SIGLEC5	-3.72	4	859	-1.68	0.0464	0.974	0.954	17183	1
MUSK	-3.72	4	860	-1.68	0.0464	0.974	0.954	17182	1
MRPL38	-3.22	3	861	-1.68	0.0465	0.975	0.953	17181	1
NIPAL4	-3.71	4	862	-1.68	0.0466	0.976	0.953	17180	1
SULT1E1	-3.71	4	863	-1.68	0.0467	0.976	0.953	17179	1
FAM181A	-3.71	4	864	-1.68	0.0468	0.976	0.953	17178	1
TATDN1	-3.71	4	865	-1.68	0.0469	0.976	0.953	17177	1
TTC27	-3.21	3	866	-1.68	0.0469	0.976	0.953	17176	1
C17orf105	-3.71	4	867	-1.68	0.047	0.976	0.953	17175	1
CCR1	-3.7	4	868	-1.67	0.0471	0.976	0.953	17174	1
CKMT2	-3.7	4	869	-1.67	0.0472	0.976	0.953	17173	1
HP	-3.7	4	870	-1.67	0.0472	0.976	0.953	17172	1
STK32A	-3.7	4	871	-1.67	0.0473	0.976	0.953	17171	1
PMFBP1	-3.7	4	872	-1.67	0.0473	0.976	0.953	17170	1
SCGB1D1	-3.7	4	873	-1.67	0.0473	0.976	0.953	17169	1
TREML2	-3.7	4	874	-1.67	0.0474	0.976	0.953	17168	1
MITF	-3.7	4	875	-1.67	0.0474	0.976	0.953	17167	1
SLX4IP	-3.69	4	876	-1.67	0.0475	0.976	0.953	17166	1
INHA	-3.69	4	877	-1.67	0.0476	0.976	0.952	17165	1
ZNF449	-3.69	4	878	-1.67	0.0476	0.976	0.952	17164	1
POLR3E	-3.69	4	879	-1.67	0.0477	0.976	0.952	17163	1
ZNF667	-3.69	4	880	-1.67	0.0477	0.976	0.952	17162	1
OR6B2	-3.19	3	881	-1.67	0.0477	0.976	0.952	17161	1
CTSL	-3.69	4	882	-1.67	0.0477	0.976	0.952	17160	1
SPATA18	-3.69	4	883	-1.67	0.0479	0.977	0.952	17159	1
NAA20	-3.68	4	884	-1.66	0.048	0.977	0.952	17158	1
PCDHB13	-3.68	4	885	-1.66	0.0482	0.977	0.952	17157	1
STYX	-3.68	4	886	-1.66	0.0482	0.977	0.952	17156	1
ARHGEF28	-3.68	4	887	-1.66	0.0482	0.977	0.952	17155	1
CPXM1	-3.68	4	888	-1.66	0.0483	0.977	0.952	17154	1
TXNDC5	-3.67	4	889	-1.66	0.0484	0.977	0.952	17153	1
KLHDC8B	-3.67	4	890	-1.66	0.0484	0.977	0.952	17152	1
CLMN	-3.67	4	891	-1.66	0.0485	0.977	0.952	17151	1
TFPI	-3.67	4	892	-1.66	0.0485	0.977	0.951	17150	1
SPNS3	-3.67	4	893	-1.66	0.0485	0.977	0.951	17149	1
CCDC30	-3.67	4	894	-1.66	0.0486	0.977	0.951	17148	1
B4GALT1	-3.67	4	895	-1.66	0.0487	0.977	0.951	17147	1
KRTAP21-2	-2.59	2	896	-1.66	0.0487	0.977	0.951	17146	1
TTLL13	-3.67	4	897	-1.66	0.0487	0.977	0.951	17145	1
FRZB	-3.66	4	898	-1.66	0.0488	0.977	0.951	17144	1
C4orf48	-3.66	4	899	-1.66	0.0488	0.977	0.951	17143	1
DLX4	-3.66	4	900	-1.66	0.0489	0.977	0.951	17142	1
MAB21L2	-3.66	4	901	-1.66	0.0489	0.977	0.951	17141	1
TGFBR1	-3.66	4	902	-1.66	0.049	0.977	0.951	17140	1
PLCB4	-3.66	4	903	-1.65	0.049	0.977	0.951	17139	1
KCNC3	-3.66	4	904	-1.65	0.049	0.977	0.951	17138	1
ANKRD7	-3.66	4	905	-1.65	0.049	0.977	0.951	17137	1
NCAPH2	-3.66	4	906	-1.65	0.0491	0.978	0.951	17136	1
IRX4	-3.65	4	907	-1.65	0.0493	0.98	0.951	17135	1
UBR5	-3.65	4	908	-1.65	0.0493	0.98	0.951	17134	1
C11orf65	-3.65	4	909	-1.65	0.0494	0.981	0.951	17133	1
SDF2L1	-3.65	4	910	-1.65	0.0496	0.981	0.95	17132	1
UNC5A	-3.65	4	911	-1.65	0.0496	0.981	0.95	17131	1
PDE4D	-3.64	4	912	-1.65	0.0497	0.981	0.95	17130	1
CRYBA1	-3.64	4	913	-1.65	0.0498	0.981	0.95	17129	1
MATR3	-3.64	4	914	-1.65	0.0498	0.981	0.95	17128	1
TCFL5	-3.64	4	915	-1.65	0.0499	0.981	0.95	17127	1
FBLL1	-3.64	4	916	-1.65	0.0499	0.981	0.95	17126	1
FBXO43	-3.64	4	917	-1.65	0.0499	0.981	0.95	17125	1
UGT1A9	-1.82	1	918	-1.65	0.0499	0.981	0.95	17124	1
ING3	-3.64	4	919	-1.64	0.05	0.981	0.95	17123	1
KRT86	-3.63	4	920	-1.64	0.0501	0.981	0.95	17122	1
FOXG1	-3.63	4	921	-1.64	0.0504	0.981	0.95	17121	1
EIF2AK1	-3.63	4	922	-1.64	0.0505	0.981	0.949	17120	1
ATP6V1D	-3.14	3	923	-1.64	0.0505	0.981	0.949	17119	1
ZCCHC10	-3.62	4	924	-1.64	0.0506	0.981	0.949	17118	1
TNKS2	-3.62	4	925	-1.64	0.0508	0.981	0.949	17117	1
SKAP2	-3.62	4	926	-1.64	0.0508	0.981	0.949	17116	1
EBLN1	-3.62	4	927	-1.64	0.0508	0.981	0.949	17115	1
ALPK2	-3.62	4	928	-1.64	0.0509	0.981	0.949	17114	1
MEF2A	-3.62	4	929	-1.64	0.051	0.981	0.949	17113	1
TMEM135	-3.61	4	930	-1.63	0.0511	0.981	0.949	17112	1
NACC1	-3.61	4	931	-1.63	0.0511	0.981	0.949	17111	1
DEFB112	-3.61	4	932	-1.63	0.0512	0.981	0.949	17110	1
CRYBB1	-3.61	4	933	-1.63	0.0513	0.981	0.949	17109	1
ASH2L	-3.61	4	934	-1.63	0.0513	0.981	0.949	17108	1
LRRC48	-3.61	4	935	-1.63	0.0514	0.981	0.949	17107	1
C1orf87	-3.61	4	936	-1.63	0.0514	0.981	0.949	17106	1
COMMD9	-3.6	4	937	-1.63	0.0515	0.981	0.949	17105	1
SAP18	-3.6	4	938	-1.63	0.0516	0.981	0.948	17104	1
OR2AP1	-3.6	4	939	-1.63	0.0517	0.981	0.948	17103	1
ZNHIT2	-2.54	2	940	-1.63	0.0518	0.981	0.948	17102	1
MTA1	-3.6	4	941	-1.63	0.0518	0.981	0.948	17101	1
THY1	-3.6	4	942	-1.63	0.0518	0.981	0.948	17100	1
TWF2	-3.6	4	943	-1.63	0.0518	0.981	0.948	17099	1
PRPF38B	-3.6	4	944	-1.63	0.0518	0.981	0.948	17098	1
LRP12	-3.11	3	945	-1.63	0.0519	0.981	0.948	17097	1
OR6Q1	-3.59	4	946	-1.63	0.052	0.981	0.948	17096	1
HNRNPD	-3.59	4	947	-1.63	0.052	0.981	0.948	17095	1
CCNL2	-3.59	4	948	-1.63	0.052	0.981	0.948	17094	1
PAAF1	-3.59	4	949	-1.62	0.0521	0.981	0.948	17093	1
CST1	-3.59	4	950	-1.62	0.0521	0.981	0.948	17092	1
GSTO1	-3.59	4	951	-1.62	0.0522	0.981	0.948	17091	1
EIF2B4	-3.11	3	952	-1.62	0.0522	0.981	0.948	17090	1
CACNG1	-3.59	4	953	-1.62	0.0522	0.981	0.948	17089	1
DEFB119	-3.59	4	954	-1.62	0.0523	0.981	0.948	17088	1
B4GALT3	-3.59	4	955	-1.62	0.0523	0.981	0.948	17087	1
SDS	-3.59	4	956	-1.62	0.0524	0.981	0.948	17086	1
DNAJC13	-3.59	4	957	-1.62	0.0524	0.981	0.948	17085	1
CYB561D1	-3.59	4	958	-1.62	0.0524	0.981	0.948	17084	1
CCDC110	-3.59	4	959	-1.62	0.0524	0.981	0.948	17083	1
RBFOX2	-3.58	4	960	-1.62	0.0525	0.981	0.948	17082	1
SOWAHD	-3.58	4	961	-1.62	0.0525	0.981	0.948	17081	1
RNF166	-3.58	4	962	-1.62	0.0525	0.981	0.947	17080	1
BANP	-2.53	2	963	-1.62	0.0525	0.981	0.947	17079	1
SLC7A3	-3.58	4	964	-1.62	0.0526	0.981	0.947	17078	1
DHPS	-2.53	2	965	-1.62	0.0526	0.981	0.947	17077	1
NXF1	-3.1	3	966	-1.62	0.0527	0.981	0.947	17076	1
RBM45	-3.58	4	967	-1.62	0.0528	0.981	0.947	17075	1
PCDHAC1	-3.58	4	968	-1.62	0.0529	0.981	0.947	17074	1
CBL	-3.57	4	969	-1.62	0.0529	0.981	0.947	17073	1
DEF6	-3.57	4	970	-1.62	0.0529	0.981	0.947	17072	1
PORCN	-3.57	4	971	-1.62	0.053	0.981	0.947	17071	1
INPPL1	-3.57	4	972	-1.62	0.0531	0.981	0.947	17070	1
OR1J4	-3.57	4	973	-1.62	0.0532	0.981	0.947	17069	1
ZNF224	-3.57	4	974	-1.61	0.0532	0.981	0.947	17068	1
TP53	-3.57	4	975	-1.61	0.0532	0.981	0.947	17067	1
MFSD1	-3.57	4	976	-1.61	0.0532	0.981	0.947	17066	1
WIPI1	-3.57	4	977	-1.61	0.0533	0.981	0.947	17065	1
IGSF10	-3.57	4	978	-1.61	0.0533	0.981	0.947	17064	1
MIA	-3.57	4	979	-1.61	0.0534	0.981	0.947	17063	1
ZC3H12A	-3.09	3	980	-1.61	0.0534	0.981	0.947	17062	1
SEC23IP	-3.56	4	981	-1.61	0.0536	0.981	0.946	17061	1
FGF23	-3.56	4	982	-1.61	0.0537	0.981	0.946	17060	1
HSD17B3	-3.56	4	983	-1.61	0.0537	0.981	0.946	17059	1
GHRH	-3.56	4	984	-1.61	0.0538	0.981	0.946	17058	1
FOXJ3	-3.56	4	985	-1.61	0.0538	0.981	0.946	17057	1
ITM2C	-3.56	4	986	-1.61	0.0538	0.981	0.946	17056	1
FBXO45	-3.55	4	987	-1.61	0.0539	0.981	0.946	17055	1
CMIP	-3.55	4	988	-1.61	0.0541	0.981	0.946	17054	1
OR4C13	-3.55	4	989	-1.61	0.0542	0.981	0.946	17053	1
RASGRP4	-3.55	4	990	-1.61	0.0542	0.981	0.946	17052	1
RMND5A	-3.55	4	991	-1.6	0.0543	0.981	0.946	17051	1
TRIB2	-3.55	4	992	-1.6	0.0543	0.981	0.946	17050	1
OTOG	-3.54	4	993	-1.6	0.0543	0.981	0.946	17049	1
CRYAA	-3.54	4	994	-1.6	0.0544	0.981	0.946	17048	1
NDC80	-3.07	3	995	-1.6	0.0546	0.981	0.945	17047	1
LTA	-3.54	4	996	-1.6	0.0546	0.981	0.945	17046	1
NNAT	-3.53	4	997	-1.6	0.0549	0.981	0.945	17045	1
EDF1	-3.06	3	998	-1.6	0.0549	0.981	0.945	17044	1
VAPB	-3.53	4	999	-1.6	0.0549	0.981	0.945	17043	1
MAT1A	-3.53	4	1000	-1.6	0.0549	0.981	0.945	17042	1
ZNF384	-3.53	4	1001	-1.6	0.0549	0.981	0.945	17041	1
PLN	-1.77	1	1002	-1.6	0.055	0.981	0.945	17040	1
OR13C3	-3.53	4	1003	-1.6	0.0552	0.981	0.945	17039	1
TRIM62	-3.53	4	1004	-1.6	0.0553	0.981	0.945	17038	1
OR1A1	-3.53	4	1005	-1.6	0.0553	0.981	0.945	17037	1
TMPRSS13	-3.52	4	1006	-1.6	0.0553	0.981	0.945	17036	1
UBE2Z	-3.52	4	1007	-1.59	0.0554	0.981	0.945	17035	1
TTLL6	-3.52	4	1008	-1.59	0.0555	0.981	0.945	17034	1
SLC9B2	-3.52	4	1009	-1.59	0.0555	0.981	0.945	17033	1
VSX1	-3.52	4	1010	-1.59	0.0557	0.981	0.944	17032	1
KLK3	-3.52	4	1011	-1.59	0.0557	0.981	0.944	17031	1
C1QTNF3	-3.52	4	1012	-1.59	0.0558	0.981	0.944	17030	1
ENDOG	-3.51	4	1013	-1.59	0.0558	0.981	0.944	17029	1
FBXO31	-3.51	4	1014	-1.59	0.0558	0.981	0.944	17028	1
ZSCAN25	-3.51	4	1015	-1.59	0.0558	0.981	0.944	17027	1
LRRC1	-3.51	4	1016	-1.59	0.0558	0.981	0.944	17026	1
SFR1	-3.51	4	1017	-1.59	0.0559	0.981	0.944	17025	1
CEP128	-3.51	4	1018	-1.59	0.056	0.981	0.944	17024	1
KRTAP5-1	-3.51	4	1019	-1.59	0.056	0.981	0.944	17023	1
ACTL6B	-3.51	4	1020	-1.59	0.056	0.981	0.944	17022	1
UBTF	-2.48	2	1021	-1.59	0.056	0.981	0.944	17021	1
TEX13B	-3.51	4	1022	-1.59	0.0561	0.981	0.944	17020	1
ASAH1	-3.51	4	1023	-1.59	0.0561	0.981	0.944	17019	1
PKNOX1	-3.51	4	1024	-1.59	0.0561	0.981	0.944	17018	1
GFI1	-3.51	4	1025	-1.59	0.0561	0.981	0.944	17017	1
ATP13A1	-3.51	4	1026	-1.59	0.0562	0.981	0.944	17016	1
RGL3	-3.51	4	1027	-1.59	0.0563	0.981	0.944	17015	1
ERO1LB	-3.5	4	1028	-1.59	0.0563	0.981	0.944	17014	1
TAS2R42	-3.5	4	1029	-1.59	0.0564	0.981	0.944	17013	1
MEGF8	-3.5	4	1030	-1.59	0.0564	0.981	0.944	17012	1
STARD8	-3.5	4	1031	-1.59	0.0565	0.981	0.944	17011	1
ZFPM2	-3.5	4	1032	-1.58	0.0565	0.981	0.943	17010	1
ANP32A	-3.5	4	1033	-1.58	0.0565	0.981	0.943	17009	1
IFNLR1	-3.5	4	1034	-1.58	0.0566	0.981	0.943	17008	1
SYNPO2	-3.5	4	1035	-1.58	0.0566	0.981	0.943	17007	1
QPRT	-3.5	4	1036	-1.58	0.0567	0.981	0.943	17006	1
AMIGO2	-3.5	4	1037	-1.58	0.0568	0.981	0.943	17005	1
CACNA1E	-3.5	4	1038	-1.58	0.0568	0.981	0.943	17004	1
BPIFB1	-3.49	4	1039	-1.58	0.0568	0.981	0.943	17003	1
RAD23B	-3.49	4	1040	-1.58	0.0569	0.981	0.943	17002	1
MAGEB3	-3.49	4	1041	-1.58	0.0569	0.981	0.943	17001	1
C1GALT1C1	-3.49	4	1042	-1.58	0.0569	0.981	0.943	17000	1
SELK	-3.49	4	1043	-1.58	0.0569	0.981	0.943	16999	1
PTRHD1	-3.49	4	1044	-1.58	0.057	0.981	0.943	16998	1
HMCES	-3.49	4	1045	-1.58	0.0571	0.981	0.943	16997	1
PLS3	-3.49	4	1046	-1.58	0.0571	0.981	0.943	16996	1
PRELID1	-3.49	4	1047	-1.58	0.0572	0.981	0.943	16995	1
OR13A1	-3.49	4	1048	-1.58	0.0572	0.981	0.943	16994	1
ADAM7	-3.49	4	1049	-1.58	0.0573	0.981	0.943	16993	1
INSL3	-3.49	4	1050	-1.58	0.0573	0.981	0.943	16992	1
THOP1	-3.48	4	1051	-1.58	0.0574	0.981	0.943	16991	1
OTUD5	-3.48	4	1052	-1.58	0.0574	0.981	0.943	16990	1
CA11	-3.48	4	1053	-1.58	0.0574	0.981	0.943	16989	1
NXN	-3.48	4	1054	-1.58	0.0574	0.981	0.943	16988	1
HLA-DPA1	-3.48	4	1055	-1.58	0.0574	0.981	0.943	16987	1
CTC1	-3.48	4	1056	-1.58	0.0575	0.981	0.942	16986	1
PRND	-3.48	4	1057	-1.58	0.0575	0.981	0.942	16985	1
MORN5	-3.48	4	1058	-1.58	0.0575	0.981	0.942	16984	1
CCNT2	-3.48	4	1059	-1.57	0.0577	0.982	0.942	16983	1
SLFN11	-3.48	4	1060	-1.57	0.0577	0.982	0.942	16982	1
TMEM27	-3.48	4	1061	-1.57	0.0578	0.982	0.942	16981	1
BCAS1	-3.47	4	1062	-1.57	0.0579	0.982	0.942	16980	1
ARSB	-3.47	4	1063	-1.57	0.0579	0.982	0.942	16979	1
SLC39A6	-3.47	4	1064	-1.57	0.058	0.982	0.942	16978	1
ALG11	-3.47	4	1065	-1.57	0.058	0.982	0.942	16977	1
CLIC2	-3.47	4	1066	-1.57	0.058	0.982	0.942	16976	1
RIMKLA	-3.47	4	1067	-1.57	0.0581	0.982	0.942	16975	1
USP5	-3.47	4	1068	-1.57	0.0582	0.982	0.942	16974	1
OLIG1	-3.47	4	1069	-1.57	0.0582	0.982	0.942	16973	1
TKTL1	-3.47	4	1070	-1.57	0.0583	0.982	0.942	16972	1
PTPRZ1	-3.46	4	1071	-1.57	0.0585	0.983	0.941	16971	1
TGIF2	-3.46	4	1072	-1.57	0.0585	0.983	0.941	16970	1
EBF1	-3.46	4	1073	-1.57	0.0586	0.983	0.941	16969	1
SLC35F4	-3.46	4	1074	-1.57	0.0586	0.983	0.941	16968	1
COPS3	-2.99	3	1075	-1.57	0.0587	0.983	0.941	16967	1
ATG7	-3.46	4	1076	-1.57	0.0587	0.983	0.941	16966	1
MYL6	-3.46	4	1077	-1.57	0.0588	0.983	0.941	16965	1
WSCD2	-3.45	4	1078	-1.56	0.0588	0.983	0.941	16964	1
IL12B	-3.45	4	1079	-1.56	0.0589	0.983	0.941	16963	1
FAM84A	-3.45	4	1080	-1.56	0.0589	0.983	0.941	16962	1
PDLIM2	-3.45	4	1081	-1.56	0.0589	0.983	0.941	16961	1
LBP	-3.45	4	1082	-1.56	0.0589	0.983	0.941	16960	1
HIST3H2BB	-3.45	4	1083	-1.56	0.059	0.983	0.941	16959	1
WNT5A	-3.45	4	1084	-1.56	0.0591	0.983	0.941	16958	1
MMP23B	-3.45	4	1085	-1.56	0.0591	0.983	0.941	16957	1
MAPKAPK2	-3.45	4	1086	-1.56	0.0592	0.983	0.941	16956	1
VEPH1	-3.45	4	1087	-1.56	0.0592	0.983	0.941	16955	1
CREB5	-3.45	4	1088	-1.56	0.0593	0.983	0.941	16954	1
KLHL28	-3.44	4	1089	-1.56	0.0595	0.984	0.941	16953	1
GARNL3	-3.44	4	1090	-1.56	0.0595	0.984	0.941	16952	1
CD200R1L	-3.44	4	1091	-1.56	0.0597	0.984	0.94	16951	1
DESI2	-3.44	4	1092	-1.56	0.0597	0.984	0.94	16950	1
EIF2S1	-3.44	4	1093	-1.56	0.0597	0.984	0.94	16949	1
OR10H5	-3.44	4	1094	-1.56	0.0598	0.984	0.94	16948	1
C8orf22	-3.44	4	1095	-1.56	0.0598	0.984	0.94	16947	1
KDM1A	-3.43	4	1096	-1.56	0.0599	0.984	0.94	16946	1
HIPK3	-3.43	4	1097	-1.56	0.0599	0.984	0.94	16945	1
MX1	-3.43	4	1098	-1.56	0.06	0.984	0.94	16944	1
TTC22	-3.43	4	1099	-1.55	0.06	0.984	0.94	16943	1
PPIE	-3.43	4	1100	-1.55	0.0601	0.984	0.94	16942	1
LPIN3	-3.43	4	1101	-1.55	0.0601	0.984	0.94	16941	1
F2	-3.43	4	1102	-1.55	0.0602	0.984	0.94	16940	1
OR4P4	-3.43	4	1103	-1.55	0.0602	0.984	0.94	16939	1
SPNS1	-3.43	4	1104	-1.55	0.0602	0.984	0.94	16938	1
DBH	-3.43	4	1105	-1.55	0.0603	0.984	0.94	16937	1
RCHY1	-3.43	4	1106	-1.55	0.0603	0.984	0.94	16936	1
FBXW7	-3.42	4	1107	-1.55	0.0604	0.984	0.94	16935	1
TEAD1	-3.42	4	1108	-1.55	0.0605	0.985	0.94	16934	1
FAM195A	-3.42	4	1109	-1.55	0.0606	0.985	0.939	16933	1
MBD5	-3.42	4	1110	-1.55	0.0606	0.985	0.939	16932	1
DUSP3	-3.42	4	1111	-1.55	0.0608	0.987	0.939	16931	1
ARMC12	-3.42	4	1112	-1.55	0.0608	0.987	0.939	16930	1
TM2D3	-3.42	4	1113	-1.55	0.0609	0.987	0.939	16929	1
IFIT3	-3.41	4	1114	-1.55	0.061	0.987	0.939	16928	1
VGLL3	-3.41	4	1115	-1.55	0.061	0.987	0.939	16927	1
FITM2	-3.41	4	1116	-1.55	0.0611	0.987	0.939	16926	1
PPP1R14C	-3.41	4	1117	-1.55	0.0611	0.988	0.939	16925	1
RNF5	-3.41	4	1118	-1.54	0.0612	0.988	0.939	16924	1
MTNR1B	-3.41	4	1119	-1.54	0.0613	0.989	0.939	16923	1
ZNF436	-3.41	4	1120	-1.54	0.0614	0.989	0.939	16922	1
ZNF322	-3.4	4	1121	-1.54	0.0615	0.989	0.939	16921	1
CRLF1	-3.4	4	1122	-1.54	0.0615	0.989	0.939	16920	1
DPF1	-3.4	4	1123	-1.54	0.0616	0.989	0.938	16919	1
UBE2R2	-3.4	4	1124	-1.54	0.0617	0.989	0.938	16918	1
LRP1B	-3.4	4	1125	-1.54	0.0618	0.989	0.938	16917	1
DCLK1	-3.4	4	1126	-1.54	0.0619	0.989	0.938	16916	1
ALDH3A2	-3.4	4	1127	-1.54	0.0619	0.989	0.938	16915	1
SLC36A3	-3.4	4	1128	-1.54	0.0619	0.989	0.938	16914	1
CAPNS2	-3.4	4	1129	-1.54	0.0619	0.989	0.938	16913	1
PPP1R10	-3.4	4	1130	-1.54	0.0619	0.989	0.938	16912	1
SPINT1	-3.39	4	1131	-1.54	0.062	0.989	0.938	16911	1
WFDC2	-3.39	4	1132	-1.54	0.0621	0.989	0.938	16910	1
EML2	-3.39	4	1133	-1.54	0.0621	0.989	0.938	16909	1
TMPRSS11F	-3.39	4	1134	-1.54	0.0623	0.989	0.938	16908	1
GSPT2	-3.39	4	1135	-1.53	0.0625	0.989	0.938	16907	1
ANKS3	-3.39	4	1136	-1.53	0.0625	0.989	0.938	16906	1
EMR2	-3.39	4	1137	-1.53	0.0625	0.989	0.937	16905	1
SLC22A15	-3.38	4	1138	-1.53	0.0626	0.989	0.937	16904	1
FGD1	-3.38	4	1139	-1.53	0.0627	0.989	0.937	16903	1
DAPK1	-3.38	4	1140	-1.53	0.0627	0.989	0.937	16902	1
C2CD2L	-3.38	4	1141	-1.53	0.0627	0.989	0.937	16901	1
LCN10	-3.38	4	1142	-1.53	0.0627	0.989	0.937	16900	1
CAMKV	-3.38	4	1143	-1.53	0.0628	0.989	0.937	16899	1
TMEM129	-3.38	4	1144	-1.53	0.0628	0.989	0.937	16898	1
C7orf73	-3.38	4	1145	-1.53	0.063	0.989	0.937	16897	1
FER	-3.38	4	1146	-1.53	0.063	0.989	0.937	16896	1
SI	-3.37	4	1147	-1.53	0.0631	0.989	0.937	16895	1
OGFR	-3.37	4	1148	-1.53	0.0632	0.989	0.937	16894	1
AKNA	-3.37	4	1149	-1.53	0.0632	0.989	0.937	16893	1
ANAPC1	-3.37	4	1150	-1.53	0.0632	0.989	0.937	16892	1
RMI1	-3.37	4	1151	-1.53	0.0633	0.989	0.937	16891	1
CCDC57	-3.37	4	1152	-1.53	0.0634	0.989	0.937	16890	1
ZNF782	-3.37	4	1153	-1.53	0.0635	0.989	0.937	16889	1
FOXD3	-2.92	3	1154	-1.53	0.0635	0.989	0.937	16888	1
ADPRM	-3.37	4	1155	-1.53	0.0635	0.989	0.937	16887	1
ZSWIM5	-3.37	4	1156	-1.53	0.0635	0.989	0.936	16886	1
SOX10	-3.37	4	1157	-1.53	0.0635	0.989	0.936	16885	1
LIPG	-3.37	4	1158	-1.53	0.0636	0.989	0.936	16884	1
CD5L	-3.37	4	1159	-1.53	0.0636	0.989	0.936	16883	1
PCBD1	-3.37	4	1160	-1.53	0.0636	0.989	0.936	16882	1
XAB2	-2.91	3	1161	-1.52	0.0638	0.989	0.936	16881	1
MUSTN1	-1.68	1	1162	-1.52	0.0638	0.989	0.936	16880	1
CMTM6	-3.36	4	1163	-1.52	0.0639	0.989	0.936	16879	1
SULF1	-3.36	4	1164	-1.52	0.064	0.989	0.936	16878	1
DHX29	-3.36	4	1165	-1.52	0.064	0.989	0.936	16877	1
TSHB	-3.36	4	1166	-1.52	0.0641	0.989	0.936	16876	1
DLG4	-2.91	3	1167	-1.52	0.0641	0.989	0.936	16875	1
GLDC	-3.36	4	1168	-1.52	0.0641	0.989	0.936	16874	1
GCLM	-3.36	4	1169	-1.52	0.0641	0.989	0.936	16873	1
GRIA1	-3.35	4	1170	-1.52	0.0642	0.99	0.936	16872	1
TUBGCP6	-3.35	4	1171	-1.52	0.0643	0.99	0.936	16871	1
HTR2C	-3.35	4	1172	-1.52	0.0644	0.99	0.936	16870	1
WRB	-3.35	4	1173	-1.52	0.0646	0.99	0.935	16869	1
GDF5OS	-3.35	4	1174	-1.52	0.0646	0.99	0.935	16868	1
BCL11A	-3.35	4	1175	-1.52	0.0646	0.99	0.935	16867	1
GLP2R	-3.34	4	1176	-1.52	0.0647	0.99	0.935	16866	1
F9	-3.34	4	1177	-1.52	0.0647	0.99	0.935	16865	1
LRRC4	-2.89	3	1178	-1.52	0.0648	0.99	0.935	16864	1
C10orf55	-3.34	4	1179	-1.52	0.0649	0.99	0.935	16863	1
UBXN10	-3.34	4	1180	-1.51	0.065	0.99	0.935	16862	1
SEPP1	-3.34	4	1181	-1.51	0.065	0.99	0.935	16861	1
TTI1	-3.34	4	1182	-1.51	0.065	0.99	0.935	16860	1
ZNF223	-3.34	4	1183	-1.51	0.0652	0.99	0.935	16859	1
CD300E	-2.36	2	1184	-1.51	0.0652	0.99	0.935	16858	1
C15orf26	-3.34	4	1185	-1.51	0.0652	0.99	0.935	16857	1
HMMR	-3.34	4	1186	-1.51	0.0652	0.99	0.935	16856	1
CA8	-3.33	4	1187	-1.51	0.0653	0.99	0.935	16855	1
CDC42EP3	-3.33	4	1188	-1.51	0.0654	0.99	0.935	16854	1
DNAJC8	-2.89	3	1189	-1.51	0.0655	0.99	0.935	16853	1
EN2	-3.33	4	1190	-1.51	0.0655	0.99	0.934	16852	1
TGFBI	-3.33	4	1191	-1.51	0.0656	0.99	0.934	16851	1
PSD2	-3.33	4	1192	-1.51	0.0657	0.99	0.934	16850	1
TMEM39A	-3.32	4	1193	-1.51	0.0658	0.99	0.934	16849	1
CCR8	-3.32	4	1194	-1.51	0.066	0.99	0.934	16848	1
CXCR1	-3.32	4	1195	-1.51	0.066	0.99	0.934	16847	1
FAM117B	-3.32	4	1196	-1.51	0.0662	0.99	0.934	16846	1
SPAG1	-2.87	3	1197	-1.5	0.0662	0.99	0.934	16845	1
FETUB	-3.32	4	1198	-1.5	0.0662	0.99	0.934	16844	1
GIPR	-3.32	4	1199	-1.5	0.0663	0.99	0.934	16843	1
ANKRD2	-3.32	4	1200	-1.5	0.0663	0.99	0.934	16842	1
GDF9	-3.32	4	1201	-1.5	0.0663	0.99	0.934	16841	1
RNASE9	-3.32	4	1202	-1.5	0.0663	0.99	0.934	16840	1
EME1	-3.32	4	1203	-1.5	0.0663	0.99	0.934	16839	1
CABP1	-2.87	3	1204	-1.5	0.0663	0.99	0.934	16838	1
FAM71E1	-3.32	4	1205	-1.5	0.0664	0.99	0.934	16837	1
TSPAN13	-3.31	4	1206	-1.5	0.0665	0.99	0.933	16836	1
KDELR2	-3.31	4	1207	-1.5	0.0666	0.99	0.933	16835	1
MROH1	-3.31	4	1208	-1.5	0.0667	0.99	0.933	16834	1
C19orf44	-3.31	4	1209	-1.5	0.0668	0.99	0.933	16833	1
ZIK1	-3.31	4	1210	-1.5	0.0669	0.99	0.933	16832	1
NLRP5	-3.31	4	1211	-1.5	0.0669	0.99	0.933	16831	1
CACNA1C	-3.3	4	1212	-1.5	0.0671	0.99	0.933	16830	1
ARMC3	-3.3	4	1213	-1.5	0.0673	0.99	0.933	16829	1
A4GALT	-3.29	4	1214	-1.49	0.0676	0.99	0.932	16828	1
NEDD9	-3.29	4	1215	-1.49	0.0677	0.99	0.932	16827	1
PLOD2	-3.29	4	1216	-1.49	0.0677	0.99	0.932	16826	1
HNRNPDL	-3.29	4	1217	-1.49	0.0678	0.99	0.932	16825	1
KLKB1	-3.29	4	1218	-1.49	0.0678	0.99	0.932	16824	1
TRIM69	-3.29	4	1219	-1.49	0.068	0.99	0.932	16823	1
UCHL3	-3.29	4	1220	-1.49	0.068	0.99	0.932	16822	1
FLJ27365	-3.29	4	1221	-1.49	0.068	0.99	0.932	16821	1
APOC4	-3.29	4	1222	-1.49	0.068	0.99	0.932	16820	1
APOBEC3H	-3.29	4	1223	-1.49	0.0681	0.99	0.932	16819	1
KCTD6	-3.29	4	1224	-1.49	0.0681	0.99	0.932	16818	1
KRT81	-3.29	4	1225	-1.49	0.0681	0.99	0.932	16817	1
SLC28A2	-3.29	4	1226	-1.49	0.0681	0.99	0.932	16816	1
OR2T7	-2.32	2	1227	-1.49	0.0681	0.99	0.932	16815	1
FAM210B	-3.28	4	1228	-1.49	0.0681	0.99	0.932	16814	1
ACSL5	-3.28	4	1229	-1.49	0.0682	0.99	0.932	16813	1
ACTR2	-3.28	4	1230	-1.49	0.0683	0.99	0.932	16812	1
KRTAP6-2	-3.28	4	1231	-1.49	0.0683	0.99	0.932	16811	1
FBXO10	-3.28	4	1232	-1.49	0.0683	0.99	0.932	16810	1
KIAA1239	-2.84	3	1233	-1.49	0.0684	0.99	0.932	16809	1
ALDH4A1	-3.28	4	1234	-1.49	0.0685	0.99	0.932	16808	1
LNX1	-3.28	4	1235	-1.49	0.0686	0.99	0.931	16807	1
FAM126B	-3.28	4	1236	-1.49	0.0687	0.99	0.931	16806	1
ZNF282	-3.27	4	1237	-1.49	0.0688	0.99	0.931	16805	1
DOK3	-3.27	4	1238	-1.48	0.0688	0.99	0.931	16804	1
ENKUR	-3.27	4	1239	-1.48	0.0688	0.99	0.931	16803	1
PIK3CD	-3.27	4	1240	-1.48	0.069	0.99	0.931	16802	1
NEK2	-2.31	2	1241	-1.48	0.069	0.99	0.931	16801	1
USP54	-3.27	4	1242	-1.48	0.0691	0.99	0.931	16800	1
ZNF287	-3.27	4	1243	-1.48	0.0691	0.99	0.931	16799	1
RUNDC1	-3.27	4	1244	-1.48	0.0691	0.99	0.931	16798	1
ARHGAP36	-3.27	4	1245	-1.48	0.0691	0.99	0.931	16797	1
OR11A1	-3.27	4	1246	-1.48	0.0692	0.99	0.931	16796	1
FBXO36	-3.27	4	1247	-1.48	0.0692	0.99	0.931	16795	1
RENBP	-3.27	4	1248	-1.48	0.0692	0.99	0.931	16794	1
DRD5	-3.26	4	1249	-1.48	0.0693	0.99	0.931	16793	1
FAM180A	-3.26	4	1250	-1.48	0.0693	0.99	0.931	16792	1
CEP290	-3.26	4	1251	-1.48	0.0693	0.99	0.931	16791	1
PHKA2	-3.26	4	1252	-1.48	0.0694	0.99	0.931	16790	1
CAPN7	-3.26	4	1253	-1.48	0.0694	0.99	0.931	16789	1
POGZ	-3.26	4	1254	-1.48	0.0695	0.99	0.931	16788	1
NAV3	-3.26	4	1255	-1.48	0.0695	0.99	0.931	16787	1
UTRN	-3.26	4	1256	-1.48	0.0696	0.99	0.93	16786	1
KCNK6	-3.26	4	1257	-1.48	0.0696	0.99	0.93	16785	1
SSNA1	-3.26	4	1258	-1.48	0.0696	0.99	0.93	16784	1
ELK1	-3.26	4	1259	-1.48	0.0697	0.99	0.93	16783	1
WIPI2	-3.26	4	1260	-1.48	0.0697	0.99	0.93	16782	1
ZNF239	-3.26	4	1261	-1.48	0.0697	0.99	0.93	16781	1
MTR	-3.26	4	1262	-1.48	0.0697	0.99	0.93	16780	1
MAOB	-3.26	4	1263	-1.48	0.0698	0.99	0.93	16779	1
TOMM34	-3.26	4	1264	-1.48	0.0698	0.99	0.93	16778	1
RBM12	-3.26	4	1265	-1.48	0.0698	0.99	0.93	16777	1
PNKP	-3.25	4	1266	-1.48	0.0699	0.99	0.93	16776	1
INHBE	-3.25	4	1267	-1.48	0.0699	0.99	0.93	16775	1
KIF2C	-3.25	4	1268	-1.48	0.0699	0.99	0.93	16774	1
ST6GALNAC2	-3.25	4	1269	-1.48	0.0699	0.99	0.93	16773	1
MSI1	-3.25	4	1270	-1.48	0.0699	0.99	0.93	16772	1
SLCO6A1	-3.25	4	1271	-1.48	0.0701	0.99	0.93	16771	1
NRCAM	-3.25	4	1272	-1.47	0.0702	0.99	0.93	16770	1
KCNIP2	-3.25	4	1273	-1.47	0.0703	0.99	0.93	16769	1
PRSS33	-3.25	4	1274	-1.47	0.0703	0.99	0.93	16768	1
CTNNAL1	-3.25	4	1275	-1.47	0.0703	0.99	0.93	16767	1
MEP1B	-3.25	4	1276	-1.47	0.0704	0.99	0.93	16766	1
GGH	-3.24	4	1277	-1.47	0.0705	0.99	0.93	16765	1
SLC25A36	-3.24	4	1278	-1.47	0.0706	0.99	0.929	16764	1
ZNF280A	-3.24	4	1279	-1.47	0.0706	0.99	0.929	16763	1
TNFRSF14	-3.24	4	1280	-1.47	0.0708	0.99	0.929	16762	1
WDR76	-3.24	4	1281	-1.47	0.0709	0.99	0.929	16761	1
MC2R	-3.23	4	1282	-1.47	0.0711	0.99	0.929	16760	1
PCSK2	-3.23	4	1283	-1.47	0.0711	0.99	0.929	16759	1
DYDC1	-3.23	4	1284	-1.47	0.0712	0.99	0.929	16758	1
TMEM108	-3.23	4	1285	-1.47	0.0712	0.99	0.929	16757	1
SRP14	-2.8	3	1286	-1.47	0.0712	0.99	0.929	16756	1
SNRNP70	-2.79	3	1287	-1.46	0.0715	0.99	0.928	16755	1
FAM208B	-3.23	4	1288	-1.46	0.0716	0.99	0.928	16754	1
FAM170B	-3.22	4	1289	-1.46	0.0718	0.99	0.928	16753	1
HIST1H3F	-3.22	4	1290	-1.46	0.0718	0.99	0.928	16752	1
FCHSD1	-3.22	4	1291	-1.46	0.0721	0.99	0.928	16751	0.999
RASD1	-3.22	4	1292	-1.46	0.0721	0.99	0.928	16750	0.999
KHDRBS3	-3.22	4	1293	-1.46	0.0722	0.99	0.928	16749	0.999
PARP11	-2.78	3	1294	-1.46	0.0723	0.99	0.928	16748	0.999
ITGAV	-3.22	4	1295	-1.46	0.0723	0.99	0.928	16747	0.999
ATP6V1G2	-3.21	4	1296	-1.46	0.0723	0.99	0.928	16746	0.999
KLHL38	-3.21	4	1297	-1.46	0.0725	0.99	0.928	16745	0.999
COL4A4	-3.21	4	1298	-1.46	0.0725	0.99	0.927	16744	0.999
SPATA25	-3.21	4	1299	-1.46	0.0725	0.99	0.927	16743	0.999
NBEAL1	-3.21	4	1300	-1.46	0.0726	0.99	0.927	16742	0.999
NAA25	-2.78	3	1301	-1.46	0.0727	0.99	0.927	16741	0.999
IFT57	-3.21	4	1302	-1.46	0.0727	0.99	0.927	16740	0.999
ACOXL	-3.21	4	1303	-1.46	0.0728	0.99	0.927	16739	0.999
CCM2	-3.21	4	1304	-1.46	0.0728	0.99	0.927	16738	0.999
FBXW4	-3.2	4	1305	-1.45	0.073	0.99	0.927	16737	0.999
NR1H4	-3.2	4	1306	-1.45	0.073	0.99	0.927	16736	0.999
AMT	-3.2	4	1307	-1.45	0.073	0.99	0.927	16735	0.999
IMMT	-3.2	4	1308	-1.45	0.073	0.99	0.927	16734	0.999
C22orf43	-3.2	4	1309	-1.45	0.073	0.99	0.927	16733	0.999
PLA2R1	-3.2	4	1310	-1.45	0.0731	0.99	0.927	16732	0.999
OR2C1	-3.2	4	1311	-1.45	0.0733	0.99	0.927	16731	0.999
YPEL4	-3.19	4	1312	-1.45	0.0735	0.99	0.926	16730	0.999
PTPRF	-3.19	4	1313	-1.45	0.0736	0.99	0.926	16729	0.999
OR10A7	-3.19	4	1314	-1.45	0.0736	0.99	0.926	16728	0.999
ARL14	-3.19	4	1315	-1.45	0.0736	0.99	0.926	16727	0.999
DIABLO	-3.19	4	1316	-1.45	0.0738	0.99	0.926	16726	0.999
LY96	-2.25	2	1317	-1.45	0.0739	0.99	0.926	16725	0.999
FHAD1	-3.19	4	1318	-1.45	0.074	0.99	0.926	16724	0.999
PSMG4	-3.18	4	1319	-1.45	0.0742	0.99	0.926	16723	0.999
YIPF4	-3.18	4	1320	-1.44	0.0743	0.99	0.926	16722	0.999
MAGED2	-3.18	4	1321	-1.44	0.0743	0.99	0.926	16721	0.999
GBP3	-3.18	4	1322	-1.44	0.0744	0.99	0.926	16720	0.999
GBAS	-3.18	4	1323	-1.44	0.0745	0.99	0.925	16719	0.999
NFIC	-3.18	4	1324	-1.44	0.0747	0.99	0.925	16718	0.999
ZNF80	-3.18	4	1325	-1.44	0.0747	0.99	0.925	16717	0.999
C9orf171	-3.17	4	1326	-1.44	0.0747	0.99	0.925	16716	0.999
AES	-3.17	4	1327	-1.44	0.0748	0.99	0.925	16715	0.999
KCNT1	-3.17	4	1328	-1.44	0.0748	0.99	0.925	16714	0.999
MARK4	-3.17	4	1329	-1.44	0.0748	0.99	0.925	16713	0.999
OR2G3	-3.17	4	1330	-1.44	0.0749	0.99	0.925	16712	0.999
C16orf13	-3.17	4	1331	-1.44	0.075	0.99	0.925	16711	0.999
OR4L1	-3.17	4	1332	-1.44	0.0751	0.99	0.925	16710	0.999
ZNF83	-3.17	4	1333	-1.44	0.0751	0.99	0.925	16709	0.999
CTSB	-3.17	4	1334	-1.44	0.0751	0.99	0.925	16708	0.999
NCS1	-3.16	4	1335	-1.44	0.0754	0.99	0.925	16707	0.998
CAMK2D	-2.74	3	1336	-1.44	0.0755	0.99	0.924	16706	0.998
USP51	-3.16	4	1337	-1.44	0.0756	0.99	0.924	16705	0.998
NPM3	-3.16	4	1338	-1.43	0.0757	0.99	0.924	16704	0.998
TBC1D25	-3.16	4	1339	-1.43	0.0757	0.99	0.924	16703	0.998
SELM	-3.16	4	1340	-1.43	0.0758	0.99	0.924	16702	0.998
PGBD4	-3.16	4	1341	-1.43	0.0758	0.99	0.924	16701	0.998
GMNC	-3.16	4	1342	-1.43	0.0758	0.99	0.924	16700	0.998
HELT	-3.16	4	1343	-1.43	0.0758	0.99	0.924	16699	0.998
TMPO	-3.16	4	1344	-1.43	0.0759	0.99	0.924	16698	0.998
DPP10	-3.16	4	1345	-1.43	0.0759	0.99	0.924	16697	0.998
CHD4	-3.16	4	1346	-1.43	0.0759	0.99	0.924	16696	0.998
CD1A	-3.16	4	1347	-1.43	0.0759	0.99	0.924	16695	0.998
SPINK6	-3.15	4	1348	-1.43	0.0762	0.99	0.924	16694	0.998
SLC5A4	-3.15	4	1349	-1.43	0.0763	0.99	0.924	16693	0.998
TMEM181	-3.15	4	1350	-1.43	0.0763	0.99	0.924	16692	0.998
MIIP	-3.15	4	1351	-1.43	0.0764	0.99	0.924	16691	0.998
ADSS	-3.15	4	1352	-1.43	0.0764	0.99	0.924	16690	0.998
IBA57-AS1	-3.15	4	1353	-1.43	0.0765	0.99	0.924	16689	0.998
C20orf85	-3.15	4	1354	-1.43	0.0766	0.99	0.923	16688	0.998
ADAM22	-3.14	4	1355	-1.43	0.0766	0.99	0.923	16687	0.998
OR5M11	-3.14	4	1356	-1.43	0.0767	0.99	0.923	16686	0.998
WFDC8	-3.14	4	1357	-1.43	0.0768	0.99	0.923	16685	0.998
RRH	-3.14	4	1358	-1.43	0.0768	0.99	0.923	16684	0.998
CYP24A1	-3.14	4	1359	-1.43	0.0768	0.99	0.923	16683	0.998
FBXO47	-3.14	4	1360	-1.43	0.0769	0.99	0.923	16682	0.998
SMOC2	-3.14	4	1361	-1.43	0.0769	0.99	0.923	16681	0.998
ADAMTS15	-3.14	4	1362	-1.42	0.0772	0.99	0.923	16680	0.998
SPPL2C	-3.14	4	1363	-1.42	0.0772	0.99	0.923	16679	0.998
MTRF1	-3.14	4	1364	-1.42	0.0772	0.99	0.923	16678	0.998
R3HDM4	-3.14	4	1365	-1.42	0.0772	0.99	0.923	16677	0.998
IKZF5	-3.13	4	1366	-1.42	0.0772	0.99	0.923	16676	0.998
EHMT2	-3.13	4	1367	-1.42	0.0773	0.99	0.923	16675	0.998
ATN1	-3.13	4	1368	-1.42	0.0774	0.99	0.923	16674	0.998
UBA7	-3.13	4	1369	-1.42	0.0776	0.99	0.922	16673	0.998
LRCH1	-3.13	4	1370	-1.42	0.0776	0.99	0.922	16672	0.998
MTM1	-3.13	4	1371	-1.42	0.0777	0.99	0.922	16671	0.998
ZADH2	-3.13	4	1372	-1.42	0.0778	0.99	0.922	16670	0.998
DHX36	-3.13	4	1373	-1.42	0.0778	0.99	0.922	16669	0.998
FOXK1	-3.12	4	1374	-1.42	0.0779	0.99	0.922	16668	0.998
RAB27B	-3.12	4	1375	-1.42	0.078	0.99	0.922	16667	0.998
ACTL10	-3.12	4	1376	-1.42	0.078	0.99	0.922	16666	0.998
KEL	-3.12	4	1377	-1.42	0.0782	0.99	0.922	16665	0.998
RGS4	-3.12	4	1378	-1.42	0.0782	0.99	0.922	16664	0.998
TJAP1	-3.12	4	1379	-1.42	0.0782	0.99	0.922	16663	0.998
YWHAB	-3.12	4	1380	-1.42	0.0782	0.99	0.922	16662	0.998
DOCK9	-3.12	4	1381	-1.42	0.0782	0.99	0.922	16661	0.998
PRR25	-2.7	3	1382	-1.42	0.0783	0.99	0.922	16660	0.998
KRTAP19-5	-1.56	1	1383	-1.42	0.0783	0.99	0.922	16659	0.998
EPHA3	-3.12	4	1384	-1.42	0.0784	0.99	0.922	16658	0.998
NHS	-3.12	4	1385	-1.42	0.0784	0.99	0.922	16657	0.998
UBE2E3	-3.12	4	1386	-1.42	0.0784	0.99	0.922	16656	0.998
CMBL	-3.12	4	1387	-1.42	0.0785	0.99	0.922	16655	0.998
CLUL1	-3.12	4	1388	-1.42	0.0785	0.99	0.921	16654	0.998
DLEC1	-3.11	4	1389	-1.41	0.0786	0.99	0.921	16653	0.998
HS3ST5	-3.11	4	1390	-1.41	0.0786	0.99	0.921	16652	0.998
NIPA1	-3.11	4	1391	-1.41	0.0787	0.99	0.921	16651	0.998
SIAH1	-3.11	4	1392	-1.41	0.0788	0.99	0.921	16650	0.998
MASP2	-3.11	4	1393	-1.41	0.0788	0.99	0.921	16649	0.998
CNGB3	-3.11	4	1394	-1.41	0.0788	0.99	0.921	16648	0.998
TFAP4	-3.11	4	1395	-1.41	0.0789	0.99	0.921	16647	0.998
NEUROD1	-3.11	4	1396	-1.41	0.0789	0.99	0.921	16646	0.998
HOXA3	-3.11	4	1397	-1.41	0.079	0.99	0.921	16645	0.998
ARL4D	-3.11	4	1398	-1.41	0.079	0.99	0.921	16644	0.998
CPSF6	-2.69	3	1399	-1.41	0.079	0.99	0.921	16643	0.998
NAA15	-3.11	4	1400	-1.41	0.079	0.99	0.921	16642	0.998
C1orf51	-3.11	4	1401	-1.41	0.0791	0.99	0.921	16641	0.998
ASXL1	-3.1	4	1402	-1.41	0.0792	0.99	0.921	16640	0.998
MB	-3.1	4	1403	-1.41	0.0793	0.99	0.921	16639	0.998
MYO16	-2.69	3	1404	-1.41	0.0794	0.99	0.921	16638	0.998
TNFAIP8L2	-3.1	4	1405	-1.41	0.0794	0.99	0.921	16637	0.998
NRXN1	-3.1	4	1406	-1.41	0.0795	0.99	0.921	16636	0.998
SRRM1	-2.68	3	1407	-1.41	0.0795	0.99	0.92	16635	0.998
PRRX1	-3.1	4	1408	-1.41	0.0797	0.99	0.92	16634	0.998
KIAA0040	-3.1	4	1409	-1.41	0.0798	0.99	0.92	16633	0.998
CDKAL1	-3.09	4	1410	-1.41	0.0799	0.99	0.92	16632	0.998
BOK	-3.09	4	1411	-1.41	0.0799	0.99	0.92	16631	0.998
MRPL45	-3.09	4	1412	-1.41	0.0799	0.99	0.92	16630	0.998
CXCL12	-3.09	4	1413	-1.41	0.0799	0.99	0.92	16629	0.998
ZNF439	-2.68	3	1414	-1.41	0.08	0.99	0.92	16628	0.998
ANKRD61	-3.09	4	1415	-1.41	0.08	0.99	0.92	16627	0.998
CFLAR	-3.09	4	1416	-1.4	0.08	0.99	0.92	16626	0.998
CRCT1	-3.09	4	1417	-1.4	0.0801	0.99	0.92	16625	0.998
CYP4X1	-3.09	4	1418	-1.4	0.0801	0.99	0.92	16624	0.998
XKR7	-3.09	4	1419	-1.4	0.0802	0.99	0.92	16623	0.998
C7orf72	-3.09	4	1420	-1.4	0.0802	0.99	0.92	16622	0.998
AKAP13	-3.09	4	1421	-1.4	0.0803	0.99	0.92	16621	0.998
C17orf78	-3.09	4	1422	-1.4	0.0803	0.99	0.92	16620	0.998
AUNIP	-3.09	4	1423	-1.4	0.0804	0.99	0.92	16619	0.998
C11orf30	-3.09	4	1424	-1.4	0.0804	0.99	0.92	16618	0.998
NPC1	-3.09	4	1425	-1.4	0.0804	0.99	0.92	16617	0.998
TMEM194A	-3.09	4	1426	-1.4	0.0805	0.99	0.92	16616	0.998
WTIP	-3.09	4	1427	-1.4	0.0805	0.99	0.92	16615	0.998
PGM1	-3.08	4	1428	-1.4	0.0806	0.99	0.919	16614	0.998
TMEM116	-3.08	4	1429	-1.4	0.0807	0.99	0.919	16613	0.998
TUSC3	-3.08	4	1430	-1.4	0.0808	0.99	0.919	16612	0.998
PPIL4	-3.08	4	1431	-1.4	0.0808	0.99	0.919	16611	0.998
PPIP5K2	-3.08	4	1432	-1.4	0.0809	0.99	0.919	16610	0.998
UBA3	-3.08	4	1433	-1.4	0.0809	0.99	0.919	16609	0.998
DTWD1	-2.67	3	1434	-1.4	0.0809	0.99	0.919	16608	0.998
SYNPR	-3.08	4	1435	-1.4	0.0809	0.99	0.919	16607	0.998
OR9I1	-3.08	4	1436	-1.4	0.0809	0.99	0.919	16606	0.998
FAM160B1	-3.08	4	1437	-1.4	0.0809	0.99	0.919	16605	0.998
GATAD2A	-3.08	4	1438	-1.4	0.0811	0.99	0.919	16604	0.998
PRRT4	-3.07	4	1439	-1.4	0.0812	0.99	0.919	16603	0.998
HEY2	-3.07	4	1440	-1.4	0.0813	0.99	0.919	16602	0.998
MYOM1	-3.07	4	1441	-1.39	0.0816	0.99	0.918	16601	0.998
NUP62	-3.07	4	1442	-1.39	0.0816	0.99	0.918	16600	0.998
STRN4	-3.07	4	1443	-1.39	0.0816	0.99	0.918	16599	0.998
GGCX	-3.07	4	1444	-1.39	0.0816	0.99	0.918	16598	0.998
ZDHHC21	-3.07	4	1445	-1.39	0.0818	0.99	0.918	16597	0.998
MAP9	-3.06	4	1446	-1.39	0.0818	0.99	0.918	16596	0.998
CCNT1	-3.06	4	1447	-1.39	0.0818	0.99	0.918	16595	0.998
THSD7A	-2.65	3	1448	-1.39	0.0819	0.99	0.918	16594	0.998
FFAR1	-3.06	4	1449	-1.39	0.082	0.99	0.918	16593	0.998
CFHR4	-3.06	4	1450	-1.39	0.082	0.99	0.918	16592	0.998
MARCO	-3.06	4	1451	-1.39	0.0823	0.99	0.918	16591	0.998
OMG	-3.06	4	1452	-1.39	0.0823	0.99	0.918	16590	0.998
TAF2	-3.06	4	1453	-1.39	0.0823	0.99	0.918	16589	0.998
ZBTB48	-2.65	3	1454	-1.39	0.0823	0.99	0.918	16588	0.998
ZNF329	-3.06	4	1455	-1.39	0.0824	0.99	0.918	16587	0.998
SDR9C7	-3.06	4	1456	-1.39	0.0824	0.99	0.918	16586	0.998
CCIN	-3.06	4	1457	-1.39	0.0824	0.99	0.918	16585	0.998
IGFL4	-3.06	4	1458	-1.39	0.0824	0.99	0.918	16584	0.998
ASB8	-3.06	4	1459	-1.39	0.0825	0.99	0.918	16583	0.998
GJB1	-3.05	4	1460	-1.39	0.0825	0.99	0.918	16582	0.998
PAPPA	-3.05	4	1461	-1.39	0.0826	0.99	0.917	16581	0.998
ME1	-3.05	4	1462	-1.39	0.0827	0.99	0.917	16580	0.998
ZKSCAN4	-3.05	4	1463	-1.39	0.0827	0.99	0.917	16579	0.998
UBE2N	-2.16	2	1464	-1.39	0.0828	0.99	0.917	16578	0.998
DKK1	-3.05	4	1465	-1.39	0.0828	0.99	0.917	16577	0.998
IL17D	-3.05	4	1466	-1.39	0.0829	0.99	0.917	16576	0.998
NHLRC3	-3.05	4	1467	-1.39	0.083	0.99	0.917	16575	0.998
MOSPD3	-3.05	4	1468	-1.39	0.083	0.99	0.917	16574	0.998
MAGEB2	-3.05	4	1469	-1.39	0.083	0.99	0.917	16573	0.998
MYOT	-3.05	4	1470	-1.38	0.0831	0.99	0.917	16572	0.998
CCPG1	-3.04	4	1471	-1.38	0.0832	0.99	0.917	16571	0.998
TRIM64B	-1.52	1	1472	-1.38	0.0832	0.99	0.917	16570	0.998
PDRG1	-2.64	3	1473	-1.38	0.0832	0.99	0.917	16569	0.998
NCLN	-3.04	4	1474	-1.38	0.0833	0.99	0.917	16568	0.998
FOXF1	-3.04	4	1475	-1.38	0.0834	0.99	0.917	16567	0.998
CDKL3	-3.04	4	1476	-1.38	0.0834	0.99	0.917	16566	0.998
ACE2	-3.04	4	1477	-1.38	0.0834	0.99	0.917	16565	0.998
C7orf61	-3.04	4	1478	-1.38	0.0834	0.99	0.917	16564	0.998
TPM1	-3.04	4	1479	-1.38	0.0835	0.99	0.916	16563	0.998
TSPAN5	-3.04	4	1480	-1.38	0.0836	0.99	0.916	16562	0.998
PRPF8	-2.15	2	1481	-1.38	0.0836	0.99	0.916	16561	0.998
UBA6	-3.04	4	1482	-1.38	0.0836	0.99	0.916	16560	0.998
FOXM1	-3.04	4	1483	-1.38	0.0837	0.99	0.916	16559	0.998
CD86	-3.04	4	1484	-1.38	0.0837	0.99	0.916	16558	0.998
ZNF16	-3.03	4	1485	-1.38	0.0839	0.99	0.916	16557	0.998
SULT4A1	-3.03	4	1486	-1.38	0.0839	0.99	0.916	16556	0.998
ZNF713	-3.03	4	1487	-1.38	0.0839	0.99	0.916	16555	0.998
CNR1	-3.03	4	1488	-1.38	0.0839	0.99	0.916	16554	0.998
CCDC169	-2.62	3	1489	-1.38	0.0841	0.99	0.916	16553	0.998
KCTD4	-3.03	4	1490	-1.38	0.0842	0.99	0.916	16552	0.998
SYT10	-3.03	4	1491	-1.38	0.0843	0.99	0.916	16551	0.998
KIR2DL4	-3.03	4	1492	-1.38	0.0843	0.99	0.916	16550	0.998
MFN1	-3.03	4	1493	-1.38	0.0843	0.99	0.916	16549	0.998
TBC1D2B	-3.03	4	1494	-1.38	0.0844	0.99	0.916	16548	0.998
PALMD	-3.02	4	1495	-1.37	0.0848	0.99	0.915	16547	0.998
CWF19L1	-1.51	1	1496	-1.37	0.0848	0.99	0.915	16546	0.998
OR2A2	-3.02	4	1497	-1.37	0.0848	0.99	0.915	16545	0.998
UTP14C	-3.02	4	1498	-1.37	0.0848	0.99	0.915	16544	0.998
SNTN	-3.02	4	1499	-1.37	0.0848	0.99	0.915	16543	0.998
TIGD4	-3.02	4	1500	-1.37	0.0848	0.99	0.915	16542	0.998
LMBR1L	-3.02	4	1501	-1.37	0.0849	0.99	0.915	16541	0.998
PPP1CC	-3.02	4	1502	-1.37	0.0849	0.99	0.915	16540	0.998
GAL	-3.02	4	1503	-1.37	0.0849	0.99	0.915	16539	0.998
TMEM156	-3.02	4	1504	-1.37	0.085	0.99	0.915	16538	0.998
ZMAT4	-3.02	4	1505	-1.37	0.085	0.99	0.915	16537	0.998
NUP85	-2.13	2	1506	-1.37	0.085	0.99	0.915	16536	0.998
KIR2DL1	-2.13	2	1507	-1.37	0.0851	0.99	0.915	16535	0.998
SLC38A9	-3.02	4	1508	-1.37	0.0851	0.99	0.915	16534	0.998
ATP6V1E2	-3.01	4	1509	-1.37	0.0852	0.99	0.915	16533	0.998
TMEM217	-3.01	4	1510	-1.37	0.0853	0.99	0.915	16532	0.998
GPR4	-3.01	4	1511	-1.37	0.0853	0.99	0.915	16531	0.998
TMEM106A	-3.01	4	1512	-1.37	0.0854	0.99	0.915	16530	0.998
PPT2	-3.01	4	1513	-1.37	0.0854	0.99	0.915	16529	0.998
DEFB127	-2.61	3	1514	-1.37	0.0855	0.99	0.915	16528	0.998
RING1	-3.01	4	1515	-1.37	0.0855	0.99	0.915	16527	0.998
C6orf203	-3.01	4	1516	-1.37	0.0856	0.99	0.914	16526	0.998
AKR1C2	-1.5	1	1517	-1.37	0.0856	0.99	0.914	16525	0.998
MST4	-3.01	4	1518	-1.37	0.0856	0.99	0.914	16524	0.998
EXOSC5	-2.6	3	1519	-1.37	0.0857	0.99	0.914	16523	0.998
LETM2	-3.01	4	1520	-1.37	0.0857	0.99	0.914	16522	0.998
TMCO5A	-3.01	4	1521	-1.37	0.0857	0.99	0.914	16521	0.998
ABCC6	-3.01	4	1522	-1.37	0.0858	0.99	0.914	16520	0.998
CDC25C	-3.01	4	1523	-1.37	0.0858	0.99	0.914	16519	0.998
C19orf80	-3	4	1524	-1.37	0.0859	0.99	0.914	16518	0.998
LDLR	-3	4	1525	-1.37	0.086	0.99	0.914	16517	0.998
ATAD1	-3	4	1526	-1.37	0.0861	0.99	0.914	16516	0.998
MRFAP1	-3	4	1527	-1.37	0.0861	0.99	0.914	16515	0.998
COL15A1	-3	4	1528	-1.36	0.0862	0.99	0.914	16514	0.998
CHMP1A	-3	4	1529	-1.36	0.0862	0.99	0.914	16513	0.998
AP3S2	-2.6	3	1530	-1.36	0.0863	0.99	0.914	16512	0.998
SEMA6B	-3	4	1531	-1.36	0.0864	0.99	0.914	16511	0.998
KCNJ8	-3	4	1532	-1.36	0.0864	0.99	0.914	16510	0.998
CYP4A11	-2.59	3	1533	-1.36	0.0865	0.99	0.914	16509	0.998
PLCG1	-2.99	4	1534	-1.36	0.0866	0.99	0.913	16508	0.998
GNPAT	-2.59	3	1535	-1.36	0.0866	0.99	0.913	16507	0.998
PPM1K	-2.99	4	1536	-1.36	0.0866	0.99	0.913	16506	0.998
DMRTC2	-2.99	4	1537	-1.36	0.0867	0.99	0.913	16505	0.998
ZBTB25	-2.99	4	1538	-1.36	0.0867	0.99	0.913	16504	0.998
SLC23A2	-2.99	4	1539	-1.36	0.0867	0.99	0.913	16503	0.998
SLC4A2	-2.99	4	1540	-1.36	0.0869	0.99	0.913	16502	0.998
PLEKHN1	-2.99	4	1541	-1.36	0.0869	0.99	0.913	16501	0.998
ACTL6A	-2.59	3	1542	-1.36	0.087	0.99	0.913	16500	0.998
CARM1	-2.99	4	1543	-1.36	0.087	0.99	0.913	16499	0.998
CCDC115	-2.99	4	1544	-1.36	0.0871	0.99	0.913	16498	0.998
TBXA2R	-2.99	4	1545	-1.36	0.0871	0.99	0.913	16497	0.998
VIP	-2.99	4	1546	-1.36	0.0872	0.99	0.913	16496	0.998
EPHB1	-2.99	4	1547	-1.36	0.0872	0.99	0.913	16495	0.998
XRCC5	-2.98	4	1548	-1.36	0.0874	0.99	0.913	16494	0.998
KCNJ3	-2.98	4	1549	-1.36	0.0874	0.99	0.913	16493	0.998
RUFY1	-2.98	4	1550	-1.36	0.0875	0.99	0.913	16492	0.998
ABCC2	-2.98	4	1551	-1.36	0.0875	0.99	0.913	16491	0.998
XPO1	-2.11	2	1552	-1.36	0.0876	0.99	0.912	16490	0.998
CCNI2	-2.98	4	1553	-1.36	0.0876	0.99	0.912	16489	0.998
ZNF563	-2.98	4	1554	-1.36	0.0877	0.99	0.912	16488	0.998
SMAD6	-2.98	4	1555	-1.36	0.0877	0.99	0.912	16487	0.998
WDR34	-2.98	4	1556	-1.36	0.0877	0.99	0.912	16486	0.998
NAPRT1	-2.97	4	1557	-1.35	0.088	0.99	0.912	16485	0.998
RBM11	-2.97	4	1558	-1.35	0.088	0.99	0.912	16484	0.998
C10orf113	-2.97	4	1559	-1.35	0.088	0.99	0.912	16483	0.998
NKX1-1	-2.97	4	1560	-1.35	0.088	0.99	0.912	16482	0.998
GNRHR	-2.97	4	1561	-1.35	0.088	0.99	0.912	16481	0.998
MYBL1	-2.97	4	1562	-1.35	0.0882	0.99	0.912	16480	0.998
ZNF177	-2.97	4	1563	-1.35	0.0882	0.99	0.912	16479	0.998
ELF4	-2.97	4	1564	-1.35	0.0882	0.99	0.912	16478	0.998
DSCAM	-2.97	4	1565	-1.35	0.0883	0.99	0.912	16477	0.998
OPALIN	-2.97	4	1566	-1.35	0.0885	0.99	0.911	16476	0.998
GXYLT1	-2.97	4	1567	-1.35	0.0885	0.99	0.911	16475	0.998
NME1	-2.96	4	1568	-1.35	0.0888	0.99	0.911	16474	0.998
AMDHD2	-2.96	4	1569	-1.35	0.0889	0.99	0.911	16473	0.998
RNF123	-2.96	4	1570	-1.35	0.089	0.99	0.911	16472	0.998
FAM13B	-2.96	4	1571	-1.35	0.0891	0.99	0.911	16471	0.998
GUCA2B	-2.96	4	1572	-1.35	0.0891	0.99	0.911	16470	0.998
LYAR	-2.96	4	1573	-1.35	0.0892	0.99	0.911	16469	0.998
FABP6	-2.96	4	1574	-1.35	0.0893	0.99	0.911	16468	0.998
VPS9D1	-2.96	4	1575	-1.35	0.0893	0.99	0.911	16467	0.998
HOXA4	-2.96	4	1576	-1.35	0.0893	0.99	0.911	16466	0.998
OR52D1	-2.56	3	1577	-1.34	0.0893	0.99	0.911	16465	0.998
ANGPTL3	-2.95	4	1578	-1.34	0.0894	0.99	0.911	16464	0.998
CNTLN	-2.95	4	1579	-1.34	0.0895	0.99	0.911	16463	0.998
OR14I1	-2.95	4	1580	-1.34	0.0896	0.99	0.91	16462	0.998
LTBP2	-2.95	4	1581	-1.34	0.0896	0.99	0.91	16461	0.998
ZSCAN32	-2.95	4	1582	-1.34	0.0897	0.99	0.91	16460	0.998
ZBTB10	-2.55	3	1583	-1.34	0.0897	0.99	0.91	16459	0.998
YDJC	-2.95	4	1584	-1.34	0.0898	0.99	0.91	16458	0.998
RSBN1	-2.95	4	1585	-1.34	0.0898	0.99	0.91	16457	0.998
PTPN2	-2.95	4	1586	-1.34	0.0898	0.99	0.91	16456	0.998
OR5L1	-2.95	4	1587	-1.34	0.0898	0.99	0.91	16455	0.998
CNGB1	-2.95	4	1588	-1.34	0.0899	0.99	0.91	16454	0.998
ATP6V0A2	-2.95	4	1589	-1.34	0.0899	0.99	0.91	16453	0.998
TMPRSS6	-2.95	4	1590	-1.34	0.0899	0.99	0.91	16452	0.998
LAPTM4B	-2.95	4	1591	-1.34	0.09	0.99	0.91	16451	0.998
CTR9	-2.95	4	1592	-1.34	0.0901	0.99	0.91	16450	0.998
REG1B	-2.94	4	1593	-1.34	0.0901	0.99	0.91	16449	0.998
ZNF41	-2.94	4	1594	-1.34	0.0901	0.99	0.91	16448	0.998
CADM3	-2.94	4	1595	-1.34	0.0903	0.99	0.91	16447	0.998
HRAS	-2.94	4	1596	-1.34	0.0903	0.99	0.91	16446	0.998
PAQR7	-2.94	4	1597	-1.34	0.0903	0.99	0.91	16445	0.998
GJE1	-2.94	4	1598	-1.34	0.0904	0.99	0.91	16444	0.998
KLRC4	-2.08	2	1599	-1.34	0.0904	0.99	0.91	16443	0.998
CDCA7L	-2.94	4	1600	-1.34	0.0905	0.99	0.91	16442	0.998
KIAA0355	-2.94	4	1601	-1.34	0.0905	0.99	0.91	16441	0.998
FAM84B	-2.94	4	1602	-1.34	0.0906	0.99	0.909	16440	0.998
METTL18	-2.94	4	1603	-1.34	0.0906	0.99	0.909	16439	0.998
DAZL	-2.93	4	1604	-1.34	0.0908	0.99	0.909	16438	0.998
LRRC45	-2.93	4	1605	-1.34	0.0909	0.99	0.909	16437	0.998
CYLC1	-2.93	4	1606	-1.33	0.091	0.99	0.909	16436	0.998
HTR6	-2.93	4	1607	-1.33	0.0912	0.99	0.909	16435	0.998
CDCA4	-2.93	4	1608	-1.33	0.0912	0.99	0.909	16434	0.998
PTGES	-2.93	4	1609	-1.33	0.0914	0.99	0.909	16433	0.998
KRTAP11-1	-2.93	4	1610	-1.33	0.0914	0.99	0.909	16432	0.998
COPS4	-2.07	2	1611	-1.33	0.0914	0.99	0.909	16431	0.998
SLC34A3	-2.92	4	1612	-1.33	0.0915	0.99	0.908	16430	0.998
NSG2	-2.92	4	1613	-1.33	0.0916	0.99	0.908	16429	0.998
F11	-2.92	4	1614	-1.33	0.0916	0.99	0.908	16428	0.998
PRELID2	-2.92	4	1615	-1.33	0.0917	0.99	0.908	16427	0.998
PLCE1	-2.92	4	1616	-1.33	0.0917	0.99	0.908	16426	0.998
TACC1	-2.92	4	1617	-1.33	0.0917	0.99	0.908	16425	0.998
TMEM155	-2.53	3	1618	-1.33	0.0918	0.99	0.908	16424	0.998
AP4S1	-2.92	4	1619	-1.33	0.092	0.99	0.908	16423	0.997
CTNNBIP1	-2.92	4	1620	-1.33	0.092	0.99	0.908	16422	0.997
CXCR6	-2.92	4	1621	-1.33	0.092	0.99	0.908	16421	0.997
TRPT1	-2.92	4	1622	-1.33	0.0921	0.99	0.908	16420	0.997
GALNT10	-2.92	4	1623	-1.33	0.0921	0.99	0.908	16419	0.997
BEND5	-2.92	4	1624	-1.33	0.0921	0.99	0.908	16418	0.997
SPAG17	-2.52	3	1625	-1.33	0.0922	0.99	0.908	16417	0.997
WLS	-2.91	4	1626	-1.33	0.0923	0.99	0.908	16416	0.997
EXTL1	-2.91	4	1627	-1.33	0.0923	0.99	0.908	16415	0.997
TMEM251	-2.91	4	1628	-1.33	0.0923	0.99	0.908	16414	0.997
HHIP	-2.91	4	1629	-1.33	0.0923	0.99	0.908	16413	0.997
ATP1A2	-2.91	4	1630	-1.33	0.0924	0.99	0.908	16412	0.997
SLC29A1	-2.91	4	1631	-1.33	0.0925	0.99	0.908	16411	0.997
GAB1	-2.91	4	1632	-1.33	0.0925	0.99	0.908	16410	0.997
ZBTB40	-2.91	4	1633	-1.32	0.0926	0.99	0.907	16409	0.997
PRKCG	-2.91	4	1634	-1.32	0.0926	0.99	0.907	16408	0.997
HYDIN	-2.91	4	1635	-1.32	0.0928	0.99	0.907	16407	0.997
HSPB7	-2.91	4	1636	-1.32	0.0928	0.99	0.907	16406	0.997
OLFM1	-2.91	4	1637	-1.32	0.093	0.99	0.907	16405	0.997
PPM1H	-2.51	3	1638	-1.32	0.093	0.99	0.907	16404	0.997
SNRPA	-2.9	4	1639	-1.32	0.0931	0.99	0.907	16403	0.997
SLC25A45	-2.9	4	1640	-1.32	0.0932	0.99	0.907	16402	0.997
IRF6	-2.9	4	1641	-1.32	0.0932	0.99	0.907	16401	0.997
PHKB	-2.9	4	1642	-1.32	0.0933	0.99	0.907	16400	0.997
TP53TG5	-2.9	4	1643	-1.32	0.0933	0.99	0.907	16399	0.997
CNGA1	-2.9	4	1644	-1.32	0.0933	0.99	0.907	16398	0.997
GDPD5	-2.9	4	1645	-1.32	0.0935	0.99	0.907	16397	0.997
POLK	-2.9	4	1646	-1.32	0.0935	0.99	0.906	16396	0.997
RNF24	-2.9	4	1647	-1.32	0.0935	0.99	0.906	16395	0.997
CEP41	-2.9	4	1648	-1.32	0.0936	0.99	0.906	16394	0.997
BCKDHB	-2.9	4	1649	-1.32	0.0936	0.99	0.906	16393	0.997
RRAGD	-2.9	4	1650	-1.32	0.0937	0.99	0.906	16392	0.997
FCER1A	-2.89	4	1651	-1.32	0.0937	0.99	0.906	16391	0.997
TBPL2	-2.89	4	1652	-1.32	0.0938	0.99	0.906	16390	0.997
POF1B	-2.89	4	1653	-1.32	0.0938	0.99	0.906	16389	0.997
TECTB	-2.89	4	1654	-1.32	0.0939	0.99	0.906	16388	0.997
COPS5	-2.89	4	1655	-1.32	0.094	0.99	0.906	16387	0.997
SERTM1	-2.89	4	1656	-1.32	0.0941	0.99	0.906	16386	0.997
PCDHGA1	-2.88	4	1657	-1.31	0.0944	0.99	0.906	16385	0.997
ZNF311	-2.88	4	1658	-1.31	0.0945	0.99	0.906	16384	0.997
MFSD10	-2.88	4	1659	-1.31	0.0946	0.99	0.905	16383	0.997
GOLGA7	-2.88	4	1660	-1.31	0.0948	0.99	0.905	16382	0.997
LAYN	-2.88	4	1661	-1.31	0.0948	0.99	0.905	16381	0.997
SLC7A11	-2.88	4	1662	-1.31	0.095	0.99	0.905	16380	0.997
KLHL17	-2.88	4	1663	-1.31	0.0951	0.99	0.905	16379	0.997
SLC35E2B	-2.88	4	1664	-1.31	0.0952	0.99	0.905	16378	0.997
PSG5	-1.44	1	1665	-1.31	0.0953	0.99	0.905	16377	0.997
IGSF9	-2.87	4	1666	-1.31	0.0953	0.99	0.905	16376	0.997
MYH10	-2.87	4	1667	-1.31	0.0953	0.99	0.905	16375	0.997
SLC2A12	-2.87	4	1668	-1.31	0.0954	0.99	0.905	16374	0.997
THAP10	-2.87	4	1669	-1.31	0.0954	0.99	0.905	16373	0.997
ZNF625	-2.49	3	1670	-1.31	0.0955	0.99	0.904	16372	0.997
TCEAL8	-2.87	4	1671	-1.31	0.0956	0.99	0.904	16371	0.997
NAB2	-2.87	4	1672	-1.31	0.0956	0.99	0.904	16370	0.997
ALKBH4	-2.87	4	1673	-1.31	0.0956	0.99	0.904	16369	0.997
TPBG	-2.87	4	1674	-1.31	0.0956	0.99	0.904	16368	0.997
ERGIC2	-2.87	4	1675	-1.31	0.0957	0.99	0.904	16367	0.997
THYN1	-2.87	4	1676	-1.31	0.0958	0.99	0.904	16366	0.997
ST7L	-2.48	3	1677	-1.31	0.0958	0.99	0.904	16365	0.997
OR10G8	-2.87	4	1678	-1.31	0.0958	0.99	0.904	16364	0.997
GAL3ST3	-2.87	4	1679	-1.31	0.0959	0.99	0.904	16363	0.997
RBM6	-2.86	4	1680	-1.3	0.096	0.99	0.904	16362	0.997
MDH1	-2.86	4	1681	-1.3	0.096	0.99	0.904	16361	0.997
BARD1	-2.86	4	1682	-1.3	0.096	0.99	0.904	16360	0.997
PDLIM4	-2.86	4	1683	-1.3	0.096	0.99	0.904	16359	0.997
TSPEAR	-2.86	4	1684	-1.3	0.096	0.99	0.904	16358	0.997
GPX5	-2.86	4	1685	-1.3	0.096	0.99	0.904	16357	0.997
OGG1	-2.86	4	1686	-1.3	0.096	0.99	0.904	16356	0.997
SEMA4G	-2.86	4	1687	-1.3	0.0961	0.99	0.904	16355	0.997
ZNF573	-2.86	4	1688	-1.3	0.0961	0.99	0.904	16354	0.997
REST	-2.86	4	1689	-1.3	0.0962	0.99	0.904	16353	0.997
KCTD18	-2.86	4	1690	-1.3	0.0963	0.99	0.904	16352	0.997
CD81	-2.86	4	1691	-1.3	0.0964	0.99	0.904	16351	0.997
BASP1	-2.86	4	1692	-1.3	0.0964	0.99	0.904	16350	0.997
OR52L1	-2.86	4	1693	-1.3	0.0964	0.99	0.904	16349	0.997
OST4	-1.43	1	1694	-1.3	0.0965	0.99	0.904	16348	0.997
PPM1B	-2.86	4	1695	-1.3	0.0965	0.99	0.904	16347	0.997
TMEFF2	-2.85	4	1696	-1.3	0.0968	0.99	0.903	16346	0.997
C10orf91	-2.85	4	1697	-1.3	0.0969	0.99	0.903	16345	0.997
ABCB10	-2.85	4	1698	-1.3	0.0969	0.99	0.903	16344	0.997
RPS4Y1	-2.02	2	1699	-1.3	0.097	0.99	0.903	16343	0.997
SPATA6	-2.85	4	1700	-1.3	0.0971	0.99	0.903	16342	0.997
RNF152	-2.85	4	1701	-1.3	0.0971	0.99	0.903	16341	0.997
CHRNB3	-2.85	4	1702	-1.3	0.0971	0.99	0.903	16340	0.997
SLC23A1	-2.85	4	1703	-1.3	0.0972	0.99	0.903	16339	0.997
PRNP	-2.85	4	1704	-1.3	0.0972	0.99	0.903	16338	0.997
BPIFA2	-2.85	4	1705	-1.3	0.0974	0.99	0.903	16337	0.997
ZBTB38	-2.85	4	1706	-1.3	0.0974	0.99	0.903	16336	0.997
RAPH1	-2.85	4	1707	-1.3	0.0974	0.99	0.903	16335	0.997
PNLIPRP1	-2.84	4	1708	-1.3	0.0976	0.99	0.902	16334	0.997
HIST1H1A	-2.84	4	1709	-1.3	0.0977	0.99	0.902	16333	0.997
CST2	-2.84	4	1710	-1.29	0.0977	0.99	0.902	16332	0.997
TCTA	-2.84	4	1711	-1.29	0.0977	0.99	0.902	16331	0.997
C10orf35	-2.84	4	1712	-1.29	0.0978	0.99	0.902	16330	0.997
AVPR1A	-2.84	4	1713	-1.29	0.0978	0.99	0.902	16329	0.997
GLYATL2	-2.84	4	1714	-1.29	0.0979	0.99	0.902	16328	0.997
GRIN1	-2.46	3	1715	-1.29	0.098	0.99	0.902	16327	0.997
DUT	-2.01	2	1716	-1.29	0.0981	0.99	0.902	16326	0.997
PITX3	-2.84	4	1717	-1.29	0.0982	0.99	0.902	16325	0.997
CACNA2D1	-2.83	4	1718	-1.29	0.0984	0.99	0.902	16324	0.996
TM2D2	-2.83	4	1719	-1.29	0.0984	0.99	0.902	16323	0.996
ABCA2	-2.83	4	1720	-1.29	0.0984	0.99	0.902	16322	0.996
NR2F2	-2.83	4	1721	-1.29	0.0985	0.99	0.902	16321	0.996
ACVR2A	-2.83	4	1722	-1.29	0.0985	0.99	0.902	16320	0.996
SCML4	-2.83	4	1723	-1.29	0.0985	0.99	0.901	16319	0.996
SPTBN5	-2.45	3	1724	-1.29	0.0987	0.99	0.901	16318	0.996
MFSD3	-2.83	4	1725	-1.29	0.0987	0.99	0.901	16317	0.996
NUDT16	-2.83	4	1726	-1.29	0.0988	0.99	0.901	16316	0.996
DNAJC22	-2.83	4	1727	-1.29	0.0988	0.99	0.901	16315	0.996
UCP1	-2.83	4	1728	-1.29	0.0989	0.99	0.901	16314	0.996
TRIB3	-2.83	4	1729	-1.29	0.0989	0.99	0.901	16313	0.996
PIGF	-2.83	4	1730	-1.29	0.0989	0.99	0.901	16312	0.996
AKNAD1	-2.82	4	1731	-1.29	0.099	0.99	0.901	16311	0.996
BTBD2	-2.82	4	1732	-1.29	0.0992	0.99	0.901	16310	0.996
LAT2	-2.82	4	1733	-1.29	0.0993	0.99	0.901	16309	0.996
PHKG1	-2.82	4	1734	-1.29	0.0993	0.99	0.901	16308	0.996
ARG2	-2.82	4	1735	-1.29	0.0994	0.99	0.901	16307	0.996
CASR	-2.82	4	1736	-1.29	0.0994	0.99	0.901	16306	0.996
ZNF598	-2.82	4	1737	-1.29	0.0994	0.99	0.901	16305	0.996
PSMD7	-2.44	3	1738	-1.28	0.0994	0.99	0.901	16304	0.996
FAM192A	-2.82	4	1739	-1.28	0.0994	0.99	0.901	16303	0.996
FMO6P	-2.82	4	1740	-1.28	0.0995	0.99	0.901	16302	0.996
PLCH1	-2.82	4	1741	-1.28	0.0995	0.99	0.901	16301	0.996
ANAPC2	-2.44	3	1742	-1.28	0.0995	0.99	0.901	16300	0.996
MUTYH	-2.82	4	1743	-1.28	0.0995	0.99	0.901	16299	0.996
FAM170A	-2.82	4	1744	-1.28	0.0995	0.99	0.9	16298	0.996
LACE1	-2.82	4	1745	-1.28	0.0996	0.99	0.9	16297	0.996
GMEB2	-2.82	4	1746	-1.28	0.0996	0.99	0.9	16296	0.996
CYFIP1	-2.82	4	1747	-1.28	0.0997	0.99	0.9	16295	0.996
MZF1	-2.82	4	1748	-1.28	0.0997	0.99	0.9	16294	0.996
KAT6B	-2.81	4	1749	-1.28	0.0998	0.99	0.9	16293	0.996
RAB3IP	-2.81	4	1750	-1.28	0.0999	0.99	0.9	16292	0.996
SOX30	-2.81	4	1751	-1.28	0.1	0.99	0.9	16291	0.996
ZNF197	-2.43	3	1752	-1.28	0.1	0.99	0.9	16290	0.996
NKX2-8	-2.81	4	1753	-1.28	0.1	0.99	0.9	16289	0.996
APOL4	-1.41	1	1754	-1.28	0.1	0.99	0.9	16288	0.996
LHX9	-2.81	4	1755	-1.28	0.1	0.99	0.9	16287	0.996
CHRDL1	-2.81	4	1756	-1.28	0.1	0.99	0.9	16286	0.996
MIER2	-2.81	4	1757	-1.28	0.1	0.99	0.9	16285	0.996
FOXP3	-2.81	4	1758	-1.28	0.1	0.99	0.9	16284	0.996
PTCHD1	-2.81	4	1759	-1.28	0.1	0.99	0.9	16283	0.996
FABP7	-2.81	4	1760	-1.28	0.1	0.99	0.9	16282	0.996
FMR1NB	-2.81	4	1761	-1.28	0.1	0.99	0.9	16281	0.996
TAGLN3	-2.8	4	1762	-1.28	0.101	0.99	0.899	16280	0.996
SIGLEC6	-2.8	4	1763	-1.28	0.101	0.99	0.899	16279	0.996
CTDSP1	-2.8	4	1764	-1.28	0.101	0.99	0.899	16278	0.996
ZNF502	-2.8	4	1765	-1.28	0.101	0.99	0.899	16277	0.996
GRAMD1B	-2.8	4	1766	-1.28	0.101	0.99	0.899	16276	0.996
BMP4	-2.8	4	1767	-1.28	0.101	0.99	0.899	16275	0.996
LIN9	-2.42	3	1768	-1.28	0.101	0.99	0.899	16274	0.996
BBX	-2.8	4	1769	-1.28	0.101	0.99	0.899	16273	0.996
GLRA2	-2.8	4	1770	-1.28	0.101	0.99	0.899	16272	0.996
SCN4A	-2.8	4	1771	-1.28	0.101	0.99	0.899	16271	0.996
NOTCH4	-2.42	3	1772	-1.28	0.101	0.99	0.899	16270	0.996
FAM168B	-2.8	4	1773	-1.27	0.101	0.99	0.899	16269	0.996
GALM	-2.79	4	1774	-1.27	0.101	0.99	0.899	16268	0.996
CUEDC2	-2.79	4	1775	-1.27	0.101	0.99	0.899	16267	0.996
UPP1	-2.79	4	1776	-1.27	0.101	0.99	0.899	16266	0.996
UTP14A	-2.79	4	1777	-1.27	0.102	0.99	0.898	16265	0.996
TFF2	-2.79	4	1778	-1.27	0.102	0.99	0.898	16264	0.996
USPL1	-2.79	4	1779	-1.27	0.102	0.99	0.898	16263	0.996
CYP4B1	-2.79	4	1780	-1.27	0.102	0.99	0.898	16262	0.996
PPFIBP2	-2.79	4	1781	-1.27	0.102	0.99	0.898	16261	0.996
FBXL12	-2.79	4	1782	-1.27	0.102	0.99	0.898	16260	0.996
NBN	-2.79	4	1783	-1.27	0.102	0.99	0.898	16259	0.996
LIG1	-2.79	4	1784	-1.27	0.102	0.99	0.898	16258	0.996
CNTN2	-2.78	4	1785	-1.27	0.102	0.99	0.898	16257	0.996
HOXA13	-2.78	4	1786	-1.27	0.102	0.99	0.898	16256	0.996
BHMT2	-2.78	4	1787	-1.27	0.102	0.99	0.898	16255	0.996
BAG1	-2.78	4	1788	-1.27	0.102	0.99	0.898	16254	0.996
LCT	-2.78	4	1789	-1.27	0.102	0.99	0.898	16253	0.996
ORM2	-2.78	4	1790	-1.27	0.102	0.99	0.898	16252	0.996
TMEM132A	-2.78	4	1791	-1.27	0.102	0.99	0.898	16251	0.996
NUCB2	-2.78	4	1792	-1.27	0.103	0.99	0.897	16250	0.996
ARSG	-2.78	4	1793	-1.27	0.103	0.99	0.897	16249	0.996
C9orf116	-2.78	4	1794	-1.27	0.103	0.99	0.897	16248	0.996
MOCS2	-2.78	4	1795	-1.27	0.103	0.99	0.897	16247	0.996
CCDC91	-2.78	4	1796	-1.27	0.103	0.99	0.897	16246	0.996
FHL5	-2.77	4	1797	-1.27	0.103	0.99	0.897	16245	0.996
RALYL	-2.77	4	1798	-1.27	0.103	0.99	0.897	16244	0.996
SEMA5A	-2.77	4	1799	-1.26	0.103	0.99	0.897	16243	0.996
WFDC1	-2.77	4	1800	-1.26	0.103	0.99	0.897	16242	0.996
CTDSPL	-2.77	4	1801	-1.26	0.103	0.99	0.897	16241	0.996
BBS7	-2.77	4	1802	-1.26	0.103	0.99	0.897	16240	0.996
OR6K3	-2.77	4	1803	-1.26	0.103	0.99	0.897	16239	0.996
HIST1H4F	-2.77	4	1804	-1.26	0.103	0.99	0.897	16238	0.996
FGR	-2.77	4	1805	-1.26	0.103	0.99	0.897	16237	0.996
PROK2	-2.77	4	1806	-1.26	0.103	0.99	0.897	16236	0.996
MAPKAPK3	-2.77	4	1807	-1.26	0.103	0.99	0.897	16235	0.996
APBB1IP	-2.77	4	1808	-1.26	0.103	0.99	0.897	16234	0.996
POU6F1	-2.77	4	1809	-1.26	0.104	0.99	0.896	16233	0.996
SPEN	-2.77	4	1810	-1.26	0.104	0.99	0.896	16232	0.996
TNFAIP3	-2.76	4	1811	-1.26	0.104	0.99	0.896	16231	0.996
SNAP91	-2.76	4	1812	-1.26	0.104	0.99	0.896	16230	0.996
RSF1	-2.76	4	1813	-1.26	0.104	0.99	0.896	16229	0.996
FAM47E-STBD1	-2.76	4	1814	-1.26	0.104	0.99	0.896	16228	0.996
MYO1A	-2.76	4	1815	-1.26	0.104	0.99	0.896	16227	0.996
LRRC72	-2.76	4	1816	-1.26	0.104	0.99	0.896	16226	0.996
ZNF606	-2.76	4	1817	-1.26	0.104	0.99	0.896	16225	0.996
DDX50	-2.76	4	1818	-1.26	0.104	0.99	0.896	16224	0.996
MAP3K7CL	-2.76	4	1819	-1.26	0.104	0.99	0.896	16223	0.996
NCOR2	-2.76	4	1820	-1.26	0.104	0.99	0.896	16222	0.996
ARID4A	-2.75	4	1821	-1.26	0.105	0.99	0.895	16221	0.996
LLGL1	-2.75	4	1822	-1.26	0.105	0.99	0.895	16220	0.996
PATE2	-2.75	4	1823	-1.26	0.105	0.99	0.895	16219	0.996
PIFO	-2.75	4	1824	-1.26	0.105	0.99	0.895	16218	0.996
TAAR5	-2.75	4	1825	-1.25	0.105	0.99	0.895	16217	0.996
TOR1A	-2.75	4	1826	-1.25	0.105	0.99	0.895	16216	0.996
TSHR	-2.75	4	1827	-1.25	0.105	0.99	0.895	16215	0.996
C3orf18	-2.75	4	1828	-1.25	0.105	0.99	0.895	16214	0.996
PRAMEF2	-2.38	3	1829	-1.25	0.105	0.99	0.895	16213	0.996
TSPAN17	-2.75	4	1830	-1.25	0.105	0.99	0.895	16212	0.996
AHCYL1	-2.75	4	1831	-1.25	0.105	0.99	0.895	16211	0.996
FTL	-2.74	4	1832	-1.25	0.105	0.99	0.895	16210	0.996
EID2	-2.74	4	1833	-1.25	0.105	0.99	0.895	16209	0.996
POMZP3	-1.37	1	1834	-1.25	0.105	0.99	0.895	16208	0.996
RPUSD1	-2.74	4	1835	-1.25	0.105	0.99	0.895	16207	0.996
C10orf129	-2.74	4	1836	-1.25	0.105	0.99	0.895	16206	0.996
LRRK2	-2.74	4	1837	-1.25	0.106	0.99	0.894	16205	0.996
GABRA3	-2.74	4	1838	-1.25	0.106	0.99	0.894	16204	0.996
RPL32	-1.37	1	1839	-1.25	0.106	0.99	0.894	16203	0.996
PSMA5	-2.74	4	1840	-1.25	0.106	0.99	0.894	16202	0.996
C21orf88	-2.74	4	1841	-1.25	0.106	0.99	0.894	16201	0.996
ZDHHC9	-2.74	4	1842	-1.25	0.106	0.99	0.894	16200	0.996
WDR60	-2.74	4	1843	-1.25	0.106	0.99	0.894	16199	0.996
ZSCAN22	-2.74	4	1844	-1.25	0.106	0.99	0.894	16198	0.996
TK1	-2.74	4	1845	-1.25	0.106	0.99	0.894	16197	0.996
CLDND1	-2.74	4	1846	-1.25	0.106	0.99	0.894	16196	0.996
CLEC7A	-2.74	4	1847	-1.25	0.106	0.99	0.894	16195	0.996
USP10	-2.74	4	1848	-1.25	0.106	0.99	0.894	16194	0.996
STRADB	-2.74	4	1849	-1.25	0.106	0.99	0.894	16193	0.996
MIA3	-2.73	4	1850	-1.25	0.106	0.99	0.894	16192	0.996
CLLU1OS	-2.73	4	1851	-1.25	0.106	0.99	0.894	16191	0.996
ZSCAN30	-2.73	4	1852	-1.25	0.106	0.99	0.894	16190	0.996
TAP1	-2.73	4	1853	-1.25	0.106	0.99	0.894	16189	0.996
GRIK1	-2.73	4	1854	-1.25	0.106	0.99	0.894	16188	0.996
ZCCHC16	-2.73	4	1855	-1.25	0.106	0.99	0.894	16187	0.996
OR4E2	-2.73	4	1856	-1.25	0.107	0.99	0.893	16186	0.996
SART1	-2.73	4	1857	-1.24	0.107	0.99	0.893	16185	0.996
ATF7IP	-2.73	4	1858	-1.24	0.107	0.99	0.893	16184	0.996
A3GALT2	-2.73	4	1859	-1.24	0.107	0.99	0.893	16183	0.996
PTCH2	-2.73	4	1860	-1.24	0.107	0.99	0.893	16182	0.996
HOXB9	-2.72	4	1861	-1.24	0.107	0.99	0.893	16181	0.996
ICOS	-2.72	4	1862	-1.24	0.107	0.99	0.893	16180	0.996
ARHGAP12	-2.72	4	1863	-1.24	0.107	0.99	0.893	16179	0.996
SCGB1C1	-2.72	4	1864	-1.24	0.107	0.99	0.893	16178	0.996
ITGA2	-2.72	4	1865	-1.24	0.107	0.99	0.893	16177	0.996
MCEE	-2.72	4	1866	-1.24	0.107	0.99	0.893	16176	0.996
APH1A	-2.72	4	1867	-1.24	0.107	0.99	0.893	16175	0.996
TRIM4	-2.72	4	1868	-1.24	0.107	0.99	0.893	16174	0.996
CHCHD2	-2.72	4	1869	-1.24	0.107	0.99	0.893	16173	0.996
ZNF131	-2.72	4	1870	-1.24	0.107	0.99	0.893	16172	0.996
OR14K1	-2.72	4	1871	-1.24	0.107	0.99	0.893	16171	0.996
AADAT	-2.72	4	1872	-1.24	0.107	0.99	0.893	16170	0.996
FCRL6	-2.72	4	1873	-1.24	0.107	0.99	0.893	16169	0.996
PCDHB10	-2.72	4	1874	-1.24	0.107	0.99	0.893	16168	0.996
PFKP	-2.72	4	1875	-1.24	0.108	0.99	0.892	16167	0.996
GSTO2	-2.71	4	1876	-1.24	0.108	0.99	0.892	16166	0.996
TOP2A	-1.92	2	1877	-1.24	0.108	0.99	0.892	16165	0.996
SNTG2	-2.71	4	1878	-1.24	0.108	0.99	0.892	16164	0.996
SRPK2	-2.71	4	1879	-1.24	0.108	0.99	0.892	16163	0.996
ADAL	-2.71	4	1880	-1.24	0.108	0.99	0.892	16162	0.996
LRTM1	-2.71	4	1881	-1.24	0.108	0.99	0.892	16161	0.996
CCDC80	-2.71	4	1882	-1.24	0.108	0.99	0.892	16160	0.996
LSM1	-2.71	4	1883	-1.24	0.108	0.99	0.892	16159	0.996
PI16	-2.71	4	1884	-1.24	0.108	0.99	0.892	16158	0.996
BPIFB6	-2.71	4	1885	-1.24	0.108	0.99	0.892	16157	0.996
MMADHC	-2.71	4	1886	-1.24	0.108	0.99	0.892	16156	0.996
NXPH3	-2.71	4	1887	-1.24	0.108	0.99	0.892	16155	0.996
GBA	-2.7	4	1888	-1.23	0.109	0.99	0.891	16154	0.996
LPIN1	-2.7	4	1889	-1.23	0.109	0.99	0.891	16153	0.996
SELO	-2.7	4	1890	-1.23	0.109	0.99	0.891	16152	0.996
C19orf10	-2.7	4	1891	-1.23	0.109	0.99	0.891	16151	0.996
EVL	-2.7	4	1892	-1.23	0.109	0.99	0.891	16150	0.995
VWDE	-2.7	4	1893	-1.23	0.109	0.99	0.891	16149	0.995
NFKB2	-2.7	4	1894	-1.23	0.109	0.99	0.891	16148	0.995
LRRC6	-2.7	4	1895	-1.23	0.109	0.99	0.891	16147	0.995
C8orf56	-2.7	4	1896	-1.23	0.109	0.99	0.891	16146	0.995
CERS5	-2.7	4	1897	-1.23	0.109	0.99	0.891	16145	0.995
PSKH1	-2.7	4	1898	-1.23	0.109	0.99	0.891	16144	0.995
SDK1	-2.7	4	1899	-1.23	0.109	0.99	0.891	16143	0.995
HEATR4	-2.69	4	1900	-1.23	0.109	0.99	0.891	16142	0.995
SLIT3	-2.69	4	1901	-1.23	0.109	0.99	0.891	16141	0.995
ESPN	-2.69	4	1902	-1.23	0.109	0.99	0.891	16140	0.995
FZD8	-2.69	4	1903	-1.23	0.109	0.99	0.891	16139	0.995
NPVF	-2.33	3	1904	-1.23	0.11	0.99	0.89	16138	0.995
SRBD1	-2.69	4	1905	-1.23	0.11	0.99	0.89	16137	0.995
CLASP2	-2.69	4	1906	-1.23	0.11	0.99	0.89	16136	0.995
COX6A1P2	-2.69	4	1907	-1.23	0.11	0.99	0.89	16135	0.995
HMGCS2	-2.69	4	1908	-1.23	0.11	0.99	0.89	16134	0.995
NLRC5	-2.69	4	1909	-1.23	0.11	0.99	0.89	16133	0.995
ACY1	-2.69	4	1910	-1.23	0.11	0.99	0.89	16132	0.995
KCNK2	-2.69	4	1911	-1.23	0.11	0.99	0.89	16131	0.995
TRAF1	-2.69	4	1912	-1.23	0.11	0.99	0.89	16130	0.995
PCDHGB7	-2.69	4	1913	-1.23	0.11	0.99	0.89	16129	0.995
SYT3	-2.69	4	1914	-1.23	0.11	0.99	0.89	16128	0.995
OSBPL5	-2.69	4	1915	-1.23	0.11	0.99	0.89	16127	0.995
CD38	-2.69	4	1916	-1.23	0.11	0.99	0.89	16126	0.995
B3GAT1	-2.69	4	1917	-1.23	0.11	0.99	0.89	16125	0.995
PLEKHM1	-2.69	4	1918	-1.23	0.11	0.99	0.89	16124	0.995
RBMXL3	-2.33	3	1919	-1.23	0.11	0.99	0.89	16123	0.995
SMARCAD1	-2.68	4	1920	-1.23	0.11	0.99	0.89	16122	0.995
FAM53B	-2.68	4	1921	-1.23	0.11	0.99	0.89	16121	0.995
GID8	-2.68	4	1922	-1.22	0.11	0.99	0.89	16120	0.995
POPDC2	-2.68	4	1923	-1.22	0.11	0.99	0.89	16119	0.995
HDGF	-2.68	4	1924	-1.22	0.11	0.99	0.89	16118	0.995
HIST1H4A	-2.68	4	1925	-1.22	0.111	0.99	0.889	16117	0.995
KCND2	-2.68	4	1926	-1.22	0.111	0.99	0.889	16116	0.995
KANK4	-2.68	4	1927	-1.22	0.111	0.99	0.889	16115	0.995
P2RY4	-2.68	4	1928	-1.22	0.111	0.99	0.889	16114	0.995
GLB1L3	-2.68	4	1929	-1.22	0.111	0.99	0.889	16113	0.995
NINL	-2.68	4	1930	-1.22	0.111	0.99	0.889	16112	0.995
PLA2G4D	-2.68	4	1931	-1.22	0.111	0.99	0.889	16111	0.995
MORN1	-2.68	4	1932	-1.22	0.111	0.99	0.889	16110	0.995
CGGBP1	-2.67	4	1933	-1.22	0.111	0.99	0.889	16109	0.995
KDM3A	-2.67	4	1934	-1.22	0.111	0.99	0.889	16108	0.995
TMCO4	-2.67	4	1935	-1.22	0.111	0.99	0.889	16107	0.995
MADD	-2.67	4	1936	-1.22	0.111	0.99	0.889	16106	0.995
ZNF77	-2.67	4	1937	-1.22	0.111	0.99	0.889	16105	0.995
MAN2A2	-2.67	4	1938	-1.22	0.111	0.99	0.889	16104	0.995
ZNF280C	-2.67	4	1939	-1.22	0.111	0.99	0.889	16103	0.995
BFSP2	-2.67	4	1940	-1.22	0.111	0.99	0.889	16102	0.995
SIPA1L3	-2.67	4	1941	-1.22	0.111	0.99	0.889	16101	0.995
NDUFA12	-2.67	4	1942	-1.22	0.111	0.99	0.889	16100	0.995
RP11-1220K2.2	-2.67	4	1943	-1.22	0.111	0.99	0.889	16099	0.995
CNR2	-2.67	4	1944	-1.22	0.111	0.99	0.889	16098	0.995
OR10J3	-2.67	4	1945	-1.22	0.112	0.99	0.888	16097	0.995
KCNE1	-2.67	4	1946	-1.22	0.112	0.99	0.888	16096	0.995
CLEC2D	-2.67	4	1947	-1.22	0.112	0.99	0.888	16095	0.995
DMTN	-2.67	4	1948	-1.22	0.112	0.99	0.888	16094	0.995
UPK3A	-2.67	4	1949	-1.22	0.112	0.99	0.888	16093	0.995
FASN	-2.67	4	1950	-1.22	0.112	0.99	0.888	16092	0.995
RIPPLY1	-2.66	4	1951	-1.22	0.112	0.99	0.888	16091	0.995
ZNF638	-2.66	4	1952	-1.22	0.112	0.99	0.888	16090	0.995
NUDT4	-2.66	4	1953	-1.22	0.112	0.99	0.888	16089	0.995
RFC3	-2.66	4	1954	-1.22	0.112	0.99	0.888	16088	0.995
SSBP4	-2.66	4	1955	-1.22	0.112	0.99	0.888	16087	0.995
PASK	-2.3	3	1956	-1.22	0.112	0.99	0.888	16086	0.995
TRAPPC1	-1.88	2	1957	-1.21	0.112	0.99	0.888	16085	0.995
PAG1	-2.66	4	1958	-1.21	0.112	0.99	0.888	16084	0.995
HIP1R	-2.66	4	1959	-1.21	0.112	0.99	0.888	16083	0.995
KRT17	-2.65	4	1960	-1.21	0.113	0.99	0.887	16082	0.995
SH2D4B	-2.65	4	1961	-1.21	0.113	0.99	0.887	16081	0.995
BRMS1L	-2.29	3	1962	-1.21	0.113	0.99	0.887	16080	0.995
INSL4	-2.65	4	1963	-1.21	0.113	0.99	0.887	16079	0.995
SLC11A2	-2.65	4	1964	-1.21	0.113	0.99	0.887	16078	0.995
TNXB	-2.65	4	1965	-1.21	0.113	0.99	0.887	16077	0.995
PTH2	-2.65	4	1966	-1.21	0.113	0.99	0.887	16076	0.995
OR8K5	-2.65	4	1967	-1.21	0.113	0.99	0.887	16075	0.995
TMIGD2	-2.65	4	1968	-1.21	0.113	0.99	0.887	16074	0.995
G6PC	-2.65	4	1969	-1.21	0.113	0.99	0.887	16073	0.995
ARSD	-2.65	4	1970	-1.21	0.113	0.99	0.887	16072	0.995
ZNF75A	-2.65	4	1971	-1.21	0.113	0.99	0.887	16071	0.995
PRDM13	-2.65	4	1972	-1.21	0.113	0.99	0.887	16070	0.995
MAST2	-2.64	4	1973	-1.21	0.114	0.99	0.886	16069	0.995
FMNL1	-2.64	4	1974	-1.21	0.114	0.99	0.886	16068	0.995
MPV17L2	-2.64	4	1975	-1.21	0.114	0.99	0.886	16067	0.995
RGAG4	-2.64	4	1976	-1.21	0.114	0.99	0.886	16066	0.995
C18orf25	-2.64	4	1977	-1.21	0.114	0.99	0.886	16065	0.995
COL8A1	-2.64	4	1978	-1.21	0.114	0.99	0.886	16064	0.995
OR5P3	-2.64	4	1979	-1.21	0.114	0.99	0.886	16063	0.995
PTDSS2	-2.64	4	1980	-1.21	0.114	0.99	0.886	16062	0.995
PODXL	-2.64	4	1981	-1.21	0.114	0.99	0.886	16061	0.995
NMBR	-2.64	4	1982	-1.21	0.114	0.99	0.886	16060	0.995
ARL13A	-2.64	4	1983	-1.2	0.114	0.99	0.886	16059	0.995
SNX13	-2.64	4	1984	-1.2	0.114	0.99	0.886	16058	0.995
HBD	-2.64	4	1985	-1.2	0.114	0.99	0.886	16057	0.995
SPG20OS	-1.86	2	1986	-1.2	0.114	0.99	0.886	16056	0.995
FBP2	-2.64	4	1987	-1.2	0.114	0.99	0.886	16055	0.995
NDRG4	-2.63	4	1988	-1.2	0.114	0.99	0.886	16054	0.995
DYX1C1	-2.63	4	1989	-1.2	0.114	0.99	0.886	16053	0.995
OR51G1	-2.63	4	1990	-1.2	0.114	0.99	0.886	16052	0.995
MPL	-2.63	4	1991	-1.2	0.114	0.99	0.886	16051	0.995
KRTAP10-9	-1.32	1	1992	-1.2	0.114	0.99	0.886	16050	0.995
ZNF70	-2.63	4	1993	-1.2	0.114	0.99	0.886	16049	0.995
CCNH	-2.28	3	1994	-1.2	0.114	0.99	0.886	16048	0.995
ADH6	-2.63	4	1995	-1.2	0.114	0.99	0.886	16047	0.995
ZFP36L2	-2.63	4	1996	-1.2	0.115	0.99	0.885	16046	0.995
TMEM125	-2.63	4	1997	-1.2	0.115	0.99	0.885	16045	0.995
TRIM6	-2.63	4	1998	-1.2	0.115	0.99	0.885	16044	0.995
ZNFX1	-2.63	4	1999	-1.2	0.115	0.99	0.885	16043	0.995
[truncated: 16,042 more rows]

## Sheet: MiaPaCa-2
GENE	sumZ	numObs	rank_synth	normZ	pval_synth	fdr_synth	pval_supp	rank_supp	fdr_supp
CCNE1	-13.73	4	1	-6.48	4.48e-11	8.09e-07	1	18051	1
ZNF497	-9.15	4	2	-4.29	8.94e-06	0.0807	1	18050	1
TMEM106B	-8.76	4	3	-4.1	2.03e-05	0.122	1	18049	1
AXDND1	-8.56	4	4	-4.01	3.08e-05	0.139	1	18048	1
ACPT	-6.96	3	5	-3.76	8.61e-05	0.28	1	18047	1
TRIT1	-7.95	4	6	-3.72	0.000102	0.28	1	18046	1
RPL14	-7.91	4	7	-3.7	0.000109	0.28	1	18045	1
FGD1	-7.6	4	8	-3.55	0.000196	0.379	1	18044	1
FBXO40	-7.56	4	9	-3.53	0.000211	0.379	1	18043	1
HTR6	-7.43	4	10	-3.47	0.000262	0.379	1	18042	1
LY6D	-7.42	4	11	-3.46	0.000268	0.379	1	18041	1
PTP4A1	-7.4	4	12	-3.45	0.000278	0.379	1	18040	1
ATP2C1	-7.39	4	13	-3.45	0.000281	0.379	1	18039	1
SHC3	-7.3	4	14	-3.4	0.000332	0.379	1	18038	1
PTPRF	-7.28	4	15	-3.4	0.000342	0.379	1	18037	1
ZNF471	-7.28	4	16	-3.39	0.000345	0.379	1	18036	1
TCEB3	-7.23	4	17	-3.37	0.000375	0.379	1	18035	1
KIF5C	-7.23	4	18	-3.37	0.000378	0.379	1	18034	1
C11orf30	-7.16	4	19	-3.34	0.000422	0.394	1	18033	1
LURAP1	-7.13	4	20	-3.32	0.000449	0.394	1	18032	1
PCSK2	-7.11	4	21	-3.31	0.000459	0.394	1	18031	1
C8orf46	-7.05	4	22	-3.28	0.000514	0.422	0.999	18030	1
PSMC6	-6.01	3	23	-3.23	0.000613	0.475	0.999	18029	1
KLK14	-6.92	4	24	-3.22	0.000636	0.475	0.999	18028	1
DOHH	-6.9	4	25	-3.21	0.000658	0.475	0.999	18027	1
TAF5L	-6.85	4	26	-3.19	0.00072	0.493	0.999	18026	1
RAB3C	-6.8	4	27	-3.16	0.000777	0.493	0.999	18025	1
SAMD4A	-6.8	4	28	-3.16	0.000779	0.493	0.999	18024	1
PIGK	-6.79	4	29	-3.16	0.000792	0.493	0.999	18023	1
TPRG1L	-6.75	4	30	-3.14	0.000849	0.51	0.999	18022	1
ZNF790	-6.71	4	31	-3.12	0.0009	0.51	0.999	18021	1
C1orf105	-6.71	4	32	-3.12	0.000904	0.51	0.999	18020	1
CYP39A1	-6.65	4	33	-3.09	0.000991	0.542	0.999	18019	1
ZNF835	-6.61	4	34	-3.07	0.00106	0.564	0.999	18018	1
LIN54	-6.56	4	35	-3.05	0.00114	0.564	0.999	18017	1
KCNA3	-6.56	4	36	-3.05	0.00115	0.564	0.999	18016	1
MYOZ3	-6.53	4	37	-3.04	0.0012	0.564	0.999	18015	1
OR8K3	-6.49	4	38	-3.02	0.00128	0.564	0.999	18014	1
CTBP2	-6.49	4	39	-3.01	0.00129	0.564	0.999	18013	1
KRT83	-6.46	4	40	-3	0.00133	0.564	0.999	18012	1
GFI1	-6.46	4	41	-3	0.00134	0.564	0.999	18011	1
KLK2	-6.45	4	42	-3	0.00136	0.564	0.999	18010	1
C12orf71	-6.45	4	43	-3	0.00137	0.564	0.999	18009	1
ZZEF1	-6.43	4	44	-2.99	0.0014	0.564	0.999	18008	1
TRAPPC12	-6.43	4	45	-2.99	0.0014	0.564	0.999	18007	1
LHFPL2	-6.39	4	46	-2.97	0.0015	0.568	0.999	18006	1
SMPDL3A	-6.38	4	47	-2.96	0.00152	0.568	0.998	18005	1
AZIN1	-6.37	4	48	-2.96	0.00154	0.568	0.998	18004	1
FAM13A	-6.37	4	49	-2.96	0.00154	0.568	0.998	18003	1
CLTCL1	-5.49	3	50	-2.95	0.00161	0.571	0.998	18002	1
CUEDC1	-6.33	4	51	-2.94	0.00164	0.571	0.998	18001	1
MCM8	-6.33	4	52	-2.94	0.00165	0.571	0.998	18000	1
LSM6	-4.46	2	53	-2.93	0.00169	0.571	0.998	17999	1
AKT1S1	-6.3	4	54	-2.92	0.00173	0.571	0.998	17998	1
SNAP91	-6.27	4	55	-2.91	0.0018	0.571	0.998	17997	1
FAM122A	-6.27	4	56	-2.91	0.0018	0.571	0.998	17996	1
SLC13A3	-6.27	4	57	-2.91	0.0018	0.571	0.998	17995	1
OOEP	-6.24	4	58	-2.89	0.0019	0.582	0.998	17994	1
RALBP1	-6.21	4	59	-2.88	0.00196	0.582	0.998	17993	1
ISOC2	-6.2	4	60	-2.88	0.00201	0.582	0.998	17992	1
FCGRT	-6.19	4	61	-2.88	0.00202	0.582	0.998	17991	1
OTUD5	-6.18	4	62	-2.87	0.00208	0.582	0.998	17990	1
HSD17B14	-6.17	4	63	-2.86	0.00209	0.582	0.998	17989	1
FAM26E	-6.16	4	64	-2.86	0.00214	0.582	0.998	17988	1
CHCHD6	-6.15	4	65	-2.85	0.00215	0.582	0.998	17987	1
KLHL17	-6.15	4	66	-2.85	0.00216	0.582	0.998	17986	1
MROH1	-6.14	4	67	-2.85	0.00221	0.582	0.998	17985	1
H6PD	-6.13	4	68	-2.84	0.00224	0.582	0.998	17984	1
ADCK3	-6.12	4	69	-2.84	0.00225	0.582	0.998	17983	1
YWHAQ	-6.1	4	70	-2.83	0.00234	0.582	0.998	17982	1
GPR110	-6.1	4	71	-2.83	0.00235	0.582	0.998	17981	1
CIAPIN1	-5.27	3	72	-2.82	0.00238	0.582	0.998	17980	1
ITIH2	-6.07	4	73	-2.82	0.00242	0.582	0.998	17979	1
TTC19	-6.07	4	74	-2.82	0.00243	0.582	0.998	17978	1
SLC9A4	-6.03	4	75	-2.8	0.00257	0.582	0.997	17977	1
CAPN14	-6.03	4	76	-2.8	0.00258	0.582	0.997	17976	1
RELB	-6.03	4	77	-2.8	0.00259	0.582	0.997	17975	1
RPS4Y1	-4.26	2	78	-2.79	0.00262	0.582	0.997	17974	1
JPH3	-6.01	4	79	-2.79	0.00265	0.582	0.997	17973	1
ELF2	-6	4	80	-2.78	0.00268	0.582	0.997	17972	1
CNOT4	-6	4	81	-2.78	0.00269	0.582	0.997	17971	1
GTPBP3	-6	4	82	-2.78	0.0027	0.582	0.997	17970	1
MTMR3	-5.99	4	83	-2.78	0.00274	0.582	0.997	17969	1
BEGAIN	-5.98	4	84	-2.77	0.00276	0.582	0.997	17968	1
GCNT3	-5.98	4	85	-2.77	0.0028	0.582	0.997	17967	1
ZNF513	-5.98	4	86	-2.77	0.0028	0.582	0.997	17966	1
DYRK2	-5.97	4	87	-2.77	0.0028	0.582	0.997	17965	1
FAM124B	-5.94	4	88	-2.75	0.00297	0.598	0.997	17964	1
ZBTB32	-5.92	4	89	-2.74	0.00304	0.598	0.997	17963	1
ZNF296	-5.92	4	90	-2.74	0.00305	0.598	0.997	17962	1
CHD2	-5.92	4	91	-2.74	0.00306	0.598	0.997	17961	1
WHSC1L1	-5.9	4	92	-2.73	0.00312	0.598	0.997	17960	1
GNAI3	-5.9	4	93	-2.73	0.00314	0.598	0.997	17959	1
HIBADH	-5.89	4	94	-2.73	0.00316	0.598	0.997	17958	1
DAPK3	-5.88	4	95	-2.72	0.00323	0.598	0.997	17957	1
SDHAF1	-5.87	4	96	-2.72	0.00325	0.598	0.997	17956	1
SUPT20H	-5.87	4	97	-2.72	0.00326	0.598	0.997	17955	1
C5AR1	-5.87	4	98	-2.72	0.00328	0.598	0.997	17954	1
PTAFR	-5.86	4	99	-2.72	0.0033	0.598	0.997	17953	1
DDO	-5.86	4	100	-2.71	0.00331	0.598	0.997	17952	1
RAD23B	-5.85	4	101	-2.71	0.00338	0.598	0.997	17951	1
DHX57	-5.85	4	102	-2.71	0.00338	0.598	0.997	17950	1
MAPK10	-5.83	4	103	-2.7	0.00344	0.598	0.997	17949	1
MOB4	-5.83	4	104	-2.7	0.00345	0.598	0.997	17948	1
UBE2R2	-5.81	4	105	-2.69	0.00354	0.606	0.996	17947	1
GLI4	-5.81	4	106	-2.69	0.00356	0.606	0.996	17946	1
ZNF436	-5.8	4	107	-2.69	0.00362	0.611	0.996	17945	1
COPA	-5.78	4	108	-2.68	0.00373	0.623	0.996	17944	1
PMM2	-5.76	4	109	-2.67	0.00384	0.634	0.996	17943	1
TOMM7	-5.75	4	110	-2.66	0.00386	0.634	0.996	17942	1
SCAPER	-5.72	4	111	-2.65	0.00407	0.659	0.996	17941	1
OC90	-5.71	4	112	-2.64	0.00411	0.659	0.996	17940	1
OR6C68	-5.69	4	113	-2.63	0.00421	0.659	0.996	17939	1
SEPN1	-5.69	4	114	-2.63	0.00425	0.659	0.996	17938	1
C21orf37	-2.84	1	115	-2.63	0.00425	0.659	0.996	17937	1
FBXL13	-5.68	4	116	-2.63	0.00426	0.659	0.996	17936	1
TOB2	-5.68	4	117	-2.63	0.00428	0.659	0.996	17935	1
BIN1	-5.67	4	118	-2.63	0.00433	0.659	0.996	17934	1
SYTL1	-5.67	4	119	-2.62	0.00434	0.659	0.996	17933	1
LSMEM2	-5.66	4	120	-2.62	0.00443	0.665	0.996	17932	1
SCGN	-5.65	4	121	-2.62	0.00446	0.665	0.996	17931	1
RPS6KA3	-5.64	4	122	-2.61	0.00456	0.665	0.995	17930	1
C9orf89	-5.63	4	123	-2.61	0.00458	0.665	0.995	17929	1
PRR7	-4.87	3	124	-2.6	0.00462	0.665	0.995	17928	1
C11orf73	-5.63	4	125	-2.6	0.00463	0.665	0.995	17927	1
PRDM13	-5.62	4	126	-2.6	0.00466	0.665	0.995	17926	1
CLEC3B	-5.62	4	127	-2.6	0.00468	0.665	0.995	17925	1
ARID4B	-5.61	4	128	-2.59	0.00474	0.667	0.995	17924	1
GYG2	-5.6	4	129	-2.59	0.00477	0.667	0.995	17923	1
TAS2R40	-5.58	4	130	-2.58	0.0049	0.669	0.995	17922	1
PDZK1	-5.58	4	131	-2.58	0.00493	0.669	0.995	17921	1
SLC30A6	-5.58	4	132	-2.58	0.00495	0.669	0.995	17920	1
TDRD12	-5.58	4	133	-2.58	0.00495	0.669	0.995	17919	1
TDRD9	-5.57	4	134	-2.58	0.00498	0.669	0.995	17918	1
THOP1	-5.57	4	135	-2.57	0.00503	0.669	0.995	17917	1
B4GALT7	-5.56	4	136	-2.57	0.00506	0.669	0.995	17916	1
TRIP12	-5.55	4	137	-2.57	0.00514	0.669	0.995	17915	1
PLCH2	-5.55	4	138	-2.57	0.00516	0.669	0.995	17914	1
SLC22A23	-5.55	4	139	-2.56	0.00517	0.669	0.995	17913	1
KLK6	-5.54	4	140	-2.56	0.00521	0.669	0.995	17912	1
VGLL2	-5.54	4	141	-2.56	0.00522	0.669	0.995	17911	1
KDM1B	-5.53	4	142	-2.56	0.00526	0.669	0.995	17910	1
FHL2	-5.53	4	143	-2.56	0.0053	0.669	0.995	17909	1
IPO9	-5.49	4	144	-2.54	0.00555	0.695	0.994	17908	1
TIMM17B	-5.49	4	145	-2.54	0.00558	0.695	0.994	17907	1
ZNF613	-5.47	4	146	-2.53	0.00571	0.706	0.994	17906	1
MAFA	-5.45	4	147	-2.52	0.00592	0.712	0.994	17905	1
CHD1L	-5.44	4	148	-2.52	0.00594	0.712	0.994	17904	1
MAGI1	-5.44	4	149	-2.51	0.00599	0.712	0.994	17903	1
EIF5	-5.43	4	150	-2.51	0.00605	0.712	0.994	17902	1
ACVR1	-5.42	4	151	-2.51	0.00611	0.712	0.994	17901	1
NUS1	-5.42	4	152	-2.5	0.00612	0.712	0.994	17900	1
FBXL18	-5.41	4	153	-2.5	0.00618	0.712	0.994	17899	1
MAX	-5.41	4	154	-2.5	0.00618	0.712	0.994	17898	1
CASP14	-5.41	4	155	-2.5	0.00619	0.712	0.994	17897	1
SPIN3	-5.41	4	156	-2.5	0.00621	0.712	0.994	17896	1
LAGE3	-5.41	4	157	-2.5	0.00622	0.712	0.994	17895	1
TGM6	-5.41	4	158	-2.5	0.00624	0.712	0.994	17894	1
VKORC1	-5.4	4	159	-2.49	0.00634	0.713	0.994	17893	1
MED25	-5.39	4	160	-2.49	0.00642	0.713	0.994	17892	1
ING4	-5.39	4	161	-2.49	0.00643	0.713	0.994	17891	1
DPM2	-5.38	4	162	-2.49	0.00646	0.713	0.994	17890	1
HSPH1	-5.38	4	163	-2.49	0.00646	0.713	0.994	17889	1
RINT1	-5.38	4	164	-2.49	0.00648	0.713	0.994	17888	1
OR1Q1	-5.37	4	165	-2.48	0.00657	0.719	0.993	17887	1
METAP1D	-5.36	4	166	-2.47	0.00668	0.725	0.993	17886	1
QRICH1	-5.35	4	167	-2.47	0.00671	0.725	0.993	17885	1
TAS2R8	-5.35	4	168	-2.47	0.00675	0.725	0.993	17884	1
MASTL	-5.33	4	169	-2.46	0.00689	0.733	0.993	17883	1
NUMA1	-5.33	4	170	-2.46	0.0069	0.733	0.993	17882	1
MLLT1	-5.32	4	171	-2.45	0.00705	0.736	0.993	17881	1
PRRC2C	-5.31	4	172	-2.45	0.00708	0.736	0.993	17880	1
KREMEN1	-5.31	4	173	-2.45	0.00713	0.736	0.993	17879	1
RGS6	-5.31	4	174	-2.45	0.00715	0.736	0.993	17878	1
PTCHD2	-5.3	4	175	-2.45	0.00721	0.736	0.993	17877	1
AZI1	-5.3	4	176	-2.45	0.00724	0.736	0.993	17876	1
P4HA2	-5.29	4	177	-2.44	0.0073	0.736	0.993	17875	1
WDR26	-4.58	3	178	-2.44	0.00731	0.736	0.993	17874	1
TIGD7	-5.29	4	179	-2.44	0.00734	0.736	0.993	17873	1
BCAM	-5.29	4	180	-2.44	0.00735	0.736	0.993	17872	1
OR13C8	-5.27	4	181	-2.43	0.00747	0.736	0.993	17871	1
C16orf62	-5.27	4	182	-2.43	0.0075	0.736	0.992	17870	1
CD96	-5.27	4	183	-2.43	0.00752	0.736	0.992	17869	1
IMPA1	-5.26	4	184	-2.43	0.00755	0.736	0.992	17868	1
PDIA3	-5.26	4	185	-2.43	0.00758	0.736	0.992	17867	1
COL27A1	-5.26	4	186	-2.43	0.00761	0.736	0.992	17866	1
TMEM196	-5.25	4	187	-2.42	0.00767	0.736	0.992	17865	1
FAM71F2	-5.25	4	188	-2.42	0.00773	0.736	0.992	17864	1
COX6A1P2	-5.25	4	189	-2.42	0.00775	0.736	0.992	17863	1
MAOB	-5.24	4	190	-2.42	0.00781	0.736	0.992	17862	1
TSGA13	-5.23	4	191	-2.41	0.00788	0.736	0.992	17861	1
HIGD1C	-5.23	4	192	-2.41	0.00794	0.736	0.992	17860	1
SUV39H2	-5.23	4	193	-2.41	0.00794	0.736	0.992	17859	1
ELOVL1	-5.22	4	194	-2.41	0.00799	0.736	0.992	17858	1
HERC5	-5.22	4	195	-2.41	0.008	0.736	0.992	17857	1
TTC9B	-4.52	3	196	-2.41	0.00806	0.736	0.992	17856	1
CST1	-5.21	4	197	-2.41	0.00807	0.736	0.992	17855	1
ZNF84	-5.21	4	198	-2.41	0.00808	0.736	0.992	17854	1
AC106876.2	-5.2	4	199	-2.4	0.00823	0.74	0.992	17853	1
DIRAS3	-5.2	4	200	-2.4	0.00827	0.74	0.992	17852	1
ZNF563	-5.19	4	201	-2.39	0.00835	0.74	0.992	17851	1
NGLY1	-5.19	4	202	-2.39	0.00836	0.74	0.992	17850	1
C19orf60	-5.19	4	203	-2.39	0.00837	0.74	0.992	17849	1
MYADM	-5.19	4	204	-2.39	0.00838	0.74	0.992	17848	1
TEX264	-5.18	4	205	-2.39	0.00848	0.74	0.992	17847	1
PCDHGA3	-5.17	4	206	-2.39	0.00851	0.74	0.991	17846	1
FABP5	-2.59	1	207	-2.39	0.00852	0.74	0.991	17845	1
DCAF13	-5.17	4	208	-2.39	0.00853	0.74	0.991	17844	1
UNC13C	-5.16	4	209	-2.38	0.00864	0.74	0.991	17843	1
NECAB1	-5.16	4	210	-2.38	0.00864	0.74	0.991	17842	1
RAPGEF4	-5.16	4	211	-2.38	0.00865	0.74	0.991	17841	1
NIPAL1	-4.46	3	212	-2.38	0.00875	0.743	0.991	17840	1
P2RY11	-2.57	1	213	-2.37	0.00879	0.743	0.991	17839	1
ALG1	-4.46	3	214	-2.37	0.00881	0.743	0.991	17838	1
UBN2	-5.14	4	215	-2.37	0.00889	0.743	0.991	17837	1
LDLR	-5.14	4	216	-2.37	0.00892	0.743	0.991	17836	1
STK10	-5.13	4	217	-2.37	0.00897	0.743	0.991	17835	1
GRPEL2	-5.13	4	218	-2.37	0.00899	0.743	0.991	17834	1
TADA2B	-5.13	4	219	-2.36	0.00906	0.743	0.991	17833	1
GPR180	-5.13	4	220	-2.36	0.00906	0.743	0.991	17832	1
GLRA2	-5.11	4	221	-2.36	0.00926	0.751	0.991	17831	1
FCRL4	-5.11	4	222	-2.35	0.00927	0.751	0.991	17830	1
PRPF40B	-5.11	4	223	-2.35	0.00928	0.751	0.991	17829	1
RGS9BP	-5.1	4	224	-2.35	0.00933	0.752	0.991	17828	1
PIP5K1C	-5.09	4	225	-2.35	0.00942	0.756	0.991	17827	1
IL15RA	-5.09	4	226	-2.35	0.00946	0.756	0.991	17826	1
SERPINB5	-5.09	4	227	-2.34	0.00952	0.757	0.99	17825	1
TNC	-5.07	4	228	-2.34	0.00968	0.767	0.99	17824	1
APEX2	-5.07	4	229	-2.33	0.00978	0.771	0.99	17823	1
GYPC	-5.04	4	230	-2.32	0.0101	0.786	0.99	17822	1
EFNA2	-5.03	4	231	-2.32	0.0103	0.786	0.99	17821	1
EVC	-5.03	4	232	-2.32	0.0103	0.786	0.99	17820	1
SSX5	-3.55	2	233	-2.32	0.0103	0.786	0.99	17819	1
NCOA3	-5.02	4	234	-2.31	0.0103	0.786	0.99	17818	1
TMPRSS11D	-5.02	4	235	-2.31	0.0104	0.786	0.99	17817	1
GTF2H3	-5.01	4	236	-2.31	0.0104	0.786	0.99	17816	1
ZBTB5	-5.01	4	237	-2.31	0.0105	0.786	0.99	17815	1
XAGE3	-5.01	4	238	-2.31	0.0106	0.786	0.989	17814	1
SPTLC3	-5	4	239	-2.31	0.0106	0.786	0.989	17813	1
ACADM	-5	4	240	-2.31	0.0106	0.786	0.989	17812	1
CD2AP	-5	4	241	-2.3	0.0107	0.786	0.989	17811	1
PPP5D1	-5	4	242	-2.3	0.0107	0.786	0.989	17810	1
RGL2	-5	4	243	-2.3	0.0107	0.786	0.989	17809	1
TNFRSF12A	-5	4	244	-2.3	0.0107	0.786	0.989	17808	1
POLR1E	-4.99	4	245	-2.3	0.0107	0.786	0.989	17807	1
CCDC61	-4.99	4	246	-2.3	0.0107	0.786	0.989	17806	1
SERPINA6	-4.99	4	247	-2.3	0.0108	0.786	0.989	17805	1
ZNF600	-4.98	4	248	-2.3	0.0109	0.787	0.989	17804	1
LHX1	-4.98	4	249	-2.29	0.0109	0.787	0.989	17803	1
RUVBL2	-4.98	4	250	-2.29	0.011	0.787	0.989	17802	1
KLHL3	-4.97	4	251	-2.29	0.011	0.787	0.989	17801	1
STT3A	-4.97	4	252	-2.29	0.011	0.787	0.989	17800	1
GH2	-4.97	4	253	-2.29	0.0111	0.787	0.989	17799	1
RAB3IP	-4.97	4	254	-2.29	0.0111	0.787	0.989	17798	1
C11orf21	-4.96	4	255	-2.29	0.0111	0.787	0.989	17797	1
CAPSL	-4.96	4	256	-2.28	0.0112	0.788	0.989	17796	1
DTX4	-4.96	4	257	-2.28	0.0112	0.79	0.989	17795	1
CEACAM8	-4.95	4	258	-2.28	0.0114	0.792	0.989	17794	1
DHRS4L2	-4.28	3	259	-2.28	0.0114	0.792	0.989	17793	1
FAM3B	-4.94	4	260	-2.28	0.0114	0.792	0.989	17792	1
ZNF514	-4.28	3	261	-2.28	0.0114	0.792	0.989	17791	1
CEP68	-4.94	4	262	-2.27	0.0115	0.795	0.988	17790	1
C6orf25	-4.93	4	263	-2.27	0.0116	0.797	0.988	17789	1
ZSCAN31	-4.93	4	264	-2.27	0.0117	0.797	0.988	17788	1
P2RX4	-4.92	4	265	-2.27	0.0117	0.797	0.988	17787	1
PON3	-4.92	4	266	-2.26	0.0118	0.799	0.988	17786	1
SGIP1	-4.91	4	267	-2.26	0.0119	0.802	0.988	17785	1
ZNF57	-4.9	4	268	-2.25	0.0121	0.807	0.988	17784	1
CAPN13	-4.9	4	269	-2.25	0.0121	0.807	0.988	17783	1
COPE	-4.9	4	270	-2.25	0.0121	0.807	0.988	17782	1
ARMC12	-4.89	4	271	-2.25	0.0121	0.807	0.988	17781	1
CCDC7	-4.89	4	272	-2.25	0.0122	0.807	0.988	17780	1
B3GAT3	-4.89	4	273	-2.25	0.0122	0.807	0.988	17779	1
UQCRC1	-4.89	4	274	-2.25	0.0122	0.807	0.988	17778	1
LRRC59	-4.88	4	275	-2.25	0.0123	0.809	0.988	17777	1
XPO1	-4.22	3	276	-2.24	0.0124	0.811	0.988	17776	1
PET100	-4.87	4	277	-2.24	0.0125	0.811	0.988	17775	1
HINT1	-4.87	4	278	-2.24	0.0125	0.811	0.988	17774	1
SNTG1	-4.86	4	279	-2.23	0.0127	0.82	0.987	17773	1
MMP11	-4.85	4	280	-2.23	0.0128	0.82	0.987	17772	1
CCDC37	-4.85	4	281	-2.23	0.0129	0.82	0.987	17771	1
LCNL1	-4.85	4	282	-2.23	0.0129	0.82	0.987	17770	1
SELP	-4.84	4	283	-2.23	0.0129	0.82	0.987	17769	1
ATP6V0B	-4.84	4	284	-2.23	0.0129	0.82	0.987	17768	1
TMEM38A	-4.84	4	285	-2.22	0.013	0.82	0.987	17767	1
TDG	-4.83	4	286	-2.22	0.0131	0.82	0.987	17766	1
IRF5	-4.83	4	287	-2.22	0.0132	0.82	0.987	17765	1
UBTF	-4.83	4	288	-2.22	0.0132	0.82	0.987	17764	1
KRT33A	-4.83	4	289	-2.22	0.0132	0.82	0.987	17763	1
LRRC4B	-4.83	4	290	-2.22	0.0132	0.82	0.987	17762	1
CST3	-4.82	4	291	-2.22	0.0133	0.82	0.987	17761	1
FAM49A	-4.82	4	292	-2.22	0.0133	0.82	0.987	17760	1
ECSIT	-4.82	4	293	-2.22	0.0133	0.82	0.987	17759	1
TAF6L	-4.82	4	294	-2.22	0.0134	0.82	0.987	17758	1
TTBK2	-4.81	4	295	-2.21	0.0134	0.822	0.987	17757	1
AFF1	-4.81	4	296	-2.21	0.0135	0.822	0.986	17756	1
FAM150A	-4.8	4	297	-2.21	0.0136	0.822	0.986	17755	1
GTF2A1	-4.8	4	298	-2.21	0.0136	0.822	0.986	17754	1
SNW1	-4.8	4	299	-2.21	0.0137	0.822	0.986	17753	1
TMEM176A	-4.8	4	300	-2.21	0.0137	0.822	0.986	17752	1
CROT	-4.8	4	301	-2.21	0.0137	0.823	0.986	17751	1
MTOR	-4.78	4	302	-2.2	0.0139	0.829	0.986	17750	1
STRIP1	-4.78	4	303	-2.2	0.0139	0.829	0.986	17749	1
DNAJB4	-4.78	4	304	-2.2	0.0141	0.833	0.986	17748	1
CNOT11	-4.77	4	305	-2.19	0.0142	0.833	0.986	17747	1
CLDN12	-4.76	4	306	-2.19	0.0143	0.833	0.986	17746	1
TRMT6	-4.76	4	307	-2.19	0.0143	0.833	0.986	17745	1
RHOJ	-4.76	4	308	-2.19	0.0143	0.833	0.986	17744	1
FASTKD1	-4.75	4	309	-2.18	0.0145	0.833	0.986	17743	1
OSTM1	-4.75	4	310	-2.18	0.0145	0.833	0.985	17742	1
NLRP7	-4.75	4	311	-2.18	0.0146	0.833	0.985	17741	1
CACNA1C	-4.74	4	312	-2.18	0.0147	0.833	0.985	17740	1
ZNF200	-4.74	4	313	-2.18	0.0147	0.833	0.985	17739	1
C15orf27	-4.73	4	314	-2.18	0.0148	0.833	0.985	17738	1
TRPS1	-4.73	4	315	-2.17	0.0149	0.833	0.985	17737	1
EHMT1	-4.73	4	316	-2.17	0.0149	0.833	0.985	17736	1
GPR4	-4.73	4	317	-2.17	0.0149	0.833	0.985	17735	1
NPC1	-4.72	4	318	-2.17	0.015	0.833	0.985	17734	1
FBXO8	-4.72	4	319	-2.17	0.015	0.833	0.985	17733	1
KRT78	-4.72	4	320	-2.17	0.0151	0.833	0.985	17732	1
ZSCAN23	-4.72	4	321	-2.17	0.0151	0.833	0.985	17731	1
ZNF473	-4.71	4	322	-2.17	0.0152	0.833	0.985	17730	1
CUL2	-4.71	4	323	-2.17	0.0152	0.833	0.985	17729	1
PRAMEF10	-3.33	2	324	-2.16	0.0152	0.833	0.985	17728	1
BABAM1	-4.71	4	325	-2.16	0.0152	0.833	0.985	17727	1
MST1R	-4.71	4	326	-2.16	0.0152	0.833	0.985	17726	1
IKBKG	-4.71	4	327	-2.16	0.0153	0.833	0.985	17725	1
IL17RC	-4.7	4	328	-2.16	0.0154	0.833	0.985	17724	1
PPP3CB	-4.7	4	329	-2.16	0.0154	0.833	0.985	17723	1
ZNF573	-4.7	4	330	-2.16	0.0154	0.833	0.985	17722	1
MYO3A	-4.69	4	331	-2.16	0.0155	0.833	0.984	17721	1
CDK5R2	-4.69	4	332	-2.16	0.0155	0.833	0.984	17720	1
ABCA13	-4.69	4	333	-2.16	0.0155	0.833	0.984	17719	1
OSTC	-4.69	4	334	-2.15	0.0156	0.833	0.984	17718	1
APOBEC3C	-4.69	4	335	-2.15	0.0156	0.833	0.984	17717	1
NAT1	-4.69	4	336	-2.15	0.0156	0.833	0.984	17716	1
TMEM33	-4.68	4	337	-2.15	0.0157	0.833	0.984	17715	1
C12orf52	-4.68	4	338	-2.15	0.0157	0.833	0.984	17714	1
HIC1	-4.68	4	339	-2.15	0.0158	0.833	0.984	17713	1
ZNF2	-4.68	4	340	-2.15	0.0158	0.833	0.984	17712	1
COMMD2	-4.68	4	341	-2.15	0.0158	0.833	0.984	17711	1
ICMT	-4.68	4	342	-2.15	0.0158	0.833	0.984	17710	1
MKLN1	-4.67	4	343	-2.14	0.016	0.836	0.984	17709	1
PCDHA10	-4.67	4	344	-2.14	0.016	0.836	0.984	17708	1
C6orf203	-4.67	4	345	-2.14	0.016	0.836	0.984	17707	1
AARSD1	-2.33	1	346	-2.14	0.0161	0.836	0.984	17706	1
MCEE	-4.66	4	347	-2.14	0.0161	0.836	0.984	17705	1
PF4V1	-4.66	4	348	-2.14	0.0162	0.836	0.984	17704	1
SLC30A7	-4.65	4	349	-2.14	0.0163	0.836	0.984	17703	1
ATN1	-4.65	4	350	-2.13	0.0164	0.836	0.984	17702	1
CELF5	-4.64	4	351	-2.13	0.0165	0.836	0.984	17701	1
BRAP	-4.64	4	352	-2.13	0.0165	0.836	0.984	17700	1
PLXND1	-4.64	4	353	-2.13	0.0166	0.836	0.983	17699	1
GUCA2A	-4.64	4	354	-2.13	0.0166	0.836	0.983	17698	1
RPL9	-2.32	1	355	-2.13	0.0166	0.836	0.983	17697	1
CYSLTR2	-4.02	3	356	-2.13	0.0166	0.836	0.983	17696	1
ZNF470	-4.63	4	357	-2.13	0.0167	0.836	0.983	17695	1
MEX3D	-4.63	4	358	-2.13	0.0167	0.836	0.983	17694	1
IER3	-4.01	3	359	-2.13	0.0168	0.836	0.983	17693	1
CDK2	-4.62	4	360	-2.12	0.017	0.836	0.983	17692	1
2024-03-01	-4.62	4	361	-2.12	0.017	0.836	0.983	17691	1
GC	-4.62	4	362	-2.12	0.017	0.836	0.983	17690	1
BTN3A1	-4.61	4	363	-2.12	0.0171	0.836	0.983	17689	1
C4orf26	-4.61	4	364	-2.12	0.0171	0.836	0.983	17688	1
OR2Z1	-4.61	4	365	-2.12	0.0171	0.836	0.983	17687	1
CBX6	-4.61	4	366	-2.12	0.0172	0.836	0.983	17686	1
CCR8	-4.61	4	367	-2.12	0.0172	0.836	0.983	17685	1
PLEKHH3	-4.61	4	368	-2.11	0.0172	0.836	0.983	17684	1
VWDE	-4.6	4	369	-2.11	0.0173	0.836	0.983	17683	1
NAA38	-4.6	4	370	-2.11	0.0174	0.836	0.983	17682	1
EXT1	-4.6	4	371	-2.11	0.0174	0.836	0.983	17681	1
OR12D2	-4.6	4	372	-2.11	0.0175	0.836	0.983	17680	1
PEAR1	-4.59	4	373	-2.11	0.0175	0.836	0.983	17679	1
SAMD12	-4.59	4	374	-2.11	0.0175	0.836	0.982	17678	1
UBXN4	-4.59	4	375	-2.11	0.0176	0.836	0.982	17677	1
RASIP1	-4.59	4	376	-2.11	0.0176	0.836	0.982	17676	1
TET2	-4.58	4	377	-2.1	0.0177	0.836	0.982	17675	1
APTX	-4.58	4	378	-2.1	0.0178	0.836	0.982	17674	1
IL16	-4.58	4	379	-2.1	0.0178	0.836	0.982	17673	1
CPA4	-4.58	4	380	-2.1	0.0178	0.836	0.982	17672	1
CPAMD8	-4.58	4	381	-2.1	0.0178	0.836	0.982	17671	1
OSTF1	-4.57	4	382	-2.1	0.0179	0.836	0.982	17670	1
ZNF19	-4.57	4	383	-2.1	0.0179	0.836	0.982	17669	1
USHBP1	-4.57	4	384	-2.1	0.018	0.836	0.982	17668	1
FZD3	-4.57	4	385	-2.1	0.018	0.836	0.982	17667	1
IQSEC1	-4.57	4	386	-2.1	0.018	0.836	0.982	17666	1
SMIM6	-4.57	4	387	-2.1	0.018	0.836	0.982	17665	1
MPRIP	-4.57	4	388	-2.1	0.018	0.836	0.982	17664	1
E2F3	-4.57	4	389	-2.1	0.0181	0.836	0.982	17663	1
PRDM15	-4.56	4	390	-2.09	0.0182	0.836	0.982	17662	1
CD74	-4.56	4	391	-2.09	0.0182	0.836	0.982	17661	1
ZNF728	-4.56	4	392	-2.09	0.0182	0.836	0.982	17660	1
CRYBB1	-4.55	4	393	-2.09	0.0183	0.836	0.982	17659	1
TRIM72	-4.55	4	394	-2.09	0.0184	0.836	0.982	17658	1
LY9	-4.55	4	395	-2.09	0.0184	0.836	0.982	17657	1
RTN4RL2	-4.55	4	396	-2.09	0.0185	0.836	0.982	17656	1
ANKRD29	-4.55	4	397	-2.09	0.0185	0.836	0.982	17655	1
C20orf202	-4.55	4	398	-2.09	0.0185	0.836	0.981	17654	1
RIF1	-4.55	4	399	-2.09	0.0185	0.836	0.981	17653	1
SP3	-4.54	4	400	-2.09	0.0185	0.836	0.981	17652	1
SKIDA1	-4.54	4	401	-2.08	0.0186	0.836	0.981	17651	1
PPIL2	-4.54	4	402	-2.08	0.0186	0.836	0.981	17650	1
PCCB	-4.54	4	403	-2.08	0.0187	0.836	0.981	17649	1
ZNF804A	-4.54	4	404	-2.08	0.0187	0.836	0.981	17648	1
KRT2	-4.53	4	405	-2.08	0.0188	0.836	0.981	17647	1
MAGEC1	-4.53	4	406	-2.08	0.0189	0.836	0.981	17646	1
LYN	-4.53	4	407	-2.08	0.0189	0.836	0.981	17645	1
SLFNL1	-4.52	4	408	-2.07	0.019	0.836	0.981	17644	1
SLC12A9	-4.52	4	409	-2.07	0.019	0.836	0.981	17643	1
EXOC3	-4.52	4	410	-2.07	0.0191	0.836	0.981	17642	1
CEP70	-4.52	4	411	-2.07	0.0191	0.836	0.981	17641	1
REV3L	-4.52	4	412	-2.07	0.0192	0.836	0.981	17640	1
RPGR	-4.51	4	413	-2.07	0.0192	0.836	0.981	17639	1
DDA1	-4.51	4	414	-2.07	0.0192	0.836	0.981	17638	1
BBS9	-4.51	4	415	-2.07	0.0193	0.839	0.981	17637	1
PHKA2	-4.5	4	416	-2.07	0.0194	0.841	0.981	17636	1
R3HDM4	-4.5	4	417	-2.06	0.0195	0.841	0.981	17635	1
STXBP2	-4.5	4	418	-2.06	0.0195	0.841	0.981	17634	1
IQCD	-4.49	4	419	-2.06	0.0196	0.844	0.98	17633	1
PLAT	-4.49	4	420	-2.06	0.0197	0.844	0.98	17632	1
COX10	-3.89	3	421	-2.06	0.0197	0.844	0.98	17631	1
SPATA19	-4.48	4	422	-2.06	0.0199	0.844	0.98	17630	1
NAPSA	-4.48	4	423	-2.06	0.0199	0.844	0.98	17629	1
MARVELD2	-4.48	4	424	-2.05	0.02	0.844	0.98	17628	1
CHTF8	-4.48	4	425	-2.05	0.02	0.844	0.98	17627	1
LNX1	-4.47	4	426	-2.05	0.0201	0.844	0.98	17626	1
XBP1	-4.47	4	427	-2.05	0.0201	0.844	0.98	17625	1
DTD2	-4.47	4	428	-2.05	0.0202	0.844	0.98	17624	1
OR13C3	-4.47	4	429	-2.05	0.0202	0.844	0.98	17623	1
DIP2B	-4.47	4	430	-2.05	0.0203	0.844	0.98	17622	1
OR1N2	-4.47	4	431	-2.05	0.0203	0.844	0.98	17621	1
OR7A10	-3.16	2	432	-2.05	0.0203	0.844	0.98	17620	1
NDUFB7	-4.46	4	433	-2.05	0.0204	0.844	0.98	17619	1
CYP2A13	-4.46	4	434	-2.05	0.0204	0.844	0.98	17618	1
PTPN7	-3.86	3	435	-2.05	0.0204	0.844	0.98	17617	1
TDP1	-4.45	4	436	-2.04	0.0206	0.844	0.979	17616	1
ZSWIM6	-4.45	4	437	-2.04	0.0207	0.844	0.979	17615	1
SLC25A46	-4.45	4	438	-2.04	0.0207	0.844	0.979	17614	1
KATNA1	-4.45	4	439	-2.04	0.0207	0.844	0.979	17613	1
FBXL17	-4.44	4	440	-2.04	0.0208	0.844	0.979	17612	1
ZNF555	-4.44	4	441	-2.04	0.0208	0.844	0.979	17611	1
ARHGAP9	-4.44	4	442	-2.04	0.0209	0.844	0.979	17610	1
TAC1	-4.44	4	443	-2.04	0.0209	0.844	0.979	17609	1
C6orf226	-4.44	4	444	-2.03	0.021	0.844	0.979	17608	1
TMEM256-PLSCR3	-4.44	4	445	-2.03	0.021	0.844	0.979	17607	1
NPHP4	-4.44	4	446	-2.03	0.021	0.844	0.979	17606	1
F9	-4.44	4	447	-2.03	0.021	0.844	0.979	17605	1
LGALS1	-4.43	4	448	-2.03	0.021	0.844	0.979	17604	1
MYL10	-4.43	4	449	-2.03	0.0212	0.844	0.979	17603	1
SFXN3	-4.43	4	450	-2.03	0.0212	0.844	0.979	17602	1
TAF1	-4.43	4	451	-2.03	0.0212	0.844	0.979	17601	1
SLC16A2	-4.43	4	452	-2.03	0.0212	0.844	0.979	17600	1
TFEB	-4.43	4	453	-2.03	0.0213	0.844	0.979	17599	1
FBN2	-4.43	4	454	-2.03	0.0213	0.844	0.979	17598	1
HEBP1	-4.42	4	455	-2.03	0.0213	0.844	0.979	17597	1
NHLH1	-4.42	4	456	-2.03	0.0213	0.844	0.979	17596	1
SLC20A1	-4.42	4	457	-2.02	0.0215	0.847	0.979	17595	1
FKBP5	-4.42	4	458	-2.02	0.0215	0.847	0.978	17594	1
MEMO1	-4.41	4	459	-2.02	0.0216	0.847	0.978	17593	1
MSL2	-4.41	4	460	-2.02	0.0216	0.847	0.978	17592	1
CCDC102B	-4.41	4	461	-2.02	0.0217	0.847	0.978	17591	1
PCDHA8	-4.41	4	462	-2.02	0.0217	0.847	0.978	17590	1
PPM1F	-4.41	4	463	-2.02	0.0217	0.847	0.978	17589	1
FAM43A	-4.4	4	464	-2.02	0.0218	0.847	0.978	17588	1
TMEM91	-4.4	4	465	-2.02	0.0219	0.848	0.978	17587	1
MCL1	-4.4	4	466	-2.01	0.022	0.848	0.978	17586	1
ZNF684	-4.4	4	467	-2.01	0.022	0.848	0.978	17585	1
C11orf72	-4.4	4	468	-2.01	0.022	0.848	0.978	17584	1
GRPR	-4.39	4	469	-2.01	0.0221	0.849	0.978	17583	1
OPRK1	-4.39	4	470	-2.01	0.0222	0.851	0.978	17582	1
TIAM2	-4.38	4	471	-2.01	0.0223	0.851	0.978	17581	1
PALM	-4.38	4	472	-2.01	0.0223	0.851	0.978	17580	1
FHIT	-4.38	4	473	-2.01	0.0223	0.851	0.978	17579	1
SMC5	-4.38	4	474	-2.01	0.0223	0.851	0.978	17578	1
M6PR	-4.38	4	475	-2.01	0.0225	0.853	0.978	17577	1
ZNF638	-4.37	4	476	-2	0.0226	0.853	0.977	17576	1
IQUB	-4.37	4	477	-2	0.0226	0.853	0.977	17575	1
SMIM18	-4.37	4	478	-2	0.0227	0.853	0.977	17574	1
FGD2	-4.36	4	479	-2	0.0229	0.853	0.977	17573	1
CRY1	-4.36	4	480	-2	0.0229	0.853	0.977	17572	1
SLC45A4	-4.36	4	481	-2	0.0229	0.853	0.977	17571	1
GCHFR	-4.35	4	482	-1.99	0.0231	0.853	0.977	17570	1
SLC1A5	-4.35	4	483	-1.99	0.0231	0.853	0.977	17569	1
RNPC3	-4.35	4	484	-1.99	0.0231	0.853	0.977	17568	1
CYB5R3	-4.35	4	485	-1.99	0.0231	0.853	0.977	17567	1
SMO	-4.35	4	486	-1.99	0.0231	0.853	0.977	17566	1
CALCRL	-4.35	4	487	-1.99	0.0231	0.853	0.977	17565	1
WDR25	-4.35	4	488	-1.99	0.0231	0.853	0.977	17564	1
TTLL10	-4.35	4	489	-1.99	0.0232	0.853	0.977	17563	1
SPATA6L	-4.34	4	490	-1.99	0.0233	0.853	0.977	17562	1
C1orf170	-4.34	4	491	-1.99	0.0233	0.853	0.977	17561	1
CEP170	-4.34	4	492	-1.99	0.0234	0.853	0.977	17560	1
DCAF7	-2.17	1	493	-1.99	0.0234	0.853	0.977	17559	1
DOCK2	-4.34	4	494	-1.99	0.0234	0.853	0.977	17558	1
RALGDS	-4.34	4	495	-1.99	0.0235	0.853	0.976	17557	1
ID3	-3.76	3	496	-1.99	0.0235	0.853	0.976	17556	1
UAP1	-4.34	4	497	-1.99	0.0235	0.853	0.976	17555	1
TMEM145	-4.34	4	498	-1.99	0.0235	0.853	0.976	17554	1
DSCC1	-4.33	4	499	-1.98	0.0236	0.855	0.976	17553	1
TRMT61A	-4.33	4	500	-1.98	0.0237	0.855	0.976	17552	1
APLF	-4.33	4	501	-1.98	0.0238	0.858	0.976	17551	1
NLRP8	-4.32	4	502	-1.98	0.0239	0.86	0.976	17550	1
OR51I1	-4.32	4	503	-1.98	0.024	0.86	0.976	17549	1
TRMT13	-4.32	4	504	-1.98	0.0241	0.86	0.976	17548	1
MPPED1	-4.31	4	505	-1.98	0.0241	0.86	0.976	17547	1
UBE2Q2	-4.31	4	506	-1.97	0.0241	0.86	0.976	17546	1
TRIM39	-4.31	4	507	-1.97	0.0242	0.86	0.976	17545	1
EIF3B	-4.31	4	508	-1.97	0.0242	0.86	0.976	17544	1
ARMC9	-4.31	4	509	-1.97	0.0243	0.861	0.976	17543	1
ZNF148	-4.3	4	510	-1.97	0.0246	0.869	0.975	17542	1
C19orf73	-4.3	4	511	-1.97	0.0246	0.869	0.975	17541	1
SYNDIG1L	-4.29	4	512	-1.96	0.0248	0.873	0.975	17540	1
ADAM19	-4.29	4	513	-1.96	0.0248	0.873	0.975	17539	1
EMILIN3	-4.29	4	514	-1.96	0.0248	0.873	0.975	17538	1
ZNF395	-4.28	4	515	-1.96	0.025	0.873	0.975	17537	1
UROC1	-4.28	4	516	-1.96	0.025	0.873	0.975	17536	1
CASK	-4.28	4	517	-1.96	0.025	0.873	0.975	17535	1
MBOAT1	-4.28	4	518	-1.96	0.0251	0.873	0.975	17534	1
SUN1	-4.28	4	519	-1.96	0.0252	0.873	0.975	17533	1
CDKN1C	-4.28	4	520	-1.96	0.0252	0.873	0.975	17532	1
DBF4B	-4.27	4	521	-1.96	0.0253	0.873	0.975	17531	1
PCDHB7	-4.27	4	522	-1.96	0.0253	0.873	0.975	17530	1
DOK2	-4.27	4	523	-1.96	0.0253	0.873	0.975	17529	1
ZNF132	-4.27	4	524	-1.95	0.0253	0.873	0.975	17528	1
TCP11L1	-4.27	4	525	-1.95	0.0255	0.873	0.975	17527	1
MAN2C1	-4.26	4	526	-1.95	0.0256	0.873	0.974	17526	1
AP5Z1	-4.26	4	527	-1.95	0.0256	0.873	0.974	17525	1
C8orf87	-4.26	4	528	-1.95	0.0257	0.873	0.974	17524	1
ACAP1	-4.26	4	529	-1.95	0.0257	0.873	0.974	17523	1
NT5E	-4.26	4	530	-1.95	0.0257	0.873	0.974	17522	1
TMEM167B	-4.25	4	531	-1.94	0.0259	0.873	0.974	17521	1
KRT84	-3.68	3	532	-1.94	0.0259	0.873	0.974	17520	1
CLDN17	-4.25	4	533	-1.94	0.0259	0.873	0.974	17519	1
RENBP	-4.25	4	534	-1.94	0.0259	0.873	0.974	17518	1
ASPN	-4.25	4	535	-1.94	0.026	0.873	0.974	17517	1
PTBP1	-4.25	4	536	-1.94	0.026	0.873	0.974	17516	1
LAX1	-4.25	4	537	-1.94	0.026	0.873	0.974	17515	1
NUDT2	-4.25	4	538	-1.94	0.0261	0.873	0.974	17514	1
APOC1	-4.24	4	539	-1.94	0.0261	0.873	0.974	17513	1
MUC15	-4.24	4	540	-1.94	0.0262	0.873	0.974	17512	1
POLH	-4.24	4	541	-1.94	0.0263	0.873	0.974	17511	1
SLC17A5	-4.23	4	542	-1.94	0.0264	0.873	0.974	17510	1
SKIV2L2	-4.23	4	543	-1.94	0.0265	0.873	0.974	17509	1
KLHL34	-4.22	4	544	-1.93	0.0267	0.873	0.973	17508	1
C8G	-4.22	4	545	-1.93	0.0267	0.873	0.973	17507	1
FFAR2	-4.22	4	546	-1.93	0.0269	0.873	0.973	17506	1
ZNF561	-4.22	4	547	-1.93	0.0269	0.873	0.973	17505	1
HIST2H2AB	-4.21	4	548	-1.93	0.027	0.873	0.973	17504	1
TLN1	-3.65	3	549	-1.93	0.027	0.873	0.973	17503	1
SESN1	-4.21	4	550	-1.93	0.027	0.873	0.973	17502	1
ZFP82	-4.21	4	551	-1.93	0.027	0.873	0.973	17501	1
SP140L	-4.21	4	552	-1.93	0.027	0.873	0.973	17500	1
DCP1B	-4.21	4	553	-1.93	0.0271	0.873	0.973	17499	1
PTS	-4.21	4	554	-1.93	0.0271	0.873	0.973	17498	1
TRPM3	-4.21	4	555	-1.93	0.0271	0.873	0.973	17497	1
CYP4F3	-4.21	4	556	-1.93	0.0271	0.873	0.973	17496	1
C7orf73	-4.21	4	557	-1.93	0.0271	0.873	0.973	17495	1
FAM163B	-4.21	4	558	-1.92	0.0272	0.873	0.973	17494	1
SPRR4	-4.21	4	559	-1.92	0.0272	0.873	0.973	17493	1
SEMA3G	-4.21	4	560	-1.92	0.0273	0.873	0.973	17492	1
CACNA2D2	-4.2	4	561	-1.92	0.0273	0.873	0.973	17491	1
GRK1	-4.2	4	562	-1.92	0.0274	0.873	0.973	17490	1
RAI14	-4.2	4	563	-1.92	0.0274	0.873	0.973	17489	1
OXTR	-4.2	4	564	-1.92	0.0274	0.873	0.973	17488	1
IL20RA	-4.2	4	565	-1.92	0.0274	0.873	0.973	17487	1
ZBTB8A	-4.2	4	566	-1.92	0.0275	0.873	0.973	17486	1
RPL30	-2.97	2	567	-1.92	0.0275	0.873	0.972	17485	1
SLC17A1	-4.2	4	568	-1.92	0.0275	0.873	0.972	17484	1
OIP5	-4.19	4	569	-1.92	0.0277	0.873	0.972	17483	1
RNF182	-4.19	4	570	-1.92	0.0277	0.873	0.972	17482	1
OR10H4	-4.19	4	571	-1.92	0.0277	0.873	0.972	17481	1
NMBR	-4.19	4	572	-1.91	0.0278	0.873	0.972	17480	1
COL5A1	-4.19	4	573	-1.91	0.0278	0.873	0.972	17479	1
SENP6	-4.19	4	574	-1.91	0.0278	0.873	0.972	17478	1
MANBA	-4.18	4	575	-1.91	0.0279	0.873	0.972	17477	1
SLC5A7	-4.18	4	576	-1.91	0.0279	0.873	0.972	17476	1
TAPBP	-4.18	4	577	-1.91	0.028	0.873	0.972	17475	1
SLC16A9	-4.18	4	578	-1.91	0.028	0.873	0.972	17474	1
PSRC1	-4.18	4	579	-1.91	0.028	0.873	0.972	17473	1
ZNF639	-4.18	4	580	-1.91	0.028	0.873	0.972	17472	1
MRI1	-4.18	4	581	-1.91	0.0281	0.874	0.972	17471	1
HSPB3	-4.17	4	582	-1.91	0.0283	0.877	0.972	17470	1
ESR1	-4.17	4	583	-1.91	0.0284	0.877	0.972	17469	1
SNRPD3	-3.61	3	584	-1.9	0.0284	0.877	0.972	17468	1
CHP1	-4.17	4	585	-1.9	0.0284	0.877	0.972	17467	1
MTA3	-4.16	4	586	-1.9	0.0286	0.879	0.971	17466	1
HLA-DRA	-4.16	4	587	-1.9	0.0286	0.879	0.971	17465	1
VPS41	-4.16	4	588	-1.9	0.0286	0.879	0.971	17464	1
PSMD2	-4.16	4	589	-1.9	0.0288	0.882	0.971	17463	1
NANOS2	-4.15	4	590	-1.9	0.0288	0.882	0.971	17462	1
MCHR2	-4.15	4	591	-1.9	0.0289	0.882	0.971	17461	1
TADA1	-4.15	4	592	-1.9	0.0289	0.882	0.971	17460	1
FKTN	-3.59	3	593	-1.9	0.029	0.882	0.971	17459	1
ACTR5	-4.14	4	594	-1.89	0.0291	0.883	0.971	17458	1
MBD4	-4.14	4	595	-1.89	0.0292	0.883	0.971	17457	1
COL10A1	-4.14	4	596	-1.89	0.0293	0.883	0.971	17456	1
LELP1	-4.14	4	597	-1.89	0.0294	0.883	0.971	17455	1
ZNF416	-4.13	4	598	-1.89	0.0295	0.883	0.97	17454	1
ASL	-4.13	4	599	-1.89	0.0295	0.883	0.97	17453	1
REG4	-4.13	4	600	-1.89	0.0296	0.883	0.97	17452	1
ATHL1	-4.13	4	601	-1.89	0.0296	0.883	0.97	17451	1
MSANTD1	-4.13	4	602	-1.89	0.0296	0.883	0.97	17450	1
DIRC1	-4.13	4	603	-1.89	0.0296	0.883	0.97	17449	1
KRT4	-4.12	4	604	-1.88	0.0298	0.883	0.97	17448	1
SERTAD3	-4.12	4	605	-1.88	0.0298	0.883	0.97	17447	1
STXBP3	-4.12	4	606	-1.88	0.0299	0.883	0.97	17446	1
ZCCHC3	-4.12	4	607	-1.88	0.0299	0.883	0.97	17445	1
NCKAP1	-4.12	4	608	-1.88	0.0299	0.883	0.97	17444	1
PNMA2	-4.12	4	609	-1.88	0.03	0.883	0.97	17443	1
NUDCD3	-4.12	4	610	-1.88	0.03	0.883	0.97	17442	1
UBALD1	-4.12	4	611	-1.88	0.03	0.883	0.97	17441	1
USF2	-4.12	4	612	-1.88	0.03	0.883	0.97	17440	1
SENP8	-3.57	3	613	-1.88	0.03	0.883	0.97	17439	1
NR1H3	-4.12	4	614	-1.88	0.03	0.883	0.97	17438	1
OR6C2	-4.12	4	615	-1.88	0.0301	0.883	0.97	17437	1
KIF5B	-4.11	4	616	-1.88	0.0301	0.883	0.97	17436	1
ANGEL2	-4.11	4	617	-1.88	0.0302	0.883	0.97	17435	1
LRRC49	-4.11	4	618	-1.88	0.0303	0.885	0.97	17434	1
PDGFD	-4.11	4	619	-1.88	0.0304	0.885	0.97	17433	1
CEP57L1	-4.1	4	620	-1.87	0.0304	0.885	0.97	17432	1
MXD3	-4.1	4	621	-1.87	0.0305	0.887	0.969	17431	1
ADCY6	-4.1	4	622	-1.87	0.0306	0.888	0.969	17430	1
KIF1C	-4.09	4	623	-1.87	0.0308	0.891	0.969	17429	1
KIF23	-4.09	4	624	-1.87	0.0309	0.893	0.969	17428	1
C7orf69	-4.09	4	625	-1.87	0.031	0.894	0.969	17427	1
LRRC4	-4.09	4	626	-1.87	0.031	0.894	0.969	17426	1
OR2F2	-4.09	4	627	-1.87	0.031	0.894	0.969	17425	1
C1orf180	-4.08	4	628	-1.86	0.0311	0.894	0.969	17424	1
CCDC51	-4.08	4	629	-1.86	0.0312	0.896	0.969	17423	1
CCL7	-3.53	3	630	-1.86	0.0315	0.898	0.969	17422	1
UBE2D3	-2.88	2	631	-1.86	0.0315	0.898	0.968	17421	1
LPHN1	-4.07	4	632	-1.86	0.0315	0.898	0.968	17420	1
TBC1D24	-4.07	4	633	-1.86	0.0316	0.898	0.968	17419	1
DYRK1B	-4.07	4	634	-1.86	0.0316	0.898	0.968	17418	1
CERCAM	-4.07	4	635	-1.86	0.0317	0.898	0.968	17417	1
C6orf120	-4.06	4	636	-1.85	0.0318	0.898	0.968	17416	1
FCAR	-4.06	4	637	-1.85	0.0319	0.898	0.968	17415	1
HMGCS2	-4.06	4	638	-1.85	0.0319	0.898	0.968	17414	1
SMCO1	-4.06	4	639	-1.85	0.0319	0.898	0.968	17413	1
NEIL2	-4.06	4	640	-1.85	0.0319	0.898	0.968	17412	1
HOMER3	-4.06	4	641	-1.85	0.032	0.898	0.968	17411	1
C11orf24	-4.06	4	642	-1.85	0.0321	0.898	0.968	17410	1
KHDRBS2	-4.06	4	643	-1.85	0.0321	0.898	0.968	17409	1
MRPS6	-4.06	4	644	-1.85	0.0321	0.898	0.968	17408	1
GBX1	-4.05	4	645	-1.85	0.0321	0.898	0.968	17407	1
IZUMO2	-4.05	4	646	-1.85	0.0322	0.898	0.968	17406	1
NRGN	-4.05	4	647	-1.85	0.0322	0.898	0.968	17405	1
WTAP	-4.05	4	648	-1.85	0.0323	0.9	0.968	17404	1
TM4SF5	-4.05	4	649	-1.85	0.0324	0.9	0.968	17403	1
GSR	-4.04	4	650	-1.85	0.0325	0.902	0.968	17402	1
DBNL	-4.04	4	651	-1.84	0.0326	0.904	0.967	17401	1
TTC1	-4.04	4	652	-1.84	0.0326	0.904	0.967	17400	1
CNGB3	-4.04	4	653	-1.84	0.0327	0.904	0.967	17399	1
TYK2	-4.03	4	654	-1.84	0.0328	0.904	0.967	17398	1
VPS33B	-4.03	4	655	-1.84	0.0328	0.904	0.967	17397	1
ARPP19	-4.03	4	656	-1.84	0.0329	0.904	0.967	17396	1
CARHSP1	-4.03	4	657	-1.84	0.033	0.906	0.967	17395	1
COL28A1	-4.03	4	658	-1.84	0.033	0.906	0.967	17394	1
ECHDC2	-4.03	4	659	-1.84	0.0331	0.906	0.967	17393	1
GLYAT	-4.02	4	660	-1.84	0.0331	0.907	0.967	17392	1
CCNC	-4.02	4	661	-1.84	0.0332	0.907	0.967	17391	1
GBP3	-4.02	4	662	-1.83	0.0333	0.909	0.967	17390	1
SEC31A	-4.01	4	663	-1.83	0.0336	0.911	0.966	17389	1
SCLY	-4.01	4	664	-1.83	0.0337	0.911	0.966	17388	1
NLRP5	-4.01	4	665	-1.83	0.0338	0.911	0.966	17387	1
H3F3C	-2.83	2	666	-1.83	0.0338	0.911	0.966	17386	1
RASGRP3	-4.01	4	667	-1.83	0.0338	0.911	0.966	17385	1
ZNF226	-4.01	4	668	-1.83	0.0338	0.911	0.966	17384	1
SDC3	-4	4	669	-1.83	0.0339	0.911	0.966	17383	1
USP6NL	-4	4	670	-1.83	0.0339	0.911	0.966	17382	1
FAM212A	-3.47	3	671	-1.83	0.0339	0.911	0.966	17381	1
LY6G5B	-4	4	672	-1.82	0.0341	0.911	0.966	17380	1
TMEM133	-3.46	3	673	-1.82	0.0341	0.911	0.966	17379	1
C14orf142	-3.46	3	674	-1.82	0.0341	0.911	0.966	17378	1
HS6ST1	-4	4	675	-1.82	0.0341	0.911	0.966	17377	1
KLHL20	-4	4	676	-1.82	0.0342	0.913	0.966	17376	1
HIVEP2	-3.99	4	677	-1.82	0.0342	0.913	0.966	17375	1
PRG4	-3.99	4	678	-1.82	0.0345	0.916	0.966	17374	1
OR56A1	-3.99	4	679	-1.82	0.0345	0.916	0.966	17373	1
PEX11G	-3.99	4	680	-1.82	0.0346	0.916	0.965	17372	1
ISG15	-3.98	4	681	-1.82	0.0346	0.916	0.965	17371	1
VENTX	-3.98	4	682	-1.82	0.0346	0.916	0.965	17370	1
ZNF106	-3.98	4	683	-1.82	0.0347	0.916	0.965	17369	1
DDX24	-3.98	4	684	-1.82	0.0347	0.916	0.965	17368	1
ZNF579	-3.98	4	685	-1.81	0.0348	0.917	0.965	17367	1
C5	-3.97	4	686	-1.81	0.035	0.918	0.965	17366	1
RBMXL2	-3.97	4	687	-1.81	0.035	0.918	0.965	17365	1
LRFN3	-3.97	4	688	-1.81	0.0351	0.918	0.965	17364	1
PHF10	-3.97	4	689	-1.81	0.0352	0.918	0.965	17363	1
APOBEC4	-3.97	4	690	-1.81	0.0352	0.918	0.965	17362	1
FBXW8	-3.97	4	691	-1.81	0.0352	0.918	0.965	17361	1
ARL15	-3.97	4	692	-1.81	0.0352	0.918	0.965	17360	1
CPOX	-3.97	4	693	-1.81	0.0353	0.918	0.965	17359	1
EP300	-3.97	4	694	-1.81	0.0353	0.918	0.965	17358	1
XRCC5	-3.96	4	695	-1.81	0.0354	0.918	0.965	17357	1
OR1B1	-3.96	4	696	-1.8	0.0356	0.918	0.964	17356	1
PHF12	-3.96	4	697	-1.8	0.0356	0.918	0.964	17355	1
CDV3	-3.95	4	698	-1.8	0.0357	0.918	0.964	17354	1
GATAD1	-3.95	4	699	-1.8	0.0358	0.918	0.964	17353	1
ZHX1-C8ORF76	-2.79	2	700	-1.8	0.0359	0.918	0.964	17352	1
LILRB2	-3.95	4	701	-1.8	0.036	0.918	0.964	17351	1
OTOA	-3.95	4	702	-1.8	0.0361	0.918	0.964	17350	1
EIF6	-3.42	3	703	-1.8	0.0361	0.918	0.964	17349	1
RAB7A	-3.94	4	704	-1.8	0.0361	0.918	0.964	17348	1
NSL1	-3.94	4	705	-1.8	0.0362	0.918	0.964	17347	1
ATXN7L1	-3.94	4	706	-1.8	0.0362	0.918	0.964	17346	1
NSMF	-3.41	3	707	-1.8	0.0362	0.918	0.964	17345	1
SWSAP1	-3.94	4	708	-1.8	0.0363	0.918	0.964	17344	1
KCNJ4	-3.94	4	709	-1.8	0.0363	0.918	0.964	17343	1
HRASLS	-3.94	4	710	-1.8	0.0363	0.918	0.964	17342	1
NAGLU	-3.94	4	711	-1.8	0.0363	0.918	0.964	17341	1
KLKB1	-3.94	4	712	-1.79	0.0363	0.918	0.964	17340	1
UBA7	-3.93	4	713	-1.79	0.0365	0.918	0.963	17339	1
GSDMC	-3.93	4	714	-1.79	0.0366	0.918	0.963	17338	1
TSPYL1	-3.93	4	715	-1.79	0.0366	0.918	0.963	17337	1
ZNF630	-3.93	4	716	-1.79	0.0366	0.918	0.963	17336	1
COMMD9	-3.93	4	717	-1.79	0.0368	0.918	0.963	17335	1
PTRH1	-3.93	4	718	-1.79	0.0368	0.918	0.963	17334	1
PIK3CA	-3.93	4	719	-1.79	0.0368	0.918	0.963	17333	1
ODF3L2	-3.92	4	720	-1.79	0.0369	0.918	0.963	17332	1
LILRA2	-3.92	4	721	-1.79	0.0369	0.918	0.963	17331	1
VPS72	-3.92	4	722	-1.79	0.037	0.918	0.963	17330	1
TUBAL3	-3.92	4	723	-1.79	0.037	0.918	0.963	17329	1
CCDC79	-3.92	4	724	-1.79	0.037	0.918	0.963	17328	1
FAM184B	-3.92	4	725	-1.79	0.037	0.918	0.963	17327	1
TNFRSF1B	-3.92	4	726	-1.79	0.0371	0.918	0.963	17326	1
PANK2	-3.92	4	727	-1.79	0.0371	0.918	0.963	17325	1
MORN5	-3.92	4	728	-1.79	0.0371	0.918	0.963	17324	1
ZSCAN10	-3.92	4	729	-1.78	0.0372	0.918	0.963	17323	1
MRPS22	-3.92	4	730	-1.78	0.0372	0.918	0.963	17322	1
KLHDC9	-3.91	4	731	-1.78	0.0372	0.918	0.963	17321	1
EEF1A1	-3.39	3	732	-1.78	0.0372	0.918	0.963	17320	1
RORC	-3.91	4	733	-1.78	0.0375	0.919	0.962	17319	1
CDC73	-3.91	4	734	-1.78	0.0375	0.919	0.962	17318	1
2024-03-07	-3.91	4	735	-1.78	0.0376	0.919	0.962	17317	1
TMBIM6	-3.91	4	736	-1.78	0.0376	0.919	0.962	17316	1
REPS2	-3.91	4	737	-1.78	0.0376	0.919	0.962	17315	1
SIX3	-3.9	4	738	-1.78	0.0376	0.919	0.962	17314	1
RNF219	-3.9	4	739	-1.78	0.0377	0.919	0.962	17313	1
IFI30	-3.9	4	740	-1.78	0.0377	0.919	0.962	17312	1
HSD11B2	-3.9	4	741	-1.78	0.0378	0.919	0.962	17311	1
OCRL	-3.9	4	742	-1.78	0.0379	0.919	0.962	17310	1
FBXO30	-3.9	4	743	-1.78	0.0379	0.919	0.962	17309	1
TAF1D	-3.9	4	744	-1.78	0.0379	0.919	0.962	17308	1
MAGEB6	-3.9	4	745	-1.78	0.0379	0.919	0.962	17307	1
EXOSC4	-3.37	3	746	-1.77	0.0383	0.923	0.962	17306	1
RBAK-RBAKDN	-3.89	4	747	-1.77	0.0383	0.923	0.962	17305	1
RASSF9	-3.89	4	748	-1.77	0.0383	0.923	0.962	17304	1
CLPTM1	-3.89	4	749	-1.77	0.0383	0.923	0.962	17303	1
PRKCB	-3.89	4	750	-1.77	0.0384	0.923	0.962	17302	1
BPIFA1	-3.88	4	751	-1.77	0.0384	0.924	0.962	17301	1
KSR2	-3.88	4	752	-1.77	0.0385	0.924	0.961	17300	1
HOXC8	-3.88	4	753	-1.77	0.0385	0.924	0.961	17299	1
PRSS55	-3.88	4	754	-1.77	0.0386	0.924	0.961	17298	1
FAM221B	-3.88	4	755	-1.77	0.0387	0.925	0.961	17297	1
PURB	-3.87	4	756	-1.76	0.0388	0.927	0.961	17296	1
KRAS	-3.87	4	757	-1.76	0.039	0.929	0.961	17295	1
LARP6	-3.86	4	758	-1.76	0.0393	0.932	0.961	17294	1
KDM5A	-3.35	3	759	-1.76	0.0393	0.932	0.961	17293	1
CLDN14	-3.86	4	760	-1.76	0.0393	0.932	0.961	17292	1
SDPR	-3.86	4	761	-1.76	0.0393	0.932	0.961	17291	1
ZCRB1	-3.34	3	762	-1.76	0.0394	0.932	0.961	17290	1
B4GALT6	-3.86	4	763	-1.76	0.0395	0.932	0.96	17289	1
SPIRE1	-3.86	4	764	-1.76	0.0396	0.932	0.96	17288	1
WAS	-3.86	4	765	-1.76	0.0396	0.932	0.96	17287	1
LMOD3	-3.86	4	766	-1.76	0.0396	0.932	0.96	17286	1
CAPN11	-3.85	4	767	-1.76	0.0396	0.932	0.96	17285	1
KLF10	-3.85	4	768	-1.75	0.0397	0.932	0.96	17284	1
PHF3	-3.85	4	769	-1.75	0.0398	0.932	0.96	17283	1
ATP1A3	-3.85	4	770	-1.75	0.0398	0.932	0.96	17282	1
BARX1	-3.85	4	771	-1.75	0.0398	0.932	0.96	17281	1
FAM171A1	-3.85	4	772	-1.75	0.0399	0.932	0.96	17280	1
GPR149	-3.85	4	773	-1.75	0.0399	0.933	0.96	17279	1
DCUN1D3	-3.85	4	774	-1.75	0.04	0.933	0.96	17278	1
KRT5	-3.84	4	775	-1.75	0.0401	0.933	0.96	17277	1
CCNE2	-3.84	4	776	-1.75	0.0402	0.934	0.96	17276	1
SEZ6	-3.84	4	777	-1.75	0.0402	0.934	0.96	17275	1
AP1M1	-3.84	4	778	-1.75	0.0403	0.934	0.96	17274	1
ZDHHC8	-3.84	4	779	-1.75	0.0403	0.934	0.96	17273	1
EFCAB3	-3.84	4	780	-1.75	0.0404	0.934	0.96	17272	1
P2RY13	-3.32	3	781	-1.75	0.0404	0.934	0.96	17271	1
DAZAP1	-3.83	4	782	-1.74	0.0405	0.935	0.959	17270	1
CYB5RL	-3.83	4	783	-1.74	0.0407	0.937	0.959	17269	1
RASL11B	-3.83	4	784	-1.74	0.0407	0.937	0.959	17268	1
FRMD7	-3.83	4	785	-1.74	0.0408	0.938	0.959	17267	1
OR52K1	-3.83	4	786	-1.74	0.0408	0.938	0.959	17266	1
ORAI3	-3.82	4	787	-1.74	0.041	0.938	0.959	17265	1
NOTCH2NL	-1.91	1	788	-1.74	0.041	0.938	0.959	17264	1
HHLA3	-3.82	4	789	-1.74	0.0411	0.938	0.959	17263	1
SLA	-3.82	4	790	-1.74	0.0411	0.938	0.959	17262	1
RASGEF1A	-3.82	4	791	-1.74	0.0411	0.938	0.959	17261	1
ZNF324	-3.82	4	792	-1.74	0.0412	0.938	0.959	17260	1
SCRN1	-3.82	4	793	-1.74	0.0412	0.938	0.959	17259	1
P2RX5	-3.81	4	794	-1.74	0.0413	0.938	0.959	17258	1
RNF128	-3.81	4	795	-1.74	0.0413	0.938	0.959	17257	1
RPTOR	-3.81	4	796	-1.74	0.0413	0.938	0.959	17256	1
CDKN2B	-3.81	4	797	-1.73	0.0415	0.938	0.959	17255	1
PIK3C2G	-3.81	4	798	-1.73	0.0415	0.938	0.959	17254	1
GNRHR	-3.81	4	799	-1.73	0.0416	0.938	0.958	17253	1
DMBX1	-3.81	4	800	-1.73	0.0416	0.938	0.958	17252	1
SUMO3	-3.81	4	801	-1.73	0.0416	0.938	0.958	17251	1
C2orf62	-3.8	4	802	-1.73	0.0417	0.938	0.958	17250	1
TAF1A	-3.8	4	803	-1.73	0.0418	0.938	0.958	17249	1
RNF183	-3.8	4	804	-1.73	0.0419	0.938	0.958	17248	1
TPRXL	-3.29	3	805	-1.73	0.0419	0.938	0.958	17247	1
INHBC	-3.29	3	806	-1.73	0.0419	0.938	0.958	17246	1
OR4A5	-2.68	2	807	-1.73	0.0421	0.941	0.958	17245	1
UGGT2	-3.8	4	808	-1.73	0.0421	0.941	0.958	17244	1
GRHL2	-3.79	4	809	-1.73	0.0422	0.942	0.958	17243	1
KRI1	-3.79	4	810	-1.72	0.0425	0.944	0.958	17242	1
DPPA5	-3.79	4	811	-1.72	0.0425	0.944	0.958	17241	1
KHDC1	-3.79	4	812	-1.72	0.0425	0.944	0.957	17240	1
PSMB8	-3.79	4	813	-1.72	0.0425	0.944	0.957	17239	1
RDH13	-3.78	4	814	-1.72	0.0426	0.944	0.957	17238	1
KLK7	-3.78	4	815	-1.72	0.0427	0.944	0.957	17237	1
C7orf10	-3.78	4	816	-1.72	0.0429	0.944	0.957	17236	1
RAB1A	-3.78	4	817	-1.72	0.0429	0.944	0.957	17235	1
NACC2	-3.78	4	818	-1.72	0.0429	0.944	0.957	17234	1
TF	-3.78	4	819	-1.72	0.0429	0.944	0.957	17233	1
CYP2J2	-3.78	4	820	-1.72	0.0429	0.944	0.957	17232	1
SHROOM4	-3.78	4	821	-1.72	0.043	0.944	0.957	17231	1
LINC00632	-3.78	4	822	-1.72	0.043	0.944	0.957	17230	1
SPANXN4	-3.77	4	823	-1.72	0.0431	0.944	0.957	17229	1
SMARCAD1	-3.77	4	824	-1.71	0.0432	0.946	0.957	17228	1
RPS23	-3.77	4	825	-1.71	0.0433	0.947	0.957	17227	1
DNAJC1	-3.77	4	826	-1.71	0.0434	0.947	0.957	17226	1
CCDC117	-3.77	4	827	-1.71	0.0434	0.948	0.957	17225	1
RPE65	-3.76	4	828	-1.71	0.0435	0.948	0.957	17224	1
IFT57	-3.76	4	829	-1.71	0.0435	0.948	0.956	17223	1
PTPRA	-3.76	4	830	-1.71	0.0436	0.948	0.956	17222	1
NKRF	-3.76	4	831	-1.71	0.0436	0.948	0.956	17221	1
ANKMY2	-3.76	4	832	-1.71	0.0437	0.948	0.956	17220	1
PHF6	-3.75	4	833	-1.71	0.044	0.953	0.956	17219	1
RFX8	-3.75	4	834	-1.7	0.0441	0.953	0.956	17218	1
ZC3H15	-3.75	4	835	-1.7	0.0441	0.953	0.956	17217	1
VN1R1	-3.75	4	836	-1.7	0.0441	0.953	0.956	17216	1
RAB17	-3.75	4	837	-1.7	0.0442	0.953	0.956	17215	1
RPL4	-3.75	4	838	-1.7	0.0442	0.953	0.956	17214	1
SNX7	-3.75	4	839	-1.7	0.0443	0.954	0.956	17213	1
FAM60A	-3.74	4	840	-1.7	0.0445	0.954	0.956	17212	1
SACM1L	-3.74	4	841	-1.7	0.0445	0.954	0.955	17211	1
MUC7	-3.74	4	842	-1.7	0.0446	0.954	0.955	17210	1
TMEM220	-3.74	4	843	-1.7	0.0447	0.954	0.955	17209	1
AKIRIN2	-3.74	4	844	-1.7	0.0447	0.954	0.955	17208	1
PRSS56	-3.74	4	845	-1.7	0.0447	0.954	0.955	17207	1
HINT3	-3.74	4	846	-1.7	0.0447	0.954	0.955	17206	1
TEX261	-3.73	4	847	-1.7	0.0448	0.955	0.955	17205	1
SLC25A21	-3.23	3	848	-1.7	0.045	0.956	0.955	17204	1
ZNF584	-3.73	4	849	-1.7	0.045	0.956	0.955	17203	1
CDKN2A	-3.73	4	850	-1.69	0.0451	0.956	0.955	17202	1
B3GNTL1	-3.73	4	851	-1.69	0.0452	0.956	0.955	17201	1
ZEB1	-3.72	4	852	-1.69	0.0453	0.956	0.955	17200	1
CHD7	-3.72	4	853	-1.69	0.0453	0.956	0.955	17199	1
PDK4	-3.72	4	854	-1.69	0.0454	0.956	0.955	17198	1
ACSBG2	-3.72	4	855	-1.69	0.0455	0.956	0.955	17197	1
CHTF18	-3.72	4	856	-1.69	0.0455	0.956	0.954	17196	1
RANBP3	-3.71	4	857	-1.69	0.0458	0.956	0.954	17195	1
CBR4	-3.71	4	858	-1.69	0.0459	0.956	0.954	17194	1
TECR	-3.71	4	859	-1.69	0.0459	0.956	0.954	17193	1
ABCC11	-3.71	4	860	-1.69	0.0459	0.956	0.954	17192	1
REG1A	-3.71	4	861	-1.69	0.0459	0.956	0.954	17191	1
ORAI2	-3.71	4	862	-1.69	0.046	0.956	0.954	17190	1
RAB3D	-3.71	4	863	-1.68	0.0461	0.956	0.954	17189	1
DIRC2	-3.71	4	864	-1.68	0.0461	0.956	0.954	17188	1
ZCCHC13	-3.7	4	865	-1.68	0.0462	0.956	0.954	17187	1
WFDC6	-3.7	4	866	-1.68	0.0463	0.956	0.954	17186	1
ZSCAN5C	-3.7	4	867	-1.68	0.0464	0.956	0.954	17185	1
FAM213B	-3.7	4	868	-1.68	0.0464	0.956	0.954	17184	1
GREM1	-3.7	4	869	-1.68	0.0465	0.956	0.954	17183	1
DPF3	-3.7	4	870	-1.68	0.0465	0.956	0.953	17182	1
ZNF7	-3.7	4	871	-1.68	0.0466	0.956	0.953	17181	1
ZP4	-3.69	4	872	-1.68	0.0467	0.956	0.953	17180	1
TMEM150B	-3.69	4	873	-1.68	0.0467	0.956	0.953	17179	1
WNT8B	-3.69	4	874	-1.68	0.0467	0.956	0.953	17178	1
STX10	-3.69	4	875	-1.68	0.0468	0.956	0.953	17177	1
SNAP25	-3.69	4	876	-1.68	0.0468	0.956	0.953	17176	1
OR13A1	-3.69	4	877	-1.68	0.0468	0.956	0.953	17175	1
PCNX	-3.69	4	878	-1.68	0.0468	0.956	0.953	17174	1
DDRGK1	-3.69	4	879	-1.68	0.0469	0.956	0.953	17173	1
NDEL1	-3.69	4	880	-1.67	0.047	0.956	0.953	17172	1
SPATS1	-3.69	4	881	-1.67	0.047	0.956	0.953	17171	1
ZNF577	-3.69	4	882	-1.67	0.0471	0.956	0.953	17170	1
MPL	-3.69	4	883	-1.67	0.0471	0.956	0.953	17169	1
SP4	-3.68	4	884	-1.67	0.0471	0.956	0.953	17168	1
DYSF	-3.68	4	885	-1.67	0.0472	0.956	0.953	17167	1
RAB6B	-3.68	4	886	-1.67	0.0472	0.956	0.953	17166	1
WNT9A	-3.68	4	887	-1.67	0.0473	0.956	0.953	17165	1
PTPRH	-3.68	4	888	-1.67	0.0473	0.956	0.953	17164	1
VPS25	-3.19	3	889	-1.67	0.0473	0.956	0.953	17163	1
HSPA4L	-3.68	4	890	-1.67	0.0474	0.956	0.953	17162	1
CLIP3	-3.68	4	891	-1.67	0.0475	0.956	0.952	17161	1
ZNF792	-3.68	4	892	-1.67	0.0475	0.956	0.952	17160	1
WNT2B	-3.67	4	893	-1.67	0.0477	0.956	0.952	17159	1
TMEM119	-3.67	4	894	-1.67	0.0477	0.956	0.952	17158	1
ZNF704	-3.67	4	895	-1.67	0.0478	0.956	0.952	17157	1
KLHDC3	-3.67	4	896	-1.67	0.0479	0.956	0.952	17156	1
PRL	-3.67	4	897	-1.67	0.048	0.956	0.952	17155	1
SLC44A2	-3.67	4	898	-1.66	0.048	0.956	0.952	17154	1
FAAH	-3.67	4	899	-1.66	0.048	0.956	0.952	17153	1
TAAR1	-3.66	4	900	-1.66	0.0481	0.956	0.952	17152	1
CLCN4	-3.66	4	901	-1.66	0.0481	0.956	0.952	17151	1
PCM1	-3.66	4	902	-1.66	0.0482	0.956	0.952	17150	1
MSLN	-3.66	4	903	-1.66	0.0482	0.956	0.952	17149	1
ERBB3	-3.66	4	904	-1.66	0.0482	0.956	0.952	17148	1
TRAF6	-3.66	4	905	-1.66	0.0482	0.956	0.952	17147	1
ZNF662	-3.66	4	906	-1.66	0.0483	0.956	0.952	17146	1
SP140	-3.66	4	907	-1.66	0.0483	0.956	0.952	17145	1
PAK2	-3.66	4	908	-1.66	0.0483	0.956	0.952	17144	1
ACP5	-3.66	4	909	-1.66	0.0484	0.956	0.952	17143	1
FADD	-3.66	4	910	-1.66	0.0484	0.956	0.952	17142	1
PTPRN	-3.66	4	911	-1.66	0.0484	0.956	0.952	17141	1
LRRC73	-3.66	4	912	-1.66	0.0484	0.956	0.952	17140	1
C8orf44	-3.65	4	913	-1.66	0.0485	0.956	0.951	17139	1
MCC	-3.65	4	914	-1.66	0.0485	0.956	0.951	17138	1
PRRX1	-3.65	4	915	-1.66	0.0487	0.956	0.951	17137	1
TMEM52	-3.65	4	916	-1.66	0.0488	0.956	0.951	17136	1
ROPN1	-2.58	2	917	-1.66	0.0489	0.956	0.951	17135	1
RETSAT	-3.65	4	918	-1.66	0.0489	0.956	0.951	17134	1
FRMD1	-3.65	4	919	-1.66	0.0489	0.956	0.951	17133	1
HOXA9	-3.65	4	920	-1.66	0.0489	0.956	0.951	17132	1
TRIM45	-3.65	4	921	-1.65	0.049	0.956	0.951	17131	1
HPGD	-3.64	4	922	-1.65	0.049	0.956	0.951	17130	1
COMMD3	-3.15	3	923	-1.65	0.0492	0.956	0.951	17129	1
CDHR4	-3.64	4	924	-1.65	0.0493	0.956	0.951	17128	1
NTRK1	-3.63	4	925	-1.65	0.0495	0.956	0.95	17127	1
GLRA3	-3.15	3	926	-1.65	0.0496	0.956	0.95	17126	1
CLCN6	-3.63	4	927	-1.65	0.0497	0.956	0.95	17125	1
NEURL2	-3.63	4	928	-1.65	0.0497	0.956	0.95	17124	1
ARHGAP31	-3.63	4	929	-1.65	0.0497	0.956	0.95	17123	1
GRB7	-3.63	4	930	-1.65	0.0498	0.956	0.95	17122	1
UCHL5	-3.63	4	931	-1.65	0.0498	0.956	0.95	17121	1
TRAF5	-3.63	4	932	-1.65	0.0499	0.956	0.95	17120	1
MAGI3	-3.63	4	933	-1.65	0.0499	0.956	0.95	17119	1
ALDH1L1	-3.63	4	934	-1.65	0.0499	0.956	0.95	17118	1
CCL11	-3.62	4	935	-1.64	0.05	0.956	0.95	17117	1
YIPF6	-3.62	4	936	-1.64	0.05	0.956	0.95	17116	1
C11orf58	-3.62	4	937	-1.64	0.05	0.956	0.95	17115	1
CPS1	-3.62	4	938	-1.64	0.0501	0.956	0.95	17114	1
RSBN1	-3.62	4	939	-1.64	0.0501	0.956	0.95	17113	1
TMEM158	-3.62	4	940	-1.64	0.0502	0.956	0.95	17112	1
GNPDA2	-3.62	4	941	-1.64	0.0502	0.956	0.95	17111	1
PTTG1	-3.62	4	942	-1.64	0.0502	0.956	0.95	17110	1
MLLT4	-3.62	4	943	-1.64	0.0502	0.956	0.95	17109	1
TM9SF3	-3.62	4	944	-1.64	0.0503	0.956	0.95	17108	1
ZNF623	-3.62	4	945	-1.64	0.0504	0.956	0.95	17107	1
NAA35	-3.62	4	946	-1.64	0.0504	0.956	0.95	17106	1
CASP4	-3.62	4	947	-1.64	0.0504	0.956	0.95	17105	1
RBBP8NL	-3.62	4	948	-1.64	0.0504	0.956	0.95	17104	1
ALDH6A1	-3.61	4	949	-1.64	0.0506	0.956	0.949	17103	1
UCP1	-3.61	4	950	-1.64	0.0506	0.956	0.949	17102	1
NCEH1	-3.61	4	951	-1.64	0.0506	0.956	0.949	17101	1
GLT8D1	-3.61	4	952	-1.64	0.0507	0.956	0.949	17100	1
LGALS9	-2.55	2	953	-1.64	0.0508	0.956	0.949	17099	1
GBX2	-3.61	4	954	-1.64	0.0508	0.956	0.949	17098	1
PIWIL2	-3.61	4	955	-1.64	0.0508	0.956	0.949	17097	1
MAGT1	-3.6	4	956	-1.63	0.051	0.956	0.949	17096	1
TRIM52	-3.6	4	957	-1.63	0.051	0.956	0.949	17095	1
RC3H2	-3.6	4	958	-1.63	0.0513	0.956	0.949	17094	1
ERBB4	-3.6	4	959	-1.63	0.0513	0.956	0.949	17093	1
LEAP2	-3.6	4	960	-1.63	0.0513	0.956	0.949	17092	1
TMED10	-3.6	4	961	-1.63	0.0514	0.956	0.949	17091	1
GPR62	-3.6	4	962	-1.63	0.0514	0.956	0.949	17090	1
SOD3	-3.6	4	963	-1.63	0.0514	0.956	0.949	17089	1
PDGFB	-3.6	4	964	-1.63	0.0514	0.956	0.949	17088	1
SELENBP1	-3.6	4	965	-1.63	0.0515	0.956	0.949	17087	1
SOGA1	-3.59	4	966	-1.63	0.0516	0.956	0.948	17086	1
DDIT4L	-3.59	4	967	-1.63	0.0516	0.956	0.948	17085	1
TMEM192	-3.59	4	968	-1.63	0.0516	0.956	0.948	17084	1
FUT3	-3.59	4	969	-1.63	0.0517	0.956	0.948	17083	1
XRCC6BP1	-3.59	4	970	-1.63	0.0518	0.956	0.948	17082	1
CYP46A1	-3.59	4	971	-1.63	0.0518	0.956	0.948	17081	1
UBR5	-3.59	4	972	-1.63	0.0519	0.956	0.948	17080	1
CECR2	-3.59	4	973	-1.63	0.0519	0.956	0.948	17079	1
CTPS2	-3.59	4	974	-1.63	0.052	0.956	0.948	17078	1
TTYH3	-3.59	4	975	-1.63	0.052	0.956	0.948	17077	1
FPGT	-1.79	1	976	-1.63	0.052	0.956	0.948	17076	1
MAP2K3	-3.58	4	977	-1.63	0.0521	0.956	0.948	17075	1
DEFB125	-3.58	4	978	-1.62	0.0522	0.956	0.948	17074	1
KLF6	-3.58	4	979	-1.62	0.0523	0.956	0.948	17073	1
TNP1	-3.58	4	980	-1.62	0.0523	0.956	0.948	17072	1
CR1L	-2.53	2	981	-1.62	0.0523	0.956	0.948	17071	1
PGBD4	-3.58	4	982	-1.62	0.0523	0.956	0.948	17070	1
GRIA4	-3.58	4	983	-1.62	0.0524	0.956	0.948	17069	1
TTC7B	-3.58	4	984	-1.62	0.0525	0.956	0.948	17068	1
GMCL1	-3.57	4	985	-1.62	0.0526	0.956	0.947	17067	1
KCNS1	-3.57	4	986	-1.62	0.0526	0.956	0.947	17066	1
KIF21A	-3.57	4	987	-1.62	0.0527	0.956	0.947	17065	1
CXorf36	-3.57	4	988	-1.62	0.0527	0.956	0.947	17064	1
EZH2	-3.57	4	989	-1.62	0.0528	0.956	0.947	17063	1
ENO4	-3.57	4	990	-1.62	0.0528	0.956	0.947	17062	1
HID1	-3.57	4	991	-1.62	0.0528	0.956	0.947	17061	1
SLC9C2	-3.57	4	992	-1.62	0.0529	0.956	0.947	17060	1
EPS15L1	-3.57	4	993	-1.62	0.0529	0.956	0.947	17059	1
NPFFR2	-3.57	4	994	-1.62	0.0529	0.956	0.947	17058	1
ANXA9	-3.56	4	995	-1.62	0.053	0.956	0.947	17057	1
HMG20B	-3.56	4	996	-1.62	0.0531	0.956	0.947	17056	1
PIN4	-3.56	4	997	-1.62	0.0531	0.956	0.947	17055	1
NMRK2	-3.56	4	998	-1.61	0.0532	0.956	0.947	17054	1
CLUAP1	-3.56	4	999	-1.61	0.0532	0.956	0.947	17053	1
C9orf53	-3.56	4	1000	-1.61	0.0532	0.956	0.947	17052	1
VEZT	-3.56	4	1001	-1.61	0.0533	0.956	0.947	17051	1
MSANTD2	-3.56	4	1002	-1.61	0.0533	0.956	0.947	17050	1
CARD8	-3.56	4	1003	-1.61	0.0534	0.956	0.947	17049	1
TNFSF9	-3.56	4	1004	-1.61	0.0534	0.956	0.947	17048	1
IMMP1L	-3.08	3	1005	-1.61	0.0534	0.956	0.947	17047	1
CAMSAP3	-3.56	4	1006	-1.61	0.0535	0.956	0.947	17046	1
BHLHE22	-3.55	4	1007	-1.61	0.0535	0.956	0.946	17045	1
POU2F1	-3.55	4	1008	-1.61	0.0536	0.956	0.946	17044	1
VAV3	-3.55	4	1009	-1.61	0.0537	0.956	0.946	17043	1
SFR1	-3.55	4	1010	-1.61	0.0538	0.956	0.946	17042	1
CLP1	-3.55	4	1011	-1.61	0.0538	0.956	0.946	17041	1
TMEM150A	-3.55	4	1012	-1.61	0.0538	0.956	0.946	17040	1
CXCL6	-1.77	1	1013	-1.61	0.0539	0.956	0.946	17039	1
MAP3K10	-3.55	4	1014	-1.61	0.0539	0.956	0.946	17038	1
REEP6	-3.55	4	1015	-1.61	0.054	0.956	0.946	17037	1
HDC	-3.55	4	1016	-1.61	0.054	0.956	0.946	17036	1
CD19	-3.54	4	1017	-1.61	0.0541	0.956	0.946	17035	1
WASL	-3.54	4	1018	-1.61	0.0542	0.956	0.946	17034	1
C1orf172	-3.54	4	1019	-1.6	0.0543	0.956	0.946	17033	1
DBN1	-3.54	4	1020	-1.6	0.0543	0.956	0.946	17032	1
EZR	-3.54	4	1021	-1.6	0.0544	0.956	0.946	17031	1
TGFBR1	-3.54	4	1022	-1.6	0.0544	0.956	0.946	17030	1
RABGAP1	-3.54	4	1023	-1.6	0.0544	0.956	0.946	17029	1
IQCF2	-3.54	4	1024	-1.6	0.0545	0.956	0.945	17028	1
EML5	-3.54	4	1025	-1.6	0.0545	0.956	0.945	17027	1
ZFR2	-3.54	4	1026	-1.6	0.0546	0.956	0.945	17026	1
ERMP1	-3.53	4	1027	-1.6	0.0546	0.956	0.945	17025	1
USP50	-3.53	4	1028	-1.6	0.0548	0.956	0.945	17024	1
FBXO16	-3.53	4	1029	-1.6	0.0548	0.956	0.945	17023	1
CXorf38	-3.53	4	1030	-1.6	0.0549	0.956	0.945	17022	1
UBE2L3	-3.53	4	1031	-1.6	0.0549	0.956	0.945	17021	1
RPP38	-3.53	4	1032	-1.6	0.0549	0.956	0.945	17020	1
WDR90	-3.53	4	1033	-1.6	0.0549	0.956	0.945	17019	1
MOV10	-3.53	4	1034	-1.6	0.055	0.956	0.945	17018	1
EPHA10	-3.53	4	1035	-1.6	0.055	0.956	0.945	17017	1
MRPS10	-3.53	4	1036	-1.6	0.0551	0.956	0.945	17016	1
SMPD4	-3.52	4	1037	-1.6	0.0553	0.956	0.945	17015	1
C16orf74	-3.52	4	1038	-1.59	0.0554	0.956	0.945	17014	1
INHA	-3.52	4	1039	-1.59	0.0555	0.956	0.945	17013	1
ELOVL2	-3.52	4	1040	-1.59	0.0555	0.956	0.944	17012	1
RBMX	-1.76	1	1041	-1.59	0.0556	0.956	0.944	17011	1
CERS2	-3.52	4	1042	-1.59	0.0556	0.956	0.944	17010	1
AGBL4	-3.51	4	1043	-1.59	0.0558	0.956	0.944	17009	1
PVR	-3.51	4	1044	-1.59	0.0559	0.956	0.944	17008	1
ZIC2	-3.51	4	1045	-1.59	0.0559	0.956	0.944	17007	1
DOPEY2	-3.51	4	1046	-1.59	0.0559	0.956	0.944	17006	1
PDZRN4	-3.51	4	1047	-1.59	0.0559	0.956	0.944	17005	1
DNASE2B	-3.51	4	1048	-1.59	0.0559	0.956	0.944	17004	1
MYL5	-3.51	4	1049	-1.59	0.056	0.956	0.944	17003	1
RMI2	-3.51	4	1050	-1.59	0.056	0.956	0.944	17002	1
WISP1	-3.51	4	1051	-1.59	0.0561	0.956	0.944	17001	1
RAB26	-3.51	4	1052	-1.59	0.0561	0.956	0.944	17000	1
HIST1H3A	-3.5	4	1053	-1.59	0.0562	0.956	0.944	16999	1
MSMO1	-3.5	4	1054	-1.59	0.0562	0.956	0.944	16998	1
CDKN2D	-3.5	4	1055	-1.59	0.0562	0.956	0.944	16997	1
HYI	-3.5	4	1056	-1.59	0.0563	0.956	0.944	16996	1
IRGC	-3.03	3	1057	-1.59	0.0564	0.956	0.944	16995	1
MAB21L1	-3.5	4	1058	-1.59	0.0565	0.956	0.944	16994	1
TMEM249	-3.5	4	1059	-1.58	0.0566	0.956	0.943	16993	1
UVSSA	-3.5	4	1060	-1.58	0.0566	0.956	0.943	16992	1
ATP4A	-3.5	4	1061	-1.58	0.0566	0.956	0.943	16991	1
ZC3H8	-3.49	4	1062	-1.58	0.0567	0.956	0.943	16990	1
TMEM242	-3.49	4	1063	-1.58	0.0568	0.956	0.943	16989	1
B4GALNT1	-3.49	4	1064	-1.58	0.0568	0.956	0.943	16988	1
DNAI2	-3.49	4	1065	-1.58	0.057	0.956	0.943	16987	1
RAB4A	-3.49	4	1066	-1.58	0.0571	0.956	0.943	16986	1
NXNL1	-3.49	4	1067	-1.58	0.0572	0.956	0.943	16985	1
TMEM184B	-3.49	4	1068	-1.58	0.0572	0.956	0.943	16984	1
MAPK11	-3.49	4	1069	-1.58	0.0572	0.956	0.943	16983	1
ZRSR2	-3.02	3	1070	-1.58	0.0572	0.956	0.943	16982	1
BRSK1	-3.48	4	1071	-1.58	0.0573	0.956	0.943	16981	1
LYPD3	-3.48	4	1072	-1.58	0.0574	0.956	0.943	16980	1
ANAPC5	-3.48	4	1073	-1.58	0.0574	0.956	0.943	16979	1
CLPTM1L	-3.48	4	1074	-1.58	0.0574	0.956	0.943	16978	1
COA6	-3.48	4	1075	-1.58	0.0575	0.956	0.942	16977	1
UBE2H	-3.48	4	1076	-1.58	0.0575	0.956	0.942	16976	1
DNAJC21	-3.48	4	1077	-1.57	0.0577	0.956	0.942	16975	1
OR52E2	-3.48	4	1078	-1.57	0.0577	0.956	0.942	16974	1
C11orf71	-3.48	4	1079	-1.57	0.0577	0.956	0.942	16973	1
LGALS4	-3.48	4	1080	-1.57	0.0578	0.956	0.942	16972	1
PSTPIP2	-3.48	4	1081	-1.57	0.0578	0.956	0.942	16971	1
ID2	-3.47	4	1082	-1.57	0.0579	0.956	0.942	16970	1
HBQ1	-3.47	4	1083	-1.57	0.0579	0.956	0.942	16969	1
CLEC17A	-3.47	4	1084	-1.57	0.0579	0.956	0.942	16968	1
CNTN1	-3.47	4	1085	-1.57	0.0579	0.956	0.942	16967	1
METTL15	-3.47	4	1086	-1.57	0.0581	0.956	0.942	16966	1
ZNF671	-3.47	4	1087	-1.57	0.0581	0.956	0.942	16965	1
SOHLH1	-3.47	4	1088	-1.57	0.0581	0.956	0.942	16964	1
SUPT3H	-3.47	4	1089	-1.57	0.0581	0.956	0.942	16963	1
OR52B6	-3.47	4	1090	-1.57	0.0582	0.956	0.942	16962	1
IGFLR1	-3.47	4	1091	-1.57	0.0582	0.956	0.942	16961	1
MED13	-3.47	4	1092	-1.57	0.0583	0.956	0.942	16960	1
TDRD3	-3.47	4	1093	-1.57	0.0583	0.956	0.942	16959	1
INTS4	-3.47	4	1094	-1.57	0.0583	0.956	0.942	16958	1
FUT10	-3.47	4	1095	-1.57	0.0584	0.956	0.942	16957	1
TRPV2	-3.47	4	1096	-1.57	0.0584	0.956	0.942	16956	1
MYRIP	-3.46	4	1097	-1.57	0.0584	0.956	0.942	16955	1
DPCD	-3.46	4	1098	-1.57	0.0585	0.956	0.942	16954	1
NDUFAF4	-3.46	4	1099	-1.57	0.0585	0.956	0.942	16953	1
VPS13A	-3.46	4	1100	-1.57	0.0585	0.956	0.941	16952	1
ZNF592	-3.46	4	1101	-1.57	0.0585	0.956	0.941	16951	1
EPT1	-3	3	1102	-1.57	0.0586	0.956	0.941	16950	1
SERPINA12	-3.46	4	1103	-1.57	0.0587	0.956	0.941	16949	1
KRTAP5-10	-1.73	1	1104	-1.57	0.0587	0.956	0.941	16948	1
HEXB	-3.46	4	1105	-1.57	0.0587	0.956	0.941	16947	1
PSMC3IP	-3.46	4	1106	-1.57	0.0587	0.956	0.941	16946	1
SLCO4C1	-3.46	4	1107	-1.57	0.0588	0.956	0.941	16945	1
FAM69C	-3.46	4	1108	-1.56	0.0588	0.956	0.941	16944	1
CTNNA2	-3.46	4	1109	-1.56	0.0589	0.956	0.941	16943	1
PLBD1	-3.46	4	1110	-1.56	0.0589	0.956	0.941	16942	1
PIP	-2.44	2	1111	-1.56	0.059	0.956	0.941	16941	1
KIAA0100	-3.45	4	1112	-1.56	0.059	0.956	0.941	16940	1
CRX	-3.45	4	1113	-1.56	0.0591	0.956	0.941	16939	1
RGS16	-3.45	4	1114	-1.56	0.0592	0.956	0.941	16938	1
AIG1	-3.45	4	1115	-1.56	0.0592	0.956	0.941	16937	1
SULT2B1	-3.45	4	1116	-1.56	0.0592	0.956	0.941	16936	1
CRMP1	-3.45	4	1117	-1.56	0.0592	0.956	0.941	16935	1
CACNB4	-3.45	4	1118	-1.56	0.0592	0.956	0.941	16934	1
NINJ2	-3.44	4	1119	-1.56	0.0596	0.96	0.94	16933	1
RUNX1	-3.44	4	1120	-1.56	0.0596	0.96	0.94	16932	1
CTBS	-3.44	4	1121	-1.56	0.0596	0.96	0.94	16931	1
MYO5A	-3.44	4	1122	-1.56	0.0599	0.962	0.94	16930	1
HNRNPA3	-3.44	4	1123	-1.55	0.06	0.962	0.94	16929	1
ADCY10	-3.44	4	1124	-1.55	0.06	0.962	0.94	16928	1
HOXB1	-3.44	4	1125	-1.55	0.0601	0.962	0.94	16927	1
SFRP1	-3.43	4	1126	-1.55	0.0602	0.962	0.94	16926	1
RNASE9	-3.43	4	1127	-1.55	0.0602	0.962	0.94	16925	1
SLC22A13	-3.43	4	1128	-1.55	0.0602	0.962	0.94	16924	1
RALYL	-3.43	4	1129	-1.55	0.0605	0.962	0.94	16923	1
MRAP	-3.43	4	1130	-1.55	0.0605	0.962	0.94	16922	1
RASL10A	-3.43	4	1131	-1.55	0.0605	0.962	0.939	16921	1
DBX1	-3.43	4	1132	-1.55	0.0606	0.962	0.939	16920	1
STEAP4	-3.43	4	1133	-1.55	0.0606	0.962	0.939	16919	1
FAIM	-3.43	4	1134	-1.55	0.0606	0.962	0.939	16918	1
LRRC3C	-3.42	4	1135	-1.55	0.0607	0.962	0.939	16917	1
STRN	-3.42	4	1136	-1.55	0.0608	0.962	0.939	16916	1
CHERP	-3.42	4	1137	-1.55	0.0609	0.962	0.939	16915	1
MPP6	-3.42	4	1138	-1.55	0.0609	0.962	0.939	16914	1
LPIN3	-3.42	4	1139	-1.55	0.0609	0.962	0.939	16913	1
GLTPD2	-3.42	4	1140	-1.55	0.0609	0.962	0.939	16912	1
AGBL2	-3.42	4	1141	-1.55	0.0609	0.962	0.939	16911	1
CTLA4	-3.42	4	1142	-1.55	0.061	0.962	0.939	16910	1
ARID5B	-3.42	4	1143	-1.55	0.061	0.962	0.939	16909	1
AKAP8	-3.42	4	1144	-1.55	0.061	0.962	0.939	16908	1
PCED1A	-3.42	4	1145	-1.55	0.0611	0.963	0.939	16907	1
CLEC11A	-3.42	4	1146	-1.55	0.0612	0.963	0.939	16906	1
BEST2	-3.42	4	1147	-1.54	0.0612	0.963	0.939	16905	1
ZBBX	-3.41	4	1148	-1.54	0.0613	0.963	0.939	16904	1
UBA5	-3.41	4	1149	-1.54	0.0614	0.965	0.939	16903	1
PCYT1A	-3.41	4	1150	-1.54	0.0615	0.965	0.938	16902	1
TNFAIP8	-3.41	4	1151	-1.54	0.0615	0.965	0.938	16901	1
TPD52L1	-3.41	4	1152	-1.54	0.0616	0.965	0.938	16900	1
TSPYL4	-3.41	4	1153	-1.54	0.0617	0.965	0.938	16899	1
HIST3H2A	-3.41	4	1154	-1.54	0.0617	0.965	0.938	16898	1
PAM	-3.4	4	1155	-1.54	0.062	0.966	0.938	16897	1
MRPS18B	-3.4	4	1156	-1.54	0.0622	0.966	0.938	16896	1
KRT76	-3.4	4	1157	-1.54	0.0622	0.966	0.938	16895	1
LINGO4	-3.4	4	1158	-1.54	0.0623	0.966	0.938	16894	1
CXorf61	-3.39	4	1159	-1.53	0.0625	0.966	0.938	16893	1
PRSS38	-3.39	4	1160	-1.53	0.0625	0.966	0.938	16892	1
C1orf174	-3.39	4	1161	-1.53	0.0625	0.966	0.937	16891	1
CEP19	-3.39	4	1162	-1.53	0.0626	0.966	0.937	16890	1
RNFT2	-3.39	4	1163	-1.53	0.0626	0.966	0.937	16889	1
PGM2	-3.39	4	1164	-1.53	0.0626	0.966	0.937	16888	1
SLC17A4	-3.39	4	1165	-1.53	0.0627	0.966	0.937	16887	1
C8orf49	-3.39	4	1166	-1.53	0.0627	0.966	0.937	16886	1
PKIA	-2.94	3	1167	-1.53	0.0627	0.966	0.937	16885	1
TBCA	-3.39	4	1168	-1.53	0.0627	0.966	0.937	16884	1
FAM159B	-3.39	4	1169	-1.53	0.0628	0.966	0.937	16883	1
DOCK7	-3.39	4	1170	-1.53	0.0628	0.966	0.937	16882	1
GPR55	-3.39	4	1171	-1.53	0.0628	0.966	0.937	16881	1
MTAP	-3.39	4	1172	-1.53	0.0629	0.966	0.937	16880	1
PSMD14	-2.93	3	1173	-1.53	0.0629	0.966	0.937	16879	1
PRKCSH	-3.38	4	1174	-1.53	0.0631	0.966	0.937	16878	1
CLCN2	-3.38	4	1175	-1.53	0.0631	0.966	0.937	16877	1
CD80	-3.38	4	1176	-1.53	0.0631	0.966	0.937	16876	1
FMO1	-3.38	4	1177	-1.53	0.0632	0.966	0.937	16875	1
FOXB1	-3.38	4	1178	-1.53	0.0632	0.966	0.937	16874	1
OR9G1	-3.38	4	1179	-1.53	0.0633	0.966	0.937	16873	1
FUT11	-3.38	4	1180	-1.53	0.0633	0.966	0.937	16872	1
ZNF710	-3.38	4	1181	-1.53	0.0633	0.966	0.937	16871	1
TNNC1	-3.38	4	1182	-1.53	0.0634	0.966	0.937	16870	1
TSN	-3.38	4	1183	-1.53	0.0634	0.966	0.937	16869	1
ZBTB38	-3.38	4	1184	-1.53	0.0635	0.966	0.937	16868	1
DMPK	-3.37	4	1185	-1.53	0.0636	0.966	0.936	16867	1
PPP3CC	-3.37	4	1186	-1.52	0.0637	0.966	0.936	16866	1
TIMM8A	-3.37	4	1187	-1.52	0.0637	0.966	0.936	16865	1
KLHL7	-3.37	4	1188	-1.52	0.0637	0.966	0.936	16864	1
NAT10	-3.37	4	1189	-1.52	0.0639	0.966	0.936	16863	1
FEZF2	-3.37	4	1190	-1.52	0.0639	0.966	0.936	16862	1
FKBP2	-3.37	4	1191	-1.52	0.064	0.966	0.936	16861	1
SCAF8	-3.37	4	1192	-1.52	0.0641	0.966	0.936	16860	1
ELAVL1	-3.37	4	1193	-1.52	0.0641	0.966	0.936	16859	1
EGLN1	-3.36	4	1194	-1.52	0.0642	0.966	0.936	16858	1
DNMT3B	-3.36	4	1195	-1.52	0.0642	0.966	0.936	16857	1
KATNBL1	-2.38	2	1196	-1.52	0.0643	0.966	0.936	16856	1
TAX1BP3	-3.36	4	1197	-1.52	0.0643	0.966	0.936	16855	1
PRDM4	-3.36	4	1198	-1.52	0.0643	0.966	0.936	16854	1
TLE1	-3.36	4	1199	-1.52	0.0643	0.966	0.936	16853	1
SSBP2	-3.36	4	1200	-1.52	0.0644	0.966	0.936	16852	1
ITGB3	-3.36	4	1201	-1.52	0.0644	0.966	0.936	16851	1
RHBDD2	-3.36	4	1202	-1.52	0.0645	0.966	0.936	16850	1
CFTR	-3.36	4	1203	-1.52	0.0645	0.966	0.935	16849	1
NAA11	-3.36	4	1204	-1.52	0.0646	0.966	0.935	16848	1
TM2D1	-3.36	4	1205	-1.52	0.0646	0.966	0.935	16847	1
FAM46A	-3.36	4	1206	-1.52	0.0647	0.966	0.935	16846	1
CCT6A	-3.36	4	1207	-1.52	0.0647	0.966	0.935	16845	1
SSR4	-3.36	4	1208	-1.52	0.0647	0.966	0.935	16844	1
GNB4	-3.36	4	1209	-1.52	0.0648	0.966	0.935	16843	1
RAVER2	-3.35	4	1210	-1.52	0.0649	0.966	0.935	16842	1
PCED1B	-3.35	4	1211	-1.51	0.0649	0.966	0.935	16841	1
VDAC3	-3.35	4	1212	-1.51	0.0649	0.966	0.935	16840	1
SNX17	-3.35	4	1213	-1.51	0.0649	0.966	0.935	16839	1
PSD3	-3.35	4	1214	-1.51	0.0651	0.966	0.935	16838	1
OR14I1	-3.35	4	1215	-1.51	0.0652	0.966	0.935	16837	1
FBXO39	-3.35	4	1216	-1.51	0.0652	0.966	0.935	16836	1
UCN3	-3.35	4	1217	-1.51	0.0652	0.966	0.935	16835	1
FAM3A	-3.35	4	1218	-1.51	0.0653	0.966	0.935	16834	1
GLTP	-3.35	4	1219	-1.51	0.0653	0.966	0.935	16833	1
NRK	-3.35	4	1220	-1.51	0.0654	0.966	0.935	16832	1
PSORS1C1	-3.34	4	1221	-1.51	0.0655	0.966	0.935	16831	1
C19orf45	-3.34	4	1222	-1.51	0.0655	0.966	0.935	16830	1
ZC2HC1A	-3.34	4	1223	-1.51	0.0655	0.966	0.934	16829	1
FANCI	-3.34	4	1224	-1.51	0.0655	0.966	0.934	16828	1
OR5B3	-2.89	3	1225	-1.51	0.0656	0.966	0.934	16827	1
DNAJB11	-3.34	4	1226	-1.51	0.0656	0.966	0.934	16826	1
PPP2R2B	-3.34	4	1227	-1.51	0.0657	0.966	0.934	16825	1
FLRT3	-3.34	4	1228	-1.51	0.0657	0.966	0.934	16824	1
ZNF846	-3.34	4	1229	-1.51	0.0658	0.966	0.934	16823	1
C12orf56	-3.34	4	1230	-1.51	0.0659	0.966	0.934	16822	1
EXOC3L4	-3.34	4	1231	-1.51	0.0659	0.966	0.934	16821	1
ALKBH3	-3.33	4	1232	-1.51	0.0661	0.969	0.934	16820	1
GPC6	-3.33	4	1233	-1.5	0.0662	0.969	0.934	16819	1
PROX1	-3.33	4	1234	-1.5	0.0663	0.969	0.934	16818	1
RPL35	-3.33	4	1235	-1.5	0.0663	0.969	0.934	16817	1
CSRP2BP	-3.33	4	1236	-1.5	0.0665	0.97	0.934	16816	1
AGPS	-3.33	4	1237	-1.5	0.0665	0.971	0.933	16815	1
FOSL2	-3.32	4	1238	-1.5	0.0666	0.971	0.933	16814	1
C6orf48	-3.32	4	1239	-1.5	0.0666	0.971	0.933	16813	1
POLL	-3.32	4	1240	-1.5	0.0668	0.973	0.933	16812	1
DEDD	-3.32	4	1241	-1.5	0.0669	0.973	0.933	16811	1
MAOA	-3.32	4	1242	-1.5	0.0672	0.973	0.933	16810	1
CCKAR	-3.32	4	1243	-1.5	0.0672	0.973	0.933	16809	1
TBCC	-3.32	4	1244	-1.5	0.0672	0.973	0.933	16808	1
ZNF564	-3.31	4	1245	-1.5	0.0673	0.973	0.933	16807	1
HIST1H3B	-2.34	2	1246	-1.5	0.0673	0.973	0.933	16806	1
MSH6	-3.31	4	1247	-1.5	0.0673	0.973	0.933	16805	1
MUC13	-3.31	4	1248	-1.5	0.0673	0.973	0.933	16804	1
TRMT5	-3.31	4	1249	-1.5	0.0674	0.973	0.933	16803	1
SEC14L5	-3.31	4	1250	-1.5	0.0674	0.973	0.933	16802	1
KPNA3	-3.31	4	1251	-1.5	0.0675	0.973	0.933	16801	1
MACC1	-3.31	4	1252	-1.49	0.0675	0.973	0.933	16800	1
PRKAA2	-3.31	4	1253	-1.49	0.0675	0.973	0.932	16799	1
BEST4	-3.31	4	1254	-1.49	0.0676	0.973	0.932	16798	1
SRSF6	-3.31	4	1255	-1.49	0.0678	0.975	0.932	16797	1
ZFP2	-3.31	4	1256	-1.49	0.0679	0.975	0.932	16796	1
MFF	-3.3	4	1257	-1.49	0.0679	0.975	0.932	16795	1
S100G	-2.33	2	1258	-1.49	0.068	0.976	0.932	16794	1
LRRC10B	-3.3	4	1259	-1.49	0.0681	0.976	0.932	16793	1
CRTAP	-3.3	4	1260	-1.49	0.0682	0.976	0.932	16792	1
FGF14	-3.3	4	1261	-1.49	0.0684	0.976	0.932	16791	1
DYNLL1	-1.65	1	1262	-1.49	0.0684	0.976	0.932	16790	1
FNDC3B	-3.29	4	1263	-1.49	0.0685	0.976	0.931	16789	1
SRGN	-3.29	4	1264	-1.49	0.0685	0.976	0.931	16788	1
IHH	-3.29	4	1265	-1.49	0.0686	0.976	0.931	16787	1
QARS	-3.29	4	1266	-1.49	0.0686	0.976	0.931	16786	1
FBP2	-3.29	4	1267	-1.49	0.0686	0.976	0.931	16785	1
DSC2	-3.29	4	1268	-1.49	0.0687	0.976	0.931	16784	1
ASPHD2	-3.29	4	1269	-1.49	0.0687	0.976	0.931	16783	1
RPS6KL1	-3.29	4	1270	-1.49	0.0687	0.976	0.931	16782	1
TIFAB	-3.29	4	1271	-1.49	0.0688	0.976	0.931	16781	1
APOF	-3.29	4	1272	-1.48	0.0688	0.976	0.931	16780	1
CCDC93	-3.29	4	1273	-1.48	0.069	0.977	0.931	16779	1
COL11A2	-3.29	4	1274	-1.48	0.0691	0.977	0.931	16778	1
MTM1	-3.29	4	1275	-1.48	0.0691	0.977	0.931	16777	1
RBFOX1	-2.84	3	1276	-1.48	0.0692	0.977	0.931	16776	1
FURIN	-3.28	4	1277	-1.48	0.0692	0.977	0.931	16775	1
HNRNPK	-3.28	4	1278	-1.48	0.0693	0.977	0.931	16774	1
KHDRBS1	-3.28	4	1279	-1.48	0.0694	0.977	0.931	16773	1
WNT5A	-3.28	4	1280	-1.48	0.0694	0.977	0.931	16772	1
NAA60	-3.28	4	1281	-1.48	0.0695	0.977	0.93	16771	1
KXD1	-3.28	4	1282	-1.48	0.0696	0.977	0.93	16770	1
SART3	-3.28	4	1283	-1.48	0.0696	0.977	0.93	16769	1
FAM76A	-3.28	4	1284	-1.48	0.0697	0.977	0.93	16768	1
MRPL10	-3.27	4	1285	-1.48	0.0698	0.977	0.93	16767	1
MMP24	-3.27	4	1286	-1.48	0.0698	0.977	0.93	16766	1
UTY	-3.27	4	1287	-1.48	0.0698	0.977	0.93	16765	1
JTB	-3.27	4	1288	-1.48	0.0699	0.977	0.93	16764	1
AMDHD1	-3.27	4	1289	-1.48	0.0699	0.977	0.93	16763	1
NDRG1	-3.27	4	1290	-1.48	0.0699	0.977	0.93	16762	1
C1orf101	-3.27	4	1291	-1.48	0.0699	0.977	0.93	16761	1
C2CD5	-3.27	4	1292	-1.48	0.07	0.977	0.93	16760	1
DNHD1	-3.27	4	1293	-1.48	0.07	0.977	0.93	16759	1
MRPL12	-3.27	4	1294	-1.47	0.0701	0.977	0.93	16758	1
UNC5D	-3.27	4	1295	-1.47	0.0702	0.977	0.93	16757	1
CLCA4	-3.27	4	1296	-1.47	0.0703	0.977	0.93	16756	1
SMC3	-3.27	4	1297	-1.47	0.0704	0.977	0.93	16755	1
BDH2	-3.26	4	1298	-1.47	0.0704	0.977	0.93	16754	1
ZNF576	-3.26	4	1299	-1.47	0.0705	0.977	0.93	16753	1
MB	-3.26	4	1300	-1.47	0.0706	0.977	0.929	16752	1
TNFRSF10C	-3.26	4	1301	-1.47	0.0706	0.977	0.929	16751	1
KCNN4	-3.26	4	1302	-1.47	0.0706	0.977	0.929	16750	1
MEPCE	-3.26	4	1303	-1.47	0.0707	0.977	0.929	16749	1
VPS29	-3.26	4	1304	-1.47	0.0708	0.977	0.929	16748	1
HYAL1	-3.26	4	1305	-1.47	0.0708	0.977	0.929	16747	1
HSPA5	-3.26	4	1306	-1.47	0.0708	0.977	0.929	16746	1
STX18	-3.26	4	1307	-1.47	0.0709	0.977	0.929	16745	1
GPR87	-3.26	4	1308	-1.47	0.071	0.977	0.929	16744	1
BIRC5	-3.25	4	1309	-1.47	0.0711	0.977	0.929	16743	1
CSRNP2	-2.82	3	1310	-1.47	0.0711	0.977	0.929	16742	1
RPN2	-3.25	4	1311	-1.47	0.0711	0.977	0.929	16741	1
STAR	-3.25	4	1312	-1.47	0.0711	0.977	0.929	16740	1
SLC6A8	-3.25	4	1313	-1.47	0.0712	0.977	0.929	16739	1
TNFSF12	-3.25	4	1314	-1.47	0.0712	0.977	0.929	16738	1
TONSL	-3.25	4	1315	-1.47	0.0712	0.977	0.929	16737	1
PIGA	-3.25	4	1316	-1.46	0.0715	0.977	0.928	16736	1
TMC2	-3.25	4	1317	-1.46	0.0716	0.977	0.928	16735	1
CA7	-3.25	4	1318	-1.46	0.0716	0.977	0.928	16734	1
FAM69B	-3.25	4	1319	-1.46	0.0716	0.977	0.928	16733	1
PRM2	-3.25	4	1320	-1.46	0.0716	0.977	0.928	16732	1
CNRIP1	-3.25	4	1321	-1.46	0.0717	0.977	0.928	16731	1
ENPP6	-3.25	4	1322	-1.46	0.0717	0.977	0.928	16730	1
TGFBR2	-3.25	4	1323	-1.46	0.0717	0.977	0.928	16729	1
TMPRSS11A	-3.24	4	1324	-1.46	0.0717	0.977	0.928	16728	1
OR6X1	-3.24	4	1325	-1.46	0.0717	0.977	0.928	16727	1
GALR1	-2.81	3	1326	-1.46	0.0719	0.978	0.928	16726	1
SH3GLB2	-3.24	4	1327	-1.46	0.0719	0.978	0.928	16725	1
MED26	-3.24	4	1328	-1.46	0.0723	0.982	0.928	16724	1
IFT20	-3.24	4	1329	-1.46	0.0723	0.982	0.928	16723	1
BLOC1S5	-3.24	4	1330	-1.46	0.0724	0.982	0.928	16722	1
C1QB	-3.23	4	1331	-1.46	0.0725	0.982	0.928	16721	1
POMGNT1	-3.23	4	1332	-1.46	0.0725	0.982	0.927	16720	1
LRRC8B	-3.23	4	1333	-1.46	0.0726	0.982	0.927	16719	1
BBIP1	-3.23	4	1334	-1.46	0.0726	0.982	0.927	16718	1
RBM3	-3.23	4	1335	-1.46	0.0726	0.982	0.927	16717	1
GLMN	-3.23	4	1336	-1.46	0.0728	0.983	0.927	16716	1
ATP11C	-3.23	4	1337	-1.45	0.0728	0.983	0.927	16715	1
SPNS3	-3.23	4	1338	-1.45	0.0728	0.983	0.927	16714	1
YIF1B	-3.23	4	1339	-1.45	0.0729	0.983	0.927	16713	1
MYBPHL	-3.23	4	1340	-1.45	0.073	0.983	0.927	16712	1
AEBP1	-3.22	4	1341	-1.45	0.0731	0.983	0.927	16711	1
TPX2	-3.22	4	1342	-1.45	0.0732	0.983	0.927	16710	1
MROH2B	-3.22	4	1343	-1.45	0.0732	0.983	0.927	16709	1
OR10S1	-3.22	4	1344	-1.45	0.0733	0.983	0.927	16708	1
LY6G6C	-3.22	4	1345	-1.45	0.0733	0.983	0.927	16707	1
DNAJB8	-3.22	4	1346	-1.45	0.0733	0.983	0.927	16706	1
ZNF254	-2.28	2	1347	-1.45	0.0733	0.983	0.927	16705	1
NOL7	-3.22	4	1348	-1.45	0.0735	0.984	0.927	16704	1
FSHB	-3.22	4	1349	-1.45	0.0735	0.984	0.926	16703	1
FAM170A	-3.22	4	1350	-1.45	0.0736	0.984	0.926	16702	1
ZNF782	-3.22	4	1351	-1.45	0.0736	0.984	0.926	16701	1
MED16	-3.21	4	1352	-1.45	0.0737	0.984	0.926	16700	1
UFC1	-3.21	4	1353	-1.45	0.0738	0.984	0.926	16699	1
ZNF324B	-3.21	4	1354	-1.45	0.0739	0.984	0.926	16698	1
MYL1	-3.21	4	1355	-1.45	0.074	0.984	0.926	16697	1
STK3	-3.21	4	1356	-1.45	0.074	0.984	0.926	16696	1
GAS1	-3.21	4	1357	-1.45	0.074	0.984	0.926	16695	1
NDUFAF6	-3.21	4	1358	-1.45	0.074	0.984	0.926	16694	1
RNF175	-3.21	4	1359	-1.45	0.0742	0.984	0.926	16693	1
DPPA2	-2.78	3	1360	-1.44	0.0742	0.984	0.926	16692	1
SLC35B2	-3.21	4	1361	-1.44	0.0744	0.984	0.926	16691	1
TACR3	-3.2	4	1362	-1.44	0.0745	0.984	0.926	16690	1
DNAJC27	-3.2	4	1363	-1.44	0.0745	0.984	0.926	16689	1
VCPIP1	-3.2	4	1364	-1.44	0.0745	0.984	0.925	16688	1
SERPING1	-3.2	4	1365	-1.44	0.0745	0.984	0.925	16687	1
HMGB4	-3.2	4	1366	-1.44	0.0745	0.984	0.925	16686	1
NCR3	-2.77	3	1367	-1.44	0.0746	0.984	0.925	16685	1
ITGA4	-3.2	4	1368	-1.44	0.0747	0.984	0.925	16684	1
BMP6	-3.2	4	1369	-1.44	0.0748	0.984	0.925	16683	1
CACNA1H	-3.2	4	1370	-1.44	0.0749	0.984	0.925	16682	1
TREML4	-3.2	4	1371	-1.44	0.0749	0.984	0.925	16681	1
KCNJ16	-3.2	4	1372	-1.44	0.0749	0.984	0.925	16680	1
CLEC4G	-3.2	4	1373	-1.44	0.075	0.984	0.925	16679	1
TPPP	-3.2	4	1374	-1.44	0.075	0.984	0.925	16678	1
IGFBP7	-3.19	4	1375	-1.44	0.0751	0.984	0.925	16677	1
IL8	-3.19	4	1376	-1.44	0.0751	0.984	0.925	16676	1
HOXC13	-2.77	3	1377	-1.44	0.0752	0.984	0.925	16675	1
RBBP8	-3.19	4	1378	-1.44	0.0754	0.984	0.925	16674	1
HAO1	-3.19	4	1379	-1.44	0.0754	0.984	0.925	16673	1
MED29	-3.19	4	1380	-1.44	0.0754	0.984	0.925	16672	1
HDAC10	-3.19	4	1381	-1.44	0.0754	0.984	0.925	16671	1
ZBTB4	-3.19	4	1382	-1.44	0.0756	0.984	0.924	16670	1
SLC36A1	-3.19	4	1383	-1.44	0.0756	0.984	0.924	16669	1
TP53I11	-3.19	4	1384	-1.44	0.0756	0.984	0.924	16668	1
CCDC66	-3.19	4	1385	-1.43	0.0756	0.984	0.924	16667	1
RETNLB	-3.19	4	1386	-1.43	0.0757	0.984	0.924	16666	1
KDELR1	-3.18	4	1387	-1.43	0.0757	0.984	0.924	16665	1
MLST8	-3.18	4	1388	-1.43	0.0757	0.984	0.924	16664	1
PLCXD3	-3.18	4	1389	-1.43	0.0758	0.984	0.924	16663	1
COMMD8	-3.18	4	1390	-1.43	0.0758	0.984	0.924	16662	1
FIGF	-3.18	4	1391	-1.43	0.0759	0.985	0.924	16661	1
ICK	-3.18	4	1392	-1.43	0.0763	0.987	0.924	16660	1
ATXN7	-3.18	4	1393	-1.43	0.0763	0.987	0.924	16659	1
LRFN2	-3.18	4	1394	-1.43	0.0764	0.987	0.924	16658	1
IL5RA	-3.17	4	1395	-1.43	0.0764	0.987	0.924	16657	1
EPN2	-3.17	4	1396	-1.43	0.0765	0.987	0.923	16656	1
RYR2	-3.17	4	1397	-1.43	0.0765	0.987	0.923	16655	1
LTB	-3.17	4	1398	-1.43	0.0766	0.987	0.923	16654	1
RAD51	-3.17	4	1399	-1.43	0.0771	0.987	0.923	16653	1
C1orf141	-3.16	4	1400	-1.42	0.0771	0.987	0.923	16652	1
RGS22	-3.16	4	1401	-1.42	0.0772	0.987	0.923	16651	1
ODAM	-3.16	4	1402	-1.42	0.0772	0.987	0.923	16650	1
ENTHD2	-3.16	4	1403	-1.42	0.0772	0.987	0.923	16649	1
GCH1	-3.16	4	1404	-1.42	0.0773	0.987	0.923	16648	1
SPG7	-3.16	4	1405	-1.42	0.0773	0.987	0.923	16647	1
CINP	-3.16	4	1406	-1.42	0.0773	0.987	0.923	16646	1
THBS2	-3.16	4	1407	-1.42	0.0773	0.987	0.923	16645	1
PLAC1L	-2.74	3	1408	-1.42	0.0773	0.987	0.923	16644	1
GRK6	-3.16	4	1409	-1.42	0.0774	0.987	0.923	16643	1
SIGLEC12	-3.16	4	1410	-1.42	0.0776	0.987	0.922	16642	1
ZNF683	-3.16	4	1411	-1.42	0.0776	0.987	0.922	16641	1
FABP9	-3.16	4	1412	-1.42	0.0776	0.987	0.922	16640	1
SERPIND1	-3.16	4	1413	-1.42	0.0778	0.987	0.922	16639	1
2024-09-06	-2.73	3	1414	-1.42	0.0779	0.987	0.922	16638	1
TMEM236	-3.15	4	1415	-1.42	0.0779	0.987	0.922	16637	1
ALAD	-3.15	4	1416	-1.42	0.0779	0.987	0.922	16636	1
TMCC1	-3.15	4	1417	-1.42	0.0781	0.987	0.922	16635	1
FAM122B	-3.15	4	1418	-1.42	0.0782	0.987	0.922	16634	1
TMEM86B	-3.15	4	1419	-1.42	0.0782	0.987	0.922	16633	1
ATP12A	-3.15	4	1420	-1.42	0.0783	0.987	0.922	16632	1
FGF21	-3.15	4	1421	-1.42	0.0785	0.987	0.922	16631	1
OR8A1	-3.14	4	1422	-1.42	0.0785	0.987	0.921	16630	1
SMTN	-2.72	3	1423	-1.42	0.0785	0.987	0.921	16629	1
ALKBH6	-3.14	4	1424	-1.41	0.0786	0.987	0.921	16628	1
FAM186B	-2.72	3	1425	-1.41	0.0787	0.987	0.921	16627	1
REEP4	-3.14	4	1426	-1.41	0.0789	0.987	0.921	16626	1
RGS11	-3.14	4	1427	-1.41	0.079	0.987	0.921	16625	1
TTLL3	-3.14	4	1428	-1.41	0.0791	0.987	0.921	16624	1
DYNAP	-3.14	4	1429	-1.41	0.0791	0.987	0.921	16623	1
MAP3K4	-3.14	4	1430	-1.41	0.0791	0.987	0.921	16622	1
CKAP5	-3.13	4	1431	-1.41	0.0792	0.987	0.921	16621	1
C5orf27	-3.13	4	1432	-1.41	0.0792	0.987	0.921	16620	1
GGT7	-3.13	4	1433	-1.41	0.0792	0.987	0.921	16619	1
GPR3	-3.13	4	1434	-1.41	0.0793	0.987	0.921	16618	1
OGG1	-3.13	4	1435	-1.41	0.0793	0.987	0.921	16617	1
MEF2B	-3.13	4	1436	-1.41	0.0794	0.987	0.921	16616	1
VRK3	-3.13	4	1437	-1.41	0.0794	0.987	0.921	16615	1
EPHB2	-3.13	4	1438	-1.41	0.0794	0.987	0.921	16614	1
PRR25	-2.71	3	1439	-1.41	0.0795	0.987	0.92	16613	1
CCSER2	-3.13	4	1440	-1.41	0.0796	0.987	0.92	16612	1
GNB1L	-2.71	3	1441	-1.41	0.0796	0.987	0.92	16611	1
MAPK12	-3.13	4	1442	-1.41	0.0797	0.987	0.92	16610	1
TRPT1	-3.13	4	1443	-1.41	0.0797	0.987	0.92	16609	1
OPA3	-2.71	3	1444	-1.41	0.0798	0.987	0.92	16608	1
ACOX2	-3.13	4	1445	-1.41	0.0798	0.987	0.92	16607	1
SEMA3A	-3.13	4	1446	-1.41	0.0799	0.987	0.92	16606	1
CALR	-3.13	4	1447	-1.41	0.0799	0.987	0.92	16605	1
RADIL	-3.13	4	1448	-1.41	0.0799	0.987	0.92	16604	1
TMEM128	-3.12	4	1449	-1.41	0.0799	0.987	0.92	16603	1
SVIL	-3.12	4	1450	-1.41	0.08	0.987	0.92	16602	1
GSTO2	-3.12	4	1451	-1.41	0.08	0.987	0.92	16601	1
STAT1	-3.12	4	1452	-1.4	0.08	0.987	0.92	16600	1
HMX2	-3.12	4	1453	-1.4	0.0801	0.987	0.92	16599	1
DCAF12	-3.12	4	1454	-1.4	0.0801	0.987	0.92	16598	1
GMPPB	-3.12	4	1455	-1.4	0.0801	0.987	0.92	16597	1
NTN3	-3.12	4	1456	-1.4	0.0801	0.987	0.92	16596	1
GNAL	-3.12	4	1457	-1.4	0.0802	0.987	0.92	16595	1
WDR5	-3.12	4	1458	-1.4	0.0802	0.987	0.92	16594	1
ST6GALNAC6	-3.12	4	1459	-1.4	0.0802	0.987	0.92	16593	1
PYCR2	-3.12	4	1460	-1.4	0.0803	0.987	0.92	16592	1
OR1S2	-2.7	3	1461	-1.4	0.0804	0.987	0.92	16591	1
ARHGAP12	-3.12	4	1462	-1.4	0.0805	0.987	0.92	16590	1
TMTC2	-3.12	4	1463	-1.4	0.0805	0.987	0.92	16589	1
KCNRG	-3.12	4	1464	-1.4	0.0806	0.987	0.919	16588	1
PPM1H	-3.11	4	1465	-1.4	0.0807	0.987	0.919	16587	1
PRAM1	-3.11	4	1466	-1.4	0.0807	0.987	0.919	16586	1
ATP6AP1L	-3.11	4	1467	-1.4	0.0807	0.987	0.919	16585	1
TIMM23	-3.11	4	1468	-1.4	0.0807	0.987	0.919	16584	1
DUSP21	-3.11	4	1469	-1.4	0.0807	0.987	0.919	16583	1
MSRB1	-3.11	4	1470	-1.4	0.0808	0.987	0.919	16582	1
PJA1	-3.11	4	1471	-1.4	0.0808	0.987	0.919	16581	1
PLCD4	-3.11	4	1472	-1.4	0.0809	0.987	0.919	16580	1
TMED6	-3.11	4	1473	-1.4	0.0809	0.987	0.919	16579	1
ODF2L	-3.11	4	1474	-1.4	0.081	0.987	0.919	16578	1
PIANP	-3.11	4	1475	-1.4	0.0811	0.987	0.919	16577	1
XIRP1	-3.11	4	1476	-1.4	0.0811	0.987	0.919	16576	1
OR14K1	-3.11	4	1477	-1.4	0.0811	0.987	0.919	16575	1
MAD1L1	-3.11	4	1478	-1.4	0.0811	0.987	0.919	16574	1
TRABD2B	-3.11	4	1479	-1.4	0.0812	0.987	0.919	16573	1
ADCYAP1R1	-3.11	4	1480	-1.4	0.0813	0.987	0.919	16572	1
DPY19L3	-3.11	4	1481	-1.4	0.0813	0.987	0.919	16571	1
MAGED2	-3.1	4	1482	-1.4	0.0813	0.987	0.919	16570	1
EXTL1	-3.1	4	1483	-1.4	0.0814	0.987	0.919	16569	1
CRB1	-3.1	4	1484	-1.4	0.0814	0.987	0.919	16568	1
ID1	-3.1	4	1485	-1.4	0.0814	0.987	0.919	16567	1
CCL16	-3.1	4	1486	-1.39	0.0816	0.987	0.918	16566	1
SKI	-3.1	4	1487	-1.39	0.0816	0.987	0.918	16565	1
NEDD1	-3.1	4	1488	-1.39	0.0816	0.987	0.918	16564	1
NDUFA11	-3.1	4	1489	-1.39	0.0816	0.987	0.918	16563	1
2024-09-02	-3.1	4	1490	-1.39	0.0817	0.987	0.918	16562	1
ZNF276	-3.1	4	1491	-1.39	0.0818	0.987	0.918	16561	1
SLC30A8	-3.1	4	1492	-1.39	0.0819	0.987	0.918	16560	1
LMLN	-3.1	4	1493	-1.39	0.0819	0.987	0.918	16559	1
RSPH4A	-3.1	4	1494	-1.39	0.082	0.987	0.918	16558	1
RHEBL1	-3.09	4	1495	-1.39	0.0821	0.987	0.918	16557	1
PCDP1	-3.09	4	1496	-1.39	0.0821	0.987	0.918	16556	1
BBS1	-3.09	4	1497	-1.39	0.0821	0.987	0.918	16555	1
DTWD1	-2.68	3	1498	-1.39	0.0822	0.987	0.918	16554	1
CREM	-3.09	4	1499	-1.39	0.0823	0.987	0.918	16553	1
OXCT2	-3.09	4	1500	-1.39	0.0823	0.987	0.918	16552	1
IGFBP1	-3.09	4	1501	-1.39	0.0823	0.987	0.918	16551	1
SRSF10	-3.09	4	1502	-1.39	0.0825	0.987	0.917	16550	1
CTSO	-3.09	4	1503	-1.39	0.0825	0.987	0.917	16549	1
TIMM50	-3.08	4	1504	-1.39	0.0828	0.987	0.917	16548	1
MYCBP2	-3.08	4	1505	-1.39	0.0829	0.987	0.917	16547	1
KLF2	-3.08	4	1506	-1.39	0.0829	0.987	0.917	16546	1
SH3BP5	-3.08	4	1507	-1.39	0.083	0.987	0.917	16545	1
CAP2	-3.08	4	1508	-1.38	0.083	0.987	0.917	16544	1
XRCC1	-3.08	4	1509	-1.38	0.0832	0.987	0.917	16543	1
TRIM15	-3.08	4	1510	-1.38	0.0832	0.987	0.917	16542	1
IZUMO1	-3.08	4	1511	-1.38	0.0832	0.987	0.917	16541	1
TMEM139	-3.08	4	1512	-1.38	0.0833	0.987	0.917	16540	1
FANCE	-3.08	4	1513	-1.38	0.0834	0.987	0.917	16539	1
PCDH9	-3.08	4	1514	-1.38	0.0835	0.987	0.917	16538	1
ARL6IP5	-3.08	4	1515	-1.38	0.0835	0.987	0.917	16537	1
PRPS1	-3.07	4	1516	-1.38	0.0836	0.987	0.916	16536	1
RNF216	-3.07	4	1517	-1.38	0.0836	0.987	0.916	16535	1
RDH10	-3.07	4	1518	-1.38	0.0837	0.987	0.916	16534	1
HACE1	-3.07	4	1519	-1.38	0.0837	0.987	0.916	16533	1
TMEM55A	-3.07	4	1520	-1.38	0.0838	0.987	0.916	16532	1
STOX2	-3.07	4	1521	-1.38	0.0839	0.987	0.916	16531	1
ZNF557	-3.07	4	1522	-1.38	0.0839	0.987	0.916	16530	1
OSBPL8	-3.07	4	1523	-1.38	0.084	0.987	0.916	16529	1
SLC29A4	-3.07	4	1524	-1.38	0.084	0.987	0.916	16528	1
CDKL4	-3.07	4	1525	-1.38	0.084	0.987	0.916	16527	1
PLA2G15	-2.66	3	1526	-1.38	0.0841	0.987	0.916	16526	1
FAM135A	-3.07	4	1527	-1.38	0.0841	0.987	0.916	16525	1
SPINK2	-3.07	4	1528	-1.38	0.0841	0.987	0.916	16524	1
AKIRIN1	-3.07	4	1529	-1.38	0.0842	0.987	0.916	16523	1
FANCG	-3.06	4	1530	-1.38	0.0843	0.987	0.916	16522	1
LDB1	-3.06	4	1531	-1.37	0.0846	0.987	0.915	16521	1
ULBP2	-2.16	2	1532	-1.37	0.0847	0.987	0.915	16520	1
ZHX2	-3.06	4	1533	-1.37	0.0848	0.987	0.915	16519	1
GALNT5	-3.06	4	1534	-1.37	0.0849	0.987	0.915	16518	1
FASTKD3	-3.06	4	1535	-1.37	0.085	0.987	0.915	16517	1
ADAMTS13	-3.05	4	1536	-1.37	0.085	0.987	0.915	16516	1
TRAM1L1	-3.05	4	1537	-1.37	0.085	0.987	0.915	16515	1
OR6C4	-3.05	4	1538	-1.37	0.0851	0.987	0.915	16514	1
PEPD	-3.05	4	1539	-1.37	0.0851	0.987	0.915	16513	1
EGFP	-7.16	22	1540	-1.37	0.0852	0.987	0.915	16512	1
CKB	-3.05	4	1541	-1.37	0.0853	0.987	0.915	16511	1
ATP6V0D2	-3.05	4	1542	-1.37	0.0854	0.987	0.915	16510	1
GEMIN6	-3.05	4	1543	-1.37	0.0855	0.987	0.914	16509	1
SERTAD1	-3.05	4	1544	-1.37	0.0856	0.987	0.914	16508	1
PNMT	-3.05	4	1545	-1.37	0.0857	0.987	0.914	16507	1
ATP5G2	-3.05	4	1546	-1.37	0.0857	0.987	0.914	16506	1
SLC26A8	-3.05	4	1547	-1.37	0.0857	0.987	0.914	16505	1
FLVCR2	-3.04	4	1548	-1.37	0.0858	0.987	0.914	16504	1
TMUB1	-3.04	4	1549	-1.37	0.086	0.987	0.914	16503	1
ASAP1	-3.04	4	1550	-1.37	0.086	0.987	0.914	16502	1
EHMT2	-3.04	4	1551	-1.37	0.0861	0.987	0.914	16501	1
TMEM205	-3.04	4	1552	-1.37	0.0861	0.987	0.914	16500	1
LRRC14	-3.04	4	1553	-1.36	0.0862	0.987	0.914	16499	1
NUAK2	-2.63	3	1554	-1.36	0.0863	0.987	0.914	16498	1
NFASC	-3.04	4	1555	-1.36	0.0863	0.987	0.914	16497	1
SFMBT2	-3.04	4	1556	-1.36	0.0863	0.987	0.914	16496	1
HRK	-3.04	4	1557	-1.36	0.0863	0.987	0.914	16495	1
MED21	-3.04	4	1558	-1.36	0.0863	0.987	0.914	16494	1
CCDC53	-3.04	4	1559	-1.36	0.0863	0.987	0.914	16493	1
CD6	-3.04	4	1560	-1.36	0.0863	0.987	0.914	16492	1
FFAR1	-3.04	4	1561	-1.36	0.0864	0.987	0.914	16491	1
MBP	-3.04	4	1562	-1.36	0.0864	0.987	0.914	16490	1
OR2W3	-3.04	4	1563	-1.36	0.0865	0.987	0.914	16489	1
MECOM	-3.03	4	1564	-1.36	0.0865	0.987	0.913	16488	1
YES1	-3.03	4	1565	-1.36	0.0866	0.987	0.913	16487	1
ATP13A1	-3.03	4	1566	-1.36	0.0866	0.987	0.913	16486	1
CACNB2	-3.03	4	1567	-1.36	0.0866	0.987	0.913	16485	1
PDZD3	-3.03	4	1568	-1.36	0.0867	0.987	0.913	16484	1
THAP8	-3.03	4	1569	-1.36	0.0868	0.987	0.913	16483	1
SLC5A10	-3.03	4	1570	-1.36	0.0868	0.987	0.913	16482	1
NAPEPLD	-3.03	4	1571	-1.36	0.0869	0.987	0.913	16481	1
LACE1	-3.03	4	1572	-1.36	0.087	0.987	0.913	16480	1
T	-3.03	4	1573	-1.36	0.0871	0.987	0.913	16479	1
SPPL3	-3.03	4	1574	-1.36	0.0871	0.987	0.913	16478	1
TICRR	-3.03	4	1575	-1.36	0.0871	0.987	0.913	16477	1
SOCS6	-3.03	4	1576	-1.36	0.0872	0.987	0.913	16476	1
PDX1	-3.03	4	1577	-1.36	0.0872	0.987	0.913	16475	1
WDR88	-3.03	4	1578	-1.36	0.0872	0.987	0.913	16474	1
SLC16A7	-3.03	4	1579	-1.36	0.0872	0.987	0.913	16473	1
GRHL1	-3.03	4	1580	-1.36	0.0872	0.987	0.913	16472	1
ORC1	-3.02	4	1581	-1.36	0.0873	0.987	0.913	16471	1
A1CF	-3.02	4	1582	-1.36	0.0874	0.987	0.913	16470	1
KIRREL	-3.02	4	1583	-1.36	0.0874	0.987	0.913	16469	1
CCNA2	-3.02	4	1584	-1.36	0.0874	0.987	0.913	16468	1
PABPC4L	-3.02	4	1585	-1.36	0.0875	0.987	0.912	16467	1
VWA8	-3.02	4	1586	-1.36	0.0876	0.987	0.912	16466	1
IGF2BP3	-3.02	4	1587	-1.35	0.0878	0.987	0.912	16465	1
TNFRSF6B	-3.02	4	1588	-1.35	0.0879	0.987	0.912	16464	1
DOK3	-3.02	4	1589	-1.35	0.0879	0.987	0.912	16463	1
RNF44	-3.02	4	1590	-1.35	0.088	0.987	0.912	16462	1
LILRB4	-3.02	4	1591	-1.35	0.088	0.987	0.912	16461	1
CORO2A	-3.01	4	1592	-1.35	0.088	0.987	0.912	16460	1
RGL3	-3.01	4	1593	-1.35	0.0881	0.987	0.912	16459	1
EDN1	-3.01	4	1594	-1.35	0.0881	0.987	0.912	16458	1
JAM3	-3.01	4	1595	-1.35	0.0881	0.987	0.912	16457	1
MIXL1	-3.01	4	1596	-1.35	0.0883	0.987	0.912	16456	1
LAMB2	-3.01	4	1597	-1.35	0.0883	0.987	0.912	16455	1
TCP11	-2.61	3	1598	-1.35	0.0884	0.987	0.912	16454	1
ERN2	-3.01	4	1599	-1.35	0.0885	0.987	0.911	16453	1
CHST11	-3.01	4	1600	-1.35	0.0885	0.987	0.911	16452	1
ZNF233	-2.6	3	1601	-1.35	0.0886	0.987	0.911	16451	1
KIF20A	-3.01	4	1602	-1.35	0.0887	0.987	0.911	16450	1
AGT	-3	4	1603	-1.35	0.0889	0.987	0.911	16449	1
C10orf55	-3	4	1604	-1.35	0.0889	0.987	0.911	16448	1
ZFC3H1	-3	4	1605	-1.35	0.0889	0.987	0.911	16447	1
BVES	-3	4	1606	-1.35	0.089	0.987	0.911	16446	1
PLXNA4	-3	4	1607	-1.35	0.0891	0.987	0.911	16445	1
ATP6AP2	-3	4	1608	-1.35	0.0891	0.987	0.911	16444	1
PTPN3	-3	4	1609	-1.35	0.0891	0.987	0.911	16443	1
STXBP5	-3	4	1610	-1.35	0.0891	0.987	0.911	16442	1
SHF	-3	4	1611	-1.35	0.0891	0.987	0.911	16441	1
APH1B	-3	4	1612	-1.35	0.0892	0.987	0.911	16440	1
CRABP1	-3	4	1613	-1.35	0.0892	0.987	0.911	16439	1
ATAT1	-3	4	1614	-1.35	0.0892	0.987	0.911	16438	1
SLC43A2	-3	4	1615	-1.35	0.0893	0.987	0.911	16437	1
EGFL7	-3	4	1616	-1.34	0.0894	0.987	0.911	16436	1
GUCY2C	-3	4	1617	-1.34	0.0894	0.987	0.911	16435	1
PLIN4	-3	4	1618	-1.34	0.0895	0.987	0.911	16434	1
HARBI1	-3	4	1619	-1.34	0.0895	0.987	0.911	16433	1
MAP1B	-3	4	1620	-1.34	0.0895	0.987	0.911	16432	1
NEK2	-2.12	2	1621	-1.34	0.0897	0.987	0.91	16431	1
MRPL21	-2.99	4	1622	-1.34	0.0899	0.987	0.91	16430	1
ASCC2	-2.99	4	1623	-1.34	0.0899	0.987	0.91	16429	1
CERS4	-2.99	4	1624	-1.34	0.0899	0.987	0.91	16428	1
MISP	-2.99	4	1625	-1.34	0.09	0.987	0.91	16427	1
ARMC5	-2.99	4	1626	-1.34	0.09	0.987	0.91	16426	1
CSMD2	-2.99	4	1627	-1.34	0.0901	0.987	0.91	16425	1
AIM1L	-2.99	4	1628	-1.34	0.0901	0.987	0.91	16424	1
FAM83H	-2.59	3	1629	-1.34	0.0902	0.987	0.91	16423	1
CLTA	-2.99	4	1630	-1.34	0.0903	0.987	0.91	16422	1
CXCL13	-2.98	4	1631	-1.34	0.0904	0.987	0.91	16421	1
MAST2	-2.98	4	1632	-1.34	0.0905	0.987	0.91	16420	1
PDE6A	-2.98	4	1633	-1.34	0.0905	0.987	0.909	16419	1
CDCA3	-2.98	4	1634	-1.34	0.0905	0.987	0.909	16418	1
BCKDHA	-2.98	4	1635	-1.34	0.0906	0.987	0.909	16417	1
GON4L	-2.98	4	1636	-1.34	0.0906	0.987	0.909	16416	1
KIAA1549	-2.98	4	1637	-1.34	0.0906	0.987	0.909	16415	1
SNX10	-2.98	4	1638	-1.34	0.0906	0.987	0.909	16414	1
LAMTOR3	-2.98	4	1639	-1.34	0.0907	0.987	0.909	16413	1
MED12	-2.98	4	1640	-1.34	0.0907	0.987	0.909	16412	1
DGCR2	-2.98	4	1641	-1.34	0.0907	0.987	0.909	16411	1
FSCN2	-2.98	4	1642	-1.34	0.0907	0.987	0.909	16410	1
ZNF720	-2.11	2	1643	-1.34	0.0908	0.987	0.909	16409	1
GPR19	-2.98	4	1644	-1.34	0.0908	0.987	0.909	16408	1
CDK7	-2.98	4	1645	-1.34	0.0908	0.987	0.909	16407	1
ACKR4	-2.98	4	1646	-1.34	0.0908	0.987	0.909	16406	1
LDB3	-2.98	4	1647	-1.34	0.0908	0.987	0.909	16405	1
SIRPG	-2.98	4	1648	-1.34	0.0909	0.987	0.909	16404	1
APBA3	-2.98	4	1649	-1.33	0.091	0.987	0.909	16403	1
ERCC5	-2.97	4	1650	-1.33	0.0912	0.987	0.909	16402	1
TMEM240	-2.57	3	1651	-1.33	0.0914	0.987	0.909	16401	1
FCER2	-2.97	4	1652	-1.33	0.0914	0.987	0.909	16400	1
WNK3	-2.97	4	1653	-1.33	0.0914	0.987	0.909	16399	1
KIAA1109	-2.97	4	1654	-1.33	0.0915	0.987	0.909	16398	1
RIN2	-2.97	4	1655	-1.33	0.0915	0.987	0.908	16397	1
ETNK1	-2.97	4	1656	-1.33	0.0916	0.987	0.908	16396	1
PAQR9	-2.97	4	1657	-1.33	0.0916	0.987	0.908	16395	1
KAT6A	-2.97	4	1658	-1.33	0.0916	0.987	0.908	16394	1
SH3BP4	-2.97	4	1659	-1.33	0.0916	0.987	0.908	16393	1
PDZK1IP1	-2.97	4	1660	-1.33	0.0916	0.987	0.908	16392	1
ETNPPL	-2.97	4	1661	-1.33	0.0916	0.987	0.908	16391	1
UNC5C	-2.97	4	1662	-1.33	0.0917	0.987	0.908	16390	1
NTF4	-2.97	4	1663	-1.33	0.0917	0.987	0.908	16389	1
NUP98	-2.97	4	1664	-1.33	0.0917	0.987	0.908	16388	1
CCDC126	-2.97	4	1665	-1.33	0.0917	0.987	0.908	16387	1
CDYL	-2.97	4	1666	-1.33	0.0917	0.987	0.908	16386	1
LRRC69	-2.97	4	1667	-1.33	0.0917	0.987	0.908	16385	1
KCNQ1	-2.97	4	1668	-1.33	0.0918	0.987	0.908	16384	1
SLC35E4	-2.97	4	1669	-1.33	0.0919	0.987	0.908	16383	1
COMMD4	-2.97	4	1670	-1.33	0.0919	0.987	0.908	16382	1
NPVF	-2.96	4	1671	-1.33	0.092	0.987	0.908	16381	1
RNF220	-2.96	4	1672	-1.33	0.0921	0.987	0.908	16380	1
EIF2S3L	-2.96	4	1673	-1.33	0.0921	0.987	0.908	16379	1
TMEM126B	-2.96	4	1674	-1.33	0.0921	0.987	0.908	16378	1
OR51A7	-2.96	4	1675	-1.33	0.0922	0.987	0.908	16377	1
KLHL8	-2.96	4	1676	-1.33	0.0923	0.987	0.908	16376	1
VPS16	-2.96	4	1677	-1.33	0.0923	0.987	0.908	16375	1
RIC3	-2.96	4	1678	-1.33	0.0924	0.987	0.908	16374	1
CSF3R	-2.96	4	1679	-1.33	0.0925	0.987	0.907	16373	1
IGSF22	-2.96	4	1680	-1.33	0.0925	0.987	0.907	16372	1
APOB	-2.96	4	1681	-1.33	0.0926	0.987	0.907	16371	1
SSTR4	-2.96	4	1682	-1.32	0.0926	0.987	0.907	16370	1
HELZ	-2.96	4	1683	-1.32	0.0926	0.987	0.907	16369	1
ASTN2	-2.95	4	1684	-1.32	0.0927	0.987	0.907	16368	1
FMNL1	-2.95	4	1685	-1.32	0.093	0.987	0.907	16367	1
STEAP3	-2.95	4	1686	-1.32	0.0931	0.987	0.907	16366	1
ARMCX4	-2.95	4	1687	-1.32	0.0931	0.987	0.907	16365	1
KIF18A	-2.95	4	1688	-1.32	0.0931	0.987	0.907	16364	1
AMBP	-2.95	4	1689	-1.32	0.0932	0.987	0.907	16363	1
HCFC1	-2.95	4	1690	-1.32	0.0933	0.987	0.907	16362	1
MCOLN2	-2.95	4	1691	-1.32	0.0934	0.987	0.907	16361	1
ODC1	-2.95	4	1692	-1.32	0.0934	0.987	0.907	16360	1
GFRA3	-2.95	4	1693	-1.32	0.0934	0.987	0.907	16359	1
CD180	-2.55	3	1694	-1.32	0.0935	0.987	0.907	16358	1
ABCA1	-2.95	4	1695	-1.32	0.0935	0.987	0.907	16357	1
CACNA1F	-2.94	4	1696	-1.32	0.0936	0.987	0.906	16356	1
GPNMB	-2.94	4	1697	-1.32	0.0937	0.987	0.906	16355	1
OR51B5	-2.94	4	1698	-1.32	0.0937	0.987	0.906	16354	1
RCN1	-2.94	4	1699	-1.32	0.0937	0.987	0.906	16353	1
ECI1	-2.94	4	1700	-1.32	0.0937	0.987	0.906	16352	1
SPATA22	-2.94	4	1701	-1.32	0.0937	0.987	0.906	16351	1
SLC13A5	-2.94	4	1702	-1.32	0.0937	0.987	0.906	16350	1
ABCC10	-2.94	4	1703	-1.32	0.0938	0.987	0.906	16349	1
LETM1	-2.55	3	1704	-1.32	0.0938	0.987	0.906	16348	1
C3orf72	-2.94	4	1705	-1.32	0.094	0.987	0.906	16347	1
INSIG2	-2.94	4	1706	-1.32	0.0941	0.987	0.906	16346	1
TMCO1	-2.94	4	1707	-1.32	0.0941	0.987	0.906	16345	1
SPHK2	-2.94	4	1708	-1.32	0.0942	0.987	0.906	16344	1
ZNF510	-2.94	4	1709	-1.32	0.0942	0.987	0.906	16343	1
EIF4H	-2.94	4	1710	-1.31	0.0943	0.987	0.906	16342	1
OR10C1	-2.94	4	1711	-1.31	0.0943	0.987	0.906	16341	1
MRAP2	-2.94	4	1712	-1.31	0.0943	0.987	0.906	16340	1
SH3BP1	-2.94	4	1713	-1.31	0.0943	0.987	0.906	16339	1
MACF1	-2.93	4	1714	-1.31	0.0943	0.987	0.906	16338	1
HEPACAM	-2.93	4	1715	-1.31	0.0944	0.987	0.906	16337	1
OR6C75	-2.93	4	1716	-1.31	0.0945	0.987	0.905	16336	1
C1orf226	-2.93	4	1717	-1.31	0.0946	0.987	0.905	16335	1
DPF1	-2.93	4	1718	-1.31	0.0947	0.987	0.905	16334	1
PRDM1	-2.93	4	1719	-1.31	0.0948	0.987	0.905	16333	1
TVP23A	-2.93	4	1720	-1.31	0.0948	0.987	0.905	16332	1
ARRDC1	-2.93	4	1721	-1.31	0.0948	0.987	0.905	16331	1
TGFBR3L	-2.93	4	1722	-1.31	0.0949	0.987	0.905	16330	1
RAPH1	-2.93	4	1723	-1.31	0.095	0.987	0.905	16329	1
RHBDD3	-2.93	4	1724	-1.31	0.0951	0.987	0.905	16328	1
ZNF180	-2.92	4	1725	-1.31	0.0952	0.987	0.905	16327	1
CPSF1	-2.92	4	1726	-1.31	0.0952	0.987	0.905	16326	1
TAS2R38	-2.92	4	1727	-1.31	0.0953	0.987	0.905	16325	1
IFITM2	-2.53	3	1728	-1.31	0.0954	0.987	0.905	16324	1
MANEAL	-2.92	4	1729	-1.31	0.0954	0.987	0.905	16323	1
KLHL24	-2.92	4	1730	-1.31	0.0955	0.987	0.905	16322	1
CHI3L1	-2.92	4	1731	-1.31	0.0955	0.987	0.905	16321	1
SFN	-2.92	4	1732	-1.31	0.0955	0.987	0.905	16320	1
GLI1	-2.92	4	1733	-1.31	0.0955	0.987	0.905	16319	1
PSME3	-2.92	4	1734	-1.31	0.0955	0.987	0.904	16318	1
SRPRB	-2.92	4	1735	-1.31	0.0956	0.987	0.904	16317	1
ZNF787	-2.92	4	1736	-1.31	0.0956	0.987	0.904	16316	1
RASGEF1B	-2.92	4	1737	-1.31	0.0956	0.987	0.904	16315	1
ARHGEF10L	-2.92	4	1738	-1.31	0.0957	0.987	0.904	16314	1
PAF1	-2.92	4	1739	-1.31	0.0957	0.987	0.904	16313	1
C19orf25	-2.92	4	1740	-1.31	0.0958	0.987	0.904	16312	1
C21orf59	-2.92	4	1741	-1.31	0.0958	0.987	0.904	16311	1
GNPAT	-2.53	3	1742	-1.31	0.0959	0.987	0.904	16310	1
DDI2	-2.92	4	1743	-1.31	0.0959	0.987	0.904	16309	1
TREM1	-2.91	4	1744	-1.31	0.0959	0.987	0.904	16308	1
SLC39A10	-2.91	4	1745	-1.3	0.096	0.987	0.904	16307	1
AGXT	-2.91	4	1746	-1.3	0.0961	0.987	0.904	16306	1
GZMB	-2.91	4	1747	-1.3	0.0961	0.987	0.904	16305	1
ETV5	-2.91	4	1748	-1.3	0.0961	0.987	0.904	16304	1
SPACA1	-2.91	4	1749	-1.3	0.0961	0.987	0.904	16303	1
ZSCAN18	-2.91	4	1750	-1.3	0.0962	0.987	0.904	16302	1
DCDC2	-2.91	4	1751	-1.3	0.0962	0.987	0.904	16301	1
LRRC26	-2.91	4	1752	-1.3	0.0962	0.987	0.904	16300	1
MMRN2	-2.91	4	1753	-1.3	0.0963	0.987	0.904	16299	1
MAGEA12	-2.91	4	1754	-1.3	0.0963	0.987	0.904	16298	1
PDRG1	-2.52	3	1755	-1.3	0.0964	0.987	0.904	16297	1
NHSL2	-2.91	4	1756	-1.3	0.0964	0.987	0.904	16296	1
PLSCR5	-2.91	4	1757	-1.3	0.0965	0.987	0.904	16295	1
OR52I2	-2.06	2	1758	-1.3	0.0965	0.987	0.904	16294	1
RHOC	-2.91	4	1759	-1.3	0.0967	0.987	0.903	16293	1
EFNB1	-2.91	4	1760	-1.3	0.0967	0.987	0.903	16292	1
GXYLT2	-2.9	4	1761	-1.3	0.0967	0.987	0.903	16291	1
RHOBTB3	-2.9	4	1762	-1.3	0.0969	0.987	0.903	16290	1
TTC27	-2.9	4	1763	-1.3	0.0969	0.987	0.903	16289	1
TUBB4A	-2.9	4	1764	-1.3	0.097	0.987	0.903	16288	1
ZNF300	-2.9	4	1765	-1.3	0.097	0.987	0.903	16287	1
SRSF9	-2.9	4	1766	-1.3	0.0971	0.987	0.903	16286	1
CXCR6	-2.9	4	1767	-1.3	0.0972	0.987	0.903	16285	1
ZNF550	-2.9	4	1768	-1.3	0.0973	0.987	0.903	16284	1
CCDC152	-2.9	4	1769	-1.3	0.0973	0.987	0.903	16283	1
PRAMEF2	-2.51	3	1770	-1.3	0.0974	0.987	0.903	16282	1
CYP21A2	-2.9	4	1771	-1.3	0.0974	0.987	0.903	16281	1
TSPAN11	-2.9	4	1772	-1.3	0.0975	0.987	0.903	16280	1
TAS2R50	-2.9	4	1773	-1.3	0.0975	0.987	0.903	16279	1
ANKRD23	-2.89	4	1774	-1.29	0.0978	0.987	0.902	16278	1
DNAH3	-2.89	4	1775	-1.29	0.0978	0.987	0.902	16277	1
CRNKL1	-2.89	4	1776	-1.29	0.0978	0.987	0.902	16276	1
SELK	-2.89	4	1777	-1.29	0.0979	0.987	0.902	16275	1
RLN3	-2.89	4	1778	-1.29	0.0979	0.987	0.902	16274	1
TNFSF14	-2.89	4	1779	-1.29	0.0979	0.987	0.902	16273	1
ERP44	-2.89	4	1780	-1.29	0.0979	0.987	0.902	16272	1
C14orf28	-2.89	4	1781	-1.29	0.0979	0.987	0.902	16271	1
UBE3B	-2.89	4	1782	-1.29	0.0979	0.987	0.902	16270	1
NPPB	-2.89	4	1783	-1.29	0.098	0.987	0.902	16269	1
INTS9	-2.89	4	1784	-1.29	0.0981	0.987	0.902	16268	1
SUPT5H	-2.89	4	1785	-1.29	0.0981	0.987	0.902	16267	1
P4HA1	-2.89	4	1786	-1.29	0.0981	0.987	0.902	16266	1
RAD51B	-2.89	4	1787	-1.29	0.0982	0.987	0.902	16265	1
ZMYND8	-2.89	4	1788	-1.29	0.0983	0.987	0.902	16264	1
IDO1	-2.89	4	1789	-1.29	0.0983	0.987	0.902	16263	1
C7orf57	-2.89	4	1790	-1.29	0.0983	0.987	0.902	16262	1
SLC25A41	-2.88	4	1791	-1.29	0.0984	0.987	0.902	16261	1
BZW1	-2.88	4	1792	-1.29	0.0985	0.987	0.902	16260	1
RBP2	-2.88	4	1793	-1.29	0.0985	0.987	0.902	16259	1
SLC2A2	-2.88	4	1794	-1.29	0.0986	0.987	0.901	16258	1
CST7	-2.88	4	1795	-1.29	0.0986	0.987	0.901	16257	1
VWF	-2.88	4	1796	-1.29	0.0986	0.987	0.901	16256	1
MIEN1	-2.88	4	1797	-1.29	0.0987	0.987	0.901	16255	1
MGAT5	-2.88	4	1798	-1.29	0.0987	0.987	0.901	16254	1
PARP3	-2.88	4	1799	-1.29	0.0988	0.987	0.901	16253	1
DFFB	-2.88	4	1800	-1.29	0.0988	0.987	0.901	16252	1
NFKBIB	-2.88	4	1801	-1.29	0.0989	0.987	0.901	16251	1
GSPT2	-2.88	4	1802	-1.29	0.099	0.987	0.901	16250	1
PPEF2	-2.88	4	1803	-1.29	0.0991	0.987	0.901	16249	1
PSMD8	-2.88	4	1804	-1.29	0.0991	0.987	0.901	16248	1
HTT	-2.88	4	1805	-1.29	0.0991	0.987	0.901	16247	1
TMEM9	-2.88	4	1806	-1.29	0.0992	0.987	0.901	16246	1
HIST1H2BB	-1.44	1	1807	-1.29	0.0992	0.987	0.901	16245	1
HSPA8	-2.49	3	1808	-1.29	0.0993	0.987	0.901	16244	1
GSG1L	-2.87	4	1809	-1.29	0.0993	0.987	0.901	16243	1
NANP	-2.87	4	1810	-1.29	0.0993	0.987	0.901	16242	1
NAALADL2	-2.87	4	1811	-1.28	0.0996	0.987	0.9	16241	1
KLRB1	-2.87	4	1812	-1.28	0.0996	0.987	0.9	16240	1
UCMA	-2.87	4	1813	-1.28	0.0996	0.987	0.9	16239	1
SPOCK1	-2.87	4	1814	-1.28	0.0996	0.987	0.9	16238	1
RFPL4B	-2.87	4	1815	-1.28	0.0996	0.987	0.9	16237	1
COL9A1	-2.87	4	1816	-1.28	0.0996	0.987	0.9	16236	1
SLC14A1	-2.87	4	1817	-1.28	0.0997	0.987	0.9	16235	1
GPR155	-2.87	4	1818	-1.28	0.0997	0.987	0.9	16234	1
PPP1R37	-2.87	4	1819	-1.28	0.0997	0.987	0.9	16233	1
ACTN4	-2.87	4	1820	-1.28	0.0999	0.987	0.9	16232	1
QTRT1	-2.87	4	1821	-1.28	0.0999	0.987	0.9	16231	1
KLF17	-2.87	4	1822	-1.28	0.1	0.987	0.9	16230	1
CPSF3L	-2.48	3	1823	-1.28	0.1	0.987	0.9	16229	1
TMEM168	-2.86	4	1824	-1.28	0.1	0.987	0.9	16228	1
TNFAIP3	-2.86	4	1825	-1.28	0.1	0.987	0.9	16227	1
OR4N4	-2.86	4	1826	-1.28	0.1	0.987	0.9	16226	1
RQCD1	-2.86	4	1827	-1.28	0.1	0.987	0.9	16225	1
PSMA8	-2.86	4	1828	-1.28	0.1	0.987	0.9	16224	1
PEX13	-2.86	4	1829	-1.28	0.101	0.987	0.899	16223	1
DHRS12	-2.86	4	1830	-1.28	0.101	0.987	0.899	16222	1
CHKA	-2.86	4	1831	-1.28	0.101	0.987	0.899	16221	1
UXS1	-2.47	3	1832	-1.28	0.101	0.987	0.899	16220	1
ZNF541	-2.86	4	1833	-1.28	0.101	0.987	0.899	16219	1
EIF3F	-2.86	4	1834	-1.28	0.101	0.987	0.899	16218	1
TCTEX1D2	-2.86	4	1835	-1.28	0.101	0.987	0.899	16217	1
RHOXF1	-2.86	4	1836	-1.28	0.101	0.987	0.899	16216	1
CDH20	-2.47	3	1837	-1.28	0.101	0.987	0.899	16215	1
NPLOC4	-2.86	4	1838	-1.28	0.101	0.987	0.899	16214	1
UBXN6	-2.85	4	1839	-1.28	0.101	0.987	0.899	16213	1
C1QL2	-2.85	4	1840	-1.28	0.101	0.987	0.899	16212	1
DNAH12	-2.85	4	1841	-1.27	0.101	0.987	0.899	16211	1
MTMR14	-2.85	4	1842	-1.27	0.101	0.987	0.899	16210	1
PRR13	-2.85	4	1843	-1.27	0.101	0.987	0.899	16209	1
CCDC172	-2.85	4	1844	-1.27	0.101	0.987	0.899	16208	1
HDAC8	-2.85	4	1845	-1.27	0.101	0.987	0.899	16207	1
LY6G5C	-2.85	4	1846	-1.27	0.101	0.987	0.899	16206	1
EPM2AIP1	-2.85	4	1847	-1.27	0.101	0.987	0.899	16205	1
SEMA4F	-2.85	4	1848	-1.27	0.102	0.987	0.898	16204	1
LRRC46	-2.85	4	1849	-1.27	0.102	0.987	0.898	16203	1
ENPP7	-2.85	4	1850	-1.27	0.102	0.987	0.898	16202	1
FBXO9	-2.85	4	1851	-1.27	0.102	0.987	0.898	16201	1
ERVV-2	-2.85	4	1852	-1.27	0.102	0.987	0.898	16200	1
FAM101A	-2.85	4	1853	-1.27	0.102	0.987	0.898	16199	1
THADA	-2.85	4	1854	-1.27	0.102	0.987	0.898	16198	1
ZNF329	-2.84	4	1855	-1.27	0.102	0.987	0.898	16197	1
RGS9	-2.84	4	1856	-1.27	0.102	0.987	0.898	16196	1
TREM2	-2.84	4	1857	-1.27	0.102	0.987	0.898	16195	1
KLF5	-2.84	4	1858	-1.27	0.102	0.987	0.898	16194	1
PRDM12	-2.84	4	1859	-1.27	0.102	0.987	0.898	16193	1
ASB18	-2.84	4	1860	-1.27	0.102	0.987	0.898	16192	1
KIAA1377	-2.84	4	1861	-1.27	0.102	0.987	0.898	16191	1
BLACE	-2.84	4	1862	-1.27	0.102	0.987	0.898	16190	1
ALB	-2.84	4	1863	-1.27	0.103	0.987	0.897	16189	1
TIAM1	-2.84	4	1864	-1.27	0.103	0.987	0.897	16188	1
TBC1D19	-2.84	4	1865	-1.27	0.103	0.987	0.897	16187	1
S100A5	-2.84	4	1866	-1.27	0.103	0.987	0.897	16186	1
MPND	-2.84	4	1867	-1.27	0.103	0.987	0.897	16185	1
AK4	-2.84	4	1868	-1.27	0.103	0.987	0.897	16184	1
TMEM65	-2.84	4	1869	-1.27	0.103	0.987	0.897	16183	1
RWDD1	-2.83	4	1870	-1.27	0.103	0.987	0.897	16182	1
CXCL12	-2.83	4	1871	-1.27	0.103	0.987	0.897	16181	1
CATSPER4	-2.83	4	1872	-1.27	0.103	0.987	0.897	16180	1
MPLKIP	-2.83	4	1873	-1.27	0.103	0.987	0.897	16179	1
FOXN2	-2.83	4	1874	-1.27	0.103	0.987	0.897	16178	1
ADAM12	-2.83	4	1875	-1.26	0.103	0.987	0.897	16177	1
PDCD6	-2.83	4	1876	-1.26	0.103	0.987	0.897	16176	1
TCTN1	-2.83	4	1877	-1.26	0.103	0.987	0.897	16175	1
ZNF229	-2.83	4	1878	-1.26	0.103	0.987	0.897	16174	1
OTUD7A	-2.82	4	1879	-1.26	0.104	0.987	0.896	16173	1
HIST1H2AE	-2.82	4	1880	-1.26	0.104	0.987	0.896	16172	1
SCAF1	-2.82	4	1881	-1.26	0.104	0.987	0.896	16171	1
FSCN3	-2.82	4	1882	-1.26	0.104	0.987	0.896	16170	1
PFKP	-2.82	4	1883	-1.26	0.104	0.987	0.896	16169	1
KLHL5	-2.82	4	1884	-1.26	0.104	0.987	0.896	16168	1
RAB39A	-2.82	4	1885	-1.26	0.104	0.987	0.896	16167	1
TMEM52B	-2.82	4	1886	-1.26	0.104	0.987	0.896	16166	1
FAM103A1	-2.82	4	1887	-1.26	0.104	0.987	0.896	16165	1
CHST7	-2.82	4	1888	-1.26	0.104	0.987	0.896	16164	1
KRTAP19-7	-1.99	2	1889	-1.26	0.104	0.987	0.896	16163	1
TRH	-2.82	4	1890	-1.26	0.104	0.987	0.896	16162	1
ADORA2A	-2.82	4	1891	-1.26	0.104	0.987	0.896	16161	1
B3GNT3	-2.82	4	1892	-1.26	0.104	0.987	0.896	16160	1
CCL8	-2.82	4	1893	-1.26	0.104	0.987	0.896	16159	1
SPAG7	-2.82	4	1894	-1.26	0.104	0.987	0.896	16158	1
NRG1	-2.82	4	1895	-1.26	0.104	0.987	0.896	16157	1
SCYL1	-2.82	4	1896	-1.26	0.104	0.987	0.896	16156	1
MAGEB5	-2.82	4	1897	-1.26	0.104	0.987	0.896	16155	1
KIAA1468	-2.81	4	1898	-1.26	0.104	0.987	0.896	16154	1
USP38	-2.81	4	1899	-1.26	0.105	0.987	0.895	16153	1
SLC25A26	-2.81	4	1900	-1.26	0.105	0.987	0.895	16152	1
PRPH2	-2.81	4	1901	-1.26	0.105	0.987	0.895	16151	1
LILRA3	-1.99	2	1902	-1.26	0.105	0.987	0.895	16150	1
XRN2	-2.81	4	1903	-1.25	0.105	0.987	0.895	16149	1
LPAR1	-2.81	4	1904	-1.25	0.105	0.987	0.895	16148	1
FYN	-2.81	4	1905	-1.25	0.105	0.987	0.895	16147	1
EFNA5	-2.81	4	1906	-1.25	0.105	0.987	0.895	16146	1
ATP5SL	-2.81	4	1907	-1.25	0.105	0.987	0.895	16145	1
C3orf62	-2.81	4	1908	-1.25	0.105	0.987	0.895	16144	1
KRT20	-2.81	4	1909	-1.25	0.105	0.987	0.895	16143	1
ETV7	-2.81	4	1910	-1.25	0.105	0.987	0.895	16142	1
SQLE	-2.81	4	1911	-1.25	0.105	0.987	0.895	16141	1
LCE3B	-2.81	4	1912	-1.25	0.105	0.987	0.895	16140	1
LRRC66	-2.81	4	1913	-1.25	0.105	0.987	0.895	16139	1
TRIP6	-2.81	4	1914	-1.25	0.105	0.987	0.895	16138	1
POLQ	-2.81	4	1915	-1.25	0.105	0.987	0.895	16137	1
NOBOX	-2.8	4	1916	-1.25	0.105	0.987	0.895	16136	1
FAM45A	-2.8	4	1917	-1.25	0.105	0.987	0.895	16135	1
ERGIC3	-2.8	4	1918	-1.25	0.105	0.987	0.895	16134	1
CELF3	-2.8	4	1919	-1.25	0.105	0.987	0.895	16133	1
LPPR5	-2.8	4	1920	-1.25	0.105	0.987	0.895	16132	1
SRCRB4D	-2.8	4	1921	-1.25	0.105	0.987	0.895	16131	1
PRAF2	-2.8	4	1922	-1.25	0.106	0.987	0.894	16130	1
C17orf78	-2.8	4	1923	-1.25	0.106	0.987	0.894	16129	1
ZMYND19	-2.8	4	1924	-1.25	0.106	0.987	0.894	16128	1
MYBPH	-2.8	4	1925	-1.25	0.106	0.987	0.894	16127	1
LGALS13	-1.4	1	1926	-1.25	0.106	0.987	0.894	16126	1
PDHX	-2.8	4	1927	-1.25	0.106	0.987	0.894	16125	1
C13orf35	-2.8	4	1928	-1.25	0.106	0.987	0.894	16124	1
KPNA2	-2.8	4	1929	-1.25	0.106	0.987	0.894	16123	1
AKR1B10	-2.8	4	1930	-1.25	0.106	0.987	0.894	16122	1
CLLU1OS	-2.8	4	1931	-1.25	0.106	0.987	0.894	16121	1
C10orf99	-2.8	4	1932	-1.25	0.106	0.987	0.894	16120	1
CFP	-2.8	4	1933	-1.25	0.106	0.987	0.894	16119	1
VILL	-2.8	4	1934	-1.25	0.106	0.987	0.894	16118	1
TMEM37	-2.8	4	1935	-1.25	0.106	0.987	0.894	16117	1
SMAD1	-2.8	4	1936	-1.25	0.106	0.987	0.894	16116	1
GATA1	-2.79	4	1937	-1.25	0.106	0.987	0.894	16115	1
ING1	-2.79	4	1938	-1.25	0.106	0.987	0.894	16114	1
MKRN2	-2.79	4	1939	-1.25	0.106	0.987	0.894	16113	1
MYOG	-2.79	4	1940	-1.25	0.106	0.987	0.894	16112	1
ST5	-2.79	4	1941	-1.25	0.106	0.987	0.894	16111	1
MAN1A2	-2.79	4	1942	-1.25	0.106	0.987	0.894	16110	1
OSBPL11	-2.79	4	1943	-1.25	0.106	0.988	0.894	16109	1
PAFAH1B3	-2.79	4	1944	-1.25	0.106	0.988	0.894	16108	1
ARMCX5	-2.79	4	1945	-1.25	0.107	0.988	0.893	16107	1
RXFP3	-2.79	4	1946	-1.24	0.107	0.988	0.893	16106	1
NMT1	-2.79	4	1947	-1.24	0.107	0.988	0.893	16105	1
POMT2	-2.79	4	1948	-1.24	0.107	0.988	0.893	16104	1
LGALS14	-2.79	4	1949	-1.24	0.107	0.988	0.893	16103	1
RRM2	-2.79	4	1950	-1.24	0.107	0.988	0.893	16102	1
PTPN5	-2.78	4	1951	-1.24	0.107	0.988	0.893	16101	1
ANKRD10	-2.78	4	1952	-1.24	0.107	0.988	0.893	16100	1
BAK1	-2.78	4	1953	-1.24	0.107	0.988	0.893	16099	1
FBXO38	-2.78	4	1954	-1.24	0.107	0.988	0.893	16098	1
SAT2	-2.78	4	1955	-1.24	0.107	0.988	0.893	16097	1
USP1	-2.78	4	1956	-1.24	0.107	0.988	0.893	16096	1
DNAL1	-2.78	4	1957	-1.24	0.107	0.988	0.893	16095	1
NCKAP1L	-2.78	4	1958	-1.24	0.108	0.988	0.892	16094	1
TSLP	-2.78	4	1959	-1.24	0.108	0.988	0.892	16093	1
PCDHB12	-2.78	4	1960	-1.24	0.108	0.988	0.892	16092	1
ZNF71	-2.78	4	1961	-1.24	0.108	0.988	0.892	16091	1
GARNL3	-2.78	4	1962	-1.24	0.108	0.988	0.892	16090	1
SCLT1	-2.77	4	1963	-1.24	0.108	0.988	0.892	16089	1
SLITRK1	-2.77	4	1964	-1.24	0.108	0.988	0.892	16088	1
ARIH2OS	-2.77	4	1965	-1.24	0.108	0.988	0.892	16087	1
DCAF8L2	-2.77	4	1966	-1.24	0.108	0.988	0.892	16086	1
GIMAP1	-2.77	4	1967	-1.24	0.108	0.988	0.892	16085	1
CCNI	-2.77	4	1968	-1.24	0.108	0.988	0.892	16084	1
FAM208B	-2.77	4	1969	-1.24	0.108	0.988	0.892	16083	1
HHIPL2	-2.77	4	1970	-1.24	0.108	0.988	0.892	16082	1
HAS1	-2.77	4	1971	-1.24	0.108	0.988	0.892	16081	1
TRAT1	-2.4	3	1972	-1.23	0.108	0.988	0.892	16080	1
DACT1	-2.77	4	1973	-1.23	0.108	0.988	0.892	16079	1
RNF150	-2.76	4	1974	-1.23	0.109	0.988	0.891	16078	1
CXXC4	-2.76	4	1975	-1.23	0.109	0.988	0.891	16077	1
VWA5B1	-2.76	4	1976	-1.23	0.109	0.988	0.891	16076	1
BID	-2.76	4	1977	-1.23	0.109	0.988	0.891	16075	1
OR2L13	-2.76	4	1978	-1.23	0.109	0.988	0.891	16074	1
TRIM29	-2.76	4	1979	-1.23	0.109	0.988	0.891	16073	1
EVA1C	-2.39	3	1980	-1.23	0.109	0.988	0.891	16072	1
NHSL1	-2.76	4	1981	-1.23	0.109	0.988	0.891	16071	1
SPSB4	-2.76	4	1982	-1.23	0.109	0.988	0.891	16070	1
SLC7A10	-2.76	4	1983	-1.23	0.11	0.988	0.89	16069	1
NCSTN	-2.76	4	1984	-1.23	0.11	0.988	0.89	16068	1
ZNF593	-2.75	4	1985	-1.23	0.11	0.988	0.89	16067	1
FBXO45	-2.75	4	1986	-1.23	0.11	0.988	0.89	16066	1
AKR7A3	-2.75	4	1987	-1.23	0.11	0.988	0.89	16065	1
EREG	-2.75	4	1988	-1.23	0.11	0.988	0.89	16064	1
ARRDC2	-2.75	4	1989	-1.23	0.11	0.988	0.89	16063	1
OR2B2	-2.75	4	1990	-1.23	0.11	0.988	0.89	16062	1
OR5AS1	-2.75	4	1991	-1.23	0.11	0.988	0.89	16061	1
ECE2	-2.75	4	1992	-1.23	0.11	0.988	0.89	16060	1
COX8A	-2.75	4	1993	-1.23	0.11	0.988	0.89	16059	1
ZNF805	-2.75	4	1994	-1.23	0.11	0.988	0.89	16058	1
PRCP	-2.75	4	1995	-1.23	0.11	0.988	0.89	16057	1
SPAM1	-2.75	4	1996	-1.23	0.11	0.988	0.89	16056	1
TRPC5	-2.75	4	1997	-1.23	0.11	0.988	0.89	16055	1
TRPV4	-2.75	4	1998	-1.23	0.11	0.988	0.89	16054	1
PRSS12	-2.75	4	1999	-1.23	0.11	0.988	0.89	16053	1
[truncated: 16,052 more rows]
