# Supplementary material for: Discrete vulnerability to pharmacological CDK2 inhibition is governed by heterogeneity of the cancer cell cycle
Source: Nat Commun. 2025 Feb 9;16:1476. doi: 10.1038/s41467-025-56674-4 (PMC11808123; doi:10.1038/s41467-025-56674-4)
Supplement: Supplementary file 8 — Source data file [file 41467_2025_56674_MOESM8_ESM.zip]

Archive with 8 entries (7 files):
- Source data file revised/
- Source data file revised/Fig 1.pptx
- Source data file revised/Fig 2C.pptx
- Source data file revised/Fig 3.pptx
- Source data file revised/Fig 5.pptx
- Source data file revised/Fig 6.pptx
- Source data file revised/Fig 8.pptx
- Source data file revised/Source data file version 3 011025.xlsx
