# Supplementary material for: Discrete vulnerability to pharmacological CDK2 inhibition is governed by heterogeneity of the cancer cell cycle
Source: Nat Commun. 2025 Feb 9;16:1476. doi: 10.1038/s41467-025-56674-4 (PMC11808123; doi:10.1038/s41467-025-56674-4)
Supplement: Supplementary file 8 — Source data file [file 41467_2025_56674_MOESM8_ESM.zip › Source data file revised/Source data file version 3 011025.xlsx]

## Sheet: Fig. 1D
Fig. 1D: Differential effect of CDK4 and CDK2 deletion in MCF7, MB157, KURAMOCHI and HCC1806 cells
MCF7
														Experiment 2`																	Experiment 3
		siNT				siCDK4				siCDK2					siNT					siCDK4				siCDK2								siNT				siCDK4				siCDK2
0		1	1	1		1	1	1		1	1	1		0	1	1	1			1	1	1		1	1	1					0	1	1	1		1	1	1		1	1	1
4		1.01005	1.00581	1.03653		1.02174	1.08122	1.03211		1.02536	1.07175	1.0566		4	1.06061	1.01429	1.07182			1.01913	1.02671	1.03185		1.05699	1.05733	1.00687					4	1.08	1.0462	1.01577		1.01463	1.03023	1.05986		1.09907	1.0549	1.0535
8		1.12563	1.05233	1.09589		1.07609	1.11675	1.06422		1.1087	1.13901	1.08019		8	1.11616	1.08095	1.11602			1.06261	1.06231	1.1242		1.09326	1.12739	1.05842					8	1.16	1.09239	1.09148		1.06341	1.07557	1.08099		1.13313	1.10196	1.12346
12		1.20603	1.0814	1.15982		1.14674	1.12183	1.08716		1.20652	1.18834	1.20755		12	1.18182	1.12857	1.05525			1.1113	1.12166	1.16879		1.12953	1.16561	1.10997					12	1.14667	1.19837	1.17666		1.12683	1.12091	1.16549		1.18885	1.17255	1.1358
16		1.28643	1.15116	1.28767		1.14674	1.20812	1.12385		1.27174	1.28251	1.25		16	1.23737	1.19048	1.13812			1.18435	1.18398	1.25796		1.21762	1.26115	1.19244					16	1.25778	1.34511	1.32492		1.14146	1.23678	1.27465		1.31269	1.25882	1.21399
20		1.36181	1.19186	1.37443		1.16848	1.26904	1.18807		1.3913	1.36323	1.32075		20	1.29798	1.27619	1.30939			1.28522	1.28783	1.35032		1.43005	1.43312	1.30241					20	1.28444	1.41576	1.37224		1.21463	1.26448	1.30282		1.387	1.36471	1.30453
24		1.42714	1.34302	1.48402		1.21196	1.23858	1.16514		1.44565	1.43498	1.39623		24	1.37879	1.45714	1.37569			1.33913	1.33828	1.37261		1.51295	1.51592	1.41581					24	1.40889	1.53261	1.5142		1.23415	1.29723	1.36268		1.52941	1.43137	1.4321
28		1.53769	1.48837	1.58448		1.28261	1.30964	1.22936		1.50725	1.46637	1.5		28	1.44949	1.58095	1.44199			1.35304	1.36202	1.47134		1.66321	1.61783	1.52577					28	1.51111	1.64674	1.6183		1.22439	1.33249	1.39085		1.65944	1.5451	1.51852
32		1.72362	1.55814	1.70776		1.24456	1.33502	1.27523		1.60507	1.56502	1.65566		32	1.56061	1.69048	1.49724			1.38087	1.42433	1.50955		1.7772	1.74522	1.63918					32	1.64889	1.81522	1.71609		1.33659	1.39547	1.40845		1.71517	1.69804	1.58436
36		1.84925	1.67442	1.73516		1.28261	1.35025	1.33486		1.7029	1.70404	1.70283		36	1.59091	1.73333	1.61326			1.40174	1.43917	1.52866		1.86529	1.81529	1.67698					36	1.81333	1.92391	1.90852		1.40976	1.46348	1.47535		1.86997	1.83137	1.74074
40		2.01507	1.79651	1.89954		1.3587	1.39594	1.40367		1.77174	1.78924	1.75472		40	1.71717	1.78571	1.73481			1.44174	1.48961	1.56051		1.99482	1.84713	1.83505					40	2.08	2.13315	1.99054		1.40976	1.50126	1.54577		2.06192	1.97255	1.83951
44		2.11055	1.84302	2.08676		1.45109	1.48223	1.42202		1.86594	1.88341	1.89623		44	1.86869	2	1.96133			1.46087	1.61424	1.6465		2.15544	2.13376	1.96564					44	2.16	2.36685	2.1041		1.42927	1.60957	1.61268		2.19814	2.11765	2.02881
48		2.24121	2.02326	2.23288		1.51087	1.50761	1.50917		1.99638	1.99103	2.06604		48	2.02525	2.17619	2.1326			1.5287	1.64688	1.76433		2.47668	2.33121	2.13058					48	2.38222	2.54891	2.33754		1.48293	1.68514	1.68662		2.32817	2.33725	2.13992
52		2.40704	2.18605	2.28767		1.55435	1.53807	1.54128		2.11957	2.21973	2.20755		52	2.13131	2.32381	2.16022			1.53391	1.67359	1.87261		2.59585	2.4586	2.2543					52	2.51111	2.69837	2.50473		1.58537	1.76322	1.74296		2.55108	2.4902	2.30041
56		2.60302	2.42442	2.51598		1.65217	1.55838	1.57798		2.30435	2.287	2.32076		56	2.29293	2.50952	2.37569			1.61565	1.81602	1.88217		2.70985	2.61146	2.38144					56	2.82222	2.94837	2.70978		1.73171	1.90176	1.82394		2.71517	2.66275	2.46914
60		2.78895	2.61628	2.75799		1.6413	1.67513	1.63303		2.40217	2.34529	2.5		60	2.57071	2.63809	2.57459			1.72174	1.92285	1.98726		2.90155	2.82166	2.50859					60	3.01333	3.28533	2.99685		1.70732	2.02771	1.92254		2.82043	2.83137	2.60905
64		2.93467	2.82558	2.89041		1.75544	1.74619	1.81193		2.44565	2.6009	2.62264		64	2.81313	2.79524	2.8674			1.76	2.09199	2.10191		3.20207	2.94267	2.71134					64	3.23111	3.74728	3.2429		1.78537	2.12343	2.05282		3.11455	3.04314	2.70782
68		3.21608	3.0814	3.24657		1.77174	1.88325	1.88532		2.67029	2.76233	2.73113		68	3.06061	3.15238	3.20442			1.84174	2.25223	2.27388		3.37306	3.24204	2.94158					68	3.57778	4.16033	3.36909		1.88293	2.21159	2.23239		3.39938	3.28235	2.9465
72		3.37688	3.33721	3.42009		1.8587	1.98477	1.99083		2.94928	2.87444	2.94811		72	3.31313	3.46667	3.49171			1.92696	2.41543	2.44267		3.66839	3.44586	3.18213					72	3.73333	4.44565	3.74132		2	2.34005	2.42254		3.73375	3.46275	3.23045
76		3.60302	3.67442	3.60731		2.01087	2.01015	2.05046		3.12681	3.11211	3.25943		76	3.65151	3.78571	3.73481			2.03652	2.52819	2.52229		3.92228	3.75159	3.32646					76	4.07111	4.81522	4.09779		2.09268	2.48363	2.57746		3.86068	3.74118	3.49794
80		3.86432	3.97093	3.85845		2.04891	2.15228	2.19725		3.33696	3.26906	3.43396		80	3.96465	4.09048	4.0442			2.16696	2.63205	2.64968		4.07772	3.99363	3.5945					80	4.28	5.08152	4.46057		2.23415	2.5995	2.67958		4.04025	3.91765	3.67901
84		4.22613	4.21512	4.11872		2.22283	2.23858	2.26606		3.46377	3.47982	3.53302		84	4.28788	4.27143	4.39779			2.25739	2.74481	2.77707		4.37824	4.27388	3.87285					84	4.66667	5.59511	4.81703		2.34146	2.71033	2.89437		4.21981	4.16078	3.90947
88		4.36683	4.63954	4.39269		2.34783	2.32995	2.34862		3.68841	3.71749	3.66981		88	4.64647	4.61905	4.66851			2.37565	2.87834	2.9586		4.45596	4.35032	4.12371					88	4.96	6.05435	5.08517		2.56098	2.86146	3.10211		4.42415	4.36863	4.18107
92		4.65327	4.7907	4.57078		2.52717	2.51269	2.49083		3.77899	3.92377	3.84906		92	4.87879	4.77619	5.03315			2.51478	3.02374	3.12739		4.79793	4.71338	4.41924					92	5.29333	6.36685	5.35962		2.74634	3.06045	3.34155		4.65944	4.64314	4.36214
96		4.90452	5.09302	4.68493		2.58152	2.58883	2.58716		4.02899	4.08072	3.98113		96	5.17677	5.08571	5.36464			2.6087	3.15133	3.28981		5.04663	5.00637	4.61856					96	5.47111	6.65217	5.70032		2.82439	3.25693	3.44014		4.75851	4.77647	4.48148
100		5.15578	5.49419	4.84475		2.67935	2.6802	2.71101		4.23913	4.28251	4.18868																			100	5.64	6.91304	5.9653		2.96098	3.32242	3.53521		4.9195	4.90196	4.66667
104		5.48744	5.77326	5.21005		2.75543	2.81726	2.77982		4.47101	4.52466	4.36792																			104	6.04444	7.19837	6.22713		3.08293	3.4937	3.66901		5.10217	5.20784	4.90947
108		5.67337	6.05814	5.42466		2.8913	2.90863	2.81193		4.70652	4.72197	4.57547																			108	6.29778	7.41576	6.45426		3.19512	3.6272	3.76761		5.30341	5.32941	5.02058
112		5.85427	6.38954	5.61187		3.00543	2.93909	2.94037		4.88044	4.99103	4.75943																			112	6.51556	7.68478	6.7571		3.31707	3.67506	4.01761		5.33437	5.52549	5.15226
MB157
Experiment 1														Experiment 2															Experiment 3
Time		siNT				siCDK4				siCDK2					siNT					siCDK4					siCDK2					siNT				siCDK4				siCDK2
0		1	1	1		1	1	1		1	1	1		0	1	1	1			1	1	1			1	1	1		0	1	1	1		1	1	1		1	1	1
4		1.02064	1.03205	1.00937		1.01493	1.0084	1.01629		1	1.00812	1.01102		4	1.00937	1.03296	1.0156			0.997619	1.00395	0.997262			0.975503	1.00544	1.03923		4	0.988992	1.0169	1.04972		1.04015	1.03071	1.02126		1.02377	1.01376	1.00457
8		1.06307	1.06084	1.03612		1.04812	1.03807	1.03394		1.03631	1.03812	1.05037		8	1.00625	1.04743	1.0104			1.02778	1.00631	1.01848			1.02625	1.00544	1.00846		8	1.00085	1.01564	1.03356		0.993823	0.985924	1.005		1.02207	1.02064	1.00548
12		1.07741	1.07767	1.04415		1.07246	1.04647	1.06721		1.05303	1.04625	1.06978		12	1.0445	1.07476	1.05459			1.06032	1.04499	1.03901			1.03412	1.03536	1.05308		12	1.01863	1.09512	1.14668		1.07474	1.07294	1.11132		1.02122	1.03353	1.03927
16		1.1164	1.11678	1.07291		1.09679	1.06887	1.08214		1.06052	1.06625	1.09181		16	1.06167	1.08923	1.07019			1.07778	1.07024	1.06229			1.01575	1.03899	1.06846		16	1.03302	1.19086	1.21939		1.12724	1.12412	1.16635		1.07385	1.06879	1.11233
20		1.18807	1.22108	1.1398		1.18916	1.1439	1.13646		1.10029	1.1025	1.14113		20	1.08509	1.11656	1.07886			1.09286	1.10181	1.0705			1.02012	1.03354	1.08154		20	1.06096	1.2572	1.30329		1.21742	1.19066	1.20575		1.22241	1.21754	1.26119
24		1.36067	1.4025	1.32642		1.38108	1.30907	1.2797		1.19251	1.19938	1.24816		24	1.09368	1.10852	1.09619			1.09762	1.10418	1.07324			1.06737	1.0825	1.11231		24	1.06435	1.30413	1.30516		1.26868	1.23161	1.24828		1.37436	1.37919	1.39909
28		1.58888	1.60837	1.50435		1.56471	1.50616	1.47115		1.29452	1.31187	1.37828		28	1.11085	1.13264	1.10832			1.09762	1.11918	1.11431			1.06649	1.09338	1.11923		28	1.06943	1.50438	1.52144		1.4441	1.43442	1.44903		1.49406	1.47463	1.43196
32		1.78268	1.78001	1.66488		1.75332	1.68141	1.64562		1.40576	1.41813	1.50787		32	1.18657	1.22669	1.17764			1.15873	1.2202	1.22177			1.07699	1.06981	1.09385		32	1.15834	1.50876	1.55749		1.48672	1.48049	1.45153		1.5382	1.51677	1.47215
36		1.87615	1.91852	1.81204		1.85232	1.7738	1.76239		1.47608	1.48625	1.5724		36	1.38642	1.44293	1.41508			1.32778	1.42541	1.44011			1.18023	1.1913	1.22846		36	1.35732	1.61577	1.65942		1.58431	1.57965	1.57473		1.56706	1.56664	1.50137
40		2.00229	2.00109	1.92375		1.9646	1.89026	1.88119		1.53602	1.54438	1.62329		40	1.67291	1.66961	1.67764			1.55714	1.65667	1.67146			1.36308	1.38622	1.37385		40	1.58679	1.70651	1.74829		1.64546	1.61548	1.60038		1.60951	1.5804	1.5653
44		2.11067	2.12222	2.0495		2.04923	2.00112	2.00339		1.56772	1.58813	1.66264		44	1.84387	1.85852	1.89341			1.73889	1.79874	1.80014			1.46369	1.4515	1.52231		44	1.74344	1.83417	1.8527		1.70846	1.71465	1.70419		1.61715	1.58384	1.55799
48		2.27924	2.29821	2.20201		2.24004	2.11814	2.13442		1.58156	1.6175	1.66264		48	1.92896	1.94051	1.98267			1.85238	1.86977	1.88775			1.56255	1.59837	1.64846		48	1.85436	1.89612	1.93971		1.78691	1.76584	1.74484		1.62054	1.59673	1.56621
52		2.42775	2.47474	2.35184		2.40099	2.28051	2.28377		1.56772	1.61312	1.68206		52	1.99297	1.99196	2.03033			1.91349	1.92818	1.96441			1.62205	1.66455	1.66769		52	1.91617	1.99061	2.04226		1.87461	1.83173	1.82927		1.62818	1.60361	1.59635
56		2.6961	2.72026	2.55117		2.64215	2.51456	2.49016		1.5902	1.62688	1.67104		56	2.03747	2.04662	2.10312			1.95873	1.98658	2.04107			1.57218	1.66818	1.70077		56	1.96613	2.03129	2.14046		1.92403	1.89635	1.84928		1.61969	1.60533	1.5863
60		2.92947	2.99077	2.77124		2.84237	2.72284	2.69314		1.58386	1.62625	1.69517		60	2.13037	2.13585	2.20364			2.04841	2.09392	2.10951			1.65442	1.68087	1.68846		60	2.01694	2.40551	2.54257		2.29339	2.21689	2.17886		1.64601	1.61995	1.58539
64		3.12271	3.19609	3.02475		3.05089	2.86898	2.86015		1.57579	1.61437	1.69098		64	2.25761	2.28778	2.29983			2.14603	2.19889	2.25257			1.58793	1.55576	1.71308		64	2.23539	2.54693	2.62958		2.37925	2.32822	2.28393		1.64346	1.62683	1.61187
68		3.34289	3.3748	3.19666		3.20741	3.10022	3.11337		1.56772	1.61437	1.68573		68	2.41764	2.43006	2.4818			2.24048	2.34807	2.39288			1.58268	1.63191	1.68769		68	2.40136	2.58073	2.63518		2.40889	2.3231	2.30832		1.63413	1.64488	1.60548
72		3.54128	3.55024	3.4602		3.35343	3.2682	3.32247		1.56023	1.6025	1.66894		72	2.66432	2.62862	2.7227			2.41508	2.55485	2.56468			1.39283	1.55938	1.57		72	2.59611	2.74155	2.75078		2.50401	2.46769	2.42902		1.61375	1.59931	1.57352
76		3.86239	3.86475	3.89766		3.66703	3.51792	3.67142		1.54352	1.59875	1.66002		76	2.84387	2.83199	2.92894			2.59762	2.68508	2.70705			1.52756	1.60834	1.67769
80		3.94667	3.93699	3.9893		3.76217	3.6523	3.79158		1.54236	1.5975	1.66317		80	3.0242	3.03055	3.09445			2.7246	2.8674	2.80972			1.55293	1.60562	1.69846
84		4.11296	4.08202	4.21471		3.92312	3.8701	4.04888		1.53141	1.58375	1.64376		84	3.2014	3.24518	3.31109			2.91508	3.01263	2.93635			1.51094	1.49592	1.61846
88		4.30849	4.29115	4.46622		4.11449	4.08623	4.34352		1.52392	1.58187	1.63956		88	3.30913	3.3955	3.44541			3.03413	3.1468	3.05202			1.61592	1.63463	1.54231
92		4.49484	4.46714	4.67625		4.25055	4.20773	4.4854		1.50663	1.55438	1.62802		92	3.54879	3.61254	3.64385			3.26825	3.39621	3.2026			1.35433	1.46419	1.69615
96		4.66514	4.63227	4.91906		4.43695	4.40538	4.74338		1.51239	1.55375	1.61175		96	3.68852	3.83762	3.7825			3.33492	3.52802	3.34634			1.53893	1.58658	1.70461
KURAMOCHI
Experiment 1															Experiment 2														Experiment 3
Time		siNT				siCDK4				siCDK2					Time	siNT				siCDK4				siCDK2					Time	siNT				siCDK4				siCDK2
0		1	1	1		1	1	1		1	1	1			0	1	1	1		1	1	1		1	1	1			0	1	1	1		1	1	1		1	1	1
4		1.04684	1.02692	1.01221		1.02507	1.0247	1.02357		1.01702	1.02357	1.0161			4	0.976478	1.00889	0.893761		1.10091	1.13618	0.923817		1.06154	0.90816	1.11016			4	0.908066	0.999083	1.09361		0.846485	0.912188	0.729987		0.945792	0.99703	0.789116
8		1.08782	1.10243	1.05473		1.09867	1.07605	1.08686		1.04353	1.06944	1.06136			8	0.925302	0.985512	1.03325		1.03646	0.952291	0.890938		1.07079	0.938891	0.994526			8	0.945403	0.942508	1.01912		0.752908	0.932187	0.734363		0.81192	0.929017	0.967075
12		1.19165	1.18841	1.1393		1.19612	1.19757	1.18944		1.12861	1.14145	1.15187			12	1.17069	1.11788	0.877281		1.00944	0.940916	0.893611		1.00383	0.980572	0.918235			12	1.00247	0.96789	1.04647		0.787051	0.994375	0.784813		0.83528	0.879121	0.813605
16		1.30406	1.30729	1.25373		1.31621	1.29753	1.26626		1.2129	1.24218	1.23977			16	1.14018	1.1429	0.936139		1.03483	1.01359	1.027		0.965242	0.949841	0.974341			16	1.18563	1.02722	1.04713		0.804755	1.15594	0.849421		0.898772	0.872884	0.848435
20		1.42115	1.42393	1.35007		1.42337	1.40807	1.36622		1.29798	1.3339	1.35248			20	1.05086	1.1024	1.01501		1.10482	1.08657	0.923283		0.984694	0.990816	0.953472			20	1.08031	1.08471	1.14667		0.867476	1.03656	0.846332		0.99431	0.935551	0.895782
24		1.53162	1.53458	1.43781		1.52163	1.49432	1.46661		1.40206	1.41063	1.45039			24	1.11062	1.16464	1.00559		1.10579	1.17472	0.970061		1.03508	1.08654	1.01437			24	1.10039	1.10765	1.1503		0.909206	1.10312	0.92973		0.928122	0.981289	0.875646
28		1.63271	1.65832	1.53415		1.60251	1.59506	1.60323		1.46577	1.47535	1.52132			28	1.42912	1.36911	1.38405		1.26497	1.24581	1.33494		1.36352	1.39562	1.44099			28	1.67594	1.46575	1.40541		1.15984	1.30906	1.16396		1.26116	1.12682	1.11946
32		1.74278	1.77645	1.67029		1.71775	1.69189	1.66914		1.53977	1.55337	1.58747			32	1.22123	1.30293	1.11212		1.17643	1.24518	1.10746		1.0963	1.23349	1.14814			32	1.38077	1.21896	1.26038		1.08245	1.23969	0.997941		1.0608	1.109	1.08381
36		1.88876	1.91477	1.79738		1.85079	1.83262	1.80402		1.62327	1.6018	1.66145			36	1.21519	1.34508	1.18187		1.15527	1.29036	1.11949		1.05644	1.20911	1.16421			36	1.32617	1.29878	1.31773		0.995448	1.2575	1.00154		1.05361	1.06772	1.05905
40		2.03123	2.02953	1.96065		2.0089	1.93806	1.99214		1.67036	1.67295	1.72541			40	1.31977	1.38788	1.2884		1.26725	1.36904	1.12697		1.05835	1.13953	1.16387			40	1.42726	1.36269	1.42123		1.03667	1.28313	1.07619		1.08236	1.08702	0.982313
44		2.17877	2.19701	2.10674		2.14476	2.07017	2.09996		1.71349	1.70939	1.77937			44	1.34425	1.50675	1.31666		1.41862	1.38957	1.20609		1.07876	1.18615	1.1755			44	1.55055	1.4315	1.55274		1.13227	1.42813	1.14775		1.08356	1.1482	1.03918
48		2.34895	2.37533	2.27047		2.30894	2.22775	2.27761		1.7594	1.75225	1.81506			48	1.42498	1.59104	1.45527		1.37012	1.46256	1.2494		1.0743	1.17909	1.20219			48	1.63403	1.56942	1.60283		1.16692	1.42375	1.18636		1.12099	1.15177	1.01605
52		2.45121	2.49944	2.37811		2.41286	2.33791	2.40419		1.77167	1.7754	1.80766			52	1.48315	1.72144	1.52707		1.54753	1.67804	1.40765		1.10077	1.24161	1.27711			52	1.80275	1.65321	1.75346		1.33687	1.61531	1.29755		1.14196	1.14315	1.05605
56		2.56752	2.59364	2.51108		2.51597	2.44924	2.5072		1.77167	1.78526	1.81157			56	1.62206	1.80738	1.58122		1.61068	1.75134	1.46084		1.09853	1.28471	1.26069			56	1.8982	1.76055	1.94199		1.31968	1.69437	1.37812		1.16921	1.17701	1.05034
60		2.67369	2.71514	2.65084		2.64416	2.54488	2.62724		1.80412	1.79126	1.82594			60	1.72473	1.92789	1.70247		1.63835	1.79305	1.54157		1.11798	1.28718	1.28327			60	2.06516	1.93639	1.96539		1.45751	1.75844	1.41055		1.13208	1.17078	1.07075
64		2.81928	2.86131	2.79331		2.77841	2.66013	2.78088		1.80807	1.81012	1.8403			64	1.82931	2.08331	1.84667		1.79069	1.95387	1.60251		1.11448	1.30343	1.27506			64	2.16309	2.04801	2.08438		1.51138	1.89469	1.49498		1.16352	1.16543	1.07156
68		2.92116	2.99402	2.92763		2.91589	2.77146	2.89175		1.79937	1.81697	1.84639			68	1.93198	2.20119	1.87404		1.91602	2.03791	1.73643		1.11224	1.2787	1.32775			68	2.29024	2.1581	2.20369		1.6869	2.01094	1.62162		1.16083	1.16899	1.06912
72		3.24707	3.31776	3.20669		3.23332	3	3.19249		1.85596	1.83583	1.86597			72	2.04895	2.34475	2.04149		2.05892	2.17567	1.77172		1.11288	1.29848	1.2624			72	2.46601	2.33761	2.33685		1.73217	2.07219	1.64994		1.16981	1.16929	1.07102
76		3.33724	3.42579	3.34328		3.32268	3.1764	3.32781		1.8615	1.84612	1.88381			76	2.23554	2.5163	2.22719		2.13314	2.35735	2.00187		1.15051	1.33628	1.3038			76	2.67524	2.5263	2.56493		1.87506	2.33125	1.88803		1.24738	1.2183	1.12272
80		3.48165	3.55514	3.4957		3.43389	3.30263	3.39721		1.87337	1.83283	1.87685			80	2.37031	2.68159	2.34344		2.32943	2.49415	2.08928		1.15019	1.34864	1.33082			80	2.85453	2.68318	2.71852		1.99165	2.48375	1.93127		1.21833	1.22899	1.11238
84		3.59016	3.6557	3.64812		3.54104	3.39553	3.54038		1.86229	1.83369	1.86989			84	2.51748	2.83932	2.50736		2.52311	2.62117	2.19193		1.16645	1.34158	1.33048			84	2.99683	2.87798	2.89815		2.12898	2.58969	2.07928		1.21953	1.20048	1.0917
88		3.70492	3.76374	3.74084		3.65224	3.49196	3.64644		1.87614	1.83669	1.87337			88	2.6637	2.99078	2.62036		2.55241	2.74092	2.31034		1.17188	1.35217	1.33527			88	3.19479	2.97309	3.03823		2.26075	2.74562	2.17169		1.22162	1.19275	1.10612
92		3.79977	3.83813	3.84034		3.72624	3.5586	3.70537		1.87099	1.84055	1.88338			92	2.74476	3.16431	2.74779		2.66699	2.83602	2.42555		1.14796	1.36595	1.30482			92	3.31525	3.14098	3.1793		2.36065	2.89594	2.16577		1.23839	1.20731	1.10912
96		3.91764	3.98019	3.98191		3.82653	3.64955	3.80751		1.8801	1.84398	1.88903			96	2.88271	3.30095	2.90141		2.83854	3.03476	2.52232		1.16454	1.34829	1.32056			96	3.49806	3.32661	3.35102		2.4909	3.04719	2.43218		1.22971	1.20879	1.10041
HCC1806
Experiment 1													Experiment 2													Experiment 3
	siNT				siCDK4				siCDK2					siNT				siCDK4				siCDK2					siNT				siCDK4				siCDK2
0	1	1	1		1	1	1		1	1	1		0	1	1	1		1	1	1		1	1	1		0	1	1	1		1	1	1		1.43234	1.517	1.49224
4	1.06739	1.0408	1.10764		1.14678	1.04481	1.02998		1.02152	1.07654	1.05792		4	0.948705	0.941801	0.980535		1.04212	1.04735	1.04369		0.982759	1.08005	1.04197		4	1.15762	1.12833	1.14628		1.18382	1.10805	1.00219		1.55746	1.59024	1.58491
8	1.12686	1.10153	1.16434		1.16962	1.10297	1.07699		1.0957	1.18924	1.11072		8	1.01088	1.02725	1.04915		1.1201	1.10682	1.10922		1.06184	1.14786	1.13073		8	1.28941	1.19613	1.2766		1.34804	1.24138	1.2407		1.61539	1.70401	1.71422
12	1.19425	1.19842	1.24844		1.22787	1.15683	1.17139		1.18132	1.26745	1.18794		12	1.05285	1.09469	1.10706		1.2231	1.1947	1.22185		1.14955	1.23622	1.17945		12	1.3385	1.31235	1.31915		1.46814	1.38161	1.39387		1.81372	1.93548	1.86078
16	1.27156	1.29439	1.33782		1.30615	1.26842	1.2346		1.27976	1.37342	1.25729		16	1.20311	1.18938	1.18345		1.28107	1.25606	1.28495		1.23613	1.33027	1.28992		16	1.43669	1.50363	1.51596		1.58824	1.47126	1.54048		1.91705	2.08675	2.0431
20	1.36422	1.33565	1.43056		1.40867	1.30418	1.33023		1.35806	1.43818	1.36485		20	1.19016	1.21663	1.21849		1.402	1.37614	1.34369		1.31184	1.4112	1.36324		20	1.40827	1.51332	1.59309		1.63971	1.61379	1.62582		1.9671	2.17044	2.14698
24	1.49554	1.46036	1.50024		1.48369	1.41965	1.41815		1.48535	1.52523	1.46375		24	1.23472	1.26143	1.2618		1.46122	1.45606	1.44466		1.46139	1.56955	1.47323		24	1.55297	1.72881	1.78723		1.76471	1.77931	1.80744		2.14921	2.31735	2.29181
28	1.57433	1.5911	1.60308		1.58854	1.50194	1.47366		1.57967	1.68839	1.59929		28	1.26839	1.30716	1.32457		1.53545	1.54735	1.52621		1.55247	1.65967	1.57598		28	1.72093	1.87893	1.80053		1.93382	1.97011	2.00875		2.3114	2.48082	2.43104
32	1.64321	1.63282	1.62374		1.59087	1.5321	1.53039		1.63599	1.73591	1.62214		32	1.36891	1.36952	1.40827		1.54504	1.55379	1.51602		1.63756	1.77122	1.59817		32	1.84496	1.99516	1.95479		2.17157	2.07356	2.17505		2.52549	2.64516	2.65819
36	1.78196	1.71256	1.70687		1.63094	1.59845	1.62156		1.70284	1.85408	1.7368		36	1.41036	1.44157	1.47494		1.66305	1.63409	1.60194		1.77586	1.8832	1.69175		36	2.06977	2.13075	2.32979		2.32598	2.31954	2.3523		2.62651	2.84699	2.88319
40	1.89247	1.85165	1.84863		1.75862	1.66868	1.70421		1.82143	2.02523	1.8621		40	1.46943	1.50346	1.50073		1.74646	1.72992	1.64369		1.96402	2.04331	1.79305		40	2.35142	2.29056	2.55851		2.45098	2.43678	2.54267		2.81696	3.11639	3.09741
44	2.00446	1.99583	1.95435		1.84669	1.76605	1.7735		1.93269	2.1905	1.97399		44	1.41503	1.4739	1.51825		1.84696	1.79886	1.81408		2.01949	2.15835	1.94838		44	2.49612	2.58354	3.01862		2.7402	2.56322	2.62582		3.04866	3.3435	3.2944
48	2.11546	2.13908	2.1086		1.97717	1.87247	1.90154		2.03114	2.37258	2.19346		48	1.47047	1.52148	1.57762		1.94454	1.93599	1.86116		2.1578	2.31234	2		48	2.65375	2.60291	3.25266		2.79902	2.72184	2.83807		3.26923	3.61683	3.51336
52	2.36422	2.38943	2.34935		2.14865	2.03748	2.0389		2.33791	2.6476	2.41253		52	1.48808	1.55889	1.65207		2.14679	2.16023	2.04951		2.38568	2.55337	2.26869		52	3.24289	3.12591	3.67287		3.2402	3.12874	3.15536		3.55329	3.90671	3.9181
56	2.48811	2.49745	2.43152		2.13234	2.05299	2.07942		2.33425	2.72288	2.42908		56	1.56321	1.64527	1.72117		2.20017	2.21932	2.04854		2.52061	2.69598	2.32417		56	3.71318	3.27845	3.92553		3.40441	3.4069	3.27352		3.80398	4.22668	4.1806
60	2.71605	2.69495	2.63575		2.26235	2.17708	2.17788		2.50641	2.94029	2.61229		60					2.31693	2.33826	2.13932		2.73351	2.96457	2.47805		60	4.21705	3.61501	4.42819		3.59804	3.65057	3.59519		4.07739	4.53182	4.52672
64	2.87711	2.91516	2.77847		2.35275	2.24558	2.28809		2.67903	3.18167	2.82821		64					2.44037	2.51515	2.23398		2.91192	3.15048	2.62566		64	4.75452	4.10896	5.40691		3.78922	3.83678	3.71335		4.47034	4.97472	4.95647
68	3.14618	3.26287	3.14272		2.60438	2.48341	2.52148		2.85897	3.47897	3.17731		68	2.01762	2.1649	2.26229		2.61468	2.73826	2.43301		3.19565	3.48163	2.96527		68	5.41602	4.58838	5.84043		4.18137	4.2069	4.13348		4.79518	5.32825	5.26853
72	3.34093	3.4395	3.35416		2.67195	2.56226	2.51702		2.95788	3.79647	3.35382		72	3.04974	3.27575	3.45255		2.68807	2.77046	2.47864		3.36582	3.74584	3.07188		72	5.90181	5.09443	6.11702		4.47059	4.49425	4.39387		5.22057	5.74891	5.64526
76	3.64024	3.72091	3.68669		2.76841	2.73029	2.72893		3.24954	4.01388	3.58314		76	3.25699	3.44988	3.66667		2.87281	2.95454	2.60243		3.72414	4.05905	3.28895		76	6.31266	5.6707	6.56383		4.91667	4.89655	4.6674		5.57183	6.12598	6.10474
80	3.94103	4.10338	4.02307		2.94548	2.82895	2.83914		3.48947	4.27923	3.82703		80	3.67202	3.84989	4.20681		3.08132	3.13144	2.71359		3.98763	4.34646	3.52195		80	6.92248	6.05085	7.19149		5.10784	5.12644	4.8709		5.95876	6.55318	6.60948
84	4.27651	4.40705	4.35752		3.06477	3.04309	2.96637		3.7468	4.53238	4.1052		84	4.16425	4.39169	4.79757		3.29441	3.30076	2.84466		4.18666	4.61374	3.76266		84	7.59173	6.71429	8.21809		5.3848	5.35632	5.16193		6.45412	7.02964	7.03233
88	4.56244	4.76217	4.6742		3.23299	3.1788	3.17261		3.98764	4.7582	4.34121		88	4.56477	4.8157	5.20779		3.45413	3.45568	3.03107		4.44378	4.92563	4.00482		88	7.67959	7.1138	8.63298		5.42647	5.58391	5.35011		6.924	7.41718	7.58535
92	4.82309	5.03431	4.88755		3.31501	3.30504	3.28525		4.19185	5.07233	4.52797		92	5.03782	5.19908	5.68078		3.59174	3.59886	3.11262		4.69303	5.22091	4.22094
96	5.18484	5.40102	5.24027		3.54007	3.52434	3.52715		4.46337	5.44281	4.81324		96	5.75078	5.73672	6.35912		3.79858	3.82008	3.34515		5.03186	5.5315	4.46262

## Sheet: Fig. 1F
Fig. 1F: Differential effect of CCNE1 and CCNA2 deletion in MB157, KURAMOCHI, MCF7, CAMA1 and 3226 cells
MB157																						Experiment 2															Experiment 3
Experiment 1
	siNT						siCCNE1						siCCNA2									siNT					siCCNE1					siCCNA2					siNT				siCCNE1				siCCNA2
0	1	1	1	1			1	1	1	1			1	1	1	1					0	1	1	1			1	1	1			1	1	1		0	1	1	1		1	1	1		1	1
4	1.00937	1.03296	1.0156	0.988992			0.987448	1.00342	0.995665	0.998249			1.00761	1.0139	1.01459	1.0187					4	1.14228	1.06957	1.14365			1.05578	1.05018	0.980545			1.03136	1.00334	0.944915		4	1.02593	1.09589	1.03953		1.03984	1.04906	1.06061		0.984127	1.05263
8	1.00625	1.04743	1.0104	1.00085			1.02678	1.03757	0.994942	1.01664			1.02113	1.02433	1.03948	1.01959					8	1.23984	1.05217	1.1768			1.09163	1.08961	0.996109			1.05575	0.976589	1.04237		8	1.01111	1.26027	1.09091		1.12351	1.06792	1.05303		1.00794	1.10526
12	1.0445	1.07476	1.05459	1.01863			1.02092	1.06576	1.03324	1.02189			1.03635	1.02606	1.04549	1.065					12	1.23984	1.12609	1.21547			1.04383	1.0681	1.03502			1.05923	0.996656	1.08475		12	1.08519	1.2968	1.10672		1.05976	1.10189	1.09848		0.996032	1.13158
16	1.06167	1.08923	1.07019	1.03302			1.03598	1.06746	1.06431	1.05429			1.04058	1.0278	1.04206	1.04987					16	1.32927	1.13913	1.28729			1.05578	1.03226	1.05837			1.03484	0.953177	1.12288		16	1.2	1.40183	1.20158		1.13944	1.11321	1.04546		1.03175	1.14035
20	1.08509	1.11656	1.07886	1.06096			1.05021	1.09394	1.08598	1.06567			1.03888	1.05647	1.05751	1.02404					20	1.34959	1.22174	1.39779			1.09163	0.956989	1.10506			1.10105	0.949833	1.18644		20	1.31852	1.54794	1.31621		1.17928	1.19623	1.07576		1.03175	1.20175
24	1.09368	1.10852	1.09619	1.06435			1.05272	1.09479	1.08092	1.08406			1.05833	1.04605	1.05064	1.04096					24	1.30488	1.26087	1.35359			1.01992	1.01075	1.06226			1.07665	0.983278	1.23729		24	1.41111	1.6484	1.31225		1.19124	1.11321	1.08333		1.07936	1.22807
28	1.11085	1.13264	1.10832	1.06943			1.07866	1.12553	1.10983	1.13135			1.05156	1.07211	1.07725	1.06055					28	1.4065	1.29565	1.43094			1.06773	1.00358	1			1.13589	0.993311	1.19915		28	1.47407	1.55251	1.38735		1.17928	1.11698	1.07954		1.08333	1.21491
32	1.18657	1.22669	1.17764	1.15834			1.0795	1.11443	1.13367	1.12084			1.06086	1.08341	1.07725	1.04363					32	1.52845	1.42174	1.59116			1.07171	1.04301	1.04669			1.17422	1.03679	1.2161		32	1.60741	1.69863	1.46245		1.16733	1.16981	1.10985		1.10318	1.39474
36	1.38642	1.44293	1.41508	1.35732			1.07113	1.15628	1.14523	1.14098			1.07185	1.07559	1.10043	1.02849					36	1.57317	1.46087	1.60773			1.0996	0.960573	0.988327			1.13937	1.03344	1.23729		36	1.63333	1.75343	1.56126		1.23904	1.08302	1.09848		1.09921	1.4386
40	1.67291	1.66961	1.67764	1.58679			1.11548	1.16994	1.15535	1.15324			1.06593	1.08949	1.11588	1.0748					40	1.73984	1.53913	1.65746			1.06773	0.97491	0.984436			1.14634	1.02007	1.25848		40	1.71111	1.87215	1.7747		1.24303	1.09811	1.0947		1.21825	1.38596
44	1.84387	1.85852	1.89341	1.74344			1.12469	1.17933	1.16908	1.16637			1.0896	1.106	1.1588	1.09528					44	1.97561	1.62174	1.68508			1.0757	0.982079	1.05448			1.07317	1.01672	1.27966		44	1.93333	2.0411	1.95257		1.22709	1.08302	1.09091		1.22619	1.40789
48	1.92896	1.94051	1.98267	1.85436			1.1205	1.18873	1.18858	1.16813			1.12088	1.15899	1.18369	1.10686					48	1.99594	1.6913	1.83425			1.06773	0.971326	0.871595			0.993031	0.989967	1.33898		48	2.01111	2.21005	2.00395		1.23904	1.04906	1.05303		1.17857	1.37281
52	1.99297	1.99196	2.03033	1.91617			1.15063	1.20666	1.16474	1.17075			1.16484	1.1894	1.2412	1.15583					52	2.18699	1.81304	1.82873			1.03187	1.01792	1.03891			0.825784	0.976589	1.3178		52	2.0963	2.33333	2.22134		1.25498	1.09434	1.08712		1.20238	1.35965
56	2.03747	2.04662	2.10312	1.96613			1.14477	1.20068	1.18064	1.18389			1.16906	1.21373	1.2721	1.18166					56	2.29675	1.93478	2.1105			1.06773	0.992831	1.0428			1.05575	1.03679	1.30932		56	2.27407	2.63927	2.24901		1.17928	1.08302	1.09091		1.19841	1.42544
60	2.13037	2.13585	2.20364	2.01694			1.1841	1.22289	1.15679	1.18827			1.19189	1.22676	1.27811	1.20926					60	2.42683	2.12609	2.0884			1.03586	0.960573	1.05058			0.982578	1.04013	1.28814		60	2.40741	2.82648	2.42293		1.23108	1.09434	1.05303		1.23413	1.39035
64	2.25761	2.28778	2.29983	2.23539			1.16234	1.21691	1.18064	1.20403			1.1809	1.20417	1.29184	1.25824					64	2.62195	2.21304	2.32597			1.03984	1.00717	1.06615			0.933798	1.01338	1.32627		64	2.59259	3.07763	2.6917		1.24701	1.09434	1.12121		1.16667	1.41228
68	2.41764	2.43006	2.4818	2.40136			1.14561	1.21178	1.17775	1.19965			1.21894	1.22328	1.29528	1.2244					68	2.89837	2.37826	2.75691			1.03586	1.01434	1.03502			0.972125	1.02341	1.35593		68	2.80741	3.20548	2.90119		1.1992	1.06038	1.07576		1.25794	1.34649
72	2.66432	2.62862	2.7227	2.59611			1.16485	1.19897	1.1604	1.22154			1.22823	1.22242	1.33305	1.28584					72	3.03252	2.62174	2.90608			1.0239	1.03584	1.00778			0.979094	1.03679	1.17797		72	2.99259	3.47945	2.96838		1.1753	1.04906	1.06061		1.20635	1.30263
76	2.84387	2.83199	2.92894	2.75275			1.16736	1.22886	1.1828	1.19527			1.24429	1.23371	1.30987	1.2618
MCF7
Experiment 1
	siNT						siCCNE1						siCCNA2								Experiment 2													Experimetn 3
0	1	1	1	1			1	1	1	1			1	1	1	1					siNT				siCCNE1					siCCNA2					siNT					siCCNE1					CCNA2
4	1.04891	1.05199	1.03423	1.03331			1.03034	1.00922	1.03015	1.03232			1.00318	1.00899	1.0004	0.992173				0	1	1	1		1	1	1	1		1	1	1	1	0	1	1	1	1		1	1	1	1		1	1	1	1	1
8	1.13743	1.12342	1.11381	1.11143			1.10263	1.06708	1.09406	1.09288			1.02067	1.01274	1.01115	1.00046				4	0.957746	1.05769	1.032		1	1.04878	1.03571	1.01		1.07734	1.07749	1.08227	1.04932	4	1.04341	1.05668	1.04231	1.0457		1.04202	1.03998	1.03806	1.03009		0.968064	1.03566	1.03094	1.03132	1.01054
12	1.22474	1.2202	1.21155	1.19737			1.19857	1.14951	1.17417	1.17349			1.03339	1.01911	1.01354	0.996777				8	1.08451	1.19231	1.104		1.03101	1.09146	1.10714	1.065		1.1338	1.08417	1.08629	1.02855	8	1.07457	1.09809	1.07472	1.0827		1.05054	1.05083	1.02999	1.03601		1.20559	1.05801	1.05254	1.04854	1.02318
16	1.3363	1.33643	1.31753	1.31044			1.29094	1.24117	1.26643	1.27496			1.03127	1.02323	1.01553	1.0046				12	0.943662	1.32692	1.296		1.04651	1.22561	1.14286	1.095		1.11988	1.0815	1.0709	1.04997	12	1.13534	1.1515	1.14396	1.14962		1.06985	1.05597	1.06344	1.05279		1.15103	1.0612	1.06655	1.07307	1.05005
20	1.40339	1.42899	1.39546	1.39309			1.37305	1.31592	1.32808	1.33797			1.02968	1.03409	1.02748	1.00368				16	1.04225	1.48077	1.408		1.14729	1.31707	1.28571	1.185		1.15159	1.11089	1.11773	1.07138	16	1.20225	1.21035	1.21868	1.21328		1.09994	1.08966	1.10381	1.08683		1.21158	1.06333	1.0934	1.09812	1.06375
24	1.51334	1.53339	1.50021	1.48273			1.46051	1.36252	1.39469	1.41326			1.03392	1.03934	1.03306	1.02164				20	1.11268	1.64423	1.528		1.2093	1.40244	1.32143	1.2		1.16937	1.13828	1.11304	1.04413	20	1.29009	1.31117	1.32802	1.30468		1.17604	1.16448	1.18166	1.15688		1.16633	1.1272	1.11617	1.14353	1.08272
28	1.64066	1.62891	1.62062	1.56949			1.51049	1.44649	1.4685	1.48895			1.0514	1.04833	1.04182	1.02532				24	1.21127	1.80769	1.488		1.27907	1.48171	1.42857	1.29		1.16473	1.12291	1.13177	1.08825	24	1.35853	1.40382	1.40549	1.3803		1.23623	1.22273	1.23356	1.22052		1.05057	1.12241	1.15178	1.15658	1.07798
32	1.7785	1.75528	1.74392	1.71587			1.63454	1.55863	1.56931	1.60843			1.07207	1.06707	1.07567	1.03729				28	1.28169	1.92308	1.672		1.39535	1.57317	1.42857	1.43		1.21423	1.14429	1.17659	1.11875	28	1.39275	1.40163	1.42528	1.40968		1.2243	1.23073	1.22895	1.24667		1.11178	1.12187	1.18039	1.20042	1.10695
36	1.91997	1.91674	1.8701	1.85321			1.74699	1.6554	1.66382	1.70704			1.06889	1.07381	1.07487	1.02993				32	1.39437	2.10577	1.768		1.43411	1.60366	1.57143	1.435		1.25754	1.18103	1.20669	1.13238	32	1.44739	1.47575	1.47692	1.46518		1.24531	1.257	1.23933	1.26048		1.26281	1.19638	1.23292	1.2286	1.12329
40	2.05255	2.06382	1.99835	1.99589			1.87015	1.7445	1.77363	1.82692			1.0832	1.09217	1.08961	1.05571				36	1.47887	2.34615	1.92		1.54264	1.67683	1.75	1.54		1.28461	1.2171	1.24348	1.15315	36	1.50766	1.5733	1.56209	1.55985		1.27087	1.27527	1.26528	1.27331		1.12708	1.22033	1.26912	1.28392	1.14647
44	2.18391	2.21598	2.14804	2.13487			1.95761	1.81976	1.85418	1.90712			1.07949	1.1169	1.09	1.04742				40	1.5493	2.53846	2.144		1.6124	1.87195	1.83929	1.585		1.31013	1.24917	1.28294	1.18819	40	1.66343	1.72643	1.72473	1.71545		1.36116	1.34152	1.35352	1.36951		1.05522	1.248	1.29539	1.30898	1.17914
48	2.35368	2.38166	2.30144	2.27796			2.06961	1.936	1.9604	2.01678			1.09168	1.12177	1.09876	1.05249				44	1.76056	2.79808	2.36		1.77519	2	1.83929	1.775		1.36118	1.27388	1.30033	1.22583	44	1.71655	1.78856	1.78626	1.77802		1.36684	1.35637	1.38062	1.38234		1.21956	1.28739	1.32925	1.34864	1.20285
52	2.53355	2.56889	2.50309	2.44984			2.1593	2.04148	2.0369	2.1162			1.10281	1.14387	1.11908	1.07182				48	2.08451	3.03846	2.576		2.00775	2.07317	2.05357	1.99		1.40681	1.30261	1.32508	1.2453	48	1.81205	1.86485	1.88736	1.8765		1.40886	1.39121	1.40542	1.43759		0.87159	1.31453	1.36661	1.39248	1.24394
56	2.77728	2.78783	2.69113	2.66694			2.29005	2.16692	2.14627	2.25941			1.12878	1.14387	1.13939	1.09162				52	2.23944	3.31731	2.776		2.14729	2.35976	2.35714	2.17		1.43542	1.33868	1.33512	1.28423	52	1.93463	2.01417	1.98187	1.97062		1.45145	1.4506	1.46194	1.47607		1.31005	1.35232	1.42032	1.43163	1.2803
60	2.98019	3.02409	2.89113	2.87294			2.44088	2.33897	2.26598	2.38093			1.14202	1.16486	1.17165	1.10313				56	2.42253	3.83654	3.176		2.37209	2.46951	2.46429	2.35		1.49729	1.35204	1.38796	1.26671	56	2.05976	2.13624	2.1011	2.08216		1.51221	1.51799	1.52595	1.53873		0.76314	1.39915	1.47461	1.46608	1.30084
64	3.1823	3.27092	3.12	3.08347			2.5917	2.46646	2.40324	2.54992			1.16693	1.19446	1.1828	1.12891				60	2.67606	4.20192	3.592		2.45736	2.59146	2.60714	2.475		1.53596	1.41951	1.4107	1.31149	60	2.26302	2.37439	2.34231	2.31338		1.60193	1.62593	1.62226	1.63394		1.6334	1.43693	1.52831	1.50835	1.32508
68	3.41835	3.53128	3.36536	3.34992			2.78893	2.61956	2.55355	2.69722			1.1876	1.21993	1.20629	1.1395				64	2.97183	4.54808	3.8		2.72093	2.88415	2.83929	2.78		1.56612	1.45625	1.4796	1.3621	64	2.3713	2.50409	2.48187	2.48259		1.64111	1.67904	1.66378	1.69166		1.67265	1.50985	1.56801	1.56524	1.35564
72	3.62692	3.74091	3.58062	3.5699			2.96207	2.73067	2.67732	2.82774			1.19608	1.2323	1.2055	1.13075				68	3.33803	4.91346	4.12		3.07752	3.06707	2.94643	3.025		1.61872	1.47295	1.52375	1.38222	68	2.48468	2.63215	2.61209	2.60446		1.69279	1.72416	1.71857	1.72422		1.76381	1.5322	1.6007	1.63205	1.38145
																				72	3.61972	5.14423	4.48		3.25581	3.40854	3.21429	3.25		1.67517	1.51703	1.53311	1.39974	72	2.63841	2.78965	2.77253	2.76768		1.75582	1.79326	1.78028	1.79625		1.79375	1.55402	1.64507	1.65762	1.402
3226
Experiment 1																				Experiment 2																Experiment 3
	siNT						siCCNE1						siCCNA2								siNT					siCCNE1					siCCNA2						siNT					siCCNE1					siCCNA2
0	1	1	1	1			1	1	1				1	1	1	1				0	1	1	1	1		1	1	1	1		1	1	1	1		0	1	1	1	1		1	1	1	1		1	1	1
4	1.10659	1.10725	1.121	1.07724			1.11092	1.08622	1.08793				1.03007	1.02565	1.02792	1.02186				4	0.854381	1.03175	1.09367	1.02121		1.04387	1.09401	1.03067	0.991747		1.00304	1.00951	1.00357	1.04071		4	1.06349	1.07307	1.06336	1.02182		1.04988	1.12179	1.07383	1.0659		0.994924	0.994342	1.02145
8	1.25282	1.25015	1.26334	1.20877			1.25179	1.23253	1.23407				1.05721	1.05564	1.03818	1.03043				8	1.12758	1.11355	1.14512	1.16515		1.11474	1.18449	1.084	1.09078		1.06231	1.0057	1.08021	1.03186		8	1.13968	1.17185	1.16359	1.10013		1.0985	1.20568	1.15705	1.17463		1.02876	0.998586	1.03485
12	1.36761	1.37213	1.37752	1.31454			1.36679	1.38178	1.38235				1.07554	1.08345	1.05302	1.05872				12	1.29897	1.22466	1.28892	1.31212		1.24072	1.2973	1.23467	1.23246		1.11702	1.07985	1.11586	1.09027		12	1.33016	1.2977	1.27995	1.21181		1.22195	1.35859	1.26577	1.29325		1.05076	1.02405	1.06434
16	1.48104	1.49499	1.50356	1.41267			1.4818	1.48824	1.49816				1.09791	1.10188	1.07388	1.0763				16	1.40722	1.3431	1.43272	1.43182		1.37795	1.35135	1.332	1.29574		1.14894	1.08935	1.13012	1.08319		16	1.44603	1.38701	1.39631	1.32349		1.32544	1.47903	1.37047	1.39374		1.03046	1.01697	1.05228
20	1.59822	1.65586	1.64798	1.52749			1.59884	1.59406	1.61857				1.12174	1.12356	1.08802	1.08573				20	1.53995	1.47497	1.54617	1.50909		1.47132	1.45476	1.436	1.35213		1.15046	1.08935	1.13191	1.13097		20	1.58254	1.53992	1.51613	1.46855		1.44264	1.6157	1.51409	1.486		1.07445	1.01273	1.07239
24	1.8097	1.85975	1.87545	1.70703			1.76761	1.77956	1.78431				1.14338	1.14379	1.10923	1.11016				24	1.65077	1.58486	1.69921	1.67879		1.55793	1.55699	1.52267	1.45805		1.19757	1.10837	1.13547	1.13097		24	1.72381	1.69689	1.66129	1.59564		1.55486	1.70095	1.64966	1.60956		1.07614	1.02546	1.09651
28	1.98633	2.06747	2.07206	1.8476			1.95032	1.96767	1.97886				1.16135	1.15354	1.12266	1.11959				28	1.8183	1.75336	1.88127	1.78636		1.65692	1.65452	1.59733	1.5447		1.2234	1.15399	1.19964	1.1469		28	1.83333	1.82273	1.83871	1.7009		1.62718	1.83085	1.78792	1.71499		1.05076	1.06789	1.11662
32	2.16297	2.25486	2.26661	2.02784			2.09799	2.18289	2.17433				1.16025	1.15462	1.14316	1.1363				32	1.96778	1.89866	2.0066	2.00152		1.76603	1.77556	1.716	1.64924		1.23404	1.14068	1.22816	1.1469		32	2.06032	1.96617	1.99539	1.87933		1.71945	1.90663	1.83087	1.8402		1.10152	1.07496	1.12869
36	2.40724	2.49705	2.48725	2.21016			2.28173	2.35402	2.36581				1.18592	1.19436	1.15659	1.13888				36	2.13531	2.04762	2.12269	2.15303		1.88414	1.90364	1.80667	1.76341		1.20669	1.17681	1.2656	1.15221		36	2.2	2.14614	2.10829	2.01027		1.85786	2.04601	1.95705	1.94728		1.13706	1.10608	1.17828
40	2.60574	2.74926	2.74407	2.37926			2.46342	2.5614	2.57414				1.19069	1.20665	1.1824	1.13673				40	2.2951	2.15629	2.32982	2.35303		2.01462	2.02115	1.976	1.89271		1.2538	1.17871	1.2656	1.17168		40	2.32381	2.30717	2.23963	2.11425		1.96509	2.17727	2.12752	2.06755		1.11506	1.09477	1.1756
44	2.86915	3.03742	2.99229	2.56924			2.68255	2.78576	2.77604				1.18482	1.22832	1.19583	1.14702				44	2.46005	2.29426	2.45646	2.59848		2.13161	2.11046	2.13067	1.98762		1.26748	1.12928	1.26381	1.21593		44	2.5	2.46549	2.38825	2.23877		2.10848	2.35318	2.25503	2.20593		1.05584	1.12447	1.15952
48	3.11172	3.33324	3.27224	2.81768			2.90133	3.00751	3.00582				1.22736	1.24639	1.22658	1.16588				48	2.59794	2.41514	2.62797	2.72424		2.20585	2.24089	2.232	2.13755		1.28419	1.18631	1.31373	1.19115		48	2.63333	2.60893	2.60023	2.43517		2.25561	2.51962	2.43758	2.41516		1.11337	1.1471	1.20241
52	3.3642	3.62905	3.56435	2.99687			3.12623	3.28478	3.26134				1.24496	1.26951	1.24178	1.20189				52	2.71392	2.57875	2.74274	2.89545		2.32396	2.34195	2.39733	2.23246		1.36018	1.22053	1.28877	1.22478		52	2.91111	2.76319	2.71198	2.5353		2.38778	2.67794	2.54094	2.54695		1.08291	1.12164	1.22654
56	3.67885	3.93282	3.84787	3.23939			3.37087	3.56042	3.54963				1.27649	1.30961	1.26334	1.2156				56	2.88144	2.71551	2.87863	3.01212		2.47469	2.47239	2.51467	2.38377		1.35106	1.24144	1.31373	1.23717		56	2.99841	2.86604	2.81336	2.60976		2.5187	2.79296	2.61611	2.69193		1.09983	1.11315	1.2185
60	3.99966	4.30583	4.23606	3.5515			3.63899	3.86773	3.87684				1.30363	1.33562	1.30753	1.23746				60	2.98582	2.83272	2.98681	3.1303		2.56918	2.57227	2.65067	2.51857		1.37994	1.23954	1.31729	1.26549		60	3.14286	2.95535	2.8871	2.71502		2.69327	2.90798	2.75436	2.93081		1.0846	1.11881	1.25737
64	4.39255	4.66618	4.61269	3.8135			3.97856	4.28249	4.23499				1.34067	1.37717	1.33333	1.25847				64	3.09407	2.96703	3.12665	3.31667		2.68279	2.67568	2.81867	2.62724		1.39666	1.24144	1.27273	1.28142		64	3.25397	3.08119	3.00576	2.83954		2.81172	3.1069	2.92483	3.0313		1.04399	1.157	1.27078
68	4.76187	5.05922	4.96056	4.16006			4.36815	4.68158	4.66085				1.36414	1.39921	1.36373	1.25932				68	3.2384	3.07326	3.26385	3.43939		2.79753	2.81434	2.98	2.77579		1.44225	1.1597	1.3369	1.29735		68	3.40476	3.18945	3.08986	2.95507		2.91521	3.28958	3.0604	3.23888		1.04061	1.15276	1.27212
72	5.12368	5.52799	5.40303	4.46103			4.79347	5.15121	5.11642				1.40997	1.41582	1.39166	1.27047				72	3.31701	3.15873	3.37995	3.60303		2.94151	2.88954	3.15467	2.86933		1.42705	1.21483	1.31194	1.27788		72	3.6619	3.37077	3.19585	3.06932		3.00623	3.4276	3.20671	3.32619		1.03892	1.15134	1.28016
76	5.55244	5.88421	5.82977	4.85769			5.16502	5.58034	5.52574				1.46498	1.44653	1.42807	1.26918				76	3.40979	3.25641	3.44723	3.70758		2.99888	2.94007	3.244	3.07703		1.45593	1.22433	1.35829	1.22655		76	3.82698	3.49256	3.3076	3.16175		3.1808	3.58051	3.29933	3.44481		1.0643	1.19519	1.33512
80	5.98121	6.36123	6.26424	5.25365			5.60429	6.12149	6.01624				1.49395	1.48663	1.4673	1.28847				80	3.51675	3.35653	3.58443	3.83939		3.10686	3.10341	3.39733	3.15268		1.45745	1.23004	1.35472	1.24071		80	3.90952	3.61705	3.35599	3.23748		3.2581	3.69689	3.40537	3.59473		1.06768	1.25318	1.3445
84	6.3355	6.82263	6.71471	5.58942			6.03913	6.67276	6.51348				1.50715	1.53829	1.50336	1.34033				84	3.58634	3.48352	3.66491	3.95606		3.21822	3.25147	3.50533	3.30812		1.46809	1.23384	1.37968	1.29558		84	4.00317	3.64817	3.45046	3.32092		3.3803	3.79838	3.56644	3.68863		0.979695	1.26167	1.37668
88	6.9139	7.29493	7.15036	5.98643			6.57367	7.23383	7.02482				1.55959	1.58056	1.55143	1.33348				88	3.62371	3.54335	3.77836	4.03333		3.27334	3.3302	3.64667	3.45667		1.50152	1.23574	1.40285	1.27434		88	4.08413	3.82409	3.51843	3.41849		3.47506	3.88904	3.64027	3.82702		0.98308	1.31259	1.42091
92	7.26512	7.78285	7.49941	6.25261			7.10582	7.79066	7.5867				1.58783	1.65029	1.60163	1.40506
CAMA1
Experiment 1																				Experiment 2															Experiment 3
	siNT						siCCNE1						siCCNA2							siNT					siCCNE1					siCCNA2						siNT					siCCNA2					CCNE1
0	1	1	1				1	1	1				1	1	1					1	1	1	1		1	1	1			1	1	1	1		0	1	1	1	1		1	1	1	1		1	1
4	1.02161	1.02829	1.01739				1.06769	1.00502	1.03303				1.02027	1.02584	1.02313					1.02494	1.0227	1.04344	1.00228		0.963636	0.969034	0.927717			1.00456	1.00059	0.993382	0.990831		4	1.01406	1.03252	1.02201	1.0271		1.02993	1.00118	1.01153	1.01133		1.02057	0.902977
8	1.05494	1.06212	1.05929				1.06914	1.04708	1.05607				1.0259	1.01981	0.996269					1.05282	1.09291	1.06284	1.02356		1.00481	1.01068	0.988534			1.0013	1.00059	0.983455	1.00489		8	1.05176	1.08214	1.06603	1.06992		1.01633	1.01182	0.990502	1.01672		1.04776	0.938258
12	1.09691	1.09471	1.10909				1.09025	1.09291	1.09524				1.03041	1.03876	1.01493					1.08731	1.13333	1.13033	1.09347		0.951337	0.989322	0.939681			1.00261	1.00176	0.990735	0.993276		12	1.09201	1.13292	1.12201	1.12141		0.997279	0.996454	0.991859	1.02643		1.06245	0.929989
16	1.13519	1.14883	1.14229				1.11572	1.12053	1.11982				1.02477	1.03704	1.02015					1.12546	1.16879	1.16059	1.1269		0.972193	1.00854	0.959123			1.00978	1.01638	1.00066	1.00428		16	1.12013	1.17798	1.19474	1.18211		1.00816	0.990544	1.00475	1.02967		1.08229	0.921169
20	1.18272	1.20664	1.19288				1.15648	1.14815	1.15131				1.03266	1.04651	1.02015					1.15701	1.22482	1.20636	1.18313		0.997326	1.00801	0.957627			1.00587	1.00702	1.02647	1.01834		20	1.15719	1.24301	1.23636	1.21355		1.01837	1.00296	1.00136	1.04962		1.12197	0.910143
24	1.23951	1.27429	1.2585				1.15429	1.19272	1.1851				1.02815	1.04565	1.01343					1.16141	1.2461	1.2211	1.23556		0.998931	1.01335	0.989033			1.02282	1.00936	1.02118	1.04095		24	1.18914	1.26127	1.27273	1.23415		1.01701	0.991726	1.01493	1.04639		1.1227	0.923374
28	1.28395	1.29889	1.29644				1.20306	1.20716	1.18664				1.03378	1.03876	1.0194					1.18782	1.27163	1.24205	1.23328		1.17807	1.1826	1.12562			1.02021	1.02458	1.02316	1.02995		28	1.22173	1.28066	1.27656	1.26341		1.01224	0.998818	1.01628	1.04315		1.13152	1.0882
32	1.33704	1.35363	1.34704				1.21252	1.23227	1.20507				1.03829	1.04737	1.03507					1.22744	1.32979	1.28627	1.24392		1.05936	1.07688	1.0334			1.02934	1.01346	1.02052	1.02812		32	1.26006	1.32288	1.29952	1.31762		0.995238	0.992908	1.03256	1.06365		1.13887	0.997244
36	1.3858	1.38622	1.39368				1.22853	1.24733	1.22657				1.03941	1.06115	1.05672					1.28467	1.39645	1.31109	1.28191		1.28075	1.31233	1.25125			1.02803	1.01638	1.02449	1.02506		36	1.29521	1.3976	1.36699	1.36314		1.0034	0.995863	1.0346	1.07282		1.15797	1.15932
40	1.43889	1.44834	1.43162				1.27438	1.26742	1.24194				1.06532	1.07321	1.05672					1.33602	1.47092	1.35221	1.33207		1.21818	1.21356	1.16999			1.0189	1.00702	1.02118	1.02628		40	1.34505	1.46092	1.4311	1.43415		1.01156	1	1.03731	1.07767		1.18295	1.10033
44	1.50247	1.52029	1.5083				1.29476	1.30571	1.27957				1.05968	1.08269	1.06791					1.37124	1.53901	1.42746	1.3693		1.22727	1.25414	1.18046			1.02999	1.03218	1.04103	1.04218		44	1.37125	1.51341	1.49952	1.50732		0.995918	1.00118	1.02578	1.07929		1.21822	1.13561
48	1.57346	1.57565	1.55889				1.34425	1.34149	1.29263				1.06419	1.07924	1.08134					1.41599	1.61773	1.49263	1.41793		1.48182	1.53978	1.42373			1.03129	1.02399	1.04765	1.04462		48	1.44537	1.56532	1.57799	1.56206		1.02177	0.998818	1.04206	1.08846		1.25055	1.37762
52	1.64197	1.6802	1.63162				1.37919	1.35217	1.3341				1.09572	1.10164	1.09478					1.47616	1.68156	1.5896	1.51672		1.38663	1.45435	1.36092			1.03911	1.04623	1.06023	1.05379		52	1.52141	1.65203	1.64833	1.63252		0.996599	1.0065	1.05156	1.08684		1.28361	1.33131
56	1.71296	1.76322	1.68933				1.4214	1.4005	1.35177				1.09572	1.13006	1.11045					1.55246	1.73475	1.65089	1.54103		1.40909	1.46823	1.44018			1.03781	1.04506	1.06155	1.05257		56	1.57764	1.71934	1.72105	1.70407		0.987755	1.00355	1.05495	1.1014		1.30639	1.34895
60	1.7963	1.83579	1.76364				1.47744	1.44382	1.3871				1.09122	1.11111	1.12836					1.5818	1.81702	1.70209	1.60334		1.5631	1.5275	1.47856			1.03716	1.0474	1.06618	1.05562		60	1.65495	1.78665	1.81292	1.78916		0.995918	1.00355	1.04749	1.11597		1.35929	1.33848
64	1.90617	1.9262	1.85692				1.53057	1.49027	1.42627				1.09797	1.11886	1.12612					1.6427	1.91277	1.79364	1.69833		1.50588	1.53283	1.4337			1.02412	1.06378	1.0728	1.07335		64	1.68946	1.8939	1.89952	1.87805		0.972109	1	1.0597	1.12675		1.38575	1.38589
68	1.97284	1.99877	1.9336				1.60844	1.56058	1.45469				1.09009	1.1447	1.13358					1.7234	2.00496	1.86036	1.74316		1.84225	1.89269	1.82203			1.02934	1.06378	1.06883	1.06174		68	1.79425	2.0057	1.99187	1.99133		0.979592	0.997045	1.04138	1.12783		1.43424	1.69349
72	2.12284	2.14637	2.02688				1.67103	1.60013	1.49155				1.10698	1.16451	1.16492					1.77183	2.09078	1.9294	1.85942		1.83583	1.87346	1.74427			1.0163	1.0474	1.05493	1.06663		72	1.84601	2.0445	2.07177	2.06612		0.962585	0.991726	1.03189	1.13053		1.47392	1.64664
76	2.22716	2.2583	2.13913				1.69723	1.66729	1.53994				1.12162	1.1671	1.18284					1.83272	2.22482	2.01319	1.87918		1.8738	1.93059	1.78913			1.0189	1.02984	1.04699	1.07335		76	1.90927	2.15744	2.16172	2.18862		0.952381	0.976359	1.02035	1.13538		1.50551	1.64774
80	2.32531	2.36593	2.25692				1.78603	1.72002	1.55146				1.15203	1.18949	1.19776					1.88188	2.2617	2.03491	1.91945		1.93583	1.97597	1.84048			0.988266	1.01814	1.04169	1.05685		80	1.95974	2.24301	2.27799	2.25095		0.941497	0.973404	1.0156	1.1219		1.55547	1.77233
84	2.42099	2.49693	2.36047				1.85517	1.76899	1.60522				1.13401	1.20758	1.21642					1.89215	2.3234	2.0768	1.97188		2.03048	2.09397	1.94865			0.968057	1.03101	1.04169	1.05073		84	2.01278	2.32573	2.34737	2.31165		0.938776	0.96513	1.01085	1.12945		1.59148	1.81533
88	2.57099	2.63899	2.48221				1.90393	1.83114	1.6321				1.13964	1.21275	1.22015					1.98899	2.43546	2.1986	2.08283		2.05775	2.13935	1.98455			0.977184	1.02282	1.03574	1.05562		88	2.07987	2.43525	2.46651	2.44336		0.946939	0.963948	1.01764	1.12513		1.63189	1.86549
92	2.70864	2.80381	2.60237				1.98981	1.88512	1.6851				1.16892	1.23687	1.24403					2.07117	2.53404	2.29868	2.27508		2.17808	2.24773	2.07029			0.955671	1.01697	1.04765	1.04156		92	2.16805	2.53851	2.59091	2.55393		0.947619	0.962766	1.00678	1.12567		1.66275	1.90684
96	2.87407	2.97171	2.73597				2.1048	1.9592	1.7427				1.19707	1.23773	1.26866					2.1394	2.65106	2.40341	2.26216		2.28396	2.32461	2.1336			0.956975	1.02809	1.0364	1.0544		96	2.24984	2.64347	2.64833	2.6916		0.948299	0.969858	1.01018	1.12891		1.72373	2.04906
100	3.00741	3.09656	2.89249				2.10262	2.01883	1.80952				1.18581	1.28165	1.27761					2.23918	2.76525	2.54306	2.43237		2.39893	2.3764	2.21735			0.976532	1.01463	1.06817	1.06907		100	2.33419	2.7992	2.83828	2.81951		0.95034	0.956265	1.00611	1.1219		1.77737	2.14112
104	3.15988	3.2663	3.06245				2.25764	2.11299	1.84562				1.20495	1.30491	1.29328					2.44607	3.00496	2.72304	2.52888		2.52246	2.51468	2.32453			0.983051	1.04798	1.07015	1.11675		104	2.5099	3.11067	3.02823	3.07642		0.970068	0.986407	1.02307	1.13053		1.84717	2.1516
108	3.30926	3.42743	3.23478				2.33261	2.16447	1.9278				1.22523	1.34195	1.29776					2.49523	3.14255	2.82622	2.66641		2.63636	2.64709	2.42522			1.01956	1.03511	1.04633	1.0868		108	2.60767	3.20422	3.17512	3.20434		0.959864	0.973995	1.04071	1.14941		1.89787	2.25469
112	3.50432	3.62239	3.39763				2.40975	2.25047	1.9808				1.2455	1.3497	1.32537					2.5818	3.28936	2.97517	2.89134		2.68449	2.75974	2.50947			0.996741	1.06202	1.05295	1.10086		112	2.73355	3.34227	3.38852	3.38482		0.966667	0.979314	1.03867	1.14239		1.96547	2.36935
116	3.66543	3.82472	3.60237				2.38137	2.35342	2.0745				1.24437	1.38846	1.37388					2.68745	3.44255	3.1218	2.89362		2.78342	2.88628	2.62911			1.00587	1.08075	1.08074	1.11369		116	2.90096	3.50884	3.5488	3.5897		0.967347	0.989953	1.03731	1.16289		2.0676	2.44157
120	3.82716	4.0492	3.78419				2.61427	2.43691	2.13134				1.25901	1.37468	1.3709
KURAMOCHI
Experiment 1																				Experiument 2															Experiment 3
	siNT						siCCNE1						siCCNA2								siNT				siCCNE1					siCCNA2						siNT					siCCNE1					siCCNA2
0	1	1	1	1			1	1	1	1			1	1	1	1				0	1	1	1		1	1	1	1		1	1	1	1		0	1	1	1			1	1	1	1		1	1	1	1
4	1.02592	1.04684	1.02692	1.01221			0.987217	1.01121	1.01367	1.01892			1.02908	1.00683	0.998345	1.00048				4	0.976478	1.00889	0.893761		0.734166	0.787486	1.01456	0.984212		0.857278	0.906516	0.850492	1.00511		4	0.908066	0.999083	1.09361			0.886546	0.814098	1.15311	1.03883		0.853046	0.844548	0.948819	1.08505
8	1.08487	1.08782	1.10243	1.05473			1.01229	1.02207	1.01796	1.04383			1.01083	1.03073	1.01283	1.01294				8	0.925302	0.985512	1.03325		0.775081	0.856821	0.996835	0.870718		1.01163	0.879131	0.841238	0.86006		8	0.945403	0.942508	1.01912			0.800596	0.775388	1.10346	1.16167		0.720558	0.770044	0.978018	1.07585
12	1.16973	1.19165	1.18841	1.1393			1.02753	1.03327	1.02968	1.04831			1.01026	1.03884	1.01738	1.02397				12	1.17069	1.11788	0.877281		0.776468	0.878805	1.15063	0.925529		0.970764	0.923828	0.850781	0.85976		12	1.00247	0.96789	1.04647			0.751318	0.854958	1.02819	1.07095		0.74467	0.848672	1.01608	1.15832
16	1.2755	1.30406	1.30729	1.25373			1.04425	1.02942	1.05467	1.0737			1.03421	1.06061	1.04055	1.03356				16	1.14018	1.1429	0.936139		0.797735	0.909526	1.07152	0.970807		0.903489	0.881335	0.875072	0.863363		16	1.18563	1.02722	1.04713			0.761403	0.788292	1.04997	1.1479		0.750761	0.88528	0.918635	1.08174
20	1.39967	1.42115	1.42393	1.35007			1.04425	1.04799	1.04256	1.07271			1.04903	1.06146	1.04634	1.04027				20	1.05086	1.1024	1.01501		0.768608	0.980552	1.09684	0.934763		0.983024	0.863708	0.90775	0.907808		20	1.08031	1.08471	1.14667			0.784323	0.843967	1.07655	1.19555		0.71269	0.84429	0.924213	1.10641
24	1.52843	1.53162	1.53458	1.43781			1.05211	1.04483	1.05076	1.07819			1.05131	1.08237	1.06123	1.05465				24	1.11062	1.16464	1.00559		0.777393	0.908117	1.10348	0.970211		0.868909	0.851432	0.858589	0.858559		24	1.10039	1.10765	1.1503			0.744671	0.880287	1.08456	1.1892		0.708122	0.791699	0.993438	1.04676
28	1.60619	1.63271	1.65832	1.53415			1.06637	1.05499	1.04334	1.07769			1.0553	1.09304	1.07985	1.07958				28	1.42912	1.36911	1.38405		0.95215	1.1987	1.34905	1.10515		1.03427	1.1152	0.960382	1.14595		28	1.67594	1.46575	1.40541			0.952326	0.926643	1.30782	1.485		1.04416	0.879866	1.16404	1.18225
32	1.71321	1.74278	1.77645	1.67029			1.05113	1.05709	1.05154	1.0747			1.06385	1.11054	1.07985	1.09348				32	1.22123	1.30293	1.11212		0.878178	0.996336	1.16741	0.948168		0.944357	0.909663	0.899075	0.907508		32	1.38077	1.21896	1.26038			0.81366	0.981362	1.15919	1.23438		0.795685	0.82908	1.11745	1.28976
36	1.84783	1.88876	1.91477	1.79738			1.03638	1.06305	1.05974	1.08815			1.07355	1.1178	1.09061	1.09827				36	1.21519	1.34508	1.18187		0.825012	0.92531	1.20063	0.957402		0.903489	0.897073	0.903991	0.916817		36	1.32617	1.29878	1.31773			0.800138	0.944086	1.14702	1.21814		0.774112	0.824181	0.961286	1.14138
40	1.97283	2.03123	2.02953	1.96065			1.04769	1.062	1.06013	1.08615			1.07982	1.13871	1.11129	1.10786				40	1.31977	1.38788	1.2884		0.833102	0.93743	1.17627	0.985404		0.934297	0.917532	0.92568	0.9		40	1.42726	1.36269	1.42123			0.837497	1.00239	1.17617	1.19414		0.766244	0.828822	1.01148	1.10272
44	2.12458	2.17877	2.19701	2.10674			1.05162	1.0634	1.05974	1.08865			1.08837	1.14938	1.12453	1.12656				44	1.34425	1.50675	1.31666		0.883033	0.932074	1.22532	0.97885		0.962276	0.91344	0.941874	0.928228		44	1.55055	1.4315	1.55274			0.818474	0.91589	1.18578	1.2305		0.788071	0.839134	0.971785	1.09647
48	2.29724	2.34895	2.37533	2.27047			1.06342	1.06935	1.06248	1.07918			1.09863	1.16048	1.13281	1.13231				48	1.42498	1.59104	1.45527		0.815765	0.941375	1.18608	0.988085		0.939956	0.922568	0.918739	0.90961		48	1.63403	1.56942	1.60283			0.800596	0.920908	1.20852	1.2425		0.800254	0.844032	0.966535	1.10346
52	2.39757	2.45121	2.49944	2.37811			1.059	1.07005	1.07185	1.09562			1.11003	1.14597	1.12702	1.12416				52	1.48315	1.72144	1.52707		0.850902	0.958005	1.23734	0.980637		0.92801	0.932011	0.917004	0.93033		52	1.80275	1.65321	1.75346			0.820766	0.957467	1.22806	1.25168		0.796447	0.879866	0.976706	1.12077
56	2.46154	2.56752	2.59364	2.51108			1.05408	1.0704	1.05935	1.09114			1.11117	1.15023	1.13405	1.13662				56	1.62206	1.80738	1.58122		0.898058	1.02057	1.26139	1.0137		0.963219	0.933585	0.93609	0.933934		56	1.8982	1.76055	1.94199			0.833601	0.965352	1.24471	1.27603		0.835787	0.883733	0.995079	1.16826
60	2.60117	2.67369	2.71514	2.65084			1.05703	1.06725	1.07497	1.08665			1.11916	1.16133	1.13819	1.13998				60	1.72473	1.92789	1.70247		0.888812	1.02311	1.26424	1.00655		0.988368	0.94649	0.970214	0.95045		60	2.06516	1.93639	1.96539			0.817098	0.993548	1.26618	1.25627		0.812944	0.878835	1.0023	1.14985
64	2.77007	2.81928	2.86131	2.79331			1.05211	1.06865	1.06794	1.09412			1.10604	1.1656	1.14522	1.11985				64	1.82931	2.08331	1.84667		0.879565	0.999436	1.275	1.00149		0.955046	0.941454	0.962406	0.940541		64	2.16309	2.04801	2.08438			0.841623	0.979928	1.23639	1.23262		0.83198	0.869296	1.0292	1.17489
68	2.88294	2.92116	2.99402	2.92763			1.06244	1.06795	1.08317	1.1011			1.10661	1.14554	1.14315	1.13998				68	1.93198	2.20119	1.87404		0.880721	1.02678	1.29399	1.02383		0.951273	0.943972	0.987565	0.949249		68	2.29024	2.1581	2.20369			0.870273	1.02342	1.28219	1.27744		0.826904	0.900232	1.01969	1.17084
72	3.19523	3.24707	3.31776	3.20669			1.07129	1.07951	1.09215	1.0996			1.11973	1.15877	1.15226	1.1558				72	2.04895	2.34475	2.04149		0.891586	1	1.34335	1.01221		0.949073	0.95971	0.986408	0.956456		72	2.46601	2.33761	2.33685			0.869356	1.01625	1.29116	1.32933		0.834264	0.870327	1.05151	1.20987
76	3.27425	3.33724	3.42579	3.34328			1.06293	1.07916	1.11792	1.11106			1.11117	1.1656	1.15681	1.15772				76	2.23554	2.5163	2.22719		0.92834	1.06483	1.37848	1.04885		1.01352	0.98678	0.988722	0.989489		76	2.67524	2.5263	2.56493			0.907174	1.06977	1.35458	1.37522		0.862183	0.897138	1.06135	1.24006
80	3.37333	3.48165	3.55514	3.4957			1.07031	1.08686	1.10035	1.10906			1.11573	1.14853	1.14274	1.15724				80	2.37031	2.68159	2.34344		0.881877	1.02875	1.38323	1.07656		0.998428	1.01479	1.03933	0.973574		80	2.85453	2.68318	2.71852			0.926198	1.08363	1.36611	1.35334		0.864975	0.916731	1.05217	1.27798
84	3.50752	3.59016	3.6557	3.64812			1.0649	1.08161	1.10191	1.09761			1.11631	1.1656	1.15391	1.15676				84	2.51748	2.83932	2.50736		0.929727	1.09837	1.38797	1.07834		1.02075	0.998426	1.02776	0.992793		84	2.99683	2.87798	2.89815			0.928719	1.09869	1.38949	1.39287		0.872081	0.93323	1.07743	1.25626
88	3.60577	3.70492	3.76374	3.74084			1.06096	1.08301	1.11011	1.10159			1.09293	1.16432	1.15101	1.1582				88	2.6637	2.99078	2.62036		0.927184	1.10175	1.41392	1.11558		1.011	1.01542	1.01272	0.998198		88	3.19479	2.97309	3.03823			0.942242	1.11541	1.40263	1.41652		0.853299	0.930137	1.0958	1.22018
92	3.70443	3.79977	3.83813	3.84034			1.06932	1.08056	1.09918	1.12102			1.12543	1.15194	1.16343	1.16107				92	2.74476	3.16431	2.74779		0.953306	1.12091	1.46361	1.14179		1.00534	1.02487	1.01099	0.983784		92	3.31525	3.14098	3.1793			0.952556	1.12378	1.42217	1.42217		0.857614	0.914411	1.07579	1.25847
96	3.81187	3.91764	3.98019	3.98191			1.07276	1.07986	1.10113	1.12351			1.11231	1.17158	1.1626	1.15964				96	2.88271	3.30095	2.90141		0.969949	1.12289	1.45063	1.11052		1.00377	1.05603	1.00723	0.985285		96	3.49806	3.32661	3.35102			0.951639	1.13214	1.44555	1.47123		0.878173	0.944573	1.1063	1.24853
[truncated: 1 more columns]

## Sheet: Fig. 1G
Fig: 1G: Effect of the indicaed RNAi on the cell cycle profile in MB157 cells
	G1			S			4N
siNT	71.5877	80.7024	77.9625	16.6803	9.42198	8.79567	11.7319	9.87558	13.2418
siCCNE1	94.5691	96.3271	95.7307	2.19712	1.1079	1.44819	3.23379	2.56503	2.82114
siCCNA2	49.2412	52.209	49.9077	3.27926	1.68122	1.33826	47.4795	46.1097	48.754
Experiments	1	2	3	1	2	3	1	2	3
Fig: 1G: Effect of the indicaed RNAi on the cell cycle profile in MCF7 cells
	G1			S			4N
siNT	58.4	64.2411	63.217	20.1	17.5755	16.0701	21.4	18.1834	20.7129
siCCNE1	72.8	66.4591	69.9037	9.6	15.2915	14.0236	17.3	18.2494	16.0728
siCCNA2	24.3	32.1848	37.3994	8.6	7.32922	9.4625	67	60.486	53.1381
Experiments	1	2	3	1	2	3	1	2	3
Fig: 1G: Effect of the indicaed RNAi on the cell cycle profile in 3226 cells
	G1			S			4N
siNT	62.3042	64.0378	69.6548	15.149	17.3899	13.2143	22.5468	18.5724	17.1309
siCCNE1	63.2309	66.8926	76.8849	14.3633	15.6243	9.39845	22.4058	17.483	13.7167
siCCNA2	13.9911	20.7525	13.5244	3.43205	4.55714	3.36853	82.5768	74.6903	83.1071
Experiments	1	2	3	1	2	3	1	2	3

## Sheet: Fig. 2A
Figure 2A Effect of INX-315 on cell cycle profile in MB157 cells
	G1					S					4N
DMSO	67.6	65.0545	62.1276	66.3431	60.0807	11.1	13.0662	14.0868	17.7728	12.9382	21.1	21.8793	23.7856	15.8841	26.9811
50 nM	85			90.1448		5.6			3.78536		9.3			6.06986
100 nM	79.9	89.7304	89.0543	88.9976		3.1	2.74819	3.24025	4.42129		16.8	7.52137	7.70548	6.58112
250 nM	75			59.5469	66.2826	3.32				2.71605	21.66			28.7767	31.0014
500 nM	53.0432				63.8282	4.63553				2.73801	42.3213				33.4338
Experiments	1	2	3	4	5	1	2	3	4	5	1	2	3	4	5

## Sheet: Fig. 2D
Fig. 2D: Effect of INX-315 on MB157-PIP-FUCCI cells. Live cell tracking to monitor the cell cycle phases based on mVENUS and mCHERRY
MB157 DMSO
Experiment 1												Experiment 2									Experiment 3
	mVENUS-CDT1						mCHERRY-Geminin						mVENUS-CDT1				mCHERRY-Geminin					mVENUS-CDT1					mCHERRY-Geminin
0	1	1	1	1			1	1	1	1		0	1	1	1		1	1	1		0	1	1	1	1		1	1	1
4	0.676445	0.800611	0.615246	0.791838			1.33616	1.2379	1.11188	1.33773		4	0.844091	1.04072	0.809465		1.37841	1.66965	0.665083		4	0.735211	0.997141	1.01206	0.709267		1.33017	2.27444	1.15431
8	0.844693	0.974008	0.896136	0.893353			2.12802	1.8803	2.09943	2.06033		8	0.661562	0.992005	0.623271		2.04573	2.19597	1.01949		8	0.707813	1.03389	1.02652	0.739286		1.35092	1.61204	1.13728
12	0.883472	1.01998	1.06626	1.02062			2.87339	2.72468	2.95555	2.29409		12	0.60123	1.27906	0.608741		1.74818	3.08445	1.4955		12	0.684824	0.954993	1.01652	0.960375		1.48642	2.47038	1.20222
16	1.20369	1.4729	1.37488	1.20009			3.60195	2.90365	3.07539	2.64909		16	0.824387	1.48197	0.543091		3.04834	3.22099	1.8193		16	0.698789	0.909551	1.12597	0.890152		1.52467	3.3217	1.37019
20	1.39937	1.82799	1.66237	1.15234			3.31058	2.55683	2.79667	2.63097		20	1.21543	1.46962	0.569174		3.30924	3.34973	1.81047		20	0.725468	1.07121	1.06536	1.05494		1.15997	2.49013	1.6064
24	1.50264	1.72531	1.74944	1.22541			2.51857	1.71063	3.04118	2.02103		24	1.32237	1.5138	0.623133		3.40721	3.65359	0.974349		24	0.625763	1.18159	1.29949	0.919679		1.70455	1.46601	1.20727
28	1.89901	1.75102	2.084	1.32085			2.89604	1.3085	2.64118	1.70168		28	1.30182	1.61069	0.610832		1.05183	2.48208	1.16207		28	0.626373	0.951123	1.49867	0.945983		1.75721	1.00639	1.32383
32	2.26953	1.89677	2.26153	1.66443			3.19699	1.42819	3.05387	1.16444		32	1.38333	1.41435	0.698534		0.404548	3.79856	1.21426		32	0.485206	1.09783	1.45054	1.19267		1.72454	1.11609	1.46525
36	2.34553	1.74341	2.39687	1.67035			3.383	1.94798	3.03896	1.15002		36	1.53698	1.22811	0.641943		0.527964	3.4026	1.46447		36	0.489514	1.07833	1.12296	1.33875		1.98062	1.33377	1.36722
40	2.04035	1.68378	2.31421	1.29227			3.37004	2.38853	3.70003	1.10159		40	1.44341	0.955491	0.967351		0.686347	3.51854	1.45834		40	0.637389	1.01099	1.3929	1.4464		2.60516	1.71066	1.0041
44	2.17891	1.5249	2.68588	1.60457			3.37725	2.88481	4.44569	1.37094		44	1.54184	1.17366	1.1775		1.02849	3.57169	0.659019		44	0.650372	1.23416	1.33285	1.12275		3.2848	1.80169	0.628564
48	2.32209	1.87008	2.62724	1.55426			3.24093	3.47482	3.70243	1.50461		48	1.32181	1.06453	1.10275		1.92222	3.06176	1.7021		48	1.03752	1.02089	1.39936	1.10209		3.69405	1.66143	0.71723
52	2.18552	2.29798	3.03268	1.77544			2.73677	2.98404	2.97046	1.63631
56	2.64384	2.83352	3.34691	2.2317			3.60399	3.31788	3.18587	2.37182
60	3.01285	2.61908	3.31064	2.44775			3.8616	3.21003	3.17734	2.37944
64	3.46927	3.12677	3.88222	2.59293			4.25504	4.0877	3.98404	3.26709
68	3.55433	2.97776	3.5303	2.49795			4.31181	3.27687	3.553	3.35956
MB157 INX-315 (500 nM)
Experiment 1												Experiment 2											Experiment 3
	mVENUS-CDT1								mCHERRY-Geminin				mVENUS-CDT1					mCHERRY-Geminin						mVENUS-CDT1					mCHERRY-Geminin
0	1	1	1	1			1	1	1	1		0	1	1	1	1		1	1	1	1		0	1	1	1	1		1	1	1	1
4	0.878455	0.865437	1.04363	0.874252			0.997966	0.911343	0.523121	0.546169		4	0.860029	1.09501	1.17348	1.19376		1.58733	1.52256	0.909945	1.37523		4	1.21431	1.14879	1.02799	0.866653		1.07137	1.19341	2.38701	1.19945
8	1.15037	1.19846	1.2699	1.05116			1.39489	0.945293	0.663282	0.759197		8	0.979743	1.40169	1.32799	1.64247		1.56788	2.43102	1.06431	1.66604		8	0.920879	1.43963	1.30559	1.30895		1.2547	1.40249	2.3154	1.5059
12	1.50346	1.57077	1.51483	1.13294			1.332	0.910462	0.89485	0.873635		12	1.12529	1.65055	1.39746	1.67681		2.37679	3.28711	1.27688	1.53891		12	1.11393	1.68919	1.41357	1.41833		1.39696	1.1966	2.69033	1.85225
16	1.96158	1.65792	2.24475	1.45545			1.37681	0.918241	1.05309	0.843286		16	1.19554	2.0517	1.67401	2.05839		2.6988	3.88888	1.53623	1.40733		16	1.16497	1.79375	1.69324	1.68248		0.800519	0.79853	3.17046	0.69527
20	2.06139	2.05748	2.538	1.64139			1.33133	0.866398	1.06138	0.619839		20	1.29652	2.04451	1.78923	2.30048		2.648	4.37647	1.79196	1.19688		20	1.62759	2.24323	1.89036	1.76864		0.0640222	0.360588	3.73354	0.740105
24	2.7933	2.3858	3.16214	1.91761			1.35414	0.894556	1.37799	0.801659		24	1.37381	2.24981	2.0997	2.47519		2.86817	4.88525	2.02658	1.1636		24	1.6322	2.47477	2.14822	1.90199		0.0655182	0.582831	3.99442	0.762416
28	3.01332	3.02438	3.51163	2.21001			1.15606	0.836097	1.37573	0.841441		28	1.48529	2.12205	1.97382	2.51554		2.64925	5.02184	1.88403	1.02672		28	1.97495	2.59214	2.24362	2.06524		0.0641982	0.407539	2.07123	0.777969
32	3.79187	3.46285	4.11951	2.70905			1.34852	0.905376	1.50937	0.807877		32	1.71141	2.26044	2.01501	2.48876		2.55642	4.12401	2.03692	0.705353		32	2.18509	2.79658	2.398	1.8063		0.0645282	0.474702	1.74807	0.814062
36	4.16059	3.88616	4.49844	3.09913			1.28182	0.870188	1.45132	0.829561		36	1.72487	2.2595	2.15958	2.5152		2.61246	3.517	1.56147	0.712748		36	2.27436	2.86569	2.58225	2.05132		0.0651882	0.529543	2.00818	0.606993
40	4.62386	4.29002	5.15774	3.44184			1.1773	0.82808	1.27119	0.712477		40	1.91212	2.63916	2.29029	3.18768		2.42577	3.63288	0.905414	0.723376		40	2.53509	3.18644	2.79529	2.13197		0.0658042	0.531904	2.11361	0.138207
44	5.10355	4.88807	5.7527	3.91468			1.22289	0.869837	0.840735	0.905412		44	1.99	2.67522	2.46441	3.13689		2.78521	3.43634	0.105394	0.707306		44	2.65773	3.41691	2.95524	2.12947		0.0661783	0.502496	2.08815	0.141478
48	5.05699	5.00346	5.72702	4.10028			0.934064	0.814053	0.726509	0.852254		48	1.97836	2.80727	2.42643	3.21359		0.156157	0.225947	0.28547	0.680114		48	2.47585	3.37843	2.84589	2.25141		0.0648802	0.405343	0.0696651	0.139118
52	4.86367	4.71665	5.53228	3.74353			0.76137	0.71074	0.617674	0.21644
56	5.24434	5.11324	6.06547	4.41342			0.726661	0.750513	0.628603	0.266779
60	5.82006	5.47244	6.2573	4.62504			0.806451	0.754187	0.576033	0.165659
64	6.94032	6.27778	7.56855	5.9104			0.879731	0.878431	0.528412	0.131086
68	6.67786	6.2557	7.53958	5.32318			0.773286	0.724306	0.449192	0.0800858

## Sheet: Fig. 2E
Fig 2E: Differential effect of INX-315 in multiple cell lines
MB157-WT
Experiment 1																	Experiment 2																		Experiment 3
	DMSO				INX-315 (31.25 nM)				INX-315 (62.5 nM)				INX-315 (125 nM)					DMSO				INX-315 (31.25 nM)				INX-315 (62.5 nM)				INX-315 (125 nM)						DMSO				INX-315 (62.5 nM)				INX-315 (125 nM)
0	1	1	1		1	1	1		1	1	1		1	1	1		0	1	1	1		1	1	1		1	1	1		1	1	1			0	1	1	1		1	1	1		1	1	1
4	1.05929	1.00339	1.04706		1.00912	0.979381	0.996815		0.965517	0.97493	1.00286		0.944928	1.02922	0.993671		4	1.00364	1.0106	0.988048		1.00987	0.996503	0.964539		0.972222	0.962199	0.953846		0.990099	0.992933	0.956656			4	1.17073	1.10159	1.16697		1.11251	1.12532	1.13576		1.15217	1.16849	1.15128
8	1.05929	1.05085	1.07059		1.00608	1.04811	1.06051		0.948276	0.97493	1.00857		1.0029	1.05195	1.02215		8	0.981818	1.00353	1.01992		1.03289	1.03147	0.950355		0.965278	0.941581	0.996154		1.0231	0.989399	1.0031			8	1.17309	1.13254	1.15171		1.01574	1.08696	1.06129		1.09783	1.06318	1.05812
12	1.13044	1.06102	1.08628		0.996961	1.04124	1.06688		1.00287	0.991643	1.03143		0.953623	1.06493	1.02848		12	1.01455	1.0212	1.03984		1.08553	1.03846	0.992908		0.979167	0.996564	1.00385		1.033	1.00353	1.01238			12	1.34146	1.19524	1.26212		1.06216	1.13896	1.15826		1.17158	1.08762	1.16154
16	1.17787	1.04068	1.08235		1.00608	1.0756	1.05096		1.02874	0.986072	1.04571		1.0058	1.11039	1.06646		16	1.06546	1.01413	1.06773		1.07895	1.01748	1.01418		1.02778	1.06529	1.01154		0.9967	0.968198	1.04025			16	1.46341	1.40952	1.40934		1.21243	1.29582	1.29092		1.20109	1.19461	1.19487
20	1.25692	1.0678	1.14118		1.00912	1.06873	1.05414		0.997127	0.994429	1.02286		0.971015	1.06169	1.07279		20	1.12364	1.06007	1.11952		1.14145	1.08042	0.989362		1.05208	1.00344	1.06154		1.0297	0.971731	0.975232			20	1.69315	1.59206	1.59336		1.36428	1.41944	1.39178		1.30202	1.30834	1.29573
24	1.49802	1.2339	1.24706		1.09423	1.17869	1.11465		1	1.0195	1.10857		0.997101	1.07468	1.08544		24	1.25818	1.18375	1.20717		1.15789	1.08741	1.08511		1.05903	1.06186	1.10385		1.0264	0.968198	1.01238			24	1.74744	1.74365	1.74686		1.46735	1.56692	1.46858		1.43867	1.41028	1.40513
28	1.63636	1.32542	1.41569		1.12158	1.21306	1.16561		1.03736	1.10585	1.16857		0.982609	1.11364	1.06329		28	1.40727	1.37809	1.41833		1.25	1.20629	1.16667		1.13194	1.10997	1.15769		1.07921	1	1.12074			28	1.88985	1.84206	1.83034		1.4705	1.58482	1.50349		1.43944	1.41533	1.41538
32	1.73913	1.43051	1.48235		1.14286	1.25086	1.19745		1.03736	1.08356	1.16286		1.04638	1.17532	1.09494		32	1.55636	1.5371	1.48207		1.25329	1.26224	1.20567		1.15972	1.13058	1.15385		1.11221	1.05654	1.10526			32	2.07081	1.92302	1.94075		1.48544	1.61722	1.52832		1.51087	1.46083	1.41624
36	1.86956	1.53559	1.61569		1.15198	1.28866	1.25159		1.09195	1.10864	1.18		1.10145	1.14286	1.17405		36	1.60727	1.67491	1.58566		1.29934	1.31818	1.25886		1.14583	1.10653	1.20385		1.10231	1.08834	1.11146			36	2.18883	2.00318	2.00628		1.48466	1.63257	1.55004		1.5396	1.47009	1.4906
40	1.93676	1.6339	1.64706		1.18845	1.31615	1.28662		1.09195	1.13928	1.2		1.06377	1.20779	1.20886		40	1.71636	1.72792	1.70518		1.38816	1.42308	1.32269		1.16319	1.12715	1.24231		1.13531	1.09187	1.16718			40	2.35326	2.21349	2.17504		1.58222	1.71185	1.68658		1.58696	1.49284	1.46496
44	1.97233	1.67458	1.74118		1.21277	1.40206	1.30255		1.19253	1.13092	1.21143		1.08986	1.18182	1.1519		44	1.77818	1.73852	1.75299		1.46053	1.46504	1.34752		1.17361	1.20275	1.26923		1.10561	1.14134	1.14551			44	2.33674	2.19603	2.1535		1.55075	1.63598	1.5609		1.48835	1.40522	1.41709
48	2.06324	1.70847	1.74118		1.2766	1.50859	1.3758		1.14081	1.13928	1.15143		1.13333	1.19805	1.18671		48	1.74909	1.77385	1.84861		1.51974	1.55245	1.41135		1.21528	1.21306	1.28846		1.10231	1.10954	1.18266			48	3.01416	2.65238	2.55476		1.80094	1.85763	1.78045		1.62267	1.5257	1.59658
52	2.21739	1.88475	1.9098		1.40426	1.53265	1.49045		1.27012	1.22563	1.15714		1.2029	1.24026	1.29747		52	1.97091	1.94346	2.05179		1.60197	1.62587	1.47163		1.24306	1.3299	1.39231		1.18482	1.19081	1.23839			52	3.27773	2.99206	2.79982		1.93234	2.02984	1.93095		1.64674	1.59309	1.60256
56	2.54546	2.10847	2.0549		1.42249	1.62887	1.52548		1.17241	1.26184	1.28857		1.15362	1.25649	1.30696		56	2.13818	2.18021	2.25896		1.68421	1.71329	1.64539		1.29167	1.38144	1.45769		1.18812	1.20495	1.27245			56	3.60818	3.25079	3.00898		2.06452	2.10401	2.07525		1.74612	1.64364	1.68889
60	2.74704	2.19322	2.25882		1.46809	1.60137	1.6242		1.25	1.32312	1.30286		1.17391	1.2987	1.20886		60	2.29818	2.32862	2.30279		1.69408	1.8042	1.67376		1.33333	1.43299	1.52308		1.20132	1.26855	1.27554			60	3.79544	3.35159	3.17235		2.12352	2.25661	2.16059		1.77329	1.64954	1.7641
64	2.9249	2.29492	2.40392		1.52887	1.74914	1.65287		1.33333	1.3259	1.36857		1.22029	1.30844	1.29747		64	2.43636	2.48056	2.43028		1.71711	1.76224	1.71631		1.28819	1.49141	1.48077		1.20792	1.30035	1.29412			64	3.92526	3.65714	3.55206		2.34382	2.46462	2.31963		1.92003	1.76243	1.84872
68	3.12253	2.55932	2.48235		1.56839	1.82131	1.71656		1.35632	1.33705	1.34		1.21449	1.29221	1.28165		68	2.64364	2.65371	2.56972		1.86184	1.90909	1.79078		1.37847	1.53608	1.56154		1.18152	1.26502	1.27245			68	4.32966	3.88968	3.88779		2.53265	2.56778	2.49263		2.01941	1.86436	1.98462
72	3.18972	2.67458	2.67451		1.55927	1.95533	1.82484		1.29023	1.3454	1.39143		1.2029	1.33117	1.26266		72	2.87273	2.75972	2.69721		1.90461	2.02098	1.86525		1.375	1.60137	1.55385		1.21122	1.34982	1.29102			72	4.62077	4.28492	4.09605		2.70496	2.75362	2.62374		2.11957	1.96546	2.11624
76	3.35968	2.94576	2.74902		1.73252	2.0378	1.86943		1.37356	1.35376	1.34857		1.17971	1.34416	1.31329		76	3.02182	2.90813	2.88048		1.96382	2.16434	1.96454		1.44097	1.61168	1.58846		1.18482	1.37809	1.29412			76	4.84422	4.58651	4.4614		2.81511	2.90196	2.74321		2.24068	2.10615	2.15727
80	3.63241	3.0983	3.09412		1.80243	2.17182	1.95223		1.4454	1.42618	1.47429		1.22029	1.36364	1.31962		80	3.19636	3.12014	3.17928		2.09539	2.2972	2.00709		1.56597	1.73196	1.70385		1.22112	1.33922	1.3839			80	5.29976	4.91667	4.80431		2.90873	2.98039	2.82312		2.33385	2.21651	2.28547
84	4.0751	3.33898	3.33333		1.83587	2.2268	2.11465		1.39942	1.52089	1.49429		1.25507	1.3539	1.29747		84	3.38909	3.42049	3.43426		2.21711	2.33217	2.16312		1.60069	1.7457	1.77308		1.17822	1.42403	1.34675			84	5.73879	5.30238	5.16517		2.88041	2.98807	2.84019		2.31134	2.25863	2.25385
88	4.40316	3.57966	3.6		1.94833	2.29897	2.13057		1.45402	1.52925	1.56857		1.1971	1.35065	1.3576		88	3.72364	3.73145	3.69721		2.32895	2.40909	2.19503		1.64583	1.78007	1.94615		1.26733	1.4205	1.35294			88	6.2203	5.81111	5.63465		3.07553	3.23359	3.02638		2.43245	2.31339	2.43932
92	4.74704	3.87119	3.81569		1.95441	2.51546	2.24522		1.45402	1.5571	1.63429		1.17971	1.37662	1.37658		92	4.07636	4.12368	3.89641		2.5	2.57343	2.37234		1.63194	1.82131	2.04615		1.27723	1.43463	1.43653			92	6.53344	6.11429	6.02513		3.24233	3.40068	3.20093		2.58618	2.36984	2.47692
96	4.94466	4.18305	4.09412		1.99696	2.5189	2.36306		1.46264	1.65181	1.69714		1.2058	1.40584	1.31013		96	4.37455	4.5053	4.26295		2.62171	2.74126	2.45036		1.76389	1.85567	2.17692		1.26073	1.41343	1.43963			96	6.97168	6.38968	6.307		3.37529	3.49105	3.2917		2.64752	2.41028	2.4735
100	5.43478	4.49491	4.42353		2.15502	2.63574	2.43312		1.56035	1.62117	1.76286		1.1971	1.43831	1.37658		100	4.62182	4.81272	4.67331		2.75329	2.8042	2.48582		1.78125	1.94158	2.29615		1.18152	1.4947	1.4582			100	7.11094	6.71429	6.81867		3.44847	3.65985	3.42203		2.65062	2.44566	2.57265
104	5.69961	4.74237	4.60392		2.28571	2.75945	2.52866		1.58621	1.6741	1.84857		1.25507	1.38961	1.41456		104	4.91636	5	4.87649		2.78947	2.87063	2.71277		1.80903	1.99313	2.37308		1.21122	1.44523	1.47059			104	7.50197	7.15952	7.22531		3.64831	3.80563	3.49108		2.75311	2.54339	2.59915
108	6.083	5.10508	4.94118		2.34954	2.91753	2.65605		1.58046	1.76045	1.79143		1.2029	1.4448	1.48734		108	5.37091	5.33569	5.38645		2.95724	3.13287	2.84752		1.77431	2.0756	2.36538		1.23432	1.54064	1.47678			108	7.583	7.45873	7.47217		3.70889	3.78772	3.46393		2.6646	2.49874	2.53846
112	6.6166	5.51864	5.33725		2.36778	3.03436	2.78662		1.62356	1.80223	1.88		1.22609	1.36688	1.52215		112	5.68727	5.68905	5.88845		3.11842	3.23077	3.02837		1.89931	2.12027	2.39231		1.30693	1.4735	1.48916			112
116	7.1502	5.92542	5.73333		2.42249	3.27491	2.85669		1.59483	1.91365	1.92571		1.28696	1.45454	1.46202		116	6.11273	6.4523	6.25498		3.14474	3.47552	3.27305		1.88194	2.1512	2.46923		1.26073	1.50883	1.47678			116
1222
Experiment 1																		Experiment 2																		Experiment 3
	DMSO				INX-315 (31.25 nM)				INX-315 (62.5 nM)				INX-315 (125 nM)					DMSO				INX-315 (31.25 nM)				INX-315 (62.5 nM)				INX-315 (125 nM)						DMSO				INX-315 (62.5 nM)				INX-315 (125 nM)
0	1	1	1		1	1	1		1	1	1		1	1	1		0	1	1	1		1	1	1		1	1	1		1	1	1			0	1	1	1		1	1	1		1	1	1
4	1.19781	1.17932	1.11247		1.10896	1.10822	1.12331		1.1549	0.95967	1.10674		1.22006	1.08088	1.09737		4	1.12659	1.09288	1.0924		1.07601	1.08692	1.1037		1.09153	1.06063	1.09911		1.08854	1.01689	1.11386			4	1.01158	1.01834	1.02648		1.05699	1.04609	1.03522		1.02377	1.06346	1.00321
8	1.3377	1.17721	1.28397		1.11405	1.3205	1.26493		1.28018	1.1824	1.22191		1.32242	1.15074	1.20448		8	1.30783	1.28299	1.21463		1.20604	1.22739	1.26181		1.17421	1.19869	1.24165		1.14073	1.10788	1.25743			8	1.09556	1.10568	1.10228		1.15257	1.13217	1.10245		1.09507	1.1369	1.08441
12	1.35956	1.45464	1.37395		1.25866	1.44537	1.37669		1.31549	1.27498	1.30524		1.44626	1.24173	1.34275		12	1.46812	1.36892	1.33013		1.32601	1.33538	1.31417		1.32087	1.35075	1.3931		1.23951	1.19606	1.39505			12	1.20367	1.21659	1.21461		1.27206	1.22957	1.20918		1.20511	1.26655	1.2074
16	1.34645	1.5327	1.48454		1.98778	1.59313	1.47013		1.50683	1.37397	1.42135		1.61924	1.32721	1.40798		16	1.58743	1.52083	1.44851		1.39469	1.3626	1.38501		1.40256	1.43004	1.49555		1.37745	1.31707	1.4604			16	1.33301	1.35546	1.40183		1.36305	1.30957	1.28282		1.27641	1.36899	1.27894
20	1.78579	1.50949	1.64667		1.55092	1.67742	1.63969		2.19362	1.51512	1.56273		2.06039	1.46415	1.53846		20	1.76503	1.73003	1.66891		1.59707	1.53731	1.56981		1.5315	1.59235	1.62361		1.48555	1.45685	1.63168			20	1.51255	1.5048	1.54794		1.44577	1.39044	1.36393		1.35123	1.41704	1.3328
24	1.90273	1.89135	1.7179		2.04277	1.7128	1.75433		1.65945	1.63245	1.65918		2.15456	1.45588	1.56475		24	1.86976	1.80816	1.76323		1.75641	1.63828	1.6386		1.62402	1.6306	1.69265		1.50419	1.51782	1.68713			24	1.67471	1.63406	1.72785		1.55423	1.44	1.45037		1.37852	1.47325	1.36817
28	1.94645	1.78375	1.9194		1.71385	1.94069	1.89692		1.6139	1.72777	1.83427		1.79836	1.55331	1.72736		28	2.11931	1.97917	2.00096		1.86355	1.83845	1.83676		1.83563	1.84515	1.87528		1.55732	1.65948	1.82475			28	1.87548	1.84542	1.89498		1.65993	1.56261	1.58058		1.47183	1.54669	1.44212
32	2.26885	1.88186	2.03374		1.74949	2.1103	2.09056		1.71298	1.94959	2.02622		2.06653	1.73713	1.96787		32	2.3051	2.15451	2.12704		2.13095	1.98507	2.02772		2.03937	2.03451	2.08018		1.69338	1.78987	2.06139			32	2.14479	2.21572	2.20639		1.87132	1.77913	1.77695		1.61092	1.72167	1.59003
36	2.50492	2.45464	2.28116		2.32587	2.38918	2.28902		1.94533	2.13107	2.17322		2.53838	1.85202	2.13243		36	2.45993	2.33767	2.2666		2.33425	2.16769	2.25154		2.24606	2.20709	2.30624		1.86953	2.00375	2.24257			36	2.32239	2.3869	2.48402		2.05423	1.9287	1.91782		1.72447	1.84678	1.67846
40	1.87322	2.33228	2.34864		2.17413	2.49844	2.2842		2.03303	2.19065	2.18352		2.26714	1.8557	2.18403		40	2.42532	2.39931	2.3128		2.41758	2.17559	2.29363		2.27362	2.18657	2.38085		1.89655	1.93246	2.26634			40	2.53668	2.66026	2.80274		2.24908	2.11217	2.07364		1.89613	2.05621	1.82476
44	2.08306	2.52637	2.44049		2.54481	2.4308	2.35645		2.07289	2.24565	2.26404		2.46981	1.88695	2.19961		44	2.44991	2.45139	2.28296		2.45513	2.22125	2.36345		2.35039	2.20896	2.38976		1.96086	2.00094	2.29109			44	2.86293	2.97031	3.14338		2.45129	2.27391	2.24333		2.09243	2.24116	1.97186
48	2.01639	3.04219	2.7732		2.66803	2.8231	2.65414		2.67768	2.54354	2.58989		2.01024	2.12316	2.5258		48	2.75319	2.78038	2.65833		2.74267	2.59087	2.69507		2.70079	2.55784	2.73831		2.19944	2.32833	2.66238			48	3.23069	3.34585	3.52511		2.71691	2.4713	2.43757		2.17958	2.39438	2.1463
52	3.36284	3.00422	3.10497		2.61915	3.07388	3.01252		3.04214	2.93767	2.88296		2.64995	2.3943	2.83934		52	3.09016	3.15365	2.92974		3.13004	2.86304	3.03491		3.0315	2.86008	3.06904		2.47437	2.65197	2.95248			52	3.61969	3.71878	3.93881		2.95129	2.72087	2.71291		2.3257	2.56664	2.28939
56	2.77486	3.47468	3.38238		2.82077	3.56712	3.3632		2.75171	3.18882	3.19476		3.39202	2.61397	3.12074		56	3.40619	3.48264	3.20885		3.43315	3.16418	3.33881		3.40945	3.1847	3.39978		2.7754	2.91276	3.29901			56	4.00096	4.16594	4.37626		3.16085	2.9887	2.90715		2.52289	2.74071	2.44694
60	4.02295	3.39873	3.66542		3.0998	3.74922	3.71965		3.01367	3.49404	3.5206		3.53531	2.94393	3.42064		60	3.75228	3.79688	3.49182		3.82692	3.49254	3.63963		3.80118	3.46362	3.72049		3.14818	3.15948	3.6198			60	4.40734	4.61223	4.90594		3.45404	3.24957	3.20491		2.7368	2.9864	2.65193
64	3.74208	4.18882	4.02156		3.62831	4.2591	4.04817		4.14806	3.78827	3.82678		3.63562	3.15533	3.74391		64	4.10747	4.15191	3.79403		4.13828	3.80158	4.03491		4.15158	3.74813	4.02895		3.46598	3.37993	3.97327			64	4.92568	5.13363	5.42009		3.76471	3.53739	3.51014		2.99736	3.301	2.87621
68	4.29836	4.45886	4.51546		4.59165	4.74506	4.5395		3.60934	4.1659	4.29214		4.27431	3.22335	4.09737		68	4.5929	4.59462	4.22425		4.55861	4.25724	4.61191		4.63091	4.14179	4.46325		3.80056	3.75235	4.44555			68	5.56081	5.70568	6.01918		4.11857	3.77391	3.84845		3.19454	3.59565	3.08762
72	3.55847	4.83544	4.72259		4.72912	5.32674	4.79865		3.64692	4.61045	4.59457		4.70113	3.70864	4.25414		72	4.83971	4.87847	4.45332		4.8837	4.54609	4.98665		4.98524	4.48134	4.72383		4.18639	3.97467	4.63267
76	4.93333	5.72046	5.05904		6.0723	5.71384	5.35164		5.36333	5.00458	4.97097		5.35517	3.91636	4.54138		76	5.21585	5.2474	4.72088		5.21795	4.8885	5.41581		5.41142	4.83955	5.07906		4.47251	4.37148	4.96337
80	3.92896	5.47785	5.48547		6.40631	6.45369	5.84682		6.05125	5.37763	5.40824		4.67349	4.37684	5.01363		80	5.64481	5.63455	5.07122		5.74634	5.34416	5.91684		6.01181	5.31623	5.59911		4.98229	4.78893	5.39307
84	4.32022	6.14452	5.9447		5.89817	6.98751	6.31792		4.39749	5.86893	5.76217		5.25486	4.63695	5.39435		84	6.1275	6.05035	5.44755		6.30769	5.72608	6.34394		6.47539	5.68563	6.098		5.3849	5.14916	5.75644
88	5.26885	7.16456	6.41331		7.38493	7.29136	6.80539		5.07175	6.13932	6.07022		5.24156	5.15074	5.84323		88	6.65847	6.52344	5.81232		6.75183	6.18964	6.90246		7.00197	6.13899	6.52784		5.89282	5.59568	6.1297
92	5.38907	8.05063	7.12652		6.88798	6.95942	7.5		5.68223	6.09258	6.7603		4.46162	5.42279	6.45862		92	7.26047	7.0816	6.34937		7.33974	6.78841	7.51643		7.76673	6.64645	6.96214		6.43243	6.07599	6.65842
96	4.52459	8.39346	7.49953		6.45723	9.16337	7.91426		6.59339	6.99267	7.04494		6.48209	5.85662	6.76339		96	7.69217	7.38889	6.71704		7.68498	7.12643	7.96715		8.15453	6.98694	7.2127		6.7521	6.31614	7.0396
100	6.89508	7.87447	8.70291		8.54684	10.2372	9.15896		7.27221	7.88451	8.16854		7.25384	7.06618	7.96592		100	9.31603	8.46354	7.7257		8.83516	8.25812	9.25565		9.58563	8.07742	8.40423		7.84995	7.46342	8.24456
104	8.27104	10.9873	9.52296		8.32281	11.2216	9.88247		7.30182	8.50779	8.89794		5.81679	7.8079	8.74099		104	10.0155	9.28385	8.3051		9.64469	9.11501	10.0524		10.6978	8.72948	9.1637		8.50979	8.18011	9.01188
108	7.90492	11.712	10.0244		8.5835	10.7013	10.6041		8.43052	8.93951	9.33146		7.59673	8.375	9.56086		108	10.4636	9.50174	8.85274		10.13	9.69359	10.9754		11.0856	9.1959	9.57572		9.43057	8.56191	9.6396
MCF7
Experiment 1													Experiment 2														Experiment 3
	DMSO				INX-315 (50 nM)			INX-315 (100 nM)					DMSO					INX-315 (50 nM)				INX-315 (100 nM)					DMSO					INX-315 (50 nM)				INX-315 (100 nM)
0	1	1	1		1	1		1	1	1		0	1	1	1			1	1	1		1	1	1		0	1	1	1			1	1	1		1	1	1
4	1.09039	1.06082	1.07029		1.04648	1.04404		1.05016	1.06321	1.05463		4	1.03206	1.04184	1.03514			1.00867	1.01605	1.0135		1.00711	1.00931	1.01343		4	1.0264	1.01703	1.03968			1.01393	1.00426	1.00985		1.0076	1.01185	0.998136
8	1.13987	1.08763	1.09297		1.06901	1.05585		1.07306	1.07047	1.08789		8	1.08809	1.10674	1.0798			1.01456	1.01847	1.02116		1.02456	1.03196	1.01231		8	1.08894	1.08953	1.10948			1.06964	1.0204	1.02602		1.01323	1.0158	1.00852
12	1.22835	1.20206	1.16553		1.13521	1.14608		1.12868	1.08083	1.13895		12	1.15038	1.19255	1.15483			1.03809	1.05056	1.04524		1.03069	1.02079	1.02798		12	1.17693	1.17144	1.18987			1.10716	1.04779	1.06118		1.03265	1.03061	1.0181
16	1.25309	1.23402	1.22676		1.16338	1.17508		1.14177	1.10259	1.0867		16	1.22153	1.26099	1.22548			1.07773	1.08295	1.07844		1.02714	1.01551	1.03395		16	1.24167	1.23849	1.25624			1.15037	1.06941	1.10935		1.04785	1.03621	1.02716
20	1.39486	1.49175	1.48866		1.39155	1.39635		1.33042	1.26218	1.28979		20	1.30701	1.34468	1.29283			1.13348	1.15804	1.13973		1.06139	1.0515	1.07201		20	1.33501	1.32294	1.34109			1.21063	1.14429	1.17827		1.09175	1.08986	1.0631
24	1.54329	1.53299	1.51247		1.40423	1.42642		1.44166	1.32435	1.33373		24	1.40396	1.44255	1.38031			1.2109	1.23766	1.23933		1.11244	1.10208	1.1347		24	1.4318	1.42081	1.44646			1.2888	1.22679	1.25176		1.15705	1.14286	1.11661
28	1.72027	1.7433	1.70295		1.58591	1.62084		1.60633	1.51503	1.53444		28	1.49778	1.53723	1.4784			1.27718	1.31032	1.32069		1.17932	1.17654	1.20336		28	1.52231	1.49873	1.53233			1.37038	1.29102	1.33157		1.22854	1.22186	1.18317
32	1.84015	1.8732	1.822		1.71549	1.73147		1.68048	1.58238	1.59858		32	1.60334	1.64255	1.58675			1.34964	1.38208	1.38563		1.25234	1.24853	1.26605		32	1.65336	1.61689	1.66815			1.43491	1.37291	1.40612		1.28624	1.29427	1.24228
36	1.9648	2.04124	2.0034		1.77887	1.87648		1.78735	1.69637	1.75653		36	1.72974	1.77943	1.70864			1.42552	1.46019	1.46844		1.32407	1.30872	1.32239		36	1.76178	1.74447	1.80123			1.50711	1.44414	1.48629		1.35238	1.36932	1.30884
40	2.14938	2.22165	2.0941		1.96338	2.00967		1.91712	1.76788	1.86342		40	1.88767	1.94255	1.84151			1.50387	1.54557	1.54798		1.40291	1.38442	1.38694		40	1.91295	1.89598	1.97331			1.58584	1.50959	1.57279		1.4309	1.43647	1.35836
44	2.40247	2.52887	2.35034		2.18873	2.24812		2.10033	1.95026	2.01306		44	2.02632	2.12163	1.99451			1.59244	1.63276	1.64757		1.47076	1.45796	1.4653		44	2.10528	2.08554	2.12829			1.7075	1.58782	1.68354		1.5235	1.5135	1.4385
48	2.67079	2.72268	2.61791		2.40704	2.44253		2.25845	2.13368	2.17815		48	2.21188	2.30497	2.18228			1.70053	1.75235	1.72893		1.5496	1.52343	1.52201		48	2.29353	2.27727	2.3144			1.83343	1.70533	1.79993		1.61047	1.59151	1.51438
52	2.85728	3.02577	2.83674		2.6507	2.67347		2.48528	2.3544	2.3658		52	2.40579	2.48723	2.37043			1.8083	1.87769	1.87048		1.62811	1.59448	1.59739		52	2.45883	2.44581	2.51351			1.97072	1.83988	1.93284		1.71123	1.68301	1.59505
56	2.98668	3.23814	2.99546		2.85211	2.84533		2.68702	2.5513	2.57126		56	2.5976	2.72305	2.57723			1.93466	2.00908	2.01715		1.70307	1.68787	1.67873		56	2.68762	2.6651	2.73965			2.12678	1.96621	2.07736		1.80467	1.76991	1.67758
60	3.33587	3.54742	3.38209		3.1507	3.14178		2.94766	2.76995	2.76722		60	2.84493	2.97163	2.80564			2.08393	2.17439	2.1525		1.79515	1.76637	1.79291		60	2.94846	2.89489	2.98803			2.26549	2.09528	2.24227		1.90403	1.89434	1.77556
64	3.69267	3.86392	3.60998		3.41268	3.44683		3.22683	2.95233	2.97268		64	3.00808	3.09255	2.87335			2.15268	2.22767	2.22072		1.82359	1.79429	1.82388		64	3.03708	2.99166	3.10879			2.35048	2.14947	2.27672		1.92345	1.9368	1.80777
68	4.11989	4.37629	4.02041		3.70141	3.86788		3.52781	3.18342	3.26366		68	3.27548	3.42199	3.18814			2.29978	2.43052	2.37833		1.93893	1.91592	1.91866		68	3.38372	3.3639	3.41977			2.53127	2.29193	2.47257		2.06248	2.05925	1.92119
72	4.24072	4.57732	4.12245		4.02113	3.98281		3.62159	3.40415	3.35036		72	3.46703	3.60532	3.3836			2.42769	2.55404	2.50274		2.02423	1.99193	2.00037		72	3.577	3.53425	3.60862			2.65776	2.40304	2.58826		2.15001	2.14714	1.99521
76	4.93911	5.29897	4.88435		4.53099	4.31257		4.14177	3.88705	3.84085		76	3.74277	3.92872	3.72145			2.5847	2.73297	2.65305		2.13441	2.09308	2.0959		76	3.87304	3.88547	3.98221			2.86043	2.58265	2.79395		2.28455	2.26465	2.10357
80	5.28069	5.66701	5.21429		5.01831	4.93878		4.51799	4.24352	4.17458		80	4.135	4.35284	4.15886			2.78445	2.98183	2.88763		2.26074	2.22929	2.21119		80	4.32024	4.33345	4.40472			3.09466	2.81644	3.06364		2.44272	2.41771	2.25799
84	6.00952	6.44021	5.97279		5.51408	5.55639		4.98691	4.63834	4.57601		84	4.43967	4.63865	4.42753			2.9712	3.16349	3.0208		2.34443	2.32734	2.30933		84	4.60685	4.61254	4.66507			3.31353	3.00396	3.2391		2.51534	2.53785	2.33972
88	6.52046	7.04742	6.47052		5.90141	6.04511		5.3795	4.94197	4.83135		88	5.08262	5.36808	5.10835			3.27779	3.47351	3.35717		2.54152	2.583	2.53358		88	5.28221	5.30736	5.38967			3.60432	3.32085	3.59458		2.78694	2.77189	2.55937
92	7.24643	7.90619	7.19841		6.64507	6.70247		5.90949	5.37927	5.24228
96	8.03616	8.72062	7.81633		7.33521	7.42535		6.39149	5.92746	5.57482
100	7.96004	8.91134	7.88776		7.46479	7.63158		6.6205	6.12021	5.78741
104	8.50143	9.60619	8.53628		8.20141	8.11063		7.03708	6.55648	5.29929
108	9.05899	10.5691	9.35828		8.81831	8.97207		7.67612	7.05181	6.88599
112	10.098	11.733	10.2188		9.58873	9.79377		8.35769	7.64249	7.28741
116	10.981	12.5897	10.932		10.562	10.5306		8.9891	8.0829	7.79216
3226
Experiment 1																	Experiment 2																	Experiment 3
	DMSO DMSO				INX-315 (31.25 nM)				INX-315 (62.5 nM)				INX-315 (125 nM)					DMSO DMSO				INX-315 (31.25 nM)				INX-315 (62.5 nM)				INX-315 (125 nM)					DMSO				INX-315 (50 nM)				INX-315 (100 nM)
0	1	1	1		1	1	1		1	1	1		1	1	1		0	1	1	1		1	1	1		1	1	1		1	1	1		0	1	1	1		1	1	1		1	1	1
4	1.16976	1.13395	1.14415		1.11417	1.10291	1.07876		1.07703	1.06358	1.04875		1.06639	1.05022	1.06138		4	1.18576	1.15643	1.15847		1.06591	1.11271	1.073		1.0728	1.06326	1.06778		1.07582	1.06922	1.03852		4	1.03077	1.05102	1.03667		0.991317	1.01609	0.996202		1.02158	1.01687	1.01743
8	1.31631	1.26289	1.29387		1.20081	1.27353	1.20252		1.20819	1.18176	1.15312		1.13758	1.12647	1.14693		8	1.36271	1.33743	1.31984		1.19209	1.22722	1.18346		1.18201	1.19361	1.18658		1.15351	1.14919	1.10828		8	1.12447	1.10714	1.13963		1.04197	1.07673	1.03165		1.04173	1.04448	1.0563
12	1.46684	1.55229	1.42549		1.34386	1.32363	1.33422		1.31159	1.26461	1.23438		1.24435	1.22195	1.22877		12	1.4861	1.46865	1.4332		1.29504	1.33213	1.30426		1.2658	1.27604	1.29463		1.23244	1.26008	1.21657		12	1.28392	1.27934	1.27503		1.14472	1.15718	1.14177		1.12086	1.12577	1.13539
16	1.57759	1.54871	1.5773		2.13163	1.42315	1.44739		1.38931	1.34618	1.34937		1.28816	1.50031	1.31618		16	1.64339	1.6128	1.57663		1.4231	1.46643	1.43088		1.37294	1.39808	1.4047		1.31448	1.33737	1.29724		16	1.48531	1.4898	1.48942		1.33719	1.3453	1.32405		1.26619	1.26994	1.27748
20	1.74271	1.70559	1.74513		1.58899	1.54028	1.55261		1.53296	1.48491	1.4475		1.40178	1.43583	1.40979		20	1.83525	1.82741	1.75651		1.50408	1.60971	1.52003		1.48283	1.51821	1.5		1.40646	1.43347	1.38299		20	1.63497	1.61224	1.66149		1.50362	1.48886	1.49747		1.41007	1.45245	1.4303
24	1.99138	1.95129	1.9227		1.78576	1.71767	1.73329		1.66482	1.55299	1.55563		1.51335	1.86051	1.52263		24	2.0461	2.0543	1.98033		1.64595	1.77278	1.68863		1.59409	1.63706	1.62282		1.50404	1.53024	1.48183		24	1.7972	1.79592	1.83921		1.62663	1.64975	1.61139		1.61439	1.56442	1.59115
28	2.22878	2.16189	2.13649		1.97985	1.89709	1.88948		1.79875	1.80411	1.70188		1.62834	1.99628	1.64042		28	2.33288	2.28701	2.21862		1.82298	1.96163	1.85336		1.73901	1.80064	1.75235		1.6215	1.65726	1.5814		28	2.01399	2.03189	2.09168		1.76122	1.80693	1.74557		1.68057	1.67638	1.71582
32	2.47016	2.38969	2.39833		2.11081	2.08328	2.11516		1.87856	1.95183	1.84625		1.71047	1.76317	1.77185		32	2.56	2.51261	2.43088		2.02448	2.1199	2.03618		1.90453	1.98594	1.91409		1.74829	1.78898	1.68605		32	2.32448	2.35969	2.37659		1.94935	1.96163	1.96329		1.82302	1.90031	1.8874
36	2.73806	2.70559	2.68733		2.30423	2.31009	2.27002		2.14504	2.07836	2.01875		1.86448	1.90081	1.91444		36	2.85831	2.81513	2.75014		2.17451	2.30695	2.17959		2.07074	2.17828	2.09262		1.88627	1.92809	1.84884		36	2.61958	2.65689	2.73061		2.21418	2.2401	2.24304		2.02446	2.08436	2.08445
40	3.03647	2.95774	2.96797		2.61652	2.51049	2.47518		2.3331	2.21323	2.14062		2.02464	2.28332	2.04836		40	3.16814	3.11506	3.03239		2.38418	2.51499	2.41344		2.19918	2.34249	2.24698		2.02735	2.0793	1.97747		40	2.92168	2.9273	3.03526		2.48191	2.51361	2.51392		2.26187	2.36196	2.29223
44	3.38793	3.23137	3.25836		2.81263	2.73392	2.76042		2.6211	2.51638	2.34313		2.34018	2.22691	2.21327		44	3.5783	3.48804	3.39676		2.62147	2.76918	2.68346		2.39011	2.58211	2.48725		2.1821	2.24664	2.14898		44	3.26853	3.30485	3.42313		2.78003	2.77599	2.76329		2.53381	2.62577	2.62332
48	3.77122	3.74785	3.60446		3.15111	3.01151	3.02052		2.77654	2.6641	2.55063		2.35045	2.40546	2.3881		48	3.96542	3.88688	3.75188		2.88512	3.02278	2.94574		2.58242	2.7885	2.63826		2.35053	2.4496	2.31177		48	3.73706	3.85587	3.94217		3.08683	3.15965	3.09873		2.85324	2.97086	2.90214
52	4.14987	4.02077	3.96448		3.4916	3.38524	3.30708		3.01041	2.99615	2.78437		2.51814	2.60632	2.58525		52	4.35661	4.26374	4.11914		3.14375	3.35132	3.22351		2.81387	3.02939	2.88859		2.52206	2.63911	2.48328		52	4.28671	4.3648	4.4457		3.44718	3.58911	3.4519		3.16259	3.34049	3.25201
56	4.57626	4.43625	4.35585		3.8321	3.6845	3.65519		3.30604	3.28324	3.04125		2.7666	2.82951	2.76565		56	4.81356	4.702	4.54367		3.45198	3.65528	3.49548		3.08173	3.32013	3.18054		2.72778	2.81048	2.69695		56	4.78601	4.82143	5.07052		3.89725	3.97772	3.91899		3.43885	3.68405	3.6193
60	5.0053	4.73281	4.81198		4.18737	4.20108	3.92786		3.39833	3.51573	3.28125		2.86174	2.98698	2.95474		60	5.24	5.15061	4.96356		3.75392	3.97782	3.78941		3.30701	3.61661	3.41074		2.94034	3.05107	2.93459		60	5.3986	5.42219	5.70099		4.3097	4.48886	4.33291		3.88633	4.13804	4.06032
64	5.5504	7.23639	5.30293		5.09537	4.17468	4.29782		3.68216	3.75144	3.5875		3.01917	3.18723	3.22939		64	5.82848	5.63413	5.47484		4.10923	4.33453	4.08592		3.59821	3.94377	3.67919		3.13922	3.27419	3.10465		64	6.03636	6.0102	6.4457		4.8191	4.96906	4.8076		4.25899	4.54294	4.49732
68	6.06499	7.53797	5.80084		4.74009	5.01151	4.69226		4.22276	4.14322	3.85562		3.38741	3.49473	3.44265		68	6.43797	6.22754	5.95026		4.49341	4.72362	4.42507		3.87637	4.2869	4.00268		3.32878	3.56048	3.31032		68	6.73566	6.8023	7.25811		5.27786	5.50866	5.2924		4.72374	5.06135	4.94906
72	6.62334	6.46132	6.33496		5.63868	5.20108	5.1767		4.57391	4.39756	4.12188		3.6653	3.65158	3.7049		72	7.08407	6.82159	6.49451		4.87508	5.1259	4.85271		4.16209	4.6607	4.35168		3.60099	3.82796	3.50654		72	7.5986	7.58929	8.18054		5.81476	6.13119	5.91646		5.15971	5.55521	5.39678
76	7.18966	9.42622	6.99791		8.00806	5.58632	5.67637		4.89313	4.88953	4.52		3.87406	3.99008	4.0062		76	7.74169	7.43633	7.07345		5.28751	5.59352	5.2907		4.46085	5.07859	4.71946		3.83779	4.04436	3.77253		76	8.45734	8.58291	9.17913		6.4848	6.83787	6.68734		5.66763	6.12423	6.05094
80	7.86074	7.88754	7.60724		6.42847	6.0826	6.16214		5.41083	5.30828	4.85938		4.25257	4.20955	4.31804		80	8.48203	8.14997	7.66281		5.73509	6.04976	5.64987		4.81731	5.49904	5.06778		4.14108	4.38441	4.0218		80	9.2979	9.57143	10.2468		7.0796	7.52351	7.41646		6.25755	6.86503	6.64209
84	8.59881	9.93625	8.34123		6.60443	6.73121	6.60093		5.86121	5.79383	5.24875		4.54688	4.64042	4.57409		84	9.22102	8.8384	8.25564		6.20402	6.56475	6.10594		5.25	5.96933	5.46242		4.42635	4.68481	4.29288		84	10.3231	10.7015	11.4288		7.86107	8.2995	8.06203		6.89784	7.60123	7.41287
88	9.31167	9.25573	8.9805		7.36736	7.29452	7.09199		6.20541	5.84072	5.68625		4.6475	4.88903	4.88717		88	10.0414	9.60569	8.93233		6.79912	7.10971	6.58269		5.63462	6.46837	5.87852		4.71038	5.07997	4.60538		88	11.3986	11.7934	12.6784		8.5644	9.15223	8.92911		7.46906	8.37577	8.11394
92	10.1346	9.98782	9.86838		8.3096	12.4841	7.76175		6.53296	6.43481	6.1575		5.1102	6.68196	5.26844		92	10.9275	10.3924	9.5963		7.35782	7.75839	7.09625		6.0831	7.01661	6.34765		4.97887	5.40255	4.88445		92	12.4559	13.014	14.1552		9.39653	10.203	9.8443		8.08633	9.10276	8.81099
96	10.8402	10.861	10.5954		8.84083	8.75626	8.4904		7.31853	7.05395	6.60938		5.52841	5.72784	5.65778		96	11.7688	11.1933	10.2099		7.92969	8.34592	7.61757		6.49382	7.66965	6.7604		5.33561	5.79637	5.19331		96	13.5482	14.2883	15.5585		10.2301	11.1497	10.8557		8.86619	9.89264	9.6126
100	11.6267	11.5946	11.298		9.62055	8.41774	9.14428		7.93199	7.92486	7.135		5.96235	6.19715	6.06572		100	12.6183	11.9412	10.8745		8.49027	8.97482	8.15568		6.98695	8.21342	7.22215		5.69671	6.17675	5.45421		100	14.765	15.7717	17.1326		11.0941	12.2537	11.9418		9.56115	10.8666	10.5643
104	12.5126	10.3438	12.1052		10.4325	11.4353	9.8094		8.39556	8.22158	7.6925		6.05886	7.85989	6.4005		104	13.503	12.7731	11.5281		9.15819	9.61451	8.72739		7.49451	8.76869	7.68725		6.02859	6.60417	5.7609		104	16.0308	17.4515	18.7997		12.1664	13.2352	13.0506		10.4791	11.8052	11.5335
108	13.2865	13.6096	12.8356		11.223	10.5193	10.5208		9.21235	8.40912	8.22875		6.7796	7.51147	6.85679		108	14.3742	13.3652	12.1272		9.81168	10.3561	9.19638		8.01442	9.46262	8.17181		6.46737	7.01546	6.06831		108	17.372	19.1365	20.5811		13.0637	14.3713	14.181		11.2345	12.865	12.63
112	13.9721	13.6927	13.6045		11.9577	11.1429	11.1119		9.86676	11.4194	8.68187		7.22861	6.92065	7.20521		112	15.1119	14.1997	12.7154		10.5085	10.9916	9.78359		8.63324	10.1693	8.77114		6.84027	7.45632	6.44404		112	18.7846	20.7028	22.5515		13.9421	15.7116	15.481		11.9209	13.9709	13.5362
116	14.8979	13.8603	14.3363		12.7387	10.8876	11.773		10.2269	10.5909	9.355		7.3258	7.37508	7.80719		116	15.9498	14.8571	13.2603		11.2906	11.7038	10.3353		9.21497	10.8211	9.38255		7.32256	8.06384	6.89971		116	20.0378	22.4592	24.3766		14.974	17.0681	16.8342		12.7007	15.066	14.681
MiaPaCa-2
	Experiment 1
	DMSO						INX-315 (31.25 nM)					INX-315 (62.5 nM)					INX-315 (125 nM)
0	1	1	1	1			1	1	1	1		1	1	1	1		1	1	1	1
4	1.12161	1.07013	1.06482	1.05944			1.16139	0.994689	1.06304	1.26051		1.05891	1.02692	1.11553	1.17367		1.02179	1.06691	1.06227	1.06296
8	1.22731	1.129	1.18208	1.17066			1.1991	1.14871	1.16494	1.45704		1.03979	1.05935	1.21882	1.14192		1.10669	1.11151	1.15134	1.09167
12	1.39663	1.33593	1.27741	1.29626			1.32428	1.19803	1.32383	1.44698		1.20887	1.14631	1.22188	1.16153		1.13524	1.20072	1.13396	1.27778
16	1.58279	1.47359	1.44137	1.4813			1.46531	1.34218	1.55786	1.48355		1.43458	1.28778	1.27238	1.3408		1.29301	1.3	1.13975	1.36667
20	1.74275	1.69437	1.61392	1.64717			1.63273	1.50759	1.55181	1.46984		1.44606	1.45204	1.5746	1.44351		1.45229	1.37626	1.42288	1.57315
24	1.9869	1.92208	1.83603	1.85139			1.89442	1.62216	1.74007	1.73583		1.7391	1.62043	1.7039	1.61531		1.59805	1.56475	1.45764	1.5963
28	2.09355	2.00693	1.96473	1.96548			2.03695	1.75797	1.8411	1.95064		1.75517	1.755	1.93344	1.63959		1.6882	1.69496	1.62129	1.6713
32	2.25725	2.17056	2.02288	2.10642			2.16742	1.96965	1.93178	1.89488		1.88523	1.80814	1.90666	1.78431		1.78963	1.81367	1.73932	1.77315
36	2.47895	2.32727	2.25548	2.33461			2.47813	2.24659	2.22193	2.15996		2.10023	2.06142	2.15761	2.00934		1.96619	1.95036	1.9428	1.98704
40	2.71843	2.72294	2.48236	2.63279			2.6825	2.48103	2.44819	2.34461		2.38791	2.32022	2.44376	2.28105		2.21488	2.25468	2.10934	2.14722
44	3.63237	3.50649	3.30505	3.38639			3.32278	3.04552	3.12522	2.83729		2.899	2.73844	3.08493	2.71335		2.7145	2.7446	2.57205	2.69907
48	3.92797	3.83983	3.50238	3.66922			3.66063	3.49924	3.39033	3.16819		3.10482	3.03106	3.36266	2.91877		2.99173	2.97626	2.74946	2.69537
52	4.62301	4.4632	4.25071	4.29147			4.08899	3.86115	3.86529	3.77148		3.6886	3.58178	3.88064	3.34174		3.37791	3.41511	3.22447	3.33982
56	4.98597	4.95065	4.64442	4.58485			4.63952	4.43171	4.25389	4.14899		4.09411	4.03313	4.32594	3.81326		3.67994	3.68633	3.50905	3.59907
60	5.74649	5.54719	5.18112	5.1419			5.28054	4.88012	4.96718	4.52102		4.48355	4.5314	4.79265	3.94678		4.05935	4.28201	3.75163	3.98704
64	6.39383	6.22164	5.73594	5.66347			5.82805	5.49621	5.44041	4.94698		4.899	4.76121	5.02295	4.55182		4.63261	4.54317	4.3693	4.25741
68	8.06268	7.82684	7.28122	7.29051			7.00528	6.81639	6.48014	6.40585		5.98776	5.94893	6.51645	5.6648		5.18107	5.4813	5.05865	5.40741
72	8.6043	8.51602	8.04862	7.68552			7.66742	7.48938	7.1468	6.65996		6.66488	6.1539	7.04744	6.00654		5.71225	5.91511	5.53005	5.6537
76	9.1319	9.05801	8.35844	8.39405			7.94796	8.2041	7.98186	7.50914		7.21959	7.01518	7.67253	6.4099		6.27047	6.42374	6.01521	6.36667
80	10.1001	10.2355	9.46997	9.40844			8.72096	8.89454	8.52936	8.38757		7.93573	7.68461	8.39097	7.53968		6.80992	6.80144	6.64881	6.83148
84	10.9186	10.8104	10.2831	10.1429			9.50679	9.50076	9.5	8.96618		8.41622	8.22981	8.93803	8.12698		6.99249	7.30935	7.0992	7.54815
88	11.7923	11.8078	11.3632	11.0106			9.97059	10.0789	10.1589	10.0969		9.0482	8.77157	9.57001	8.77965		7.70624	7.91871	7.69008	8.2287
92	12.4705	12.4035	12.2574	11.6731			10.2202	10.6745	11.12	10.9095		9.65111	9.10283	10.1171	10.0383		8.54771	8.49065	8.2252	9.025

## Sheet: Fig.2G
Fig.2G: Effect of INX-315 on the proliferation of MB1570RB-del cells.
Experiment 1																			Experiment 2																Experiment 3
	DMSO					INX315 (31 nM)				INX315 (62.5 nM)				INX315 (125 nM)					DMSO				INX-315 (31 nM)				INX-315 (62.5nM)				INX-315 (125 nM)					DMSO				INX-315 (31 nM)				INX-315 (62.5nM)				INX-315 (125 nM)
0	1	1	1			1	1	1		1	1	1		1	1	1		0	1	1	1		1	1	1		1	1	1		1	1	1		0	1	1	1		1	1	1		1	1	1		1	1
4	1.01422	0.964912	1.00818			1.01856	1.00634	0.997602		0.975113	0.992126	0.968254		0.99002	1.01875	1.00408		4	0.993763	0.985437	0.980907		0.953975	0.992308	0.979452		0.997753	1.00514	1.0094		0.986928	0.946009	1.00673		4	1.15756	0.945036	0.927564		1.04733	0.898857	0.923945		1.08669	1.02764	0.901242		0.965344	0.978781
8	1.03791	1	1.02454			0.99536	1.03171	1.0048		0.99095	0.976378	0.936508		1.00798	1.03542	1.00408		8	1.00416	1.00728	1.01671		0.976987	1.02821	0.952055		1.0427	1.00514	1.02194		0.965142	0.985915	0.973064		8	1.04566	1.01683	1.10321		1.15887	1.00457	1.07962		0.975316	1.26658	0.918983		1.14645	1.08107
12	1.09953	1.03947	1.05522			1.0232	1.0296	1.0048		1.01131	0.992126	0.968254		0.99002	1.03333	1.00204		12	1.02911	1.01214	1.03103		0.962343	1.02564	1.00343		1.02472	1.00514	1.03448		0.930283	0.985915	0.993266		12	1.13312	1.09983	0.967308		1.09902	1.08457	0.960784		1.30102	1.02396	1.19633		1.11906	1.16649
16	1.1019	1.07895	1.07771			1.03016	1.0592	1.01919		1.00452	1.01181	0.9806		1	1.03125	0.987755		16	1.10811	1.07039	1.05251		0.974895	1.04615	0.976027		1.05168	1.02828	1.04075		0.921569	0.995305	0.969697		16	1.07074	1.21705	0.985897		1.02503	0.997143	1.09507		0.9705	1.23342	1.13897		1.17831	0.946681
20	1.11611	1.13816	1.1002			1.07193	1.09514	1.07434		1.01357	0.998031	0.996473		1.00599	1.02292	0.963265		20	1.11642	1.10922	1.10501		0.979079	1.08974	0.996575		1.07865	1.04884	1.07523		0.96732	1.00469	0.942761		20	1.15949	1.21481	1.11218		1.179	1.08914	1.05882		1.17881	1.05713	1.04317		1.18614	1.07073
24	1.17062	1.19956	1.16769			1.05336	1.11839	1.11751		1.04977	1.01968	1.00706		1.01198	1.0375	1.00816		24	1.19958	1.16262	1.1599		0.993724	1.1359	1.01712		1.06742	1.05141	1.0721		0.954248	0.99061	0.956229		24	1.34341	1.45373	1.2359		1.39282	1.21029	1.29055		1.13546	1.29484	1.09994		1.0626	1.26986
28	1.33175	1.33114	1.32515			1.08353	1.21142	1.16547		1.07919	1.05906	1.10053		1.03593	1.08333	1.01429		28	1.31809	1.26942	1.21957		1.05648	1.22051	1.12671		1.13483	1.09769	1.07523		0.991285	0.985915	0.996633		28	1.38778	1.45205	1.5359		1.36616	1.29314	1.26738		1.26671	1.27396	1.288		1.30967	1.16376
32	1.46683	1.4693	1.44581			1.22738	1.33192	1.28058		1.17421	1.14567	1.12875		1.06986	1.08333	1.0551		32	1.44491	1.41262	1.39379		1.14435	1.33846	1.18151		1.14831	1.16967	1.08464		0.993464	1.03521	1.00337		32	1.46688	1.45934	1.63333		1.42329	1.49543	1.35532		1.34979	1.47727	1.29568		1.30688	1.27367
36	1.5782	1.60088	1.51534			1.31323	1.47357	1.43405		1.25792	1.19882	1.22046		1.11178	1.125	1.12041		36	1.58004	1.56311	1.52029		1.26151	1.44615	1.2774		1.28764	1.24936	1.26332		1.03704	1.06338	1.02357		36	1.68553	1.49411	1.62628		1.6012	1.584	1.5199		1.43889	1.664	1.52099		1.36221	1.42546
40	1.77014	1.77193	1.67076			1.42227	1.64271	1.57314		1.42534	1.33858	1.40564		1.19162	1.22708	1.2		40	1.7422	1.64563	1.65155		1.41632	1.59487	1.36301		1.42023	1.40617	1.35737		1.11111	1.14789	1.11448		40	1.7537	1.62479	1.60192		1.66649	1.52171	1.5098		1.71764	1.56818	1.45121		1.40917	1.43362
44	1.82228	1.83772	1.76892			1.5522	1.7315	1.65707		1.56335	1.43898	1.46032		1.23553	1.31042	1.25714		44	1.81913	1.76214	1.80668		1.51674	1.71795	1.47603		1.48764	1.44987	1.49843		1.1525	1.19718	1.17508		44	1.78971	1.65171	1.63141		1.69967	1.564	1.65894		1.56713	1.67875	1.50148		1.47289	1.54733
48	1.92654	1.92982	1.88344			1.65893	1.80127	1.76739		1.6448	1.5374	1.5485		1.36726	1.37708	1.31429		48	1.91892	1.92233	1.88783		1.66736	1.77692	1.53082		1.56404	1.56812	1.54232		1.2549	1.29108	1.23569		48	1.7209	1.67807	1.80449		1.63656	1.57543	1.53773		1.51836	1.64865	1.48315		1.47233	1.51904
52	2.17299	2.05702	1.97341			1.81671	1.88583	1.88249		1.80543	1.71063	1.66138		1.48503	1.47708	1.39388		52	2.06861	2.0267	2.04773		1.78452	1.90769	1.69178		1.70786	1.6838	1.65831		1.31155	1.43192	1.37374		52	1.92797	1.94952	1.71346		1.72905	1.68971	1.61378		1.59542	1.67568	1.67711		1.53885	1.52176
56	2.25118	2.30044	2.15133			1.90487	1.94926	1.99281		1.87783	1.71457	1.77072		1.49501	1.5375	1.47959		56	2.18711	2.20388	2.2864		1.87657	2.06923	1.83219		1.77528	1.69923	1.86834		1.38344	1.52817	1.41077		56	1.98071	1.86315	1.81859		1.97388	1.76971	1.70113		1.68513	1.68305	1.6298		1.53102	1.53917
60	2.50474	2.54386	2.34969			2.01392	2.12051	2.13429		1.95928	1.82283	1.81129		1.56487	1.59167	1.52041		60	2.32225	2.34223	2.33413		2.00418	2.24615	1.88356		1.86067	1.82262	1.73981		1.42266	1.49296	1.37374		60	2.07524	1.94279	2.02628		1.8667	1.99829	1.75758		1.78627	1.78194	1.74276		1.63387	1.63983
64	2.65403	2.70395	2.47853			2.16937	2.34672	2.3789		2.04299	1.94685	1.97531		1.61876	1.66042	1.59388		64	2.46985	2.61165	2.57041		2.10669	2.41282	1.9726		1.97978	1.97172	1.86207		1.4793	1.56338	1.46465		64	2.11254	2.11778	2.01603		1.97116	1.936	1.84611		1.89043	1.92322	1.94205		1.80492	1.70131
68	2.86019	2.95833	2.67076			2.37819	2.537	2.52038		2.23529	2.08858	2.08113		1.70459	1.8625	1.65306		68	2.76299	2.80825	2.64201		2.29498	2.63333	2.15411		2.13708	2.09769	1.9185		1.57734	1.67136	1.45454		68	2.23087	2.17835	2.13205		2.09684	2.052	2.02911		2.10235	2.03256	1.95446		1.81554	1.81284
72	2.96919	3.13377	2.88343			2.56612	2.7019	2.71703		2.45023	2.23032	2.23986		1.83034	1.97292	1.8		72	3.00416	3.07767	2.82578		2.5	2.80769	2.19521		2.33034	2.30077	2.04389		1.7451	1.65962	1.54546		72	2.33505	2.22883	2.3641		2.09902	2.18743	2.03268		2.16436	2.02641	1.99349		1.86305	1.84331
76	3.2654	3.36842	3.01227			2.82367	2.82241	2.88489		2.70136	2.4311	2.48854		1.98403	2.1125	1.87755		76	3.12266	3.31311	2.98329		2.65063	3.04359	2.40411		2.53708	2.47815	2.19436		1.80828	1.83568	1.6431		76	2.57814	2.37185	2.51667		2.38466	2.31371	2.24955		2.19266	2.23833	2.17564		2.02459	2.05495
80	3.52133	3.53509	3.18405			3.03016	2.99577	3.16067		2.85294	2.64567	2.58025		2.18962	2.275	2.02449		80	3.30561	3.43932	3.23866		2.87866	3.28462	2.58562		2.74382	2.72494	2.279		1.96732	1.91315	1.68013		80	2.66881	2.47336	2.49423		2.37595	2.38343	2.29115		2.4413	2.36057	2.31875		2.17831	2.09304
84	3.82938	3.90132	3.48875			3.22274	3.29176	3.29257		3.00226	2.87205	2.80423		2.32735	2.37708	2.14286		84	3.45946	3.6966	3.31504		3.07113	3.50513	2.69863		2.87641	2.8329	2.44201		2.06972	2.1338	1.75758		84	2.9492	2.59282	2.70192		2.46572	2.45429	2.44029		2.33594	2.39189	2.39148		2.15428	2.19913
88	4.0782	4.17105	3.80777			3.40835	3.51374	3.58753		3.17873	3.08465	2.98589		2.46906	2.5	2.25102		88	3.77339	4.0267	3.58234		3.23222	3.74872	2.80822		3.01573	2.99486	2.60815		2.24837	2.33099	1.93266		88	3.0283	2.78688	2.92564		2.59358	2.55943	2.63755		2.42625	2.50369	2.42815		2.31079	2.27095
92	4.36493	4.49561	4.05931			3.69142	3.8203	3.93525		3.4095	3.2815	3.16049		2.58483	2.72917	2.36531		92	4.079	4.34709	3.82816		3.55439	4.07436	3.0411		3.21124	3.18252	2.77429		2.33769	2.42723	1.97643		92	3.14791	2.9613	3.24679		2.68879	2.71143	2.58645		2.45575	2.59705	2.54169		2.27557	2.35256
96	4.65877	4.84868	4.35787			4.03016	4.14799	4.31895		3.63122	3.49803	3.39153		2.76447	2.8125	2.50408		96	4.49064	4.70146	4.11933		3.85565	4.43846	3.35959		3.44045	3.51928	2.94357		2.48148	2.59859	2.09764		96	3.36141	3.21817	3.27628		2.99021	3.03771	2.77302		2.74293	2.76904	2.75163		2.44103	2.55169
100	5.00237	5.29386	4.62372			4.30858	4.52643	4.58993		3.93439	3.81496	3.64021		2.9481	3.0625	2.68571		100	4.81705	5.12864	4.39618		4.1067	4.84103	3.55137		3.80449	3.82262	3.18182		2.6732	2.75822	2.14815		100	3.50804	3.3438	3.32885		3.02122	3.01143	2.88829		2.81096	2.95885	2.82082		2.50475	2.60011
104	5.35308	5.58991	4.95092			4.65197	4.84567	4.92566		4.23756	4.06102	3.93122		3.2016	3.20833	2.74082		104	5.11435	5.49029	4.64201		4.41423	5.05128	3.72945		4.08539	3.97943	3.33229		2.75163	2.90141	2.20875		104	3.64823	3.32137	3.47885		3.28455	3.14457	3.00535		2.93498	3.06327	2.945		2.72666	2.70511
108	5.74645	5.9693	5.30266			5.06961	5.13531	5.35971		4.52715	4.3189	4.18695		3.44311	3.41875	2.87959		108	5.43659	5.78641	4.85919		4.74059	5.45897	3.98973		4.26742	4.30334	3.61442		3.03704	3.0939	2.36027		108	3.78264	3.45261	3.85577		3.22797	3.20057	3.13072		3.03672	3.15971	3.01715		2.74679	2.83896
112	6.14692	6.51535	5.74847			5.36891	5.45666	5.77218		4.90724	4.60039	4.40917		3.64271	3.67083	3.07959		112	5.77131	6.17233	5.16945		5.12552	5.8	4.13356		4.51685	4.67609	3.85266		3.11547	3.30516	2.51852		112	3.90161	3.61638	3.79872		3.36235	3.34571	3.2454		3.22998	3.31143	3.19574		2.86641	3.11534
116	6.57346	6.99781	6.2229			5.62181	5.87949	6.10791		5.17421	4.9626	4.67725		3.85229	3.8	3.34082		116	6.17256	6.6068	5.57041		5.45397	6.25898	4.39726		4.8382	4.95887	4.04702		3.32026	3.40141	2.60943		116
[truncated: 1 more columns]

## Sheet: Fig 2H
Fig:2H In vivo efficacy of INX-315 in MB157-xenografts.
	Vehicle (n=4 mice)					INX-315 (n=4 mice)
1	1	1	1	1			1	1	1	1
3	1.50297	1.78743	1.67183	1.35584			0.731834	1.49079	0.997166	0.753519
5	1.4407	2.15444	2.2752	2.15083			0.96018	1.58253	1.37386	1.02995
7	1.9447	3.59045	3.53827	2.7886			0.812698	1.41609	1.43693	1.25845
9	2.30941	4.31158	4.3245	3.19527			0.932837	1.4307	1.57674	1.54243
11	3.38254	6.20972	5.38127	4.2363			0.84709	1.79688	1.50167	1
13	5.30734	7.57483	6.23704	5.56732			0.870952	1.82574	1.64932	1.23663
15	6.32514	9.11013	8.683	9.84042			0.999106	1.99507	1.55996	0.845085
17	8.89731						1.01208	1.34776	1.45932	0.988392
20							1.19991		2.28885	1.02022

## Sheet: Fig. 2K
Fig.2K: mIF staining on MB157 xenografts treated with vehicle and INX-315 to determine the expression of pRB and cyclin E1
pRB (S8-7/811)
Vehicle				INX-315
Tissue 1	Tissue 2	Tissue 3		Tissue 1	Tissue 2	Tissue 3
36.217	26.3216	38		4.80647	9.34833	9.67886
30.5186	30.6859	35		9.93258	15.9292	16.8288
33.6098	33.4243	53		9.28882	11.8707	15.9823
44.3896	28.4808	41		10.5724	10.5392	13.4721
36.2673	31.7482	56		10.7942	16.9678	16.5603
26.8886	35.5402	31		6.07735	14.8005	13.916
39.5388	34.1667	41		15.251	14.502	17.3208
27.2325	36.3473	56		10.4587
33.3683	25.3769	48
24.9505	30.8874	37
Cyclin E1
Vehicle				INX-315
Tissue 1	Tissue 2	Tissue 3		Tissue 1	Tissue 2	Tissue 3
9	56.7327	26.1213		68.6516	74.1272	79.9353
72.3737	49.486	42.6717		78.0225	77.0502	80
46.1233	55.9166	37.116		80.1161	71.7837	51.0259
71.1853	65.3138	83		83.236	66.7279	64.1099
64.0172	11.1738	83		80.7942	66.7714	70.3704
2	63.0174	86		78.7293	67.3745	63.1617
51.3633	55.0018	78		79.7297	66.7969	63.6879
36.6597	51.6667			74.6789	73.747	60.8027
						55.8491

## Sheet: Fig.3D
Fig. 3D: Impact of CDKN2A deletion on the cellular response to INX-315 in KURAMOCHI cell line
Experiment 1																	Experiment 2																	Experiment 3
	siNT				siNT+INX-315				siCDKN2A				siCDKN2A+INX-315				siNT				siNT+INX-315				siCDKN2A				siCDKN2A+INX-315					siNT				siNT+INX-315								siCDKN2A+INX-315
0	1	1	1		1	1	1		1	1	1		1	1	1		1	1	1		1	1	1		1	1	1		1	1	1		0	1	1	1		1	1	1		1	1	1		1	1	1
4	1.06735	1.03689	1.07065		1.05257	1.03909	1.0275		1.04603	1.05269	1.04426		1.02948	1.01601	1.04786		1.05534	1.07187	1.09209		1.02328	1.05183	1.02358		1.0609	1.07767	1.06555		1.02914	1.01699	1.02683		4	1.03586	1.05519	1.09751		1.05501	1.02762	1.04478		1.07858	1.06241	1.0835		1.04497	1.04638	1.04399
8	1.11064	1.08683	1.13766		1.0508	1.07655	1.0566		1.10291	1.12685	1.11672		1.0387	1.05038	1.06637		1.12786	1.1123	1.12351		1.08752	1.08184	1.04211		1.11138	1.11052	1.10711		1.01722	1.03347	1.05411		8	1.09761	1.16396	1.11791		1.1178	1.07617	1.10862		1.13713	1.16505	1.15308		1.07068	1.07329	1.08798
12	1.16717	1.12826	1.19688		1.03544	1.0965	1.07692		1.14763	1.17721	1.14571		1.06695	1.04331	1.08743		1.17494	1.14262	1.16035		1.10894	1.12588	1.07663		1.16026	1.15047	1.14225		1.05364	1.06076	1.09123		12	1.12151	1.18994	1.11111		1.13077	1.12027	1.12604		1.20801	1.21221	1.18688		1.10005	1.11594	1.1328
16	1.22309	1.20829	1.25922		1.05493	1.14495	1.11558		1.19149	1.21155	1.19507		1.07801	1.1097	1.10721		1.24364	1.20719	1.21885		1.13129	1.18122	1.08042		1.20633	1.18952	1.18423		1.08212	1.09063	1.12343		16	1.16733	1.25	1.21769		1.178	1.1608	1.17496		1.29276	1.31623	1.21074		1.11794	1.17226	1.1902
20	1.26999	1.25199	1.32156		1.09037	1.18485	1.13113		1.23231	1.26112	1.23698		1.12899	1.13183	1.1538		1.28626	1.27007	1.25785		1.1406	1.19875	1.09726		1.23478	1.24634	1.23822		1.10662	1.13337	1.14893		20	1.22311	1.33442	1.21088		1.20861	1.19243	1.23466		1.35901	1.41193	1.30616		1.14502	1.20828	1.21408
24	1.36139	1.31498	1.41247		1.10927	1.24186	1.18374		1.31307	1.35909	1.31727		1.16155	1.1709	1.19273		1.36578	1.32903	1.33911		1.17458	1.24513	1.16884		1.31971	1.30803	1.33633		1.13444	1.17353	1.1932		24	1.27888	1.37987	1.28345		1.24598	1.2392	1.27446		1.43297	1.45631	1.46322		1.20101	1.22774	1.25262
28	1.3644	1.37571	1.46182		1.10809	1.22598	1.16979		1.38906	1.42155	1.38308		1.14251	1.16384	1.18634		1.3944	1.3644	1.31257		1.19786	1.23461	1.16379		1.3718	1.35109	1.38175		1.14106	1.18126	1.1941		28	1.23307	1.33604	1.23129		1.23871	1.22272	1.23259		1.46225	1.49653	1.07356		1.19229	1.23313	1.27482
32	1.45881	1.42565	1.52		1.12581	1.22068	1.15823		1.47026	1.47346	1.45241		1.13882	1.17326	1.19528		1.45293	1.44132	1.34832		1.19413	1.22876	1.14947		1.43389	1.41145	1.4503		1.17616	1.18486	1.19231		32	1.32869	1.48539	1.27438		1.22782	1.25033	1.26327		1.55624	1.56865	1.47714		1.20973	1.25963	1.28697
36	1.52375	1.46027	1.63896		1.13349	1.23046	1.17816		1.5393	1.55816	1.52879		1.18489	1.18173	1.20038		1.51336	1.516	1.45233		1.19879	1.22331	1.16716		1.50641	1.50111	1.50514		1.16623	1.19876	1.22272		36	1.40438	1.53896	1.34014		1.25999	1.26548	1.27612		1.58243	1.6491	1.33201		1.26985	1.28157	1.31672
40	1.59832	1.542	1.69922		1.11636	1.23086	1.16381		1.61094	1.6331	1.58754		1.2285	1.20527	1.22208		1.56552	1.60977	1.4805		1.20531	1.23928	1.15453		1.58293	1.57168	1.57027		1.20397	1.22039	1.25179		40	1.43227	1.59578	1.38322		1.25947	1.27394	1.27985		1.65948	1.77254	1.45129		1.30151	1.30932	1.3716
44	1.61455	1.58967	1.78078		1.09037	1.24552	1.18095		1.66652	1.68657	1.62828		1.21437	1.18974	1.22591		1.67621	1.70747	1.56934		1.16155	1.20538	1.19116		1.63582	1.60364	1.58698		1.22318	1.23172	1.25671		44	1.50598	1.64286	1.49206		1.25324	1.31938	1.36816		1.74884	1.86963	1.49105		1.30106	1.31801	1.36992
48	1.6813	1.67537	1.85247		1.08742	1.2048	1.18733		1.72862	1.75917	1.70936		1.21683	1.22269	1.25527		1.75572	1.78215	1.6571		1.17272	1.21746	1.18653		1.68189	1.6498	1.67738		1.22782	1.26622	1.2983		48	1.62351	1.78571	1.5737		1.27815	1.29399	1.36733		1.78891	2.01664	1.50099		1.33593	1.3619	1.44072
52	1.76608	1.70318	1.94649		1.101	1.21173	1.1678		1.80591	1.84543	1.76342		1.25737	1.27636	1.29547		1.83079	1.87928	1.70585		1.16993	1.21317	1.20463		1.73438	1.73502	1.7665		1.25431	1.29763	1.34615		52	1.75896	1.9237	1.67574		1.30514	1.30958	1.31799		1.91217	2.08599	1.80915		1.38733	1.40621	1.49434
56	1.87913	1.78263	2.08883		1.11164	1.26669	1.21283		1.91489	1.863	1.8445		1.29853	1.29802	1.30185		1.91158	1.96406	1.81094		1.18017	1.23032	1.20632		1.85136	1.81181	1.82048		1.28609	1.33213	1.37835		56	1.86056	2.1039	1.69841		1.34665	1.39599	1.40713		2.02311	2.25104	1.5507		1.43001	1.46128	1.53205
60	1.93085	1.8706	2.17143		1.10986	1.20888	1.19649		1.95962	2.01132	1.91892		1.3317	1.32345	1.37843		2.02036	2.07468	1.8922		1.15782	1.24045	1.20421		1.92067	1.89259	1.89632		1.36358	1.40989	1.4347		60	1.77689	2.04708	1.82313		1.34977	1.35546	1.44237		2.00154	2.19972	1.79722		1.46673	1.51843	1.59992
64	2.01684	2.00568	2.28779		1.11577	1.24552	1.19809		2.09032	2.11124	1.99883		1.34091	1.37241	1.40523		2.12277	2.21393	1.98537		1.19274	1.24357	1.22358		2.01322	1.99956	1.92931		1.38808	1.45314	1.47585		64	2.04781	2.39935	1.89569		1.35184	1.39332	1.4175		2.13559	2.46325	2.10934		1.52134	1.58509	1.63427
68	2.12928	2.1101	2.39013		1.11223	1.24267	1.19968		2.18671	2.20999	2.07795		1.41892	1.44539	1.44033		2.14186	2.30713	2.07584		1.19832	1.24747	1.21095		2.09055	2.07501	2.0934		1.46159	1.50927	1.53444		68	1.99203	2.31169	1.68254		1.35963	1.41604	1.46393		2.09245	2.41748	1.91451		1.60854	1.65052	1.7256
72	2.24654	2.15721	2.50494		1.13763	1.24511	1.18334		2.29353	2.30406	2.14454		1.48526	1.50424	1.49075		2.21374	2.29085	2.16251		1.22207	1.26111	1.21474		2.18309	2.15135	2.17481		1.52914	1.59011	1.61986		72	2.3008	2.83929	2.19728		1.37	1.41737	1.46725		2.34515	2.73232	2.01988		1.66544	1.71263	1.79514
76	2.35177	2.31441	2.6213		1.13054	1.26344	1.20845		2.41728	2.41569	2.29338		1.50491	1.54802	1.53095		2.32315	2.42897	2.25623		1.22393	1.27592	1.19789		2.2476	2.25255	2.26307		1.55298	1.63594	1.66458		76	2.28486	2.66234	2.06122		1.41982	1.46013	1.49751		2.33898	2.61859	1.89861		1.72051	1.77888	1.84541
80	2.44257	2.36663	2.74234		1.1459	1.26669	1.22041		2.50586	2.49649	2.3964		1.56818	1.63088	1.5769		2.41603	2.53734	2.2156		1.21788	1.27903	1.19074		2.39784	2.36263	2.34319		1.64305	1.72297	1.74061		80	2.27689	2.82468	2.39002		1.44733	1.4686	1.53731		2.39753	2.76422	2.11531		1.78843	1.85052	1.95266
84	2.56885	2.50511	2.83221		1.13113	1.26873	1.23794		2.63178	2.59641	2.41441		1.61057	1.67844	1.64646		2.53371	2.65244	2.31419		1.24767	1.30943	1.21263		2.47596	2.44652	2.46915		1.7298	1.76159	1.79383		84	2.39243	3.01136	2.49887		1.46082	1.50245	1.58789		2.4376	2.83218	2.33201		1.85223	1.93747	2.0176
88	2.66987	2.60897	2.92831		1.15239	1.27606	1.24392		2.74338	2.70804	2.63886		1.66155	1.742	1.7441		2.62659	2.79001	2.38787		1.25233	1.32931	1.22821		2.52163	2.57878	2.57027		1.81457	1.82235	1.87299		88	2.5498	3.24675	2.60771		1.49974	1.53363	1.59287		2.51926	2.95978	2.33996		1.92152	2.01077	2.11395
92	2.73903	2.72645	3.04831		1.15948	1.27809	1.24751		2.85888	2.83255	2.7125		1.73341	1.81403	1.81047		2.73855	2.87367	2.448		1.25791	1.31684	1.20842		2.70152	2.67732	2.6611		1.88411	1.9243	1.96378		92	2.73108	3.42857	2.86168		1.52154	1.55412	1.62811		2.62866	3.11096	2.07555		2.00092	2.11015	2.21073
96	2.88274	2.84733	3.18805		1.14649	1.28461	1.2515		2.94703	2.92467	2.85429		1.76229	1.89454	1.89087		2.79835	2.99832	2.57692		1.27048	1.34334	1.22568		2.80048	2.80826	2.7605		1.93642	1.96447	2.0161		96	2.89243	3.6737	3.01587		1.57966	1.5951	1.64677		2.8074	3.21082	2.58052		2.08857	2.1735	2.30498
100	3.06494	2.95573	3.31065		1.17366	1.29723	1.26226		3.08424	3.08353	2.96318		1.79607	1.97175	1.98915		2.97583	3.15834	2.71127		1.30726	1.34957	1.25389		2.95873	2.93431	2.88175		2.07417	2.12358	2.10733
104	3.1383	3.03008	3.41558		1.17897	1.28542	1.27581		3.18715	3.12334	3.04387		1.85258	2.04991	2.0568		3.03308	3.1954	2.73185		1.29749	1.3597	1.26905		3.04728	3.03063	2.98072		2.15629	2.20391	2.19946
108	3.23512	3.1294	3.49247		1.19846	1.30904	1.29015		3.30091	3.28611	3.19115		1.89803	2.12053	2.10147		3.1743	3.3251	2.8299		1.31006	1.37256	1.25558		3.16346	3.18065	3.06255		2.22185	2.26262	2.25805
112	3.35658	3.23723	3.60987		1.19728	1.32085	1.28218		3.40512	3.40359	3.29808		1.90909	2.15537	2.17358		3.1883	3.4548	2.90303		1.31471	1.3675	1.2859		3.28526	3.29117	3.17395		2.28278	2.36509	2.34302
116	3.43837	3.32804	3.63636		1.2026	1.3127	1.26823		3.4937	3.38993	3.31571		1.9785	2.2467	2.28909		3.25827	3.49523	3.03954		1.34777	1.38659	1.27663		3.38862	3.3644	3.26949		2.39801	2.43718	2.4034
120	3.51834	3.42735	3.81143		1.20496	1.32329	1.277		3.60964	3.5968	3.49863		2.00368	2.31968	2.34014		3.36959	3.62886	3.06013		1.33799	1.38309	1.29179		3.4407	3.44607	3.39632		2.50132	2.50772	2.46154

[truncated: 31 more sheets: Fig. 3F, Fig. 5A, Fig. 5F, Fig. 5G, Fig. 6C, Fig. 6D, Fig. 6F, Fig. 7B, Fig. 7C, Fig. 7D, Fig. 7E, Fig. 7F, Fig. 8C, Fig. 8E, Fig. 9A, Fig. 9B, Fig. 9E, FIg. 9H, Fig. S1C, Fig. S1D …]
